# Supplementary material for: From Proteomic Mapping to Invasion-Metastasis-Cascade Systemic Biomarkering and Targeted Drugging of Mutant BRAF-Dependent Human Cutaneous Melanomagenesis
Source: Cancers (Basel). 2021 Apr 22;13(9):2024. doi: 10.3390/cancers13092024 (PMC8122743; doi:10.3390/cancers13092024)
Supplement: Supplementary file 1 [file cancers-13-02024-s001.zip]

Archive with 32 entries (32 files):
- Table_S5.xlsx
- Table_S6.xlsx
- Table_S7.xlsx
- Table_S8.xlsx
- Table_S9.xlsx
- Table_S10.xlsx
- Table_S11.xlsx
- Table_S12.xlsx
- Table_S13.xlsx
- Table_S14.xlsx
- Table_S15.xlsx
- Table_S16.xlsx
- Table_S17.xlsx
- Table_S18.xlsx
- Table_S19.xlsx
- Table_S20.xlsx
- Table_S21.xlsx
- Table_S22.xlsx
- Table_S23.xlsx
- Table_S24.xlsx
- Table_S25.xlsx
- Table_S26.xlsx
- Table_S27.xlsx
- Table_S28.xlsx
- Table_S29.xlsx
- Figure S1.pdf
- Figure S2.tif
- Supplementary_Material_CANCERS_Revised_09_04_2021.pdf
- Table_S1.xlsx
- Table_S2.xlsx
- Table_S3.xlsx
- Table_S4.xlsx
