# Supplementary material for: From Proteomic Mapping to Invasion-Metastasis-Cascade Systemic Biomarkering and Targeted Drugging of Mutant BRAF-Dependent Human Cutaneous Melanomagenesis
Source: Cancers (Basel). 2021 Apr 22;13(9):2024. doi: 10.3390/cancers13092024 (PMC8122743; doi:10.3390/cancers13092024)
Supplement: Supplementary file 1 [file cancers-13-02024-s001.zip › Table_S5.xlsx]

## Sheet: Sheet1
Gene	Chr	Start Position	End Position	Variant Classification	Variant Annotation	Variant Type	Reference Allele	Tumor Seq Allele	Annotation Transcript	Protein Change
ABCA12	2	215865508	215865508	Missense_Mutation	other non-conserving	SNP	C	T	ENST00000272895.7	p.E1034K
ABCC1	16	16139785	16139785	Missense_Mutation	other non-conserving	SNP	C	T	ENST00000399410.3	p.T378I
ABCC6	16	16302665	16302665	Silent	Silent	SNP	C	T	ENST00000205557.7	p.S238S
ACHE	7	100491810	100491810	Missense_Mutation	other non-conserving	SNP	G	A	ENST00000412389.1	p.S15F
ACOX2	3	58508255	58508255	Nonsense_Mutation	damaging	SNP	G	A	ENST00000302819.5	p.Q534*
ACRBP	12	6754400	6754400	Missense_Mutation	other non-conserving	SNP	G	A	ENST00000229243.2	p.S154L
ACTC1	15	35086928	35086928	Missense_Mutation	other non-conserving	SNP	C	T	ENST00000290378.4	p.A28T
ADAM28	8	24199262	24199262	Missense_Mutation	other non-conserving	SNP	G	A	ENST00000265769.4	p.D608N
ADAM9	8	38934904	38934904	Missense_Mutation	other non-conserving	SNP	G	A	ENST00000487273.2	p.E619K
ADAMTS8	11	130286168	130286168	Missense_Mutation	other non-conserving	SNP	G	A	ENST00000257359.6	p.P385L
ADAMTS8	11	130286169	130286169	Missense_Mutation	other non-conserving	SNP	G	A	ENST00000257359.6	p.P385S
ADARB2	10	1313163	1313163	Silent	Silent	SNP	G	A	ENST00000381312.1	p.I393I
ADCY7	16	50325676	50325676	Silent	Silent	SNP	G	A	ENST00000394697.2	p.V135V
ADCY8	8	131826471	131826471	Silent	Silent	SNP	C	T	ENST00000286355.5	p.L919L
ADGRE3	19	14774333	14774333	Silent	Silent	SNP	G	A	ENST00000253673.5	p.P32P
AFM	4	74364929	74364929	Missense_Mutation	other non-conserving	SNP	C	T	ENST00000226355.3	p.T463M
AFP	4	74306437	74306437	Missense_Mutation	other non-conserving	SNP	A	G	ENST00000395792.2	p.K130R
ALDH6A1	14	74531554	74531554	Missense_Mutation	other non-conserving	SNP	T	A	ENST00000553458.1	p.R492W
ALOX12B	17	7982712	7982712	Splice_Site	damaging	SNP	A	G	ENST00000319144.4
ALPK3	15	85400177	85400177	Silent	Silent	SNP	C	A	ENST00000258888.5	p.S938S
ANKFN1	17	54534728	54534728	Missense_Mutation	other non-conserving	SNP	A	T	ENST00000318698.2	p.Q476L
ANKRD11	16	89346227	89346227	Silent	Silent	SNP	G	A	ENST00000301030.4	p.P2241P
ANKRD18A	9	38586237	38586237	Silent	Silent	SNP	T	G	ENST00000399703.5	p.G730G
ANKRD36	2	97856900	97856900	Nonsense_Mutation	damaging	SNP	G	T	ENST00000461153.2	p.G777*
ANKRD7	7	117865025	117865025	Missense_Mutation	other non-conserving	SNP	C	G	ENST00000265224.4	p.I47M
AP2M1	3	183898039	183898040	Splice_Site	damaging	INS	-	CATCA	ENST00000292807.5	p.-142fs
APEX1	14	20925231	20925231	Missense_Mutation	other non-conserving	SNP	A	T	ENST00000216714.3	p.N174I
AQP3	9	33442357	33442357	Missense_Mutation	other non-conserving	SNP	G	A	ENST00000297991.4	p.R218W
ARHGAP11A	15	32928012	32928012	Missense_Mutation	other non-conserving	SNP	T	C	ENST00000361627.3	p.V460A
ARHGAP31	3	119134577	119134577	Silent	Silent	SNP	C	T	ENST00000264245.4	p.P1267P
ARHGAP39	8	145756110	145756110	Silent	Silent	SNP	C	A	ENST00000276826.5	p.L1011L
ARHGEF10	8	1905284	1905284	Missense_Mutation	other non-conserving	SNP	G	A	ENST00000349830.3	p.R1297Q
ARID4B	1	235336003	235336005	In_Frame_Del	other non-conserving	DEL	ATA	-	ENST00000264183.3	p.Y1247del
ARSJ	4	114824442	114824442	Missense_Mutation	other non-conserving	SNP	A	T	ENST00000315366.7	p.I263N
ASCC3	6	101246698	101246698	Missense_Mutation	other non-conserving	SNP	C	A	ENST00000369162.2	p.G429V
ASCC3	6	101246699	101246699	Nonsense_Mutation	damaging	SNP	C	A	ENST00000369162.2	p.G429*
ATP2A3	17	3844336	3844336	Missense_Mutation	other non-conserving	SNP	C	T	ENST00000352011.3	p.A677T
ATP8A2	13	26145011	26145011	Splice_Site	damaging	SNP	G	T	ENST00000381655.2
AURKB	17	8108191	8108191	Nonstop_Mutation	other non-conserving	SNP	A	G	ENST00000585124.1	p.*345R
BAZ1B	7	72892512	72892513	Frame_Shift_Ins	damaging	INS	-	T	ENST00000339594.4	p.G427fs
BAZ2B	2	160261539	160261540	Frame_Shift_Ins	damaging	INS	-	T	ENST00000392783.2	p.Q922fs
BBS7	4	122768628	122768628	Missense_Mutation	other non-conserving	SNP	T	C	ENST00000264499.4	p.H323R
BBS7	4	122770069	122770069	Silent	Silent	SNP	G	A	ENST00000264499.4	p.S288S
BBS7	4	122784431	122784431	Missense_Mutation	other non-conserving	SNP	C	A	ENST00000264499.4	p.V36F
BCL9	1	147091361	147091361	Missense_Mutation	other non-conserving	SNP	C	T	ENST00000234739.3	p.P467L
BCL9	1	147091361	147091362	Missense_Mutation	other non-conserving	DNP	CC	TT	ENST00000234739.3	p.P467L
BIK	22	43524601	43524601	Silent	Silent	SNP	G	A	ENST00000216115.2	p.R120R
BMP3	4	81967149	81967149	Nonsense_Mutation	damaging	SNP	C	T	ENST00000282701.2	p.R192*
BMX	X	15543458	15543458	Missense_Mutation	other non-conserving	SNP	A	T	ENST00000357607.2	p.N267I
BPTF	17	65907571	65907571	Nonsense_Mutation	damaging	SNP	G	T	ENST00000321892.4	p.E1317*
BRAF	7	140453135	140453135	Silent	Silent	SNP	C	A	ENST00000288602.6	p.V600V
BRAF	7	140453135	140453136	Missense_Mutation	other non-conserving	DNP	CA	AT	ENST00000288602.6	p.V600D
BRAF	7	140453136	140453136	Missense_Mutation	other non-conserving	SNP	A	T	ENST00000288602.6	p.V600E
BRD1	22	50171353	50171353	Missense_Mutation	other non-conserving	SNP	G	A	ENST00000216267.8	p.S858F
BRINP1	9	121930314	121930314	Missense_Mutation	other non-conserving	SNP	G	T	ENST00000265922.3	p.S445Y
C10orf71	10	50534321	50534321	Missense_Mutation	other non-conserving	SNP	G	A	ENST00000374144.3	p.R1244H
C17orf80	17	71229465	71229465	Splice_Site	damaging	SNP	G	A	ENST00000535032.2
C1QTNF2	5	159776645	159776645	Missense_Mutation	other non-conserving	SNP	C	T	ENST00000393975.3	p.G175S
C1S	12	7175073	7175073	Missense_Mutation	other non-conserving	SNP	G	A	ENST00000406697.1	p.G398D
C20orf144	20	32251624	32251624	Missense_Mutation	other non-conserving	SNP	C	T	ENST00000375222.3	p.A138V
C21orf58	21	47734663	47734663	Silent	Silent	SNP	C	T	ENST00000291691.7	p.L192L
C2orf42	2	70408860	70408860	Silent	Silent	SNP	G	A	ENST00000264434.2	p.Y86Y
C4orf33	4	130030694	130030694	Missense_Mutation	other non-conserving	SNP	C	T	ENST00000281146.5	p.P121S
C8A	1	57349208	57349208	Missense_Mutation	other non-conserving	SNP	C	T	ENST00000361249.3	p.L237F
CACNA1D	3	53761001	53761001	Silent	Silent	SNP	C	T	ENST00000350061.5	p.F732F
CACNA1S	1	201016672	201016672	Missense_Mutation	other non-conserving	SNP	C	A	ENST00000362061.3	p.Q1508H
CAPN11	6	44137184	44137184	Silent	Silent	SNP	C	T	ENST00000398776.1	p.F85F
CAPN12	19	39229107	39229107	Missense_Mutation	other non-conserving	SNP	G	T	ENST00000328867.4	p.L281M
CARNMT1	9	77598722	77598722	Silent	Silent	SNP	G	A	ENST00000376834.3	p.Y397Y
CASR	3	122000963	122000963	Missense_Mutation	other non-conserving	SNP	C	T	ENST00000490131.1	p.P538S
CBY2	13	46288384	46288384	Silent	Silent	SNP	G	A	ENST00000310521.1	p.L408L
CCDC149	4	24821574	24821574	Missense_Mutation	other non-conserving	SNP	T	C	ENST00000389609.4	p.S356G
CCDC158	4	77317542	77317542	Silent	Silent	SNP	T	C	ENST00000388914.3	p.K56K
CCDC8	19	46915089	46915089	Missense_Mutation	other non-conserving	SNP	G	C	ENST00000307522.3	p.Q327E
CCDC8	19	46915090	46915090	Missense_Mutation	other non-conserving	SNP	G	C	ENST00000307522.3	p.D326E
CCDC88B	11	64112140	64112140	Silent	Silent	SNP	G	A	ENST00000356786.5	p.Q709Q
CCDC9B	15	40633031	40633031	Missense_Mutation	other non-conserving	SNP	G	A	ENST00000559313.1	p.P41L
CCT6B	17	33259391	33259391	Missense_Mutation	other non-conserving	SNP	G	A	ENST00000314144.5	p.P448S
CD84	1	160518073	160518073	Silent	Silent	SNP	C	T	ENST00000311224.4	p.G337G
CDC42EP4	17	71282456	71282456	Missense_Mutation	other non-conserving	SNP	C	T	ENST00000335793.3	p.G62S
CDH13	16	83065817	83065817	Silent	Silent	SNP	C	T	ENST00000566620.1	p.S120S
CELSR1	22	46932441	46932441	Silent	Silent	SNP	G	A	ENST00000262738.3	p.S209S
CEP126	11	101815018	101815018	Missense_Mutation	other non-conserving	SNP	G	A	ENST00000263468.8	p.E91K
CERK	22	47085964	47085964	Missense_Mutation	other non-conserving	SNP	G	C	ENST00000216264.8	p.S489C
CHFR	12	133428260	133428260	Missense_Mutation	other non-conserving	SNP	G	A	ENST00000432561.2	p.P491L
CHRM3	1	240070862	240070862	Silent	Silent	SNP	C	T	ENST00000255380.4	p.F37F
CLDN1	3	190030677	190030677	Silent	Silent	SNP	C	T	ENST00000295522.3	p.A124A
CLDN25	11	113650726	113650726	Missense_Mutation	other non-conserving	SNP	T	A	ENST00000453129.2	p.F70Y
CMAS	12	22213801	22213801	Missense_Mutation	other non-conserving	SNP	A	T	ENST00000229329.2	p.E243D
CMYA5	5	79031946	79031946	Missense_Mutation	other non-conserving	SNP	C	T	ENST00000446378.2	p.P2453L
CNNM1	10	101122097	101122097	Missense_Mutation	other non-conserving	SNP	G	A	ENST00000356713.4	p.E658K
CNST	1	246811165	246811165	Silent	Silent	SNP	A	G	ENST00000366513.4	p.G554G
CNTN5	11	100226873	100226873	Silent	Silent	SNP	G	A	ENST00000524871.1	p.S1075S
COL11A1	1	103427793	103427793	Missense_Mutation	other non-conserving	SNP	C	T	ENST00000370096.3	p.G1018E
COL11A1	1	103461597	103461597	Splice_Site	damaging	SNP	C	T	ENST00000370096.3	p.G748D
COL19A1	6	70897795	70897795	Missense_Mutation	other non-conserving	SNP	C	T	ENST00000322773.4	p.P958L
COL5A1	9	137593158	137593158	Silent	Silent	SNP	C	T	ENST00000371817.3	p.I211I
COL6A3	2	238242190	238242190	Splice_Site	damaging	SNP	C	G	ENST00000295550.4	p.K3077N
CPB2	13	46656674	46656674	Missense_Mutation	other non-conserving	SNP	C	A	ENST00000181383.4	p.A96S
CPT1B	22	51011428	51011428	Missense_Mutation	other non-conserving	SNP	C	T	ENST00000360719.2	p.E410K
CRAMP1L	16	1676070	1676070	Frame_Shift_Del	damaging	DEL	C	-	ENST00000397412.3	p.S149fs
CROCC	1	17273366	17273366	Missense_Mutation	other non-conserving	SNP	G	C	ENST00000375541.5	p.E798D
CSMD1	8	3063140	3063140	Missense_Mutation	other non-conserving	SNP	G	A	ENST00000520002.1	p.P1625S
CSMD2	1	34102093	34102093	Silent	Silent	SNP	G	A	ENST00000373380.1	p.S485S
CWC22	2	180835743	180835743	Missense_Mutation	other non-conserving	SNP	T	A	ENST00000410053.3	p.S289C
CYP3A7	7	99311138	99311138	Silent	Silent	SNP	C	T	ENST00000336374.2	p.Q273Q
CYTH4	22	37692055	37692055	Silent	Silent	SNP	G	A	ENST00000248901.6	p.K61K
DAAM2	6	39851747	39851747	Missense_Mutation	other non-conserving	SNP	C	T	ENST00000398904.2	p.P619S
DBH	9	136501595	136501595	Silent	Silent	SNP	G	A	ENST00000393056.2	p.V34V
DGKG	3	186015915	186015915	Missense_Mutation	other non-conserving	SNP	G	A	ENST00000265022.3	p.P83L
DHX36	3	153998374	153998375	Frame_Shift_Ins	damaging	INS	-	T	ENST00000496811.1	p.R854fs
DNAH10	12	124335466	124335466	Missense_Mutation	other non-conserving	SNP	G	A	ENST00000409039.3	p.R1927H
DNAH12	3	57391633	57391633	Missense_Mutation	other non-conserving	SNP	G	A	ENST00000351747.2	p.S2089F
DNAH2	17	7668714	7668714	Silent	Silent	SNP	G	A	ENST00000572933.1	p.L1114L
DNAH2	17	7727605	7727605	Missense_Mutation	other non-conserving	SNP	G	A	ENST00000572933.1	p.R3882Q
DNAH3	16	20974955	20974955	Silent	Silent	SNP	C	T	ENST00000261383.3	p.E3417E
DNAH7	2	196729399	196729399	Missense_Mutation	other non-conserving	SNP	G	A	ENST00000312428.6	p.S2327F
DNAH9	17	11726233	11726233	Missense_Mutation	other non-conserving	SNP	C	T	ENST00000262442.4	p.S3043F
DNTT	10	98092135	98092135	Missense_Mutation	other non-conserving	SNP	G	A	ENST00000371174.2	p.E381K
DOCK3	3	51413217	51413217	Silent	Silent	SNP	C	T	ENST00000266037.9	p.V1817V
DOCK8	9	340285	340285	Missense_Mutation	other non-conserving	SNP	C	T	ENST00000453981.1	p.P548L
DPF1	19	38707017	38707017	Missense_Mutation	other non-conserving	SNP	G	A	ENST00000420980.2	p.P235S
DRD3	3	113890750	113890750	Silent	Silent	SNP	G	A	ENST00000460779.1	p.A30A
DRD3	3	113890793	113890793	Missense_Mutation	other non-conserving	SNP	C	T	ENST00000460779.1	p.G16E
DSG2	18	29116301	29116301	Silent	Silent	SNP	G	A	ENST00000261590.8	p.L520L
DSG3	18	29054125	29054125	Missense_Mutation	other non-conserving	SNP	G	A	ENST00000257189.4	p.G715S
DST	6	56420572	56420572	Missense_Mutation	other non-conserving	SNP	T	C	ENST00000361203.3	p.I4692V
DTNB	2	25655782	25655782	Missense_Mutation	other non-conserving	SNP	G	A	ENST00000406818.3	p.T477M
EBF1	5	158135095	158135095	Missense_Mutation	other non-conserving	SNP	C	T	ENST00000313708.6	p.A546T
EDARADD	1	236645809	236645809	Missense_Mutation	other non-conserving	SNP	C	T	ENST00000334232.4	p.R170W
EIF5B	2	99995581	99995581	Silent	Silent	SNP	C	T	ENST00000289371.6	p.L648L
EIF5B	2	100015269	100015270	Frame_Shift_Ins	damaging	INS	-	A	ENST00000289371.6	p.AK1151fs
ENO3	17	4860288	4860288	Silent	Silent	SNP	T	C	ENST00000323997.6	p.L417L
EOGT	3	69037501	69037501	Missense_Mutation	other non-conserving	SNP	C	T	ENST00000383701.3	p.R343K
ERC2	3	56468963	56468963	Missense_Mutation	other non-conserving	SNP	G	A	ENST00000288221.6	p.P25S
ERGIC3	20	34145242	34145242	Missense_Mutation	other non-conserving	SNP	C	G	ENST00000348547.2	p.I373M
EYS	6	65300142	65300142	Missense_Mutation	other non-conserving	SNP	A	C	ENST00000370621.3	p.L1873R
FAM117B	2	203624062	203624062	Silent	Silent	SNP	C	A	ENST00000392238.2	p.V479V
FAM126B	2	201846401	201846401	Silent	Silent	SNP	G	A	ENST00000418596.3	p.S395S
FAM153B	5	175548818	175548818	Splice_Site	damaging	SNP	G	A	ENST00000508356.1
FAM169A	5	74109758	74109758	Missense_Mutation	other non-conserving	SNP	C	T	ENST00000389156.4	p.D193N
FAM178B	2	97637646	97637646	Missense_Mutation	other non-conserving	SNP	C	T	ENST00000417561.3	p.A334T
FAM222A	12	110206066	110206066	Missense_Mutation	other non-conserving	SNP	C	T	ENST00000538780.1	p.S111F
FAP	2	163029343	163029344	Frame_Shift_Ins	damaging	INS	-	C	ENST00000188790.4	p.A720fs
FBLN2	3	13612534	13612534	Missense_Mutation	other non-conserving	SNP	G	T	ENST00000295760.7	p.G227C
FBN1	15	48719794	48719794	Missense_Mutation	other non-conserving	SNP	G	A	ENST00000316623.5	p.H2392Y
FBN1	15	48719794	48719795	Missense_Mutation	other non-conserving	DNP	GG	AA	ENST00000316623.5	p.H2392Y
FBN1	15	48719795	48719795	Silent	Silent	SNP	G	A	ENST00000316623.5	p.P2391P
FBRSL1	12	133146736	133146736	Missense_Mutation	other non-conserving	SNP	C	T	ENST00000434748.2	p.P306S
FCRL3	1	157665299	157665299	Missense_Mutation	other non-conserving	SNP	G	A	ENST00000368184.3	p.P411S
FEZF2	3	62358477	62358477	Missense_Mutation	other non-conserving	SNP	C	T	ENST00000283268.3	p.A23T
FGFR3	4	1806186	1806186	Missense_Mutation	other non-conserving	SNP	C	T	ENST00000260795.2	p.P402L
FOXP2	7	114174725	114174725	Missense_Mutation	other non-conserving	SNP	A	T	ENST00000393494.2	p.K74N
FRMD4B	3	69230803	69230803	Missense_Mutation	other non-conserving	SNP	G	A	ENST00000398540.3	p.H700Y
FTCD	21	47571509	47571509	Missense_Mutation	other non-conserving	SNP	G	A	ENST00000291670.5	p.A200V
FUCA2	6	143832720	143832720	Silent	Silent	SNP	A	G	ENST00000002165.6	p.L18L
FXYD1	19	35631511	35631511	Silent	Silent	SNP	G	A	ENST00000588081.1	p.K24K
GALNT17	7	71036282	71036282	Missense_Mutation	other non-conserving	SNP	G	A	ENST00000333538.5	p.M325I
GALNT9	12	132681754	132681754	Silent	Silent	SNP	C	T	ENST00000328957.8	p.V570V
GAPDH	12	6646165	6646165	Missense_Mutation	other non-conserving	SNP	G	A	ENST00000229239.5	p.E106K
GEMIN5	5	154270903	154270903	Missense_Mutation	other non-conserving	SNP	T	G	ENST00000285873.7	p.Q1387P
GIMAP2	7	150389523	150389523	Missense_Mutation	other non-conserving	SNP	C	T	ENST00000223293.5	p.S50L
GJB5	1	35223735	35223735	Silent	Silent	SNP	G	A	ENST00000338513.1	p.V268V
GLP1R	6	39046108	39046108	Silent	Silent	SNP	G	A	ENST00000373256.4	p.L278L
GMIP	19	19744615	19744615	Silent	Silent	SNP	G	A	ENST00000203556.4	p.T823T
GPS2	17	7216938	7216938	Missense_Mutation	other non-conserving	SNP	G	A	ENST00000380728.2	p.P195S
GRIK3	1	37337818	37337818	Missense_Mutation	other non-conserving	SNP	G	T	ENST00000373091.3	p.H235N
GRIK4	11	120837993	120837993	Missense_Mutation	other non-conserving	SNP	G	A	ENST00000527524.2	p.G786R
GRIN2B	12	14019023	14019023	Silent	Silent	SNP	G	A	ENST00000609686.1	p.I40I
GRM3	7	86415950	86415950	Missense_Mutation	other non-conserving	SNP	C	T	ENST00000361669.2	p.S281L
GRXCR1	4	42964963	42964963	Missense_Mutation	other non-conserving	SNP	C	T	ENST00000399770.2	p.R147C
GTF2H5	6	158613098	158613098	Missense_Mutation	other non-conserving	SNP	A	C	ENST00000607778.1	p.H42P
HAVCR2	5	156533648	156533648	Silent	Silent	SNP	G	A	ENST00000307851.4	p.V128V
HDAC5	17	42164059	42164059	Missense_Mutation	other non-conserving	SNP	G	A	ENST00000393622.2	p.A644V
HDAC7	12	48185370	48185370	Splice_Site	damaging	SNP	T	C	ENST00000427332.2	p.A605A
HDAC7	12	48185371	48185371	Missense_Mutation	other non-conserving	SNP	G	T	ENST00000427332.2	p.A605E
HEATR5A	14	31762605	31762605	Missense_Mutation	other non-conserving	SNP	T	C	ENST00000389961.3	p.N2010S
HEG1	3	124739646	124739646	Silent	Silent	SNP	A	G	ENST00000311127.4	p.N414N
HESX1	3	57233825	57233825	Missense_Mutation	other non-conserving	SNP	G	A	ENST00000295934.3	p.P41L
HGF	7	81381472	81381472	Missense_Mutation	other non-conserving	SNP	G	A	ENST00000222390.5	p.R197C
HOXA10	7	27213780	27213780	Missense_Mutation	other non-conserving	SNP	G	A	ENST00000283921.4	p.A49V
HPN	19	35551319	35551319	Missense_Mutation	other non-conserving	SNP	C	T	ENST00000262626.2	p.P175S
HYAL1	3	50340340	50340340	Silent	Silent	SNP	G	A	ENST00000266031.4	p.L16L
IARS2	1	220307803	220307803	Nonsense_Mutation	damaging	SNP	C	T	ENST00000302637.5	p.Q633*
IDE	10	94267884	94267884	Missense_Mutation	other non-conserving	SNP	G	A	ENST00000265986.6	p.T380I
IFIT5	10	91177161	91177161	Missense_Mutation	other non-conserving	SNP	G	T	ENST00000371795.4	p.D69Y
IQCK	16	19867866	19867866	Missense_Mutation	other non-conserving	SNP	C	T	ENST00000320394.6	p.S287F
IQGAP1	15	91035845	91035845	Silent	Silent	SNP	C	T	ENST00000268182.5	p.Y1510Y
IQGAP2	5	75757459	75757459	Silent	Silent	SNP	T	G	ENST00000274364.6	p.A37A
IQSEC3	12	247688	247688	Silent	Silent	SNP	C	T	ENST00000538872.1	p.L387L
ITGA7	12	56091585	56091585	Missense_Mutation	other non-conserving	SNP	C	A	ENST00000555728.1	p.G479C
ITGAD	16	31419167	31419167	Silent	Silent	SNP	C	T	ENST00000389202.2	p.F313F
JCAD	10	30316076	30316076	Missense_Mutation	other non-conserving	SNP	C	T	ENST00000375377.1	p.E1001K
KCNA10	1	111060922	111060922	Missense_Mutation	other non-conserving	SNP	G	T	ENST00000369771.2	p.A163D
KCNJ6	21	39086924	39086924	Missense_Mutation	other non-conserving	SNP	G	A	ENST00000609713.1	p.S179F
KCNT2	1	196295906	196295906	Silent	Silent	SNP	G	A	ENST00000294725.9	p.L739L
KDM6B	17	7751048	7751048	Missense_Mutation	other non-conserving	SNP	C	T	ENST00000448097.2	p.P481L
KEAP1	19	10602804	10602804	Silent	Silent	SNP	T	C	ENST00000171111.5	p.E258E
KHDRBS1	1	32508170	32508170	Missense_Mutation	other non-conserving	SNP	C	T	ENST00000327300.7	p.P426L
KIAA0355	19	34838899	34838899	Missense_Mutation	other non-conserving	SNP	T	C	ENST00000299505.6	p.M880T
KIAA0753	17	6531607	6531607	Missense_Mutation	other non-conserving	SNP	G	A	ENST00000361413.3	p.S183L
KIAA0825	5	93753079	93753079	Missense_Mutation	other non-conserving	SNP	G	A	ENST00000312498.7	p.T835I
KIF26B	1	245772620	245772620	Silent	Silent	SNP	C	A	ENST00000407071.2	p.I568I
KLHL29	2	23865274	23865274	Missense_Mutation	other non-conserving	SNP	G	A	ENST00000486442.1	p.G165E
KLHL5	4	39109250	39109250	Silent	Silent	SNP	G	A	ENST00000504108.1	p.L575L
KPNA3	13	50285143	50285143	Missense_Mutation	other non-conserving	SNP	C	G	ENST00000261667.3	p.V263L
KPRP	1	152732107	152732107	Missense_Mutation	other non-conserving	SNP	C	G	ENST00000606109.1	p.Q15E
KPRP	1	152732683	152732683	Missense_Mutation	other non-conserving	SNP	C	G	ENST00000606109.1	p.Q207E
KRT12	17	39023379	39023379	Silent	Silent	SNP	C	T	ENST00000251643.4	p.R20R
KRT13	17	39661342	39661342	Missense_Mutation	other non-conserving	SNP	G	A	ENST00000246635.3	p.P154L
KRTAP27-1	21	31709474	31709474	Missense_Mutation	other non-conserving	SNP	A	T	ENST00000382835.2	p.S171R
KSR2	12	117907514	117907514	Silent	Silent	SNP	C	T	ENST00000339824.5	p.K933K
LAMB4	7	107689876	107689876	Silent	Silent	SNP	C	T	ENST00000388781.3	p.R1339R
LARGE	22	33700316	33700316	Silent	Silent	SNP	C	T	ENST00000354992.2	p.V543V
LBP	20	36999401	36999401	Missense_Mutation	other non-conserving	SNP	C	T	ENST00000217407.2	p.T390I
LHCGR	2	48936151	48936151	Missense_Mutation	other non-conserving	SNP	C	T	ENST00000294954.7	p.E206K
LLPH	12	66522679	66522679	Missense_Mutation	other non-conserving	SNP	T	C	ENST00000266604.2	p.K70E
LMF2	22	50944830	50944830	Missense_Mutation	other non-conserving	SNP	G	A	ENST00000474879.2	p.A160V
LPIN1	2	11905717	11905717	Missense_Mutation	other non-conserving	SNP	A	T	ENST00000256720.2	p.E17V
LRBA	4	151827126	151827126	Missense_Mutation	other non-conserving	SNP	A	G	ENST00000357115.3	p.V540A
LRIG3	12	59271482	59271482	Missense_Mutation	other non-conserving	SNP	C	A	ENST00000320743.3	p.A746S
LRP12	8	105509822	105509822	Missense_Mutation	other non-conserving	SNP	C	T	ENST00000276654.5	p.G320R
LRP1B	2	141272335	141272335	Missense_Mutation	other non-conserving	SNP	G	A	ENST00000389484.3	p.S2719F
LRRC1	6	53769208	53769209	In_Frame_Ins	other non-conserving	INS	-	ACT	ENST00000370888.1	p.314_315insL
LRRC1	6	53769211	53769214	Frame_Shift_Del	damaging	DEL	TGAG	-	ENST00000370888.1	p.LS314fs
LRRC1	6	53769217	53769218	Frame_Shift_Ins	damaging	INS	-	T	ENST00000370888.1	p.NL316fs
LRRC8E	19	7964961	7964961	Silent	Silent	SNP	C	T	ENST00000306708.6	p.F518F
LRTM2	12	1943737	1943737	Silent	Silent	SNP	C	T	ENST00000543818.1	p.V321V
LSM1	8	38027385	38027386	Frame_Shift_Ins	damaging	INS	-	T	ENST00000311351.4	p.Y56fs
MAP3K13	3	185165703	185165703	Silent	Silent	SNP	G	A	ENST00000265026.3	p.R326R
MAP3K15	X	19389141	19389141	Nonsense_Mutation	damaging	SNP	C	T	ENST00000338883.4	p.W1112*
MARC1	1	220971307	220971307	Missense_Mutation	other non-conserving	SNP	C	G	ENST00000366910.5	p.T235S
MCCC1	3	182810312	182810312	Missense_Mutation	other non-conserving	SNP	A	G	ENST00000265594.4	p.L53P
MDN1	6	90415869	90415869	Missense_Mutation	other non-conserving	SNP	T	C	ENST00000369393.3	p.N2686S
MED15	22	20939483	20939483	Missense_Mutation	other non-conserving	SNP	C	T	ENST00000263205.7	p.P687L
METTL7B	12	56077608	56077608	Silent	Silent	SNP	C	T	ENST00000394252.3	p.L170L
MICB	6	31474935	31474935	Silent	Silent	SNP	C	T	ENST00000252229.6	p.T250T
MKI67	10	129901757	129901757	Missense_Mutation	other non-conserving	SNP	T	C	ENST00000368654.3	p.S2783G
MMP16	8	89179909	89179909	Missense_Mutation	other non-conserving	SNP	G	A	ENST00000286614.6	p.P233L
MMP9	20	44638665	44638665	Missense_Mutation	other non-conserving	SNP	G	A	ENST00000372330.3	p.G100E
MON1B	16	77228717	77228717	Missense_Mutation	other non-conserving	SNP	G	T	ENST00000248248.3	p.A321S
MPDZ	9	13125320	13125320	Nonsense_Mutation	damaging	SNP	G	A	ENST00000319217.7	p.Q1568*
MS4A8	11	60476227	60476227	Silent	Silent	SNP	C	T	ENST00000300226.2	p.P169P
MSH6	2	48030785	48030785	Silent	Silent	SNP	T	C	ENST00000234420.5	p.T1133T
MT-ATP6	M	9064	9064	Missense_Mutation	other non-conserving	SNP	G	A	ENST00000361899.2	p.A180T
MT-CYB	M	14953	14953	Silent	Silent	SNP	C	T	ENST00000361789.2	p.I69I
MT-CYB	M	15485	15485	Missense_Mutation	other non-conserving	SNP	C	T	ENST00000361789.2	p.P247S
MT-CYB	M	15486	15486	Missense_Mutation	other non-conserving	SNP	C	T	ENST00000361789.2	p.P247L
MT-ND2	M	4697	4697	Silent	Silent	SNP	C	T	ENST00000361453.3	p.F76F
MUC12	7	100643478	100643478	Missense_Mutation	other non-conserving	SNP	G	A	ENST00000379442.3	p.G3355S
MUC16	19	8959694	8959694	Missense_Mutation	other non-conserving	SNP	G	A	ENST00000397910.4	p.R14480W
MUC6	11	1028312	1028312	Missense_Mutation	other non-conserving	SNP	G	A	ENST00000421673.2	p.S556L
MXRA5	X	3235386	3235386	Silent	Silent	SNP	G	A	ENST00000217939.6	p.L2112L
MYBPC2	19	50945459	50945459	Missense_Mutation	other non-conserving	SNP	C	T	ENST00000357701.5	p.P264L
MYH10	17	8439200	8439200	Missense_Mutation	other non-conserving	SNP	G	A	ENST00000269243.4	p.P542L
MYH3	17	10535261	10535261	Missense_Mutation	other non-conserving	SNP	G	A	ENST00000583535.1	p.R1677C
MYH3	17	10541474	10541474	Silent	Silent	SNP	C	T	ENST00000583535.1	p.G1205G
MYH8	17	10297718	10297718	Missense_Mutation	other non-conserving	SNP	C	T	ENST00000403437.2	p.E1672K
MYL6B	12	56547756	56547756	Silent	Silent	SNP	C	T	ENST00000553066.1	p.S18S
MYO10	5	16762666	16762666	Silent	Silent	SNP	G	A	ENST00000513610.1	p.H525H
MYO16	13	109793701	109793701	Missense_Mutation	other non-conserving	SNP	G	A	ENST00000357550.2	p.G1692E
MYO18A	17	27422023	27422023	Silent	Silent	SNP	C	T	ENST00000527372.1	p.Q1480Q
MYO18A	17	27422024	27422024	Missense_Mutation	other non-conserving	SNP	T	A	ENST00000527372.1	p.Q1480L
MYO18B	22	26165046	26165046	Missense_Mutation	other non-conserving	SNP	C	T	ENST00000407587.2	p.S388F
MYO1A	12	57442078	57442078	Silent	Silent	SNP	C	T	ENST00000442789.2	p.V10V
MYO9B	19	17323079	17323079	Missense_Mutation	other non-conserving	SNP	C	T	ENST00000594824.1	p.T2145M
MYRFL	12	70321465	70321465	Splice_Site	damaging	SNP	C	T	ENST00000552032.2	p.S589S
MYT1	20	62853317	62853317	Silent	Silent	SNP	G	A	ENST00000328439.1	p.E771E
NACA	12	57112157	57112157	Missense_Mutation	other non-conserving	SNP	G	A	ENST00000454682.1	p.P1053S
NBPF1	1	16905761	16905761	Missense_Mutation	other non-conserving	SNP	C	G	ENST00000430580.2	p.Q576H
NCAM2	21	22910222	22910222	Nonsense_Mutation	damaging	SNP	G	T	ENST00000400546.1	p.E820*
NCBP1	9	100426653	100426653	Missense_Mutation	other non-conserving	SNP	G	C	ENST00000375147.3	p.R610P
NCEH1	3	172365825	172365826	Frame_Shift_Ins	damaging	INS	-	T	ENST00000475381.1	p.S73fs
NCOA3	20	46268669	46268669	Splice_Site	damaging	SNP	G	A	ENST00000371998.3	p.R985K
NCOR1	17	16004843	16004843	Missense_Mutation	other non-conserving	SNP	C	T	ENST00000268712.3	p.S804N
NEXMIF	X	73963377	73963377	Missense_Mutation	other non-conserving	SNP	G	A	ENST00000055682.6	p.P339S
NF2	22	30090776	30090776	Silent	Silent	SNP	C	T	ENST00000338641.4	p.F591F
NFIX	19	13136209	13136209	Silent	Silent	SNP	G	A	ENST00000592199.1	p.V134V
NINL	20	25457472	25457472	Missense_Mutation	other non-conserving	SNP	C	T	ENST00000278886.6	p.G819R
NKAIN4	20	61879012	61879012	Missense_Mutation	other non-conserving	SNP	T	C	ENST00000370316.3	p.Q130R
NLRP1	17	5462308	5462308	Missense_Mutation	other non-conserving	SNP	C	T	ENST00000572272.1	p.D570N
NPHS1	19	36342398	36342398	Missense_Mutation	other non-conserving	SNP	C	T	ENST00000378910.5	p.G79S
NR1H3	11	47279796	47279796	De_novo_Start_OutOfFrame	damaging	SNP	G	A	ENST00000467728.1
NRP2	2	206614519	206614519	Silent	Silent	SNP	C	T	ENST00000357785.5	p.T619T
NRSN1	6	24141335	24141335	Missense_Mutation	other non-conserving	SNP	C	T	ENST00000378475.1	p.P125S
NRSN1	6	24141336	24141336	Missense_Mutation	other non-conserving	SNP	C	T	ENST00000378475.1	p.P125L
NT5C1B	2	18758128	18758128	Missense_Mutation	other non-conserving	SNP	C	T	ENST00000359846.2	p.G412E
NT5C1B	2	18758129	18758129	Missense_Mutation	other non-conserving	SNP	C	T	ENST00000359846.2	p.G412R
NUGGC	8	27927084	27927084	Silent	Silent	SNP	G	A	ENST00000413272.2	p.I78I
NUP155	5	37331801	37331801	Missense_Mutation	other non-conserving	SNP	A	G	ENST00000231498.3	p.F539L
OBSCN	1	228476395	228476395	Missense_Mutation	other non-conserving	SNP	G	A	ENST00000422127.1	p.R3382Q
OBSCN	1	228509911	228509911	Missense_Mutation	other non-conserving	SNP	C	G	ENST00000422127.1	p.D5123E
OBSCN	1	228511034	228511034	Missense_Mutation	other non-conserving	SNP	G	A	ENST00000422127.1	p.V5127M
OR10G7	11	123909351	123909351	Missense_Mutation	other non-conserving	SNP	C	T	ENST00000330487.5	p.D120N
OR1M1	19	9204375	9204375	Missense_Mutation	other non-conserving	SNP	C	T	ENST00000429566.3	p.S152F
OR2A4	6	132021804	132021804	Silent	Silent	SNP	C	T	ENST00000315453.2	p.V246V
OR2F1	7	143657726	143657726	Silent	Silent	SNP	C	T	ENST00000392899.1	p.I221I
OR4D9	11	59282507	59282507	Missense_Mutation	other non-conserving	SNP	G	A	ENST00000329328.3	p.G41E
OR51G1	11	4944943	4944943	Silent	Silent	SNP	C	A	ENST00000321961.2	p.V209V
OR51I1	11	5462294	5462294	Missense_Mutation	other non-conserving	SNP	G	T	ENST00000380211.1	p.L151I
OR7E24	19	9361948	9361948	Missense_Mutation	other non-conserving	SNP	A	G	ENST00000456448.1	p.M77V
OR8H3	11	55890100	55890100	Silent	Silent	SNP	G	A	ENST00000313472.3	p.A84A
OSBP2	22	31284313	31284313	Silent	Silent	SNP	G	A	ENST00000332585.6	p.E468E
OTOA	16	21698960	21698960	Missense_Mutation	other non-conserving	SNP	T	C	ENST00000286149.4	p.F209S
OTOG	11	17580710	17580711	Splice_Site	damaging	INS	-	A	ENST00000399397.1
PAPPA2	1	176668495	176668495	Silent	Silent	SNP	C	T	ENST00000367662.3	p.F1002F
PAPSS1	4	108603191	108603191	Missense_Mutation	other non-conserving	SNP	C	A	ENST00000265174.4	p.V217L
PAQR7	1	26189624	26189624	Missense_Mutation	other non-conserving	SNP	G	A	ENST00000374296.3	p.P236L
PATE1	11	125617303	125617303	Missense_Mutation	other non-conserving	SNP	C	T	ENST00000305738.5	p.P41S
PBX3	9	128725323	128725323	Silent	Silent	SNP	G	A	ENST00000373489.5	p.T385T
PBX3	9	128725324	128725324	Missense_Mutation	other non-conserving	SNP	G	A	ENST00000373489.5	p.G386R
PCLO	7	82582450	82582450	Missense_Mutation	other non-conserving	SNP	C	T	ENST00000333891.9	p.G2607R
PDE1A	2	183053737	183053737	Silent	Silent	SNP	C	T	ENST00000410103.1	p.R408R
PDGFA	7	540842	540842	Frame_Shift_Del	damaging	DEL	A	-	ENST00000354513.5	p.L164fs
PFAS	17	8159703	8159703	Missense_Mutation	other non-conserving	SNP	C	T	ENST00000314666.6	p.L267F
PGM5	9	70999413	70999413	Missense_Mutation	other non-conserving	SNP	T	C	ENST00000396396.1	p.L175P
PHACTR3	20	58180177	58180177	Silent	Silent	SNP	G	A	ENST00000371015.1	p.G36G
PHKB	16	47723070	47723070	Missense_Mutation	other non-conserving	SNP	C	T	ENST00000323584.5	p.P917S
PIWIL1	12	130833925	130833925	Missense_Mutation	other non-conserving	SNP	A	C	ENST00000245255.3	p.E292D
PKD1	16	2140883	2140883	Splice_Site	damaging	SNP	A	G	ENST00000262304.4
PKD2	4	88996078	88996078	Silent	Silent	SNP	G	A	ENST00000508588.1	p.E297E
PKN1	19	14568845	14568845	Missense_Mutation	other non-conserving	SNP	G	A	ENST00000242783.6	p.E390K
PLCB2	15	40596249	40596249	Missense_Mutation	other non-conserving	SNP	G	A	ENST00000260402.3	p.R39C
PLEC	8	144993538	144993538	Missense_Mutation	other non-conserving	SNP	G	T	ENST00000322810.4	p.P3621H
PLEKHA4	19	49362728	49362728	Silent	Silent	SNP	G	A	ENST00000263265.6	p.P230P
PLEKHN1	1	908887	908887	Missense_Mutation	other non-conserving	SNP	G	A	ENST00000379409.2	p.R486K
PLOD1	1	12033032	12033032	Missense_Mutation	other non-conserving	SNP	A	G	ENST00000196061.4	p.N669S
PLXNB2	22	50726389	50726389	Silent	Silent	SNP	G	A	ENST00000449103.1	p.C486C
PNPLA1	6	36269989	36269989	Missense_Mutation	other non-conserving	SNP	C	T	ENST00000394571.2	p.A376V
POLR1B	2	113315498	113315498	Silent	Silent	SNP	A	G	ENST00000263331.5	p.E390E
POM121L2	6	27276918	27276918	Missense_Mutation	other non-conserving	SNP	G	A	ENST00000444565.1	p.S1011F
POU5F2	5	93076640	93076640	Silent	Silent	SNP	C	T	ENST00000510627.4	p.G210G
PPIP5K1	15	43851107	43851107	Missense_Mutation	other non-conserving	SNP	G	A	ENST00000396923.3	p.P1091S
PPP1R9A	7	94540480	94540480	Missense_Mutation	other non-conserving	SNP	T	C	ENST00000433881.1	p.V352A
PPP3CA	4	101947156	101947156	Nonsense_Mutation	damaging	SNP	G	A	ENST00000394854.3	p.R478*
PRKCI	3	170009667	170009667	Missense_Mutation	other non-conserving	SNP	C	T	ENST00000295797.4	p.T410I
PRR23B	3	138739445	138739445	Missense_Mutation	other non-conserving	SNP	G	A	ENST00000329447.5	p.P20L
PRUNE2	9	79324727	79324727	Silent	Silent	SNP	T	C	ENST00000376718.3	p.T821T
PSG9	19	43762590	43762590	Missense_Mutation	other non-conserving	SNP	C	T	ENST00000270077.3	p.R336K
PSMC6	14	53178195	53178195	Missense_Mutation	other non-conserving	SNP	T	A	ENST00000606149.1	p.Y132N
PSMC6	14	53178197	53178197	Silent	Silent	SNP	T	C	ENST00000606149.1	p.Y132Y
PTGS1	9	125143682	125143682	Missense_Mutation	other non-conserving	SNP	G	T	ENST00000362012.2	p.A177S
PTPRK	6	128291372	128291372	Silent	Silent	SNP	C	T	ENST00000368215.3	p.*1440*
PTPRT	20	40733276	40733276	Missense_Mutation	other non-conserving	SNP	G	A	ENST00000373187.1	p.S1158F
PXDNL	8	52359645	52359645	Missense_Mutation	other non-conserving	SNP	C	T	ENST00000356297.4	p.D482N
PYGM	11	64521366	64521366	Silent	Silent	SNP	G	A	ENST00000164139.3	p.N408N
PZP	12	9305841	9305841	Silent	Silent	SNP	G	T	ENST00000261336.2	p.T1291T
QSER1	11	32953667	32953667	Missense_Mutation	other non-conserving	SNP	C	T	ENST00000399302.2	p.S159F
RABEP1	17	5241412	5241412	Silent	Silent	SNP	T	C	ENST00000546142.2	p.I209I
RABEP2	16	28919997	28919997	Missense_Mutation	other non-conserving	SNP	G	A	ENST00000358201.4	p.P393L
RABGAP1L	1	174945250	174945250	Silent	Silent	SNP	C	T	ENST00000367688.3	p.L62L
RABIF	1	202858169	202858169	Missense_Mutation	other non-conserving	SNP	C	T	ENST00000367262.3	p.A20T
RAPGEF5	7	22233189	22233189	Missense_Mutation	other non-conserving	SNP	T	C	ENST00000401957.2	p.T31A
RASSF6	4	74464358	74464358	Splice_Site	damaging	SNP	T	C	ENST00000342081.3	p.E80G
RBAK	7	5105020	5105020	Missense_Mutation	other non-conserving	SNP	C	T	ENST00000353796.3	p.H645Y
RBM20	10	112595723	112595723	Missense_Mutation	other non-conserving	SNP	G	A	ENST00000369519.3	p.R1224K
RFX2	19	6007129	6007129	Silent	Silent	SNP	G	A	ENST00000303657.5	p.S432S
RFXANK	19	19304837	19304837	Frame_Shift_Del	damaging	DEL	G	-	ENST00000303088.4	p.G28fs
RHOT2	16	722528	722528	Missense_Mutation	other non-conserving	SNP	G	T	ENST00000315082.4	p.D456Y
RNF165	18	44030350	44030350	Missense_Mutation	other non-conserving	SNP	G	A	ENST00000269439.7	p.R236Q
RNF17	13	25451231	25451231	Missense_Mutation	other non-conserving	SNP	G	T	ENST00000255324.5	p.E1560D
RNF4	4	2502465	2502466	Splice_Site	damaging	INS	-	ATT	ENST00000511600.1	p.69_70insF
RNF4	4	2502467	2502468	Splice_Site	damaging	INS	-	TGACGA	ENST00000511600.1
RPL3L	16	2000853	2000853	Missense_Mutation	other non-conserving	SNP	G	A	ENST00000268661.7	p.H165Y
RPTOR	17	78867626	78867626	Missense_Mutation	other non-conserving	SNP	C	T	ENST00000306801.3	p.R788C
RXRA	9	137293646	137293646	Missense_Mutation	other non-conserving	SNP	C	T	ENST00000481739.1	p.S66L
S1PR5	19	10625128	10625128	Missense_Mutation	other non-conserving	SNP	G	A	ENST00000439028.3	p.P187L
SALL3	18	76755450	76755450	Silent	Silent	SNP	G	A	ENST00000537592.2	p.K1153K
SAMD8	10	76910499	76910499	Silent	Silent	SNP	A	G	ENST00000542569.1	p.S71S
SAMD8	10	76910501	76910501	Missense_Mutation	other non-conserving	SNP	T	C	ENST00000542569.1	p.V72A
SAMHD1	20	35545172	35545172	Missense_Mutation	other non-conserving	SNP	G	A	ENST00000262878.4	p.R339C
SATB2	2	200137355	200137355	Missense_Mutation	other non-conserving	SNP	G	A	ENST00000417098.1	p.S594F
SAXO1	9	18928909	18928909	Missense_Mutation	other non-conserving	SNP	T	C	ENST00000380534.4	p.K189R
SCAF1	19	50155081	50155081	Missense_Mutation	other non-conserving	SNP	G	C	ENST00000360565.3	p.G479R
SCN4A	17	62050046	62050046	Silent	Silent	SNP	C	T	ENST00000435607.1	p.R52R
SDK1	7	4304890	4304890	Silent	Silent	SNP	G	A	ENST00000404826.2	p.A2172A
SDK1	7	4304891	4304891	Missense_Mutation	other non-conserving	SNP	G	A	ENST00000404826.2	p.V2173M
SDSL	12	113872018	113872018	Missense_Mutation	other non-conserving	SNP	C	T	ENST00000403593.4	p.P145L
SEL1L	14	81969087	81969087	Missense_Mutation	other non-conserving	SNP	T	A	ENST00000336735.4	p.E252V
SEMA4C	2	97531405	97531405	Missense_Mutation	other non-conserving	SNP	C	T	ENST00000305476.5	p.V140I
SEMA5B	3	122634366	122634366	Nonsense_Mutation	damaging	SNP	G	A	ENST00000357599.3	p.R637*
SEPSECS	4	25146448	25146448	Missense_Mutation	other non-conserving	SNP	G	A	ENST00000382103.2	p.T325I
SERPINA9	14	94936067	94936067	Silent	Silent	SNP	C	T	ENST00000380365.3	p.K37K
SERPINE1	7	100775266	100775266	Missense_Mutation	other non-conserving	SNP	A	G	ENST00000223095.4	p.S206G
SF3B1	2	198266174	198266175	Frame_Shift_Ins	damaging	INS	-	A	ENST00000335508.6	p.K816fs
SFTA2	6	30899508	30899508	Silent	Silent	SNP	G	A	ENST00000359086.3	p.S42S
SFTA2	6	30899509	30899509	Missense_Mutation	other non-conserving	SNP	G	A	ENST00000359086.3	p.S42F
SGK223	8	8185788	8185788	Missense_Mutation	other non-conserving	SNP	G	A	ENST00000520004.1	p.S835F
SH2D3C	9	130502062	130502062	Missense_Mutation	other non-conserving	SNP	G	A	ENST00000314830.8	p.T769M
SHARPIN	8	145154226	145154226	Silent	Silent	SNP	C	T	ENST00000398712.2	p.G292G
SHD	19	4282899	4282899	Missense_Mutation	other non-conserving	SNP	T	A	ENST00000543264.2	p.F110L
SHISA9	16	13329193	13329193	Missense_Mutation	other non-conserving	SNP	G	A	ENST00000424107.3	p.G401E
SHROOM3	4	77678037	77678037	Silent	Silent	SNP	A	G	ENST00000296043.6	p.V1715V
SIKE1	1	115316974	115316974	Missense_Mutation	other non-conserving	SNP	C	T	ENST00000060969.5	p.R181Q
SIM1	6	100896122	100896122	Silent	Silent	SNP	C	T	ENST00000369208.3	p.A250A
SIPA1L1	14	72055743	72055743	Missense_Mutation	other non-conserving	SNP	C	A	ENST00000555818.1	p.P385Q
SKOR2	18	44746300	44746300	Missense_Mutation	other non-conserving	SNP	G	A	ENST00000425639.1	p.S1000F
SLC11A1	2	219247792	219247792	Silent	Silent	SNP	G	A	ENST00000233202.6	p.L39L
SLC16A13	17	6942107	6942107	Missense_Mutation	other non-conserving	SNP	C	T	ENST00000308027.6	p.S327F
SLC16A8	22	38474578	38474578	Silent	Silent	SNP	G	A	ENST00000320521.5	p.G444G
SLC17A6	11	22363206	22363206	Missense_Mutation	other non-conserving	SNP	C	G	ENST00000263160.3	p.I73M
SLC22A23	6	3273365	3273365	Nonsense_Mutation	other non-conserving	SNP	G	T	ENST00000406686.3	p.S662*
SLC22A6	11	62744813	62744833	In_Frame_Del	other non-conserving	DEL	TGCTGCCCACTCGGGCCATGG	-	ENST00000377871.3	p.TMARVGS463del
SLC22A9	11	63137865	63137865	Missense_Mutation	other non-conserving	SNP	A	C	ENST00000279178.3	p.M113L
SLC25A10	17	79684041	79684041	Missense_Mutation	other non-conserving	SNP	G	A	ENST00000350690.5	p.R158K
SLC26A8	6	35930398	35930398	Splice_Site	damaging	SNP	C	T	ENST00000490799.1	p.A456T
SLC26A9	1	205890874	205890874	Silent	Silent	SNP	G	A	ENST00000367135.3	p.I625I
SLC2A12	6	134350764	134350764	Nonsense_Mutation	damaging	SNP	G	A	ENST00000275230.5	p.Q67*
SLC5A10	17	18872655	18872655	Splice_Site	damaging	SNP	G	A	ENST00000395645.3	p.G187E
SLC5A10	17	18872656	18872656	Splice_Site	damaging	SNP	G	A	ENST00000395645.3	p.G187G
SLC6A14	X	115569096	115569096	Missense_Mutation	other non-conserving	SNP	C	T	ENST00000371900.4	p.P63S
SLC9A8	20	48500526	48500526	Missense_Mutation	other non-conserving	SNP	C	T	ENST00000361573.2	p.R472C
SMAD4	18	48586268	48586268	Missense_Mutation	other non-conserving	SNP	C	G	ENST00000342988.3	p.P313A
SMC3	10	112343951	112343951	Missense_Mutation	other non-conserving	SNP	G	C	ENST00000361804.4	p.A368P
SNRPA	19	41269508	41269508	Missense_Mutation	other non-conserving	SNP	C	T	ENST00000243563.3	p.P206L
SNU13	22	42076259	42076259	Missense_Mutation	other non-conserving	SNP	C	T	ENST00000401959.1	p.G38E
SNX25	4	186241976	186241976	Silent	Silent	SNP	T	A	ENST00000504273.1	p.I314I
SORBS1	10	97116381	97116381	Silent	Silent	SNP	G	A	ENST00000607232.1	p.F637F
SORCS2	4	7714558	7714558	Missense_Mutation	other non-conserving	SNP	C	T	ENST00000507866.2	p.S656F
SORCS3	10	106916937	106916937	Silent	Silent	SNP	G	A	ENST00000369701.3	p.V508V
SOX11	2	5833315	5833315	Silent	Silent	SNP	G	A	ENST00000322002.3	p.A154A
SPAG9	17	49079143	49079143	Nonsense_Mutation	damaging	SNP	C	A	ENST00000262013.7	p.E514*
SPATA32	17	43333191	43333191	Missense_Mutation	other non-conserving	SNP	T	C	ENST00000331780.4	p.T120A
SPTA1	1	158636213	158636213	Missense_Mutation	other non-conserving	SNP	C	T	ENST00000368147.4	p.D705N
SPTBN1	2	54871495	54871495	Silent	Silent	SNP	G	T	ENST00000356805.4	p.T1347T
SRRM2	16	2812281	2812281	Silent	Silent	SNP	C	T	ENST00000301740.8	p.S584S
SSRP1	11	57099206	57099206	Missense_Mutation	other non-conserving	SNP	G	T	ENST00000278412.2	p.R387S
ST18	8	53084461	53084461	Silent	Silent	SNP	G	A	ENST00000276480.7	p.F320F
ST7L	1	113121004	113121004	Missense_Mutation	other non-conserving	SNP	T	G	ENST00000358039.4	p.T369P
STARD13	13	33704096	33704096	Missense_Mutation	other non-conserving	SNP	G	A	ENST00000336934.5	p.L240F
STEAP1	7	89789175	89789175	Missense_Mutation	other non-conserving	SNP	G	A	ENST00000297205.2	p.D25N
STK17B	2	197002262	197002262	Missense_Mutation	other non-conserving	SNP	A	T	ENST00000263955.4	p.I343N
SUN1	7	857111	857111	Silent	Silent	SNP	C	T	ENST00000457378.2	p.P6P
SV2C	5	75581107	75581107	Missense_Mutation	other non-conserving	SNP	G	A	ENST00000502798.2	p.R345Q
SYNE1	6	152457885	152457885	Silent	Silent	SNP	G	A	ENST00000367255.5	p.F8509F
SYNE1	6	152746526	152746526	Missense_Mutation	other non-conserving	SNP	T	C	ENST00000367255.5	p.I1753V
SYT10	12	33538134	33538134	Silent	Silent	SNP	C	T	ENST00000228567.3	p.L390L
SYT9	11	7324556	7324556	Silent	Silent	SNP	C	T	ENST00000318881.6	p.I144I
SZRD1	1	16717888	16717889	Frame_Shift_Ins	damaging	INS	-	A	ENST00000401088.4	p.E24fs
TACC1	8	38677808	38677808	Missense_Mutation	other non-conserving	SNP	T	C	ENST00000317827.4	p.L349P
TANC2	17	61497881	61497881	Missense_Mutation	other non-conserving	SNP	C	A	ENST00000424789.2	p.S1513Y
TASOR2	10	5788581	5788581	Missense_Mutation	other non-conserving	SNP	C	T	ENST00000328090.5	p.T1066I
TBC1D5	3	17226675	17226675	Missense_Mutation	other non-conserving	SNP	G	A	ENST00000253692.7	p.S593F
TBC1D8	2	101638895	101638895	Missense_Mutation	other non-conserving	SNP	C	T	ENST00000376840.4	p.R855H
TBC1D9	4	141548674	141548674	Silent	Silent	SNP	G	A	ENST00000442267.2	p.S940S
TBR1	2	162274281	162274281	Missense_Mutation	other non-conserving	SNP	C	T	ENST00000389554.3	p.H263Y
TBRG1	11	124495762	124495763	Frame_Shift_Ins	damaging	INS	-	A	ENST00000441174.3	p.K140fs
TBX5	12	114823324	114823324	Missense_Mutation	other non-conserving	SNP	C	T	ENST00000310346.4	p.G238S
TCF20	22	42608252	42608252	Frame_Shift_Del	damaging	DEL	A	-	ENST00000359486.3	p.P1020fs
TCP11L1	11	33078758	33078758	Frame_Shift_Del	damaging	DEL	A	-	ENST00000334274.4	p.K132fs
TCTN2	12	124180986	124180986	Missense_Mutation	other non-conserving	SNP	G	A	ENST00000303372.5	p.R446Q
TDRD1	10	115963970	115963970	Missense_Mutation	other non-conserving	SNP	C	T	ENST00000369280.1	p.P374S
TECTA	11	121016285	121016285	Silent	Silent	SNP	C	T	ENST00000392793.1	p.L1189L
TECTA	11	121060536	121060536	Missense_Mutation	other non-conserving	SNP	C	T	ENST00000392793.1	p.P2105L
TEX13A	X	104464097	104464097	Missense_Mutation	other non-conserving	SNP	C	A	ENST00000413579.1	p.W260L
TFAP2E	1	36056289	36056289	Missense_Mutation	other non-conserving	SNP	C	T	ENST00000373235.3	p.P320L
TGM4	3	44929185	44929185	Silent	Silent	SNP	G	A	ENST00000296125.4	p.P66P
TGS1	8	56699343	56699343	Missense_Mutation	other non-conserving	SNP	C	T	ENST00000260129.5	p.P296S
THADA	2	43520258	43520258	Silent	Silent	SNP	G	A	ENST00000405006.4	p.G1511G
THBS2	6	169641878	169641878	Silent	Silent	SNP	G	A	ENST00000366787.3	p.L290L
THBS4	5	79331377	79331377	Missense_Mutation	other non-conserving	SNP	G	A	ENST00000350881.2	p.G6E
TICRR	15	90167451	90167451	Missense_Mutation	other non-conserving	SNP	C	T	ENST00000268138.7	p.P1304S
TLE2	19	3019293	3019293	Missense_Mutation	other non-conserving	SNP	C	T	ENST00000262953.6	p.E180K
TMEM189-UBE2V1	20	48746135	48746135	Silent	Silent	SNP	C	T	ENST00000341698.2	p.V142V
TMUB2	17	42267968	42267968	Missense_Mutation	other non-conserving	SNP	C	A	ENST00000587989.1	p.D234E
TNKS	8	9413436	9413436	De_novo_Start_OutOfFrame	damaging	SNP	A	T	ENST00000310430.6
TNNT2	1	201330420	201330420	Missense_Mutation	other non-conserving	SNP	T	G	ENST00000509001.1	p.Q256P
TNS1	2	218712504	218712504	Silent	Silent	SNP	G	A	ENST00000171887.4	p.V787V
TNXB	6	32023858	32023858	Missense_Mutation	other non-conserving	SNP	C	T	ENST00000375244.3	p.G2746E
TOGARAM1	14	45432494	45432494	Silent	Silent	SNP	C	T	ENST00000361577.3	p.D290D
TOPBP1	3	133358995	133358995	Missense_Mutation	other non-conserving	SNP	G	A	ENST00000260810.5	p.R681C
TPSD1	16	1306606	1306606	Missense_Mutation	other non-conserving	SNP	C	T	ENST00000211076.3	p.R58C
TRAPPC9	8	141034063	141034063	Silent	Silent	SNP	G	A	ENST00000438773.2	p.F890F
TRIM15	6	30135006	30135006	Silent	Silent	SNP	G	A	ENST00000376694.4	p.E145E
TRIM34	11	5664375	5664375	Splice_Site	damaging	SNP	G	A	ENST00000514226.1	p.V301V
TRIM58	1	248031316	248031316	Silent	Silent	SNP	G	A	ENST00000366481.3	p.K274K
TRIP6	7	100469199	100469199	Missense_Mutation	other non-conserving	SNP	C	T	ENST00000200457.4	p.P345L
TRPM2	21	45838365	45838365	Missense_Mutation	other non-conserving	SNP	G	A	ENST00000397928.1	p.E1130K
TSKU	11	76507631	76507631	Missense_Mutation	other non-conserving	SNP	C	T	ENST00000527881.1	p.T324I
TSNARE1	8	143425409	143425409	Silent	Silent	SNP	G	A	ENST00000307180.3	p.L221L
TSNAXIP1	16	67857613	67857613	Missense_Mutation	other non-conserving	SNP	G	A	ENST00000388833.3	p.G104R
TSNAXIP1	16	67857614	67857614	Missense_Mutation	other non-conserving	SNP	G	A	ENST00000388833.3	p.G104E
TTLL6	17	46874432	46874432	Silent	Silent	SNP	T	C	ENST00000393382.3	p.T301T
TTN	2	179436047	179436047	Missense_Mutation	other non-conserving	SNP	T	C	ENST00000591111.1	p.S23297G
TTN	2	179436049	179436049	Missense_Mutation	other non-conserving	SNP	C	T	ENST00000591111.1	p.G23296E
TTN	2	179452725	179452725	Missense_Mutation	other non-conserving	SNP	C	T	ENST00000591111.1	p.E19496K
TTN	2	179516397	179516397	Silent	Silent	SNP	C	T	ENST00000591111.1	p.V11646V
TTN	2	179590565	179590565	Silent	Silent	SNP	G	A	ENST00000591111.1	p.I6511I
TUBB1	20	57599224	57599224	Missense_Mutation	other non-conserving	SNP	G	A	ENST00000217133.1	p.A248T
UBBP4	17	21731224	21731224	Missense_Mutation	other non-conserving	SNP	G	A	ENST00000584755.1	p.E176K
UHRF1BP1	6	34826154	34826154	Missense_Mutation	other non-conserving	SNP	C	T	ENST00000192788.5	p.S674F
UNC13C	15	54825123	54825123	Missense_Mutation	other non-conserving	SNP	T	G	ENST00000260323.11	p.V1852G
UNC93B1	11	67766703	67766703	Silent	Silent	SNP	C	T	ENST00000227471.2	p.P209P
URI1	19	30502115	30502115	Missense_Mutation	other non-conserving	SNP	A	T	ENST00000542441.2	p.T384S
USP24	1	55613374	55613374	Missense_Mutation	other non-conserving	SNP	G	A	ENST00000294383.6	p.P689L
USP42	7	6189499	6189499	Missense_Mutation	other non-conserving	SNP	A	G	ENST00000306177.5	p.I558V
VPS41	7	38810819	38810820	Frame_Shift_Ins	damaging	INS	-	T	ENST00000310301.4	p.N388fs
VSIG1	X	107301300	107301300	Missense_Mutation	other non-conserving	SNP	G	A	ENST00000217957.5	p.D28N
VSTM4	10	50227771	50227771	Missense_Mutation	other non-conserving	SNP	T	A	ENST00000332853.4	p.K296I
WDR19	4	39269711	39269711	Splice_Site	damaging	SNP	G	A	ENST00000399820.3	p.G1120S
WDR3	1	118486108	118486108	Missense_Mutation	other non-conserving	SNP	C	T	ENST00000349139.5	p.P396L
WDR62	19	36592196	36592196	Missense_Mutation	other non-conserving	SNP	C	G	ENST00000270301.7	p.P983R
WDTC1	1	27614197	27614197	Silent	Silent	SNP	C	T	ENST00000319394.3	p.I108I
WFS1	4	6304159	6304159	Silent	Silent	SNP	C	T	ENST00000226760.1	p.F879F
WIPF3	7	29924116	29924116	Missense_Mutation	other non-conserving	SNP	C	T	ENST00000409290.1	p.P336S
XIRP2	2	168106477	168106477	Missense_Mutation	other non-conserving	SNP	G	A	ENST00000409195.1	p.D2859N
XKR6	8	10756399	10756399	Missense_Mutation	other non-conserving	SNP	G	A	ENST00000416569.2	p.S330F
XPO1	2	61706066	61706066	Silent	Silent	SNP	C	T	ENST00000401558.2	p.L1035L
XRN1	3	142141479	142141479	Missense_Mutation	other non-conserving	SNP	A	C	ENST00000264951.4	p.H304Q
ZBTB14	18	5293319	5293319	De_novo_Start_OutOfFrame	damaging	SNP	C	T	ENST00000357006.4
ZBTB44	11	130131220	130131220	Silent	Silent	SNP	C	T	ENST00000357899.4	p.K183K
ZCCHC2	18	60217618	60217618	Missense_Mutation	other non-conserving	SNP	C	T	ENST00000269499.5	p.T413I
ZNF148	3	124952696	124952696	Missense_Mutation	other non-conserving	SNP	C	T	ENST00000360647.4	p.G292S
ZNF155	19	44500454	44500454	Nonsense_Mutation	damaging	SNP	C	T	ENST00000270014.2	p.Q149*
ZNF208	19	22154006	22154006	Missense_Mutation	other non-conserving	SNP	C	T	ENST00000397126.4	p.G1277E
ZNF251	8	145947876	145947876	Missense_Mutation	other non-conserving	SNP	G	A	ENST00000292562.7	p.S390L
ZNF263	16	3336097	3336097	Silent	Silent	SNP	G	A	ENST00000219069.5	p.R239R
ZNF280D	15	56969837	56969837	Missense_Mutation	other non-conserving	SNP	C	T	ENST00000267807.7	p.E400K
ZNF423	16	49669919	49669919	Silent	Silent	SNP	G	T	ENST00000561648.1	p.G1048G
ZNF423	16	49672744	49672744	Missense_Mutation	other non-conserving	SNP	G	A	ENST00000561648.1	p.P107S
ZNF425	7	148802158	148802158	Missense_Mutation	other non-conserving	SNP	T	A	ENST00000378061.2	p.T269S
ZNF430	19	21239752	21239752	Missense_Mutation	other non-conserving	SNP	C	T	ENST00000261560.5	p.S213L
ZNF503	10	77159836	77159836	Silent	Silent	SNP	A	C	ENST00000372524.4	p.G204G
ZNF511	10	135123401	135123401	Missense_Mutation	other non-conserving	SNP	C	T	ENST00000359035.3	p.P117S
ZNF527	19	37879555	37879555	Missense_Mutation	other non-conserving	SNP	C	A	ENST00000436120.2	p.Q202K
ZNF585A	19	37644202	37644202	Missense_Mutation	other non-conserving	SNP	G	A	ENST00000356958.4	p.S200F
ZNF628	19	55993884	55993884	Missense_Mutation	other non-conserving	SNP	C	T	ENST00000598519.1	p.P442S
ZNF721	4	436548	436548	Missense_Mutation	other non-conserving	SNP	C	T	ENST00000338977.5	p.A558T
ZNF729	19	22497007	22497007	Missense_Mutation	other non-conserving	SNP	C	T	ENST00000601693.1	p.P263L
ZRANB1	10	126672183	126672183	Missense_Mutation	other non-conserving	SNP	G	A	ENST00000359653.4	p.V612I
ZSWIM2	2	187693095	187693095	Silent	Silent	SNP	C	T	ENST00000295131.2	p.G506G
