# Supplementary material for: From Proteomic Mapping to Invasion-Metastasis-Cascade Systemic Biomarkering and Targeted Drugging of Mutant BRAF-Dependent Human Cutaneous Melanomagenesis
Source: Cancers (Basel). 2021 Apr 22;13(9):2024. doi: 10.3390/cancers13092024 (PMC8122743; doi:10.3390/cancers13092024)
Supplement: Supplementary file 1 [file cancers-13-02024-s001.zip › Table_S6.xlsx]

## Sheet: Sheet1
Gene	Chr	Start Position	End Position	Variant Classification	Variant annotation	Variant Type	Reference Allele	Tumor Seq Allele	Annotation Transcript	Protein Change
AAK1	2	69746310	69746311	Frame_Shift_Ins	damaging	INS	-	G	ENST00000409085.4	p.S425fs
AAK1	2	69757192	69757192	Missense_Mutation	other non-conserving	SNP	G	C	ENST00000409085.4	p.N273K
ADAM28	8	24181448	24181448	Missense_Mutation	other non-conserving	SNP	G	C	ENST00000265769.4	p.E274D
ARID3C	9	34623561	34623561	Silent	Silent	SNP	A	G	ENST00000378909.2	p.P242P
ASCC3	6	101246698	101246699	Missense_Mutation	other non-conserving	DNP	CC	AA	ENST00000369162.2	p.G429L
ASPDH	19	51016617	51016617	Missense_Mutation	other non-conserving	SNP	C	T	ENST00000389208.4	p.V37I
ATP13A3	3	194150426	194150426	Missense_Mutation	other non-conserving	SNP	C	G	ENST00000439040.1	p.S952T
ATR	3	142261554	142261555	Frame_Shift_Ins	damaging	INS	-	A	ENST00000350721.4	p.N1135fs
BCLAF3	X	19984223	19984223	Nonsense_Mutation	damaging	SNP	C	A	ENST00000379682.4	p.E196*
BICDL1	12	120502626	120502626	Missense_Mutation	other non-conserving	SNP	G	C	ENST00000397558.2	p.E284D
BIRC6	2	32640557	32640557	Missense_Mutation	other non-conserving	SNP	T	C	ENST00000421745.2	p.I733T
BIRC6	2	32756521	32756521	Missense_Mutation	other non-conserving	SNP	G	T	ENST00000421745.2	p.C4065F
BMT2	7	112472636	112472636	Missense_Mutation	other non-conserving	SNP	C	G	ENST00000297145.4	p.D190H
BRINP3	1	190423785	190423785	Splice_Site	damaging	SNP	C	G	ENST00000367462.3	p.R79T
C12orf42	12	103696181	103696181	Missense_Mutation	other non-conserving	SNP	C	A	ENST00000378113.2	p.S263I
C4BPA	1	207297593	207297593	Silent	Silent	SNP	C	A	ENST00000367070.3	p.G196G
CACNA1S	1	201061169	201061169	Missense_Mutation	other non-conserving	SNP	C	T	ENST00000362061.3	p.G158S
CACNA2D3	3	55107880	55107880	Missense_Mutation	other non-conserving	SNP	T	G	ENST00000474759.1	p.H1059Q
CDH11	16	65038685	65038685	Missense_Mutation	other non-conserving	SNP	G	C	ENST00000268603.4	p.H30D
CHST8	19	34262956	34262956	Missense_Mutation	other non-conserving	SNP	A	C	ENST00000262622.4	p.N88T
CLTC	17	57744288	57744288	Missense_Mutation	other non-conserving	SNP	T	A	ENST00000269122.3	p.L693Q
CSMD1	8	3076806	3076806	Frame_Shift_Del	damaging	DEL	C	-	ENST00000520002.1	p.G1549fs
CSMD3	8	113323259	113323260	Missense_Mutation	other non-conserving	SNP	TC	GA	ENST00000297405.5	p.R2611I
CTPS2	X	16711322	16711323	Frame_Shift_Ins	damaging	INS	-	T	ENST00000443824.1	p.T194fs
DCLRE1A	10	115609831	115609832	Frame_Shift_Ins	damaging	INS	-	A	ENST00000361384.2	p.K345fs
DCP1A	3	53326382	53326382	Missense_Mutation	other non-conserving	SNP	C	G	ENST00000607628.1	p.S367T
DNAJC30	7	73097171	73097171	Missense_Mutation	other non-conserving	SNP	A	C	ENST00000395176.2	p.Y195D
DOCK2	5	169482359	169482365	Frame_Shift_Del	damaging	DEL	AAGAATA	-	ENST00000256935.8	p.KNK1422fs
DOCK8	9	286559	286559	Silent	Silent	SNP	C	T	ENST00000453981.1	p.D85D
DOT1L	19	2226198	2226198	Silent	Silent	SNP	A	G	ENST00000398665.3	p.G1226G
DPP6	7	154172112	154172112	Silent	Silent	SNP	G	A	ENST00000377770.3	p.K149K
DPYS	8	105459581	105459581	Missense_Mutation	other non-conserving	SNP	G	T	ENST00000351513.2	p.H192N
ECD	10	74899185	74899186	Frame_Shift_Ins	damaging	INS	-	T	ENST00000372979.4	p.E435fs
EPYC	12	91396234	91396234	Missense_Mutation	other non-conserving	SNP	A	T	ENST00000261172.3	p.L37I
ERGIC1	5	172359528	172359528	Missense_Mutation	other non-conserving	SNP	G	C	ENST00000393784.3	p.V211L
FBXW11	5	171297836	171297836	Missense_Mutation	other non-conserving	SNP	C	T	ENST00000265094.5	p.C435Y
FLCN	17	17122331	17122331	Splice_Site	damaging	SNP	A	G	ENST00000285071.4
FLG2	1	152326117	152326117	Missense_Mutation	other non-conserving	SNP	G	A	ENST00000388718.5	p.S1382F
FOXB2	9	79635425	79635425	Silent	Silent	SNP	G	A	ENST00000376708.1	p.Q285Q
FSIP2	2	186656175	186656175	Nonsense_Mutation	damaging	SNP	G	T	ENST00000424728.1	p.E1438*
GAP43	3	115395262	115395262	Missense_Mutation	other non-conserving	SNP	A	G	ENST00000305124.6	p.K145E
GATA4	8	11565984	11565984	Missense_Mutation	other non-conserving	SNP	C	A	ENST00000335135.4	p.Q55K
GNPTAB	12	102160054	102160054	Missense_Mutation	other non-conserving	SNP	C	A	ENST00000299314.7	p.R476L
GOLGA4	3	37367079	37367079	Missense_Mutation	other non-conserving	SNP	G	T	ENST00000361924.2	p.E1234D
GOLGA8F	15	28632756	28632756	Missense_Mutation	other non-conserving	SNP	G	A	ENST00000450328.2	p.G224R
GTF2IRD2B	7	74564425	74564425	Silent	Silent	SNP	C	T	ENST00000312575.7	p.F724F
GZMM	19	547315	547315	Missense_Mutation	other non-conserving	SNP	G	A	ENST00000264553.3	p.E31K
HERC2	15	28447741	28447741	Missense_Mutation	other non-conserving	SNP	C	A	ENST00000261609.7	p.C2411F
HLA-DQB2	6	32729506	32729507	Frame_Shift_Ins	damaging	INS	-	T	ENST00000437316.2	p.R99fs
HMCN1	1	186024781	186024782	Frame_Shift_Ins	damaging	INS	-	A	ENST00000271588.4	p.K2374fs
IGF1	12	102813359	102813359	Silent	Silent	SNP	T	G	ENST00000307046.8	p.A110A
KCNE1	21	35821794	35821794	Missense_Mutation	other non-conserving	SNP	C	T	ENST00000337385.3	p.V47I
KERA	12	91449311	91449311	Missense_Mutation	other non-conserving	SNP	A	G	ENST00000266719.3	p.S250P
KIF1A	2	241679531	241679531	Missense_Mutation	other non-conserving	SNP	A	G	ENST00000320389.7	p.L1181P
KRT1	12	53069090	53069090	Missense_Mutation	other non-conserving	SNP	T	C	ENST00000252244.3	p.S608G
KRT27	17	38938563	38938563	Silent	Silent	SNP	A	C	ENST00000301656.3	p.G61G
KRTAP10-12	21	46117728	46117728	Missense_Mutation	other non-conserving	SNP	A	C	ENST00000400365.3	p.R204S
LARGE1	22	33700316	33700316	Silent	Silent	SNP	C	T	ENST00000354992.2	p.V543V
LRRCC1	8	86057635	86057635	Silent	Silent	SNP	T	C	ENST00000360375.3	p.I996I
LRRN2	1	204589045	204589045	Missense_Mutation	other non-conserving	SNP	G	A	ENST00000367175.1	p.H26Y
LTN1	21	30332020	30332020	Splice_Site	damaging	SNP	C	A	ENST00000361371.5
MAP1LC3B2	12	117014124	117014124	Stop_Codon_Del	other non-conserving	DEL	A	-	ENST00000556529.1
MAP3K2	2	128096510	128096511	Frame_Shift_Ins	damaging	INS	-	T	ENST00000409947.1	p.Q41fs
MEGF8	19	42880552	42880552	Silent	Silent	SNP	A	C	ENST00000251268.6	p.P2721P
MEOX1	17	41720910	41720910	Silent	Silent	SNP	C	A	ENST00000318579.4	p.L196L
MKX	10	28023475	28023475	Missense_Mutation	other non-conserving	SNP	G	A	ENST00000375790.5	p.H250Y
MPV17	2	27534779	27534779	Missense_Mutation	other non-conserving	SNP	G	T	ENST00000380044.1	p.P150H
MRC2	17	60755939	60755939	Silent	Silent	SNP	C	T	ENST00000303375.5	p.A709A
MT-CO1	M	6253	6253	Missense_Mutation	other non-conserving	SNP	T	C	ENST00000361624.2	p.I117T
MT-CYB	M	15486	15486	Missense_Mutation	other non-conserving	DNP	CC	TT	ENST00000361789.2	p.P247L
MT-ND4	M	11410	11410	Silent	Silent	SNP	T	C	ENST00000361381.2	p.P217P
MYH2	17	10426661	10426661	Silent	Silent	SNP	G	A	ENST00000245503.5	p.R1847R
MYO18A	17	27422024	27422024	Missense_Mutation	other non-conserving	DNP	TT	AA	ENST00000527372.1	p.Q1480L
MYOD1	11	17741530	17741530	Silent	Silent	SNP	G	A	ENST00000250003.3	p.A67A
NHSL2	X	71360543	71360543	Missense_Mutation	other non-conserving	SNP	G	A	ENST00000373677.1	p.G683S
NLRP2	19	55497645	55497645	Silent	Silent	SNP	G	A	ENST00000543010.1	p.E776E
NOVA1	14	27066587	27066587	Missense_Mutation	other non-conserving	SNP	T	G	ENST00000344429.5	p.D19A
NT5C1B	2	18758128	18758129	Missense_Mutation	other non-conserving	DNP	CC	TT	ENST00000359846.2	p.G412K
OR11H12	14	19378092	19378092	Missense_Mutation	other non-conserving	SNP	G	A	ENST00000550708.1	p.G167R
PBX3	9	128725324	128725324	Missense_Mutation	other non-conserving	DNP	GG	AA	ENST00000373489.5	p.G386R
PDE3B	11	14665770	14665770	Missense_Mutation	other non-conserving	SNP	A	C	ENST00000282096.4	p.H50P
PIEZO1	16	88787822	88787822	Missense_Mutation	other non-conserving	SNP	T	C	ENST00000301015.9	p.D1807G
PIK3R1	5	67592108	67592108	Nonsense_Mutation	damaging	SNP	C	T	ENST00000521381.1	p.R642*
PIWIL1	12	130830979	130830979	Nonsense_Mutation	damaging	SNP	G	A	ENST00000245255.3	p.W127*
PTPRK	6	128291371	128291372	Missense_Mutation	other non-conserving	DNP	AC	TT	ENST00000368215.3	p.1440_1441*>*M
RABL2A	2	114398947	114398948	Frame_Shift_Ins	damaging	INS	-	A	ENST00000393167.3	p.Q142fs
RAD50	5	131923715	131923715	Missense_Mutation	other non-conserving	SNP	C	G	ENST00000265335.6	p.L329V
RASAL2	1	178412040	178412041	Frame_Shift_Ins	damaging	INS	-	A	ENST00000462775.1	p.K239fs
RNF133	7	122338268	122338268	Silent	Silent	SNP	T	C	ENST00000340112.2	p.G235G
ROR1	1	64515412	64515412	Silent	Silent	SNP	G	C	ENST00000371079.1	p.L71L
SDK1	7	4304891	4304891	Missense_Mutation	other non-conserving	DNP	GG	AA	ENST00000404826.2	p.V2173M
SEMA6B	19	4555007	4555007	Missense_Mutation	other non-conserving	SNP	A	T	ENST00000586582.1	p.H221Q
SLC23A3	2	220033413	220033413	Missense_Mutation	other non-conserving	SNP	A	C	ENST00000409878.3	p.V212G
SLC2A5	1	9097977	9097977	Silent	Silent	SNP	G	T	ENST00000377424.4	p.G427G
SLC5A10	17	18872655	18872656	Splice_Site	damaging	DNP	GG	AA	ENST00000395645.3	p.G187E
SPACA9	9	135762926	135762926	Missense_Mutation	other non-conserving	SNP	C	A	ENST00000372136.3	p.S105R
SRCAP	16	30749616	30749616	Missense_Mutation	other non-conserving	SNP	G	A	ENST00000262518.4	p.G2752E
STEAP1	7	89790277	89790277	Missense_Mutation	other non-conserving	SNP	A	G	ENST00000297205.2	p.I81M
SYVN1	11	64898264	64898264	Missense_Mutation	other non-conserving	SNP	T	G	ENST00000377190.3	p.T325P
TOP3B	22	22311711	22311711	Silent	Silent	SNP	G	C	ENST00000398793.2	p.S788S
TOX3	16	52473236	52473236	Silent	Silent	SNP	G	T	ENST00000219746.9	p.I544I
TSNAXIP1	16	67857613	67857614	Missense_Mutation	other non-conserving	DNP	GG	AA	ENST00000388833.3	p.G104K
UNC13B	9	35404028	35404028	Nonstop_Mutation	other non-conserving	SNP	T	G	ENST00000378495.3	p.*1592G
VCAN	5	82834526	82834526	Missense_Mutation	other non-conserving	SNP	A	G	ENST00000265077.3	p.T1902A
VRK3	19	50512604	50512604	Missense_Mutation	other non-conserving	SNP	G	A	ENST00000599538.1	p.P60S
VWA5A	11	124016602	124016602	Missense_Mutation	other non-conserving	SNP	G	A	ENST00000456829.2	p.A771T
ZFHX4	8	77763993	77763993	Missense_Mutation	other non-conserving	SNP	G	T	ENST00000521891.2	p.M1612I
ZFYVE26	14	68241785	68241785	Silent	Silent	SNP	G	A	ENST00000347230.4	p.P1756P
ZNF266	19	9524453	9524453	Missense_Mutation	other non-conserving	SNP	T	G	ENST00000592904.1	p.K383T
ZNF28	19	53302859	53302942	Stop_Codon_Del	other non-conserving	DEL	AAGGTTTCTCTCCACTATGAAGTCTATGATGGTATACAAGGTTTGACATCTGACTGAAGGTCTTGCCACACTCATTACACTTTC	-	ENST00000457749.2
ZNF382	19	37117542	37117542	Missense_Mutation	other non-conserving	SNP	C	T	ENST00000292928.2	p.A248V
ZNF658	9	40773330	40773330	Nonsense_Mutation	damaging	SNP	G	A	ENST00000602553.1	p.Q649*
ZNF800	7	127013548	127013549	Frame_Shift_Ins	damaging	INS	-	T	ENST00000393313.1	p.N614fs
ZSWIM2	2	187697881	187697881	Missense_Mutation	other non-conserving	SNP	C	T	ENST00000295131.2	p.E303K
