# Supplementary material for: From Proteomic Mapping to Invasion-Metastasis-Cascade Systemic Biomarkering and Targeted Drugging of Mutant BRAF-Dependent Human Cutaneous Melanomagenesis
Source: Cancers (Basel). 2021 Apr 22;13(9):2024. doi: 10.3390/cancers13092024 (PMC8122743; doi:10.3390/cancers13092024)
Supplement: Supplementary file 1 [file cancers-13-02024-s001.zip › Table_S7.xlsx]

## Sheet: Sheet1
Gene	Chr	Start Position	End Position	Variant Classification	Variant annotation	Variant Type	Reference Allele	Tumor Seq Allele	Annotation Transcript	Protein Change
ACHE	7	100491810	100491810	Missense_Mutation	other non-conserving	SNP	G	A	ENST00000412389.1	p.S15F
ADAMTS8	11	130286168	130286168	Missense_Mutation	other non-conserving	SNP	G	A	ENST00000257359.6	p.P385L
ADAMTS8	11	130286169	130286169	Missense_Mutation	other non-conserving	SNP	G	A	ENST00000257359.6	p.P385S
ALOX12B	17	7982712	7982712	Splice_Site	damaging	SNP	A	G	ENST00000319144.4
ANKRD7	7	117865025	117865025	Missense_Mutation	other non-conserving	SNP	C	G	ENST00000265224.4	p.I47M
AP2M1	3	183898039	183898040	Splice_Site	damaging	INS	-	CATCA	ENST00000292807.5	p.-142fs
ARHGAP39	8	145756110	145756110	Silent	Silent	SNP	C	A	ENST00000276826.5	p.L1011L
ARHGEF10	8	1905284	1905284	Missense_Mutation	other non-conserving	SNP	G	A	ENST00000349830.3	p.R1297Q
ARID4B	1	235336003	235336005	In_Frame_Del	other non-conserving	DEL	ATA	-	ENST00000264183.3	p.Y1247del
ATP8A2	13	26145011	26145011	Splice_Site	damaging	SNP	G	T	ENST00000381655.2
BAZ1B	7	72892512	72892513	Frame_Shift_Ins	damaging	INS	-	T	ENST00000339594.4	p.G427fs
BAZ2B	2	160261539	160261540	Frame_Shift_Ins	damaging	INS	-	T	ENST00000392783.2	p.Q922fs
BIK	22	43524601	43524601	Silent	Silent	SNP	G	A	ENST00000216115.2	p.R120R
BRINP1	9	121930314	121930314	Missense_Mutation	other non-conserving	SNP	G	T	ENST00000265922.3	p.S445Y
C10orf71	10	50534321	50534321	Missense_Mutation	other non-conserving	SNP	G	A	ENST00000374144.3	p.R1244H
C17orf80	17	71229465	71229465	Splice_Site	damaging	SNP	G	A	ENST00000535032.2
C20orf144	20	32251624	32251624	Missense_Mutation	other non-conserving	SNP	C	T	ENST00000375222.3	p.A138V
CASR	3	122000963	122000963	Missense_Mutation	other non-conserving	SNP	C	T	ENST00000490131.1	p.P538S
CCDC8	19	46915089	46915089	Missense_Mutation	other non-conserving	SNP	G	C	ENST00000307522.3	p.Q327E
CCDC8	19	46915090	46915090	Missense_Mutation	other non-conserving	SNP	G	C	ENST00000307522.3	p.D326E
CELSR1	22	46932441	46932441	Silent	Silent	SNP	G	A	ENST00000262738.3	p.S209S
COL6A3	2	238242190	238242190	Splice_Site	damaging	SNP	C	G	ENST00000295550.4	p.K3077N
CPB2	13	46656674	46656674	Missense_Mutation	other non-conserving	SNP	C	A	ENST00000181383.4	p.A96S
DHX36	3	153998374	153998375	Frame_Shift_Ins	damaging	INS	-	T	ENST00000496811.1	p.R854fs
DNAH12	3	57391633	57391633	Missense_Mutation	other non-conserving	SNP	G	A	ENST00000351747.2	p.S2089F
EIF5B	2	100015269	100015270	Frame_Shift_Ins	damaging	INS	-	A	ENST00000289371.6	p.AK1151fs
EYS	6	65300142	65300142	Missense_Mutation	other non-conserving	SNP	A	C	ENST00000370621.3	p.L1873R
FAM117B	2	203624062	203624062	Silent	Silent	SNP	C	A	ENST00000392238.2	p.V479V
FAM153B	5	175548818	175548818	Splice_Site	damaging	SNP	G	A	ENST00000508356.1
FAP	2	163029343	163029344	Frame_Shift_Ins	damaging	INS	-	C	ENST00000188790.4	p.A720fs
FOXP2	7	114174725	114174725	Missense_Mutation	other non-conserving	SNP	A	T	ENST00000393494.2	p.K74N
FRMD4B	3	69230803	69230803	Missense_Mutation	other non-conserving	SNP	G	A	ENST00000398540.3	p.H700Y
FUCA2	6	143832720	143832720	Silent	Silent	SNP	A	G	ENST00000002165.6	p.L18L
GLP1R	6	39046108	39046108	Silent	Silent	SNP	G	A	ENST00000373256.4	p.L278L
GTF2H5	6	158613098	158613098	Missense_Mutation	other non-conserving	SNP	A	C	ENST00000607778.1	p.H42P
HOXA10	7	27213780	27213780	Missense_Mutation	other non-conserving	SNP	G	A	ENST00000283921.4	p.A49V
IQGAP2	5	75757459	75757459	Silent	Silent	SNP	T	G	ENST00000274364.6	p.A37A
IQSEC3	12	247688	247688	Silent	Silent	SNP	C	T	ENST00000538872.1	p.L387L
KDM6B	17	7751048	7751048	Missense_Mutation	other non-conserving	SNP	C	T	ENST00000448097.2	p.P481L
KIAA0753	17	6531607	6531607	Missense_Mutation	other non-conserving	SNP	G	A	ENST00000361413.3	p.S183L
KIAA0825	5	93753079	93753079	Missense_Mutation	other non-conserving	SNP	G	A	ENST00000312498.7	p.T835I
KIF26B	1	245772620	245772620	Silent	Silent	SNP	C	A	ENST00000407071.2	p.I568I
LARGE	22	33700316	33700316	Silent	Silent	SNP	C	T	ENST00000354992.2	p.V543V
LRIG3	12	59271482	59271482	Missense_Mutation	other non-conserving	SNP	C	A	ENST00000320743.3	p.A746S
LRRC1	6	53769208	53769209	In_Frame_Ins	other non-conserving	INS	-	ACT	ENST00000370888.1	p.314_315insL
LRRC1	6	53769211	53769214	Frame_Shift_Del	damaging	DEL	TGAG	-	ENST00000370888.1	p.LS314fs
LRRC1	6	53769217	53769218	Frame_Shift_Ins	damaging	INS	-	T	ENST00000370888.1	p.NL316fs
LSM1	8	38027385	38027386	Frame_Shift_Ins	damaging	INS	-	T	ENST00000311351.4	p.Y56fs
MMP9	20	44638665	44638665	Missense_Mutation	other non-conserving	SNP	G	A	ENST00000372330.3	p.G100E
MT-CYB	M	15485	15485	Missense_Mutation	other non-conserving	SNP	C	T	ENST00000361789.2	p.P247S
MUC12	7	100643478	100643478	Missense_Mutation	other non-conserving	SNP	G	A	ENST00000379442.3	p.G3355S
MYRFL	12	70321465	70321465	Splice_Site	damaging	SNP	C	T	ENST00000552032.2	p.S589S
NBPF1	1	16905761	16905761	Missense_Mutation	other non-conserving	SNP	C	G	ENST00000430580.2	p.Q576H
NCAM2	21	22910222	22910222	Nonsense_Mutation	damaging	SNP	G	T	ENST00000400546.1	p.E820*
NCEH1	3	172365825	172365826	Frame_Shift_Ins	damaging	INS	-	T	ENST00000475381.1	p.S73fs
NCOA3	20	46268669	46268669	Splice_Site	damaging	SNP	G	A	ENST00000371998.3	p.R985K
NR1H3	11	47279796	47279796	De_novo_Start_OutOfFrame	damaging	SNP	G	A	ENST00000467728.1
NRSN1	6	24141335	24141335	Missense_Mutation	other non-conserving	SNP	C	T	ENST00000378475.1	p.P125S
NRSN1	6	24141336	24141336	Missense_Mutation	other non-conserving	SNP	C	T	ENST00000378475.1	p.P125L
NT5C1B	2	18758128	18758128	Missense_Mutation	other non-conserving	SNP	C	T	ENST00000359846.2	p.G412E
NT5C1B	2	18758129	18758129	Missense_Mutation	other non-conserving	SNP	C	T	ENST00000359846.2	p.G412R
NUP155	5	37331801	37331801	Missense_Mutation	other non-conserving	SNP	A	G	ENST00000231498.3	p.F539L
OR51G1	11	4944943	4944943	Silent	Silent	SNP	C	A	ENST00000321961.2	p.V209V
OTOG	11	17580710	17580711	Splice_Site	damaging	INS	-	A	ENST00000399397.1
PAPSS1	4	108603191	108603191	Missense_Mutation	other non-conserving	SNP	C	A	ENST00000265174.4	p.V217L
PHACTR3	20	58180177	58180177	Silent	Silent	SNP	G	A	ENST00000371015.1	p.G36G
PPP3CA	4	101947156	101947156	Nonsense_Mutation	damaging	SNP	G	A	ENST00000394854.3	p.R478*
PRR23B	3	138739445	138739445	Missense_Mutation	other non-conserving	SNP	G	A	ENST00000329447.5	p.P20L
PTGS1	9	125143682	125143682	Missense_Mutation	other non-conserving	SNP	G	T	ENST00000362012.2	p.A177S
PZP	12	9305841	9305841	Silent	Silent	SNP	G	T	ENST00000261336.2	p.T1291T
RNF4	4	2502465	2502466	Splice_Site	damaging	INS	-	ATT	ENST00000511600.1	p.69_70insF
RNF4	4	2502467	2502468	Splice_Site	damaging	INS	-	TGACGA	ENST00000511600.1
SAMD8	10	76910499	76910499	Silent	Silent	SNP	A	G	ENST00000542569.1	p.S71S
SAMD8	10	76910501	76910501	Missense_Mutation	other non-conserving	SNP	T	C	ENST00000542569.1	p.V72A
SEMA5B	3	122634366	122634366	Nonsense_Mutation	damaging	SNP	G	A	ENST00000357599.3	p.R637*
SEPSECS	4	25146448	25146448	Missense_Mutation	other non-conserving	SNP	G	A	ENST00000382103.2	p.T325I
SF3B1	2	198266174	198266175	Frame_Shift_Ins	damaging	INS	-	A	ENST00000335508.6	p.K816fs
SFTA2	6	30899508	30899508	Silent	Silent	SNP	G	A	ENST00000359086.3	p.S42S
SGK223	8	8185788	8185788	Missense_Mutation	other non-conserving	SNP	G	A	ENST00000520004.1	p.S835F
SKOR2	18	44746300	44746300	Missense_Mutation	other non-conserving	SNP	G	A	ENST00000425639.1	p.S1000F
SLC22A6	11	62744813	62744833	In_Frame_Del	other non-conserving	DEL	TGCTGCCCACTCGGGCCATGG	-	ENST00000377871.3	p.TMARVGS463del
SLC25A10	17	79684041	79684041	Missense_Mutation	other non-conserving	SNP	G	A	ENST00000350690.5	p.R158K
SLC26A9	1	205890874	205890874	Silent	Silent	SNP	G	A	ENST00000367135.3	p.I625I
SMC3	10	112343951	112343951	Missense_Mutation	other non-conserving	SNP	G	C	ENST00000361804.4	p.A368P
SORBS1	10	97116381	97116381	Silent	Silent	SNP	G	A	ENST00000607232.1	p.F637F
SPAG9	17	49079143	49079143	Nonsense_Mutation	damaging	SNP	C	A	ENST00000262013.7	p.E514*
STEAP1	7	89789175	89789175	Missense_Mutation	other non-conserving	SNP	G	A	ENST00000297205.2	p.D25N
SUN1	7	857111	857111	Silent	Silent	SNP	C	T	ENST00000457378.2	p.P6P
SYNE1	6	152746526	152746526	Missense_Mutation	other non-conserving	SNP	T	C	ENST00000367255.5	p.I1753V
SZRD1	1	16717888	16717889	Frame_Shift_Ins	damaging	INS	-	A	ENST00000401088.4	p.E24fs
TANC2	17	61497881	61497881	Missense_Mutation	other non-conserving	SNP	C	A	ENST00000424789.2	p.S1513Y
TBC1D5	3	17226675	17226675	Missense_Mutation	other non-conserving	SNP	G	A	ENST00000253692.7	p.S593F
TBRG1	11	124495762	124495763	Frame_Shift_Ins	damaging	INS	-	A	ENST00000441174.3	p.K140fs
TCP11L1	11	33078758	33078758	Frame_Shift_Del	damaging	DEL	A	-	ENST00000334274.4	p.K132fs
THBS4	5	79331377	79331377	Missense_Mutation	other non-conserving	SNP	G	A	ENST00000350881.2	p.G6E
TMEM189-UBE2V1	20	48746135	48746135	Silent	Silent	SNP	C	T	ENST00000341698.2	p.V142V
TMUB2	17	42267968	42267968	Missense_Mutation	other non-conserving	SNP	C	A	ENST00000587989.1	p.D234E
TNKS	8	9413436	9413436	De_novo_Start_OutOfFrame	damaging	SNP	A	T	ENST00000310430.6
TRIM34	11	5664375	5664375	Splice_Site	damaging	SNP	G	A	ENST00000514226.1	p.V301V
TSNAXIP1	16	67857613	67857613	Missense_Mutation	other non-conserving	SNP	G	A	ENST00000388833.3	p.G104R
TSNAXIP1	16	67857614	67857614	Missense_Mutation	other non-conserving	SNP	G	A	ENST00000388833.3	p.G104E
USP24	1	55613374	55613374	Missense_Mutation	other non-conserving	SNP	G	A	ENST00000294383.6	p.P689L
VPS41	7	38810819	38810820	Frame_Shift_Ins	damaging	INS	-	T	ENST00000310301.4	p.N388fs
VSTM4	10	50227771	50227771	Missense_Mutation	other non-conserving	SNP	T	A	ENST00000332853.4	p.K296I
WDR19	4	39269711	39269711	Splice_Site	damaging	SNP	G	A	ENST00000399820.3	p.G1120S
XRN1	3	142141479	142141479	Missense_Mutation	other non-conserving	SNP	A	C	ENST00000264951.4	p.H304Q
ZNF423	16	49669919	49669919	Silent	Silent	SNP	G	T	ENST00000561648.1	p.G1048G
ZNF503	10	77159836	77159836	Silent	Silent	SNP	A	C	ENST00000372524.4	p.G204G
ZNF628	19	55993884	55993884	Missense_Mutation	other non-conserving	SNP	C	T	ENST00000598519.1	p.P442S
ZNF729	19	22497007	22497007	Missense_Mutation	other non-conserving	SNP	C	T	ENST00000601693.1	p.P263L
