# Supplementary material for: From Proteomic Mapping to Invasion-Metastasis-Cascade Systemic Biomarkering and Targeted Drugging of Mutant BRAF-Dependent Human Cutaneous Melanomagenesis
Source: Cancers (Basel). 2021 Apr 22;13(9):2024. doi: 10.3390/cancers13092024 (PMC8122743; doi:10.3390/cancers13092024)
Supplement: Supplementary file 1 [file cancers-13-02024-s001.zip › Table_S9.xlsx]

## Sheet: Sheet1
Fusion Name	Left Gene	Left Breakpoint	Right Gene	Right Breakpoint	Splice Type	Left Break Dinuc	Right Break Dinc	Annots
ABL2--HIVEP3	ABL2	chr1:179229241:-	HIVEP3	chr1:41849089:-	ONLY_REF_SPLICE	GT	AG	CCLE_StarF2019; INTRACHROMOSOMAL[chr1:137.06Mb]
ACTN1--GSN	ACTN1	chr14:68880820:-	GSN	chr9:121312345:+	INCL_NON_REF_SPLICE	CA	TC	INTERCHROMOSOMAL[chr14--chr9]
AGBL5--GORASP1	AGBL5	chr2:27051775:+	GORASP1	chr3:39098223:-	INCL_NON_REF_SPLICE	TC	TG	INTERCHROMOSOMAL[chr2--chr3]
AHNAK--ARHGEF11	AHNAK	chr11:62526644:-	ARHGEF11	chr1:156935516:-	INCL_NON_REF_SPLICE	AA	CA	INTERCHROMOSOMAL[chr11--chr1]
AP2M1--BCKDHA	AP2M1	chr3:184183717:+	BCKDHA	chr19:41397898:+	INCL_NON_REF_SPLICE	TG	GC	INTERCHROMOSOMAL[chr3--chr19]
APOC1--PPIL2	APOC1	chr19:44916266:+	PPIL2	chr22:21696359:+	INCL_NON_REF_SPLICE	GA	AG	INTERCHROMOSOMAL[chr19--chr22]
ARHGAP33--NDUFC2	ARHGAP33	chr19:35778309:+	NDUFC2	chr11:78079816:-	INCL_NON_REF_SPLICE	AG	CG	INTERCHROMOSOMAL[chr19--chr11]
ARHGAP33--NDUFC2-KCTD14	ARHGAP33	chr19:35778309:+	NDUFC2-KCTD14	chr11:78079816:-	INCL_NON_REF_SPLICE	AG	CG	INTERCHROMOSOMAL[chr19--chr11]
ARHGEF12--RAB7A	ARHGEF12	chr11:120485818:+	RAB7A	chr3:128813497:+	INCL_NON_REF_SPLICE	TC	TC	INTERCHROMOSOMAL[chr11--chr3]
ARNT2--ANKS1A	ARNT2	chr15:80595509:+	ANKS1A	chr6:35017721:+	INCL_NON_REF_SPLICE	TG	CC	INTERCHROMOSOMAL[chr15--chr6]
ATAD1--PFKFB4	ATAD1	chr10:87767673:-	PFKFB4	chr3:48539771:-	ONLY_REF_SPLICE	GT	AG	INTERCHROMOSOMAL[chr10--chr3]
ATP1A1--MFSD2A	ATP1A1	chr1:116403916:+	MFSD2A	chr1:39968405:+	INCL_NON_REF_SPLICE	TC	CT	INTRACHROMOSOMAL[chr1:76.40Mb]
ATP1A1--NME4	ATP1A1	chr1:116373523:+	NME4	chr16:398990:+	ONLY_REF_SPLICE	GT	AG	INTERCHROMOSOMAL[chr1--chr16]
ATP1A1--SCRIB	ATP1A1	chr1:116401004:+	SCRIB	chr8:143792614:-	INCL_NON_REF_SPLICE	GG	GA	INTERCHROMOSOMAL[chr1--chr8]
AZIN2--RNF19B	AZIN2	chr1:33081508:+	RNF19B	chr1:32949774:-	ONLY_REF_SPLICE	GT	AG	INTRACHROMOSOMAL[chr1:0.12Mb]
BAZ1B--FXR1	BAZ1B	chr7:73498632:-	FXR1	chr3:180962926:+	INCL_NON_REF_SPLICE	AG	AC	CCLE_StarF2019; INTERCHROMOSOMAL[chr7--chr3]
BEST1--WIPI2	BEST1	chr11:61967374:+	WIPI2	chr7:5233303:+	INCL_NON_REF_SPLICE	TG	TC	INTERCHROMOSOMAL[chr11--chr7]
C12orf76--SMARCC1	C12orf76	chr12:110073422:-	SMARCC1	chr3:47680508:-	ONLY_REF_SPLICE	GT	AG	INTERCHROMOSOMAL[chr12--chr3]
C16orf58--RAB7A	C16orf58	chr16:31489774:-	RAB7A	chr3:128813496:+	INCL_NON_REF_SPLICE	TT	CT	INTERCHROMOSOMAL[chr16--chr3]
C22orf46--MFSD14B	C22orf46	chr22:41694403:+	MFSD14B	chr9:94415165:+	INCL_NON_REF_SPLICE	AA	AG	INTERCHROMOSOMAL[chr22--chr9]
C9orf16--POGK	C9orf16	chr9:128163645:+	POGK	chr1:166849570:+	INCL_NON_REF_SPLICE	CT	AC	INTERCHROMOSOMAL[chr9--chr1]
CCDC144NL-AS1--GPATCH2L	CCDC144NL-AS1	chr17:21002228:+	GPATCH2L	chr14:76206344:+	INCL_NON_REF_SPLICE	CA	AA	INTERCHROMOSOMAL[chr17--chr14]
CCPG1--C1GALT1	CCPG1	chr15:55355589:-	C1GALT1	chr7:7247004:+	INCL_NON_REF_SPLICE	TA	AT	INTERCHROMOSOMAL[chr15--chr7]
CDC42EP1--NCL	CDC42EP1	chr22:37566366:+	NCL	chr2:231455483:-	INCL_NON_REF_SPLICE	GG	GG	CCLE_StarF2019; INTERCHROMOSOMAL[chr22--chr2]
CGREF1--ACP1	CGREF1	chr2:27099509:-	ACP1	chr2:264962:+	INCL_NON_REF_SPLICE	GT	GG	INTRACHROMOSOMAL[chr2:26.82Mb]
CHKB-CPT1B--NAA50	CHKB-CPT1B	chr22:50573521:-	NAA50	chr3:113746046:-	INCL_NON_REF_SPLICE	GG	CG	INTERCHROMOSOMAL[chr22--chr3]
CMIP--MTPN	CMIP	chr16:81711498:+	MTPN	chr7:135928346:-	INCL_NON_REF_SPLICE	TT	GG	INTERCHROMOSOMAL[chr16--chr7]
CPNE7--FN1	CPNE7	chr16:89596592:+	FN1	chr2:215375264:-	INCL_NON_REF_SPLICE	GA	CA	INTERCHROMOSOMAL[chr16--chr2]
CPT1B--NAA50	CPT1B	chr22:50573521:-	NAA50	chr3:113746046:-	INCL_NON_REF_SPLICE	GG	CG	INTERCHROMOSOMAL[chr22--chr3]
CTAGE4--APEX1	CTAGE4	chr7:144185079:+	APEX1	chr14:20455264:+	INCL_NON_REF_SPLICE	TG	AT	INTERCHROMOSOMAL[chr7--chr14]
CTSD--HDLBP	CTSD	chr11:1759535:-	HDLBP	chr2:241264530:-	INCL_NON_REF_SPLICE	CT	AG	INTERCHROMOSOMAL[chr11--chr2]
CTSD--SNRNP70	CTSD	chr11:1753414:-	SNRNP70	chr19:49104124:+	INCL_NON_REF_SPLICE	AC	CC	INTERCHROMOSOMAL[chr11--chr19]
DGUOK-AS1--CPEB4	DGUOK-AS1	chr2:73957108:-	CPEB4	chr5:173890504:+	INCL_NON_REF_SPLICE	AG	CA	INTERCHROMOSOMAL[chr2--chr5]
DNAAF4-CCPG1--C1GALT1	DNAAF4-CCPG1	chr15:55355589:-	C1GALT1	chr7:7247004:+	INCL_NON_REF_SPLICE	TA	AT	INTERCHROMOSOMAL[chr15--chr7]
DNMT3B--GYPC	DNMT3B	chr20:32787279:+	GYPC	chr2:126696175:+	INCL_NON_REF_SPLICE	TC	TC	INTERCHROMOSOMAL[chr20--chr2]
DUSP4--GNAS	DUSP4	chr8:29337239:-	GNAS	chr20:58903679:+	INCL_NON_REF_SPLICE	GG	TG	INTERCHROMOSOMAL[chr8--chr20]
DUSP4--IGFBP3	DUSP4	chr8:29349846:-	IGFBP3	chr7:45917280:-	INCL_NON_REF_SPLICE	GT	AG	INTERCHROMOSOMAL[chr8--chr7]
ENOSF1--PYGB	ENOSF1	chr18:669129:-	PYGB	chr20:25296667:+	INCL_NON_REF_SPLICE	TG	GG	INTERCHROMOSOMAL[chr18--chr20]
EXOC6B--CASP4	EXOC6B	chr2:72462160:-	CASP4	chr11:104954969:-	INCL_NON_REF_SPLICE	AA	TG	INTERCHROMOSOMAL[chr2--chr11]
FASTK--RHPN2	FASTK	chr7:151077358:-	RHPN2	chr19:32996217:-	INCL_NON_REF_SPLICE	AG	GA	INTERCHROMOSOMAL[chr7--chr19]
FKBP8--TMEM87A	FKBP8	chr19:18541880:-	TMEM87A	chr15:42211751:-	INCL_NON_REF_SPLICE	AG	CT	INTERCHROMOSOMAL[chr19--chr15]
FOXJ3--PIGC	FOXJ3	chr1:42199102:-	PIGC	chr1:172442830:-	ONLY_REF_SPLICE	GT	AG	CCLE_StarF2019; INTRACHROMOSOMAL[chr1:130.03Mb]
FOXJ3--PIGC	FOXJ3	chr1:42199102:-	PIGC	chr1:172399916:-	ONLY_REF_SPLICE	GT	AG	CCLE_StarF2019; INTRACHROMOSOMAL[chr1:130.03Mb]
HEXDC--VIM-AS1	HEXD	chr17:82418555:+	VIM-AS1	chr10:17229390:-	INCL_NON_REF_SPLICE	CG	CG	INTERCHROMOSOMAL[chr17--chr10]
HNRNPDL--UQCRH	HNRNPDL	chr4:82429967:-	UQCRH	chr1:46303729:+	INCL_NON_REF_SPLICE	GG	GC	INTERCHROMOSOMAL[chr4--chr1]
HSP90B1--RANBP1	HSP90B1	chr12:103947690:+	RANBP1	chr22:20126816:+	INCL_NON_REF_SPLICE	TG	CT	INTERCHROMOSOMAL[chr12--chr22]
HSP90B2P--RSL24D1	HSP90B2P	chr15:99260019:+	RSL24D1	chr15:55182193:-	INCL_NON_REF_SPLICE	AA	TA	INTRACHROMOSOMAL[chr15:44.06Mb]
JDP2--VAT1	JDP2	chr14:75428559:+	VAT1	chr17:43015232:-	INCL_NON_REF_SPLICE	CG	CC	INTERCHROMOSOMAL[chr14--chr17]
KAT7--RPLP0	KAT7	chr17:49827824:+	RPLP0	chr12:120200907:-	INCL_NON_REF_SPLICE	CA	GT	INTERCHROMOSOMAL[chr17--chr12]
KIAA0930--VIM	KIAA0930	chr22:45196950:-	VIM	chr10:17229691:+	INCL_NON_REF_SPLICE	CC	CG	INTERCHROMOSOMAL[chr22--chr10]
KIAA1755--ANAPC13	KIAA1755	chr20:38216957:-	ANAPC13	chr3:134478250:-	INCL_NON_REF_SPLICE	AT	AC	INTERCHROMOSOMAL[chr20--chr3]
KMT2B--AURKB	KMT2B	chr19:35721351:+	AURKB	chr17:8210202:-	INCL_NON_REF_SPLICE	CC	CT	INTERCHROMOSOMAL[chr19--chr17]
L1CAM--SFPQ	L1CAM	chrX:153865361:-	SFPQ	chr1:35184562:-	INCL_NON_REF_SPLICE	GG	GG	INTERCHROMOSOMAL[chrX--chr1]
LATS1--HPS1	LATS1	chr6:149702137:-	HPS1	chr10:98429869:-	INCL_NON_REF_SPLICE	AG	CG	CCLE_StarF2019; INTERCHROMOSOMAL[chr6--chr10]
LIMD1-AS1--IFT52	LIMD1-AS1	chr3:45679043:-	IFT52	chr20:43637238:+	INCL_NON_REF_SPLICE	TC	CT	CCLE_StarF2019; INTERCHROMOSOMAL[chr3--chr20]
LMBRD1--HDDC2	LMBRD1	chr6:69867208:-	HDDC2	chr6:125300659:-	ONLY_REF_SPLICE	GT	AG	INTRACHROMOSOMAL[chr6:55.35Mb]
LMNA--H2AFZ	LMNA	chr1:156134890:+	H2AZ1	chr4:99949388:-	INCL_NON_REF_SPLICE	GG	TA	INTERCHROMOSOMAL[chr1--chr4]
MAD2L2--ARHGAP24	MAD2L2	chr1:11674652:-	ARHGAP24	chr4:85475335:+	INCL_NON_REF_SPLICE	CC	CC	CCLE_StarF2019; INTERCHROMOSOMAL[chr1--chr4]
MCL1--SCAP	MCL1	chr1:150579304:-	SCAP	chr3:47420583:-	INCL_NON_REF_SPLICE	CG	CC	INTERCHROMOSOMAL[chr1--chr3]
MDM2--PLBD1	MDM2	chr12:68816945:+	PLBD1	chr12:14503954:-	ONLY_REF_SPLICE	GT	AG	INTRACHROMOSOMAL[chr12:54.24Mb]
METTL3--POM121	METTL3	chr14:21500533:-	POM121	chr7:72926409:+	INCL_NON_REF_SPLICE	CA	TC	INTERCHROMOSOMAL[chr14--chr7]
MPHOSPH10--RPL7AP30	MPHOSPH10	chr2:71148094:+	RPL7AP30	chr4:112788830:-	INCL_NON_REF_SPLICE	GA	CT	INTERCHROMOSOMAL[chr2--chr4]
MRFAP1L1--NSD2	MRFAP1L1	chr4:6709231:-	NSD2	chr4:1900626:+	ONLY_REF_SPLICE	GT	AG	INTRACHROMOSOMAL[chr4:4.73Mb]
MTMR12--EEF1A1P11	MTMR12	chr5:32229735:-	EEF1A1P11	chr1:96447172:+	INCL_NON_REF_SPLICE	GA	GA	INTERCHROMOSOMAL[chr5--chr1]
MTMR1--PHGDH	MTMR1	chrX:150764594:+	PHGDH	chr1:119711907:+	INCL_NON_REF_SPLICE	TG	AC	INTERCHROMOSOMAL[chrX--chr1]
MYH10--EIF1	MYH10	chr17:8475764:-	EIF1	chr17:41688891:+	INCL_NON_REF_SPLICE	AG	CA	CCLE_StarF2019; INTRACHROMOSOMAL[chr17:33.06Mb]
NDUFA3--CD320	NDUFA3	chr19:54106850:+	CD320	chr19:8305132:-	INCL_NON_REF_SPLICE	CC	AC	INTRACHROMOSOMAL[chr19:45.79Mb]
NDUFS1--RPSA	NDUFS1	chr2:206141967:-	RPSA	chr3:39411716:+	INCL_NON_REF_SPLICE	CT	CA	INTERCHROMOSOMAL[chr2--chr3]
NSUN5P1--CLTC	NSUN5P1	chr7:75414753:+	CLTC	chr17:59620005:+	INCL_NON_REF_SPLICE	GA	CG	INTERCHROMOSOMAL[chr7--chr17]
OST4--CYBA	OST4	chr2:27071414:-	CYBA	chr16:88645977:-	INCL_NON_REF_SPLICE	CG	GT	INTERCHROMOSOMAL[chr2--chr16]
PATZ1--RPS28	PATZ1	chr22:31346112:-	RPS28	chr19:8321507:+	INCL_NON_REF_SPLICE	GC	CG	INTERCHROMOSOMAL[chr22--chr19]
PELP1--SETMAR	PELP1	chr17:4673033:-	SETMAR	chr3:4303430:+	INCL_NON_REF_SPLICE	TC	AA	INTERCHROMOSOMAL[chr17--chr3]
PI4KB--SNX32	PI4KB	chr1:151316413:-	SNX32	chr11:65856083:+	INCL_NON_REF_SPLICE	AA	GA	INTERCHROMOSOMAL[chr1--chr11]
PJA1--WLS	PJA1	chrX:69162844:-	WLS	chr1:68150280:-	INCL_NON_REF_SPLICE	GC	GG	INTERCHROMOSOMAL[chrX--chr1]
POM121--SOGA1	POM121	chr7:72946353:+	SOGA1	chr20:36782605:-	INCL_NON_REF_SPLICE	TC	AG	CCLE_StarF2019; INTERCHROMOSOMAL[chr7--chr20]
PRAME--ITGA9	PRAME	chr22:22556812:-	ITGA9	chr3:37513763:+	ONLY_REF_SPLICE	GT	AG	INTERCHROMOSOMAL[chr22--chr3]
PRDX6--GPBP1L1	PRDX6	chr1:173488704:+	GPBP1L1	chr1:45628115:-	INCL_NON_REF_SPLICE	AA	AG	INTRACHROMOSOMAL[chr1:127.79Mb]
PRKD3--HNRNPLL	PRKD3	chr2:37293133:-	HNRNPLL	chr2:38569925:-	ONLY_REF_SPLICE	GT	AG	INTRACHROMOSOMAL[chr2:1.24Mb]
PRMT2--KDELR2	PRMT2	chr21:46664426:+	KDELR2	chr7:6461453:-	INCL_NON_REF_SPLICE	CG	TC	INTERCHROMOSOMAL[chr21--chr7]
PRNP--LDHA	PRNP	chr20:4699570:+	LDHA	chr11:18394573:+	INCL_NON_REF_SPLICE	AG	GC	CCLE_StarF2019; INTERCHROMOSOMAL[chr20--chr11]
PRPF6--PELP1	PRPF6	chr20:63985026:+	PELP1	chr17:4672314:-	INCL_NON_REF_SPLICE	TA	AA	INTERCHROMOSOMAL[chr20--chr17]
PTCD3--L1CAM	PTCD3	chr2:86138449:+	L1CAM	chrX:153865491:-	INCL_NON_REF_SPLICE	CT	AC	INTERCHROMOSOMAL[chr2--chrX]
PTMS--ITM2B	PTMS	chr12:6769999:+	ITM2B	chr13:48256307:+	INCL_NON_REF_SPLICE	GT	AG	INTERCHROMOSOMAL[chr12--chr13]
PTP4A2--EEF2	PTP4A2	chr1:31938067:-	EEF2	chr19:3985448:-	INCL_NON_REF_SPLICE	CG	GT	INTERCHROMOSOMAL[chr1--chr19]
PTPRS--MINK1	PTPRS	chr19:5206548:-	MINK1	chr17:4896236:+	INCL_NON_REF_SPLICE	CA	GA	INTERCHROMOSOMAL[chr19--chr17]
RAB40C--ASB9	RAB40C	chr16:590433:+	ASB9	chrX:15248935:-	ONLY_REF_SPLICE	GT	AG	INTERCHROMOSOMAL[chr16--chrX]
RAVER1--ITPA	RAVER1	chr19:10323494:-	ITPA	chr20:3213167:+	INCL_NON_REF_SPLICE	AG	AC	CCLE_StarF2019; INTERCHROMOSOMAL[chr19--chr20]
RLF--TRIM73	RLF	chr1:40161591:+	TRIM73	chr7:75395603:+	INCL_NON_REF_SPLICE	GT	AG	INTERCHROMOSOMAL[chr1--chr7]
RPL13--PGGHG	RPL13	chr16:89561297:+	PGGHG	chr11:290454:+	INCL_NON_REF_SPLICE	TG	CG	INTERCHROMOSOMAL[chr16--chr11]
RPL4P5--SNAPC5	RPL4P5	chr9:7477193:-	SNAPC5	chr15:66497912:-	INCL_NON_REF_SPLICE	GT	AG	INTERCHROMOSOMAL[chr9--chr15]
RPS4X--DAAM2	RPS4X	chrX:72275687:-	DAAM2	chr6:39902188:+	INCL_NON_REF_SPLICE	GT	AG	INTERCHROMOSOMAL[chrX--chr6]
RPS7P1--RPL13A	RPS7P1	chr17:28467981:+	RPL13A	chr19:49490240:+	INCL_NON_REF_SPLICE	GT	AG	INTERCHROMOSOMAL[chr17--chr19]
RSRP1--ZMYM4	RSRP1	chr1:25338069:-	ZMYM4	chr1:35387003:+	ONLY_REF_SPLICE	GT	AG	INTRACHROMOSOMAL[chr1:9.93Mb]
SAFB2--MORF4	SAFB2	chr19:5611401:-	MORF4	chr4:173616591:-	INCL_NON_REF_SPLICE	TT	TA	INTERCHROMOSOMAL[chr19--chr4]
SAFB--MORF4	SAFB	chr19:5649218:+	MORF4	chr4:173616591:-	INCL_NON_REF_SPLICE	TT	TA	INTERCHROMOSOMAL[chr19--chr4]
SAV1--ADGRG6	SAV1	chr14:50634374:-	ADGRG6	chr6:142367789:+	INCL_NON_REF_SPLICE	CT	AC	INTERCHROMOSOMAL[chr14--chr6]
SBNO2--GNG7	SBNO2	chr19:1168694:-	GNG7	chr19:2646280:-	ONLY_REF_SPLICE	GT	AG	INTRACHROMOSOMAL[chr19:1.34Mb]
SDC3--ENG	SDC3	chr1:30874525:-	ENG	chr9:127815886:-	INCL_NON_REF_SPLICE	GG	GG	INTERCHROMOSOMAL[chr1--chr9]
SELENON--UQCR11	SELENON	chr1:25817725:+	UQCR11	chr19:1597777:-	INCL_NON_REF_SPLICE	GT	GA	INTERCHROMOSOMAL[chr1--chr19]
SF3A1--SLC35B2	SF3A1	chr22:30338799:-	SLC35B2	chr6:44255219:-	INCL_NON_REF_SPLICE	AC	CG	INTERCHROMOSOMAL[chr22--chr6]
SH3BP1--CHCHD6	SH3BP1	chr22:37650650:+	CHCHD6	chr3:126727117:+	INCL_NON_REF_SPLICE	CA	GC	INTERCHROMOSOMAL[chr22--chr3]
SLC20A1--CHN1	SLC20A1	chr2:112646129:+	CHN1	chr2:174812482:-	ONLY_REF_SPLICE	GT	AG	INTRACHROMOSOMAL[chr2:62.14Mb]
SLC25A6--MINOS1-NBL1	SLC25A6	chrX:1392033:-	MICOS10-NBL1	chr1:19655066:+	INCL_NON_REF_SPLICE	GT	CC	INTERCHROMOSOMAL[chrY--chr1]
SLC25A6--NBL1	SLC25A6	chrX:1392033:-	NBL1	chr1:19655066:+	INCL_NON_REF_SPLICE	GT	CC	INTERCHROMOSOMAL[chrY--chr1]
SLC35E4--RBM39	SLC35E4	chr22:30637069:+	RBM39	chr20:35729527:-	ONLY_REF_SPLICE	GT	AG	CCLE_StarF2019; INTERCHROMOSOMAL[chr22--chr20]
SNAPC2--FTH1	SNAPC2	chr19:7922095:+	FTH1	chr11:61967486:-	INCL_NON_REF_SPLICE	CG	CC	INTERCHROMOSOMAL[chr19--chr11]
SNX2--RPL9P7	SNX2	chr5:122817312:+	RPL9P7	chrX:23837318:-	INCL_NON_REF_SPLICE	CT	AT	INTERCHROMOSOMAL[chr5--chrX]
SOHLH1--DUS4L	SOHLH1	chr9:135693531:-	DUS4L	chr7:107564027:+	INCL_NON_REF_SPLICE	TG	CG	INTERCHROMOSOMAL[chr9--chr7]
SRP19--GNPTAB	SRP19	chr5:112867589:+	GNPTAB	chr12:101764326:-	INCL_NON_REF_SPLICE	CT	GG	INTERCHROMOSOMAL[chr5--chr12]
STUB1--RBM42	STUB1	chr16:680531:+	RBM42	chr19:35633752:+	INCL_NON_REF_SPLICE	GG	GA	INTERCHROMOSOMAL[chr16--chr19]
SUMF2--OSBPL9	SUMF2	chr7:56073037:+	OSBPL9	chr1:51772608:+	INCL_NON_REF_SPLICE	TG	CC	CCLE_StarF2019; INTERCHROMOSOMAL[chr7--chr1]
TBX2--CCND1	TBX2	chr17:61401951:+	CCND1	chr11:69648107:+	INCL_NON_REF_SPLICE	GT	TC	INTERCHROMOSOMAL[chr17--chr11]
TBX2--SF3B1	TBX2	chr17:61408101:+	SF3B1	chr2:197408121:-	INCL_NON_REF_SPLICE	TA	GT	INTERCHROMOSOMAL[chr17--chr2]
TCAF2--CALR	TCAF2	chr7:143724427:+	CALR	chr19:12939527:+	INCL_NON_REF_SPLICE	GA	GA	INTERCHROMOSOMAL[chr7--chr19]
TCAF2C--CALR	TCAF2C	chr7:143642910:-	CALR	chr19:12939527:+	INCL_NON_REF_SPLICE	GA	GA	INTERCHROMOSOMAL[chr7--chr19]
TCF20--GAPDH	TCF20	chr22:42168545:-	GAPDH	chr12:6534526:+	INCL_NON_REF_SPLICE	CC	GC	INTERCHROMOSOMAL[chr22--chr12]
TLE4--PTAR1	TLE4	chr9:79612718:+	PTAR1	chr9:69750950:-	ONLY_REF_SPLICE	GT	AG	INTRACHROMOSOMAL[chr9:9.81Mb]
TMEM43--SREBF1	TMEM43	chr3:14142477:+	SREBF1	chr17:17811155:-	INCL_NON_REF_SPLICE	AT	CT	INTERCHROMOSOMAL[chr3--chr17]
TTC37--GTF2H2	TTC37	chr5:95520716:-	GTF2H2	chr5:71061765:-	ONLY_REF_SPLICE	GT	AG	CCLE_StarF2019; INTRACHROMOSOMAL[chr5:24.39Mb]
TTYH3--CAVIN1	TTYH3	chr7:2661993:+	CAVIN1	chr17:42422790:-	INCL_NON_REF_SPLICE	CA	CA	INTERCHROMOSOMAL[chr7--chr17]
UBE4B--CHRM3-AS2	UBE4B	chr1:10171329:+	CHRM3-AS2	chr1:239714264:-	ONLY_REF_SPLICE	GT	AG	CCLE_StarF2019; INTRACHROMOSOMAL[chr1:229.52Mb]
UCHL5--HNRNPF	UCHL5	chr1:193059602:-	HNRNPF	chr10:43387140:-	INCL_NON_REF_SPLICE	TT	GC	INTERCHROMOSOMAL[chr1--chr10]
UFSP2--ZNF106	UFSP2	chr4:185407936:-	ZNF106	chr15:42457158:-	ONLY_REF_SPLICE	GT	AG	INTERCHROMOSOMAL[chr4--chr15]
USP21--EML2	USP21	chr1:161160920:+	EML2	chr19:45619158:-	INCL_NON_REF_SPLICE	CA	CA	INTERCHROMOSOMAL[chr1--chr19]
VIM--OGFOD3	VIM	chr10:17229390:+	OGFOD3	chr17:82418555:-	INCL_NON_REF_SPLICE	CG	CG	INTERCHROMOSOMAL[chr10--chr17]
VPS9D1-AS1--MTND4P35	VPS9D1-AS1	chr16:89717993:+	MTND4P35	chr5:100049449:-	INCL_NON_REF_SPLICE	CC	AA	INTERCHROMOSOMAL[chr16--chr5]
WASH6P--ARHGAP35	WASH6P	chrY:57209698:+	ARHGAP35	chr19:47000576:+	INCL_NON_REF_SPLICE	CT	CA	INTERCHROMOSOMAL[chrY--chr19]
WBP2--TGFB1	WBP2	chr17:75847495:-	TGFB1	chr19:41353194:-	INCL_NON_REF_SPLICE	TC	AC	INTERCHROMOSOMAL[chr17--chr19]
WDR13--PLP2	WDR13	chrX:48600606:+	PLP2	chrX:49174849:+	INCL_NON_REF_SPLICE	TC	TG	INTRACHROMOSOMAL[chrX:0.56Mb]
XRCC6--NHSL1	XRCC6	chr22:41647045:+	NHSL1	chr6:138431173:-	INCL_NON_REF_SPLICE	CG	AG	CCLE_StarF2019; INTERCHROMOSOMAL[chr22--chr6]
YKT6--MIA	YKT6	chr7:44201180:+	MIA	chr19:40775830:+	INCL_NON_REF_SPLICE	GT	AG	INTERCHROMOSOMAL[chr7--chr19]
YKT6--MIA-RAB4B	YKT6	chr7:44201180:+	MIA-RAB4B	chr19:40775830:+	INCL_NON_REF_SPLICE	GT	AG	INTERCHROMOSOMAL[chr7--chr19]
