# Supplementary material for: From Proteomic Mapping to Invasion-Metastasis-Cascade Systemic Biomarkering and Targeted Drugging of Mutant BRAF-Dependent Human Cutaneous Melanomagenesis
Source: Cancers (Basel). 2021 Apr 22;13(9):2024. doi: 10.3390/cancers13092024 (PMC8122743; doi:10.3390/cancers13092024)
Supplement: Supplementary file 1 [file cancers-13-02024-s001.zip › Table_S11.xlsx]

## Sheet: Sheet1
GeneID	GeneSymbol	Alias	Links	Cytoband	FullName	GeneType
84632	AFAP1L2	CTB-1144G6.4|KIAA1914|XB130	MIM:612420|HGNC:HGNC:25901|Ensembl:ENSG00000169129|Vega:OTTHUMG00000019086	10q25.3	actin filament associated protein 1 like 2	protein-coding
229	ALDOB	ALDB|ALDO2	MIM:612724|HGNC:HGNC:417|Ensembl:ENSG00000136872|Vega:OTTHUMG00000020378	9q31.1	aldolase, fructose-bisphosphate B	protein-coding
290	ANPEP	APN|CD13|GP150|LAP1|P150|PEPN	MIM:151530|HGNC:HGNC:500|Ensembl:ENSG00000166825|Vega:OTTHUMG00000149814	15q26.1	alanyl aminopeptidase, membrane	protein-coding
322	APBB1	FE65|MGC:9072|RIR	MIM:602709|HGNC:HGNC:581|Ensembl:ENSG00000166313|Vega:OTTHUMG00000165454	11p15.4	amyloid beta precursor protein binding family B member 1	protein-coding
673	BRAF	B-RAF1|B-raf|BRAF1|NS7|RAFB1	MIM:164757|HGNC:HGNC:1097|Ensembl:ENSG00000157764|Vega:OTTHUMG00000157457	7q34	B-Raf proto-oncogene, serine/threonine kinase	protein-coding
948	CD36	BDPLT10|CHDS7|FAT|GP3B|GP4|GPIV|PASIV|SCARB3	MIM:173510|HGNC:HGNC:1663|Ensembl:ENSG00000135218|Vega:OTTHUMG00000155383	7q21.11	CD36 molecule	protein-coding
3732	CD82	4F9|C33|GR15|IA4|KAI1|R2|SAR2|ST6|TSPAN27	MIM:600623|HGNC:HGNC:6210|Ensembl:ENSG00000085117|Vega:OTTHUMG00000166472	11p11.2	CD82 molecule	protein-coding
1009	CDH11	CAD11|CDHOB|OB|OSF-4	MIM:600023|HGNC:HGNC:1750|Ensembl:ENSG00000140937|Vega:OTTHUMG00000137494	16q21	cadherin 11	protein-coding
1400	CRMP1	CRMP-1|DPYSL1|DRP-1|DRP1|ULIP-3	MIM:602462|HGNC:HGNC:2365|Ensembl:ENSG00000072832|Vega:OTTHUMG00000125489	4p16.2	collapsin response mediator protein 1	protein-coding
112399	EGLN3	HIFP4H3|HIFPH3|PHD3	MIM:606426|HGNC:HGNC:14661|Ensembl:ENSG00000129521|Vega:OTTHUMG00000029498	14q13.1	egl-9 family hypoxia inducible factor 3	protein-coding
4072	EPCAM	DIAR5|EGP-2|EGP314|EGP40|ESA|HNPCC8|KS1/4|KSA|M4S1|MIC18|MK-1|TACSTD1|TROP1	MIM:185535|HGNC:HGNC:11529|Ensembl:ENSG00000119888|Vega:OTTHUMG00000128853	2p21	epithelial cell adhesion molecule	protein-coding
54845	ESRP1	RBM35A|RMB35A	MIM:612959|HGNC:HGNC:25966|Ensembl:ENSG00000104413|Vega:OTTHUMG00000164587	8q22.1	epithelial splicing regulatory protein 1	protein-coding
2147	F2	PT|RPRGL2|THPH1	MIM:176930|HGNC:HGNC:3535|Ensembl:ENSG00000180210|Vega:OTTHUMG00000150344	11p11.2	coagulation factor II, thrombin	protein-coding
2220	FCN2	EBP-37|FCNL|P35|ficolin-2	MIM:601624|HGNC:HGNC:3624|Ensembl:ENSG00000160339|Vega:OTTHUMG00000020892	9q34.3	ficolin 2	protein-coding
2273	FHL1	FHL-1|FHL1A|FHL1B|FLH1A|KYOT|RBMX1A|RBMX1B|SLIM|SLIM-1|SLIM1|SLIMMER|XMPMA	MIM:300163|HGNC:HGNC:3702|Ensembl:ENSG00000022267|Vega:OTTHUMG00000022504	Xq26.3	four and a half LIM domains 1	protein-coding
3014	H2AFX	H2A.X|H2A/X|H2AX	MIM:601772|HGNC:HGNC:4739|Ensembl:ENSG00000188486|Vega:OTTHUMG00000166196	11q23.3	H2A histone family member X	protein-coding
3037	HAS2	-	MIM:601636|HGNC:HGNC:4819|Ensembl:ENSG00000170961|Vega:OTTHUMG00000164953	8q24.13	hyaluronan synthase 2	protein-coding
3219	HOXB9	HOX-2.5|HOX2|HOX2E	MIM:142964|HGNC:HGNC:5120|Ensembl:ENSG00000170689|Vega:OTTHUMG00000159907	17q21.32	homeobox B9	protein-coding
3664	IRF6	LPS|OFC6|PIT|PPS|PPS1|VWS|VWS1	MIM:607199|HGNC:HGNC:6121|Ensembl:ENSG00000117595|Vega:OTTHUMG00000036521	1q32.2	interferon regulatory factor 6	protein-coding
9113	LATS1	WARTS|wts	MIM:603473|HGNC:HGNC:6514|Ensembl:ENSG00000131023|Vega:OTTHUMG00000016437	6q25.1	large tumor suppressor kinase 1	protein-coding
4017	LOXL2	LOR|LOR2|WS9-14	MIM:606663|HGNC:HGNC:6666|Ensembl:ENSG00000134013|Vega:OTTHUMG00000163797	8p21.3	lysyl oxidase like 2	protein-coding
8829	NRP1	BDCA4|CD304|NP1|NRP|VEGF165R	MIM:602069|HGNC:HGNC:8004|Ensembl:ENSG00000099250|Vega:OTTHUMG00000019343	10p11.22	neuropilin 1	protein-coding
10631	POSTN	OSF-2|OSF2|PDLPOSTN|PN	MIM:608777|HGNC:HGNC:16953|Ensembl:ENSG00000133110|Vega:OTTHUMG00000016751	13q13.3	periostin	protein-coding
10891	PPARGC1A	LEM6|PGC-1(alpha)|PGC-1alpha|PGC-1v|PGC1|PGC1A|PPARGC1	MIM:604517|HGNC:HGNC:9237|Ensembl:ENSG00000109819|Vega:OTTHUMG00000097747	4p15.2	PPARG coactivator 1 alpha	protein-coding
5563	PRKAA2	AMPK|AMPK2|AMPKa2|PRKAA	MIM:600497|HGNC:HGNC:9377|Ensembl:ENSG00000162409|Vega:OTTHUMG00000008282	1p32.2	protein kinase AMP-activated catalytic subunit alpha 2	protein-coding
58497	PRUNE1	DRES-17|DRES17|H-PRUNE|HTCD37|NMIHBA|PRUNE	MIM:617413|HGNC:HGNC:13420|Ensembl:ENSG00000143363|Vega:OTTHUMG00000035062	1q21.3	prune exopolyphosphatase 1	protein-coding
57403	RAB22A	-	MIM:612966|HGNC:HGNC:9764|Ensembl:ENSG00000124209|Vega:OTTHUMG00000032844	20q13.32	RAB22A, member RAS oncogene family	protein-coding
6198	RPS6KB1	PS6K|S6K|S6K-beta-1|S6K1|STK14A|p70 S6KA|p70(S6K)-alpha|p70-S6K|p70-alpha	MIM:608938|HGNC:HGNC:10436|Ensembl:ENSG00000108443|Vega:OTTHUMG00000150642	17q23.1	ribosomal protein S6 kinase B1	protein-coding
6275	S100A4	18A2|42A|CAPL|FSP1|MTS1|P9KA|PEL98	MIM:114210|HGNC:HGNC:10494|Ensembl:ENSG00000196154|Vega:OTTHUMG00000013546	1q21.3	S100 calcium binding protein A4	protein-coding
8482	SEMA7A	CD108|CDw108|H-SEMA-K1|H-Sema-L|JMH|SEMAK1|SEMAL	MIM:607961|HGNC:HGNC:10741|Ensembl:ENSG00000138623|Vega:OTTHUMG00000139000	15q24.1	semaphorin 7A (John Milton Hagen blood group)	protein-coding
9869	SETDB1	ESET|H3-K9-HMTase4|KG1T|KMT1E|TDRD21	MIM:604396|HGNC:HGNC:10761|Ensembl:ENSG00000143379|Vega:OTTHUMG00000035003	1q21.3	SET domain bifurcated 1	protein-coding
6648	SOD2	IPO-B|IPOB|MNSOD|MVCD6|Mn-SOD	MIM:147460|HGNC:HGNC:11180|Ensembl:ENSG00000112096|Vega:OTTHUMG00000015940	6q25.3	superoxide dismutase 2	protein-coding
57620	STIM2	-	MIM:610841|HGNC:HGNC:19205|Ensembl:ENSG00000109689|Vega:OTTHUMG00000097805	4p15.2	stromal interaction molecule 2	protein-coding
7052	TGM2	TG(C)|TGC	MIM:190196|HGNC:HGNC:11778|Ensembl:ENSG00000198959|Vega:OTTHUMG00000032437	20q11.23	transglutaminase 2	protein-coding
7227	TRPS1	GC79|LGCR	MIM:604386|HGNC:HGNC:12340|Ensembl:ENSG00000104447|Vega:OTTHUMG00000142829	8q23.3	transcriptional repressor GATA binding 1	protein-coding
7474	WNT5A	hWNT5A	MIM:164975|HGNC:HGNC:12784|Ensembl:ENSG00000114251|Vega:OTTHUMG00000158361	3p14.3	Wnt family member 5A	protein-coding
