# Supplementary material for: From Proteomic Mapping to Invasion-Metastasis-Cascade Systemic Biomarkering and Targeted Drugging of Mutant BRAF-Dependent Human Cutaneous Melanomagenesis
Source: Cancers (Basel). 2021 Apr 22;13(9):2024. doi: 10.3390/cancers13092024 (PMC8122743; doi:10.3390/cancers13092024)
Supplement: Supplementary file 1 [file cancers-13-02024-s001.zip › Table_S12.xlsx]

## Sheet: Sheet1
GeneID	GeneSymbol	Alias	Links	Cytoband	FullName	GeneType
5243	ABCB1	ABC20|CD243|CLCS|GP170|MDR1|P-GP|PGY1	MIM:171050|HGNC:HGNC:40|Ensembl:ENSG00000085563|Vega:OTTHUMG00000023393	7q21.12	ATP binding cassette subfamily B member 1	protein-coding
8714	ABCC3	ABC31|EST90757|MLP2|MOAT-D|MRP3|cMOAT2	MIM:604323|HGNC:HGNC:54|Ensembl:ENSG00000108846|Vega:OTTHUMG00000162245	17q21.33	ATP binding cassette subfamily C member 3	protein-coding
9429	ABCG2	ABC15|ABCP|BCRP|BCRP1|BMDP|CD338|CDw338|EST157481|GOUT1|MRX|MXR|MXR-1|MXR1|UAQTL1	MIM:603756|HGNC:HGNC:74|Ensembl:ENSG00000118777|Vega:OTTHUMG00000130601	4q22.1	ATP binding cassette subfamily G member 2 (Junior blood group)	protein-coding
6868	ADAM17	ADAM18|CD156B|CSVP|NISBD|NISBD1|TACE	MIM:603639|HGNC:HGNC:195|Ensembl:ENSG00000151694|Vega:OTTHUMG00000090425	2p25.1	ADAM metallopeptidase domain 17	protein-coding
9370	ADIPOQ	ACDC|ACRP30|ADIPQTL1|ADPN|APM-1|APM1|GBP28	MIM:605441|HGNC:HGNC:13633|Ensembl:ENSG00000181092|Vega:OTTHUMG00000156521	3q27.3	adiponectin, C1Q and collagen domain containing	protein-coding
283	ANG	ALS9|HEL168|RAA1|RNASE4|RNASE5	MIM:105850|HGNC:HGNC:483|Ensembl:ENSG00000214274|Vega:OTTHUMG00000029576	14q11.2	angiogenin	protein-coding
25852	ARMC8	GID5|HSPC056|S863-2|VID28	HGNC:HGNC:24999|Ensembl:ENSG00000114098|Vega:OTTHUMG00000159821	3q22.3	armadillo repeat containing 8	protein-coding
408	ARRB1	ARB1|ARR1	MIM:107940|HGNC:HGNC:711|Ensembl:ENSG00000137486|Vega:OTTHUMG00000165444	11q13.4	arrestin beta 1	protein-coding
6790	AURKA	AIK|ARK1|AURA|BTAK|PPP1R47|STK15|STK6|STK7	MIM:603072|HGNC:HGNC:11393|Ensembl:ENSG00000087586|Vega:OTTHUMG00000032796	20q13.2	aurora kinase A	protein-coding
8312	AXIN1	AXIN|PPP1R49	MIM:603816|HGNC:HGNC:903|Ensembl:ENSG00000103126|Vega:OTTHUMG00000064930	16p13.3	axin 1	protein-coding
329	BIRC2	API1|HIAP2|Hiap-2|MIHB|RNF48|c-IAP1|cIAP1	MIM:601712|HGNC:HGNC:590|Ensembl:ENSG00000110330|Vega:OTTHUMG00000167325	11q22.2	baculoviral IAP repeat containing 2	protein-coding
650	BMP2	BDA2|BMP2A	MIM:112261|HGNC:HGNC:1069|Ensembl:ENSG00000125845|Vega:OTTHUMG00000031833	20p12.3	bone morphogenetic protein 2	protein-coding
29775	CARD10	BIMP1|CARMA3	MIM:607209|HGNC:HGNC:16422|Ensembl:ENSG00000100065|Vega:OTTHUMG00000150592	22q13.1	caspase recruitment domain family member 10	protein-coding
10803	CCR9	CC-CKR-9|CDw199|GPR-9-6|GPR28	MIM:604738|HGNC:HGNC:1610|Ensembl:ENSG00000173585|Vega:OTTHUMG00000133450	3p21.31	C-C motif chemokine receptor 9	protein-coding
967	CD63	LAMP-3|ME491|MLA1|OMA81H|TSPAN30	MIM:155740|HGNC:HGNC:1692|Ensembl:ENSG00000135404|Vega:OTTHUMG00000170454	12q13.2	CD63 molecule	protein-coding
1018	CDK3	-	MIM:123828|HGNC:HGNC:1772|Ensembl:ENSG00000250506|Vega:OTTHUMG00000154861	17q25.1	cyclin dependent kinase 3	protein-coding
1080	CFTR	ABC35|ABCC7|CF|CFTR/MRP|MRP7|TNR-CFTR|dJ760C5.1	MIM:602421|HGNC:HGNC:1884|Ensembl:ENSG00000001626|Vega:OTTHUMG00000023076	7q31.2	cystic fibrosis transmembrane conductance regulator	protein-coding
1272	CNTN1	F3|GP135|MYPCN	MIM:600016|HGNC:HGNC:2171|Ensembl:ENSG00000018236|Vega:OTTHUMG00000169362	12q12	contactin 1	protein-coding
1295	COL8A1	C3orf7	MIM:120251|HGNC:HGNC:2215|Ensembl:ENSG00000144810|Vega:OTTHUMG00000148669	3q12.1	collagen type VIII alpha 1 chain	protein-coding
1296	COL8A2	FECD|FECD1|PPCD|PPCD2	MIM:120252|HGNC:HGNC:2216|Ensembl:ENSG00000171812|Vega:OTTHUMG00000007665	1p34.3	collagen type VIII alpha 2 chain	protein-coding
1385	CREB1	CREB|CREB-1	MIM:123810|HGNC:HGNC:2345|Ensembl:ENSG00000118260|Vega:OTTHUMG00000132936	2q33.3	cAMP responsive element binding protein 1	protein-coding
1387	CREBBP	CBP|KAT3A|RSTS|RSTS1	MIM:600140|HGNC:HGNC:2348|Ensembl:ENSG00000005339|Vega:OTTHUMG00000129431	16p13.3	CREB binding protein	protein-coding
1460	CSNK2B	CK2B|CK2N|CSK2B|Ckb1|Ckb2|G5A	MIM:115441|HGNC:HGNC:2460|Ensembl:ENSG00000204435|Vega:OTTHUMG00000177888	6p21.33	casein kinase 2 beta	protein-coding
1487	CTBP1	BARS	MIM:602618|HGNC:HGNC:2494|Ensembl:ENSG00000159692|Vega:OTTHUMG00000089259	4p16.3	C-terminal binding protein 1	protein-coding
115908	CTHRC1	-	MIM:610635|HGNC:HGNC:18831|Ensembl:ENSG00000164932|Vega:OTTHUMG00000164887	8q22.3	collagen triple helix repeat containing 1	protein-coding
1522	CTSZ	CTSX	MIM:603169|HGNC:HGNC:2547|Ensembl:ENSG00000101160|Vega:OTTHUMG00000032858	20q13.32	cathepsin Z	protein-coding
8451	CUL4A	-	MIM:603137|HGNC:HGNC:2554|Ensembl:ENSG00000139842|Vega:OTTHUMG00000017384	13q34	cullin 4A	protein-coding
1545	CYP1B1	ASGD6|CP1B|CYPIB1|GLC3A|P4501B1	MIM:601771|HGNC:HGNC:2597|Ensembl:ENSG00000138061|Vega:OTTHUMG00000100970	2p22.2	cytochrome P450 family 1 subfamily B member 1	protein-coding
1789	DNMT3B	ICF|ICF1|M.HsaIIIB	MIM:602900|HGNC:HGNC:2979|Ensembl:ENSG00000088305|Vega:OTTHUMG00000032226	20q11.21	DNA methyltransferase 3 beta	protein-coding
1856	DVL2	-	MIM:602151|HGNC:HGNC:3086|Ensembl:ENSG00000004975|Vega:OTTHUMG00000102155	17p13.1	dishevelled segment polarity protein 2	protein-coding
1869	E2F1	E2F-1|RBAP1|RBBP3|RBP3	MIM:189971|HGNC:HGNC:3113|Ensembl:ENSG00000101412|Vega:OTTHUMG00000032265	20q11.22	E2F transcription factor 1	protein-coding
1894	ECT2	ARHGEF31	MIM:600586|HGNC:HGNC:3155|Ensembl:ENSG00000114346|Vega:OTTHUMG00000156762	3q26.31	epithelial cell transforming 2	protein-coding
8726	EED	COGIS|HEED|WAIT1	MIM:605984|HGNC:HGNC:3188|Ensembl:ENSG00000074266|Vega:OTTHUMG00000167209	11q14.2	embryonic ectoderm development	protein-coding
1958	EGR1	AT225|G0S30|KROX-24|NGFI-A|TIS8|ZIF-268|ZNF225	MIM:128990|HGNC:HGNC:3238|Ensembl:ENSG00000120738|Vega:OTTHUMG00000129197	5q31.2	early growth response 1	protein-coding
30846	EHD2	PAST2	MIM:605890|HGNC:HGNC:3243|Ensembl:ENSG00000024422|Vega:OTTHUMG00000183266	19q13.33	EH domain containing 2	protein-coding
2004	ELK3	ERP|NET|SAP-2|SAP2	MIM:600247|HGNC:HGNC:3325|Ensembl:ENSG00000111145|Vega:OTTHUMG00000170364	12q23.1	ELK3, ETS transcription factor	protein-coding
2034	EPAS1	ECYT4|HIF2A|HLF|MOP2|PASD2|bHLHe73	MIM:603349|HGNC:HGNC:3374|Ensembl:ENSG00000116016|Vega:OTTHUMG00000128818	2p21	endothelial PAS domain protein 1	protein-coding
2048	EPHB2	CAPB|DRT|EK5|EPHT3|ERK|Hek5|PCBC|Tyro5	MIM:600997|HGNC:HGNC:3393|Ensembl:ENSG00000133216|Vega:OTTHUMG00000002881	1p36.12	EPH receptor B2	protein-coding
55914	ERBIN	ERBB2IP|HEL-S-78|LAP2	MIM:606944|HGNC:HGNC:15842|Ensembl:ENSG00000112851|Vega:OTTHUMG00000097808	5q12.3	erbb2 interacting protein	protein-coding
2077	ERF	CHYTS|CRS4|PE-2|PE2	MIM:611888|HGNC:HGNC:3444|Ensembl:ENSG00000105722|Vega:OTTHUMG00000182788	19q13.2	ETS2 repressor factor	protein-coding
2103	ESRRB	DFNB35|ERR2|ERRb|ESRL2|NR3B2	MIM:602167|HGNC:HGNC:3473|Ensembl:ENSG00000119715|Vega:OTTHUMG00000160457	14q24.3	estrogen related receptor beta	protein-coding
2118	ETV4	E1A-F|E1AF|PEA3|PEAS3	MIM:600711|HGNC:HGNC:3493|Ensembl:ENSG00000175832|Vega:OTTHUMG00000180884	17q21.31	ETS variant 4	protein-coding
23265	EXOC7	2-5-3p|BLOM4|EX070|EXO70|EXOC1|Exo70p|YJL085W	MIM:608163|HGNC:HGNC:23214|Ensembl:ENSG00000182473|Vega:OTTHUMG00000150720	17q25.1	exocyst complex component 7	protein-coding
2146	EZH2	ENX-1|ENX1|EZH2b|KMT6|KMT6A|WVS|WVS2	MIM:601573|HGNC:HGNC:3527|Ensembl:ENSG00000106462|Vega:OTTHUMG00000158973	7q36.1	enhancer of zeste 2 polycomb repressive complex 2 subunit	protein-coding
7430	EZR	CVIL|CVL|HEL-S-105|VIL2	MIM:123900|HGNC:HGNC:12691|Ensembl:ENSG00000092820|Vega:OTTHUMG00000015917	6q25.3	ezrin	protein-coding
80204	FBXO11	FBX11|PRMT9|UBR6|UG063H01|VIT1	MIM:607871|HGNC:HGNC:13590|Ensembl:ENSG00000138081|Vega:OTTHUMG00000129130	2p16.3	F-box protein 11	protein-coding
10979	FERMT2	KIND2|MIG2|PLEKHC1|UNC112|UNC112B|mig-2	MIM:607746|HGNC:HGNC:15767|Ensembl:ENSG00000073712|Vega:OTTHUMG00000140309	14q22.1	fermitin family member 2	protein-coding
2247	FGF2	BFGF|FGF-2|FGFB|HBGF-2	MIM:134920|HGNC:HGNC:3676|Ensembl:ENSG00000138685|Vega:OTTHUMG00000039506	4q28.1	fibroblast growth factor 2	protein-coding
29109	FHOD1	FHOS	MIM:606881|HGNC:HGNC:17905|Ensembl:ENSG00000135723|Vega:OTTHUMG00000137521	16q22.1	formin homology 2 domain containing 1	protein-coding
3170	FOXA2	HNF3B|TCF3B	MIM:600288|HGNC:HGNC:5022|Ensembl:ENSG00000125798|Vega:OTTHUMG00000191876	20p11.21	forkhead box A2	protein-coding
8456	FOXN1	FKHL20|RONU|WHN	MIM:600838|HGNC:HGNC:12765|Ensembl:ENSG00000109101|Vega:OTTHUMG00000132603	17q11.2	forkhead box N1	protein-coding
25794	FSCN2	RFSN|RP30	MIM:607643|HGNC:HGNC:3960|Ensembl:ENSG00000186765|Vega:OTTHUMG00000167477	17q25.3	fascin actin-bundling protein 2, retinal	protein-coding
11167	FSTL1	FRP|FSL1|MIR198|OCC-1|OCC1|tsc36	MIM:605547|HGNC:HGNC:3972|Ensembl:ENSG00000163430|Vega:OTTHUMG00000159440	3q13.33	follistatin like 1	protein-coding
9846	GAB2	-	MIM:606203|HGNC:HGNC:14458|Ensembl:ENSG00000033327|Vega:OTTHUMG00000166673	11q14.1	GRB2 associated binding protein 2	protein-coding
9518	GDF15	GDF-15|MIC-1|MIC1|NAG-1|PDF|PLAB|PTGFB	MIM:605312|HGNC:HGNC:30142|Ensembl:ENSG00000130513|Vega:OTTHUMG00000183360	19p13.11	growth differentiation factor 15	protein-coding
2705	GJB1	CMTX|CMTX1|CX32	MIM:304040|HGNC:HGNC:4283|Ensembl:ENSG00000169562|Vega:OTTHUMG00000021797	Xq13.1	gap junction protein beta 1	protein-coding
51053	GMNN	Gem|MGORS6	MIM:602842|HGNC:HGNC:17493|Ensembl:ENSG00000112312|Vega:OTTHUMG00000014363	6p22.3	geminin, DNA replication inhibitor	protein-coding
10672	GNA13	G13	MIM:604406|HGNC:HGNC:4381|Ensembl:ENSG00000120063|Vega:OTTHUMG00000179316	17q24.1	G protein subunit alpha 13	protein-coding
64083	GOLPH3	GOPP1|GPP34|MIDAS|Vps74	MIM:612207|HGNC:HGNC:15452|Ensembl:ENSG00000113384|Vega:OTTHUMG00000090679	5p13.3	golgi phosphoprotein 3	protein-coding
26585	GREM1	C15DUPq|CKTSF1B1|CRAC1|CRCS4|DAND2|DRM|DUP15q|GREMLIN|HMPS|HMPS1|IHG-2|MPSH|PIG2	MIM:603054|HGNC:HGNC:2001|Ensembl:ENSG00000166923|Vega:OTTHUMG00000129319	15q13.3	gremlin 1, DAN family BMP antagonist	protein-coding
2896	GRN	CLN11|GEP|GP88|PCDGF|PEPI|PGRN	MIM:138945|HGNC:HGNC:4601|Ensembl:ENSG00000030582|Vega:OTTHUMG00000181816	17q21.31	granulin precursor	protein-coding
8841	HDAC3	HD3|RPD3|RPD3-2	MIM:605166|HGNC:HGNC:4854|Ensembl:ENSG00000171720|Vega:OTTHUMG00000129629	5q31.3	histone deacetylase 3	protein-coding
9734	HDAC9	HD7|HD7b|HD9|HDAC|HDAC7|HDAC7B|HDAC9B|HDAC9FL|HDRP|MITR	MIM:606543|HGNC:HGNC:14065|Ensembl:ENSG00000048052|Vega:OTTHUMG00000152487	7p21.1	histone deacetylase 9	protein-coding
3090	HIC1	ZBTB29|ZNF901|hic-1	MIM:603825|HGNC:HGNC:4909|Ensembl:ENSG00000177374|Vega:OTTHUMG00000177635	17p13.3	HIC ZBTB transcriptional repressor 1	protein-coding
3091	HIF1A	HIF-1-alpha|HIF-1A|HIF-1alpha|HIF1|HIF1-ALPHA|MOP1|PASD8|bHLHe78	MIM:603348|HGNC:HGNC:4910|Ensembl:ENSG00000100644|Vega:OTTHUMG00000140344	14q23.2	hypoxia inducible factor 1 alpha subunit	protein-coding
3149	HMGB3	HMG-2a|HMG-4|HMG2A|HMG4	MIM:300193|HGNC:HGNC:5004|Ensembl:ENSG00000029993|Vega:OTTHUMG00000024162	Xq28	high mobility group box 3	protein-coding
3265	HRAS	C-BAS/HAS|C-H-RAS|C-HA-RAS1|CTLO|H-RASIDX|HAMSV|HRAS1|RASH1|p21ras	MIM:190020|HGNC:HGNC:5173|Ensembl:ENSG00000174775|Vega:OTTHUMG00000131919	11p15.5	HRas proto-oncogene, GTPase	protein-coding
3486	IGFBP3	BP-53|IBP3	MIM:146732|HGNC:HGNC:5472|Ensembl:ENSG00000146674|Vega:OTTHUMG00000023769	7p12.3	insulin like growth factor binding protein 3	protein-coding
54756	IL17RD	HH18|IL-17RD|IL17RLM|SEF	MIM:606807|HGNC:HGNC:17616|Ensembl:ENSG00000144730|Vega:OTTHUMG00000150171	3p14.3	interleukin 17 receptor D	protein-coding
3570	IL6R	CD126|IL-6R-1|IL-6RA|IL6Q|IL6RA|IL6RQ|gp80	MIM:147880|HGNC:HGNC:6019|Ensembl:ENSG00000160712|Vega:OTTHUMG00000036073	1q21.3	interleukin 6 receptor	protein-coding
55272	IMP3	BRMS2|C15orf12|MRPS4	MIM:612980|HGNC:HGNC:14497|Ensembl:ENSG00000177971|Vega:OTTHUMG00000142840	15q24.2	IMP3, U3 small nucleolar ribonucleoprotein	protein-coding
8821	INPP4B	-	MIM:607494|HGNC:HGNC:6075|Ensembl:ENSG00000109452|Vega:OTTHUMG00000161341	4q31.21	inositol polyphosphate-4-phosphatase type II B	protein-coding
3678	ITGA5	CD49e|FNRA|VLA-5|VLA5A	MIM:135620|HGNC:HGNC:6141|Ensembl:ENSG00000161638|Vega:OTTHUMG00000169841	12q13.13	integrin subunit alpha 5	protein-coding
3655	ITGA6	CD49f|ITGA6B|VLA-6	MIM:147556|HGNC:HGNC:6142|Ensembl:ENSG00000091409|Vega:OTTHUMG00000132277	2q31.1	integrin subunit alpha 6	protein-coding
3691	ITGB4	CD104|GP150	MIM:147557|HGNC:HGNC:6158|Ensembl:ENSG00000132470|Vega:OTTHUMG00000179814	17q25.1	integrin subunit beta 4	protein-coding
3725	JUN	AP-1|AP1|c-Jun|p39	MIM:165160|HGNC:HGNC:6204|Ensembl:ENSG00000177606|Vega:OTTHUMG00000008376	1p32.1	Jun proto-oncogene, AP-1 transcription factor subunit	protein-coding
84148	KAT8	MOF|MYST1|ZC2HC8|hMOF	MIM:609912|HGNC:HGNC:17933|Ensembl:ENSG00000103510|Vega:OTTHUMG00000132410	16p11.2	lysine acetyltransferase 8	protein-coding
3756	KCNH1	EAG|EAG1|Kv10.1|TMBTS|ZLS1|h-eag|hEAG1	MIM:603305|HGNC:HGNC:6250|Ensembl:ENSG00000143473|Vega:OTTHUMG00000036309	1q32.2	potassium voltage-gated channel subfamily H member 1	protein-coding
23030	KDM4B	JMJD2B|TDRD14B	MIM:609765|HGNC:HGNC:29136|Ensembl:ENSG00000127663|Vega:OTTHUMG00000180281	19p13.3	lysine demethylase 4B	protein-coding
5927	KDM5A	RBBP-2|RBBP2|RBP2	MIM:180202|HGNC:HGNC:9886|Ensembl:ENSG00000073614|Vega:OTTHUMG00000168055	12p13.33	lysine demethylase 5A	protein-coding
7403	KDM6A	KABUK2|UTX|bA386N14.2	MIM:300128|HGNC:HGNC:12637|Ensembl:ENSG00000147050|Vega:OTTHUMG00000021402	Xp11.3	lysine demethylase 6A	protein-coding
23135	KDM6B	JMJD3	MIM:611577|HGNC:HGNC:29012|Ensembl:ENSG00000132510|Vega:OTTHUMG00000178021	17p13.1	lysine demethylase 6B	protein-coding
3791	KDR	CD309|FLK1|VEGFR|VEGFR2	MIM:191306|HGNC:HGNC:6307|Ensembl:ENSG00000128052|Vega:OTTHUMG00000128734	4q12	kinase insert domain receptor	protein-coding
3815	KIT	C-Kit|CD117|PBT|SCFR	MIM:164920|HGNC:HGNC:6342|Ensembl:ENSG00000157404|Vega:OTTHUMG00000128713	4q12	KIT proto-oncogene receptor tyrosine kinase	protein-coding
9365	KL	-	MIM:604824|HGNC:HGNC:6344|Ensembl:ENSG00000133116|Vega:OTTHUMG00000017408	13q13.1	klotho	protein-coding
11279	KLF8	BKLF3|ZNF741	MIM:300286|HGNC:HGNC:6351|Ensembl:ENSG00000102349|Vega:OTTHUMG00000021666	Xp11.21	Kruppel like factor 8	protein-coding
387893	KMT5A	PR-Set7|SET07|SET8|SETD8	MIM:607240|HGNC:HGNC:29489|Ensembl:ENSG00000183955|Vega:OTTHUMG00000150477	12q24.31	lysine methyltransferase 5A	protein-coding
3880	KRT19	CK19|K19|K1CS	MIM:148020|HGNC:HGNC:6436|Ensembl:ENSG00000171345|Vega:OTTHUMG00000133422	17q21.2	keratin 19	protein-coding
3897	L1CAM	CAML1|CD171|HSAS|HSAS1|MASA|MIC5|N-CAM-L1|N-CAML1|NCAM-L1|S10|SPG1	MIM:308840|HGNC:HGNC:6470|Ensembl:ENSG00000198910|Vega:OTTHUMG00000024221	Xq28	L1 cell adhesion molecule	protein-coding
284217	LAMA1	LAMA|PTBHS|S-LAM-alpha	MIM:150320|HGNC:HGNC:6481|Ensembl:ENSG00000101680|Vega:OTTHUMG00000133478	18p11.31	laminin subunit alpha 1	protein-coding
51176	LEF1	LEF-1|TCF10|TCF1ALPHA|TCF7L3	MIM:153245|HGNC:HGNC:6551|Ensembl:ENSG00000138795|Vega:OTTHUMG00000131809	4q25	lymphoid enhancer binding factor 1	protein-coding
3965	LGALS9	HUAT|LGALS9A	MIM:601879|HGNC:HGNC:6570|Ensembl:ENSG00000168961|Vega:OTTHUMG00000179831	17q11.2	galectin 9	protein-coding
3987	LIMS1	PINCH|PINCH-1|PINCH1	MIM:602567|HGNC:HGNC:6616|Ensembl:ENSG00000169756|Vega:OTTHUMG00000130983	2q12.3	LIM zinc finger domain containing 1	protein-coding
116844	LRG1	HMFT1766|LRG	MIM:611289|HGNC:HGNC:29480|Ensembl:ENSG00000171236|Vega:OTTHUMG00000182010	19p13.3	leucine rich alpha-2-glycoprotein 1	protein-coding
9500	MAGED1	DLXIN-1|NRAGE	MIM:300224|HGNC:HGNC:6813|Ensembl:ENSG00000179222|Vega:OTTHUMG00000021540	Xp11.22	MAGE family member D1	protein-coding
4215	MAP3K3	MAPKKK3|MEKK3	MIM:602539|HGNC:HGNC:6855|Ensembl:ENSG00000198909|Vega:OTTHUMG00000178905	17q23.3	mitogen-activated protein kinase kinase kinase 3	protein-coding
4216	MAP3K4	MAPKKK4|MEKK 4|MEKK4|MTK1|PRO0412	MIM:602425|HGNC:HGNC:6856|Ensembl:ENSG00000085511|Vega:OTTHUMG00000015968	6q26	mitogen-activated protein kinase kinase kinase 4	protein-coding
6885	MAP3K7	CSCF|FMD2|MEKK7|TAK1|TGF1a	MIM:602614|HGNC:HGNC:6859|Ensembl:ENSG00000135341|Vega:OTTHUMG00000015217	6q15	mitogen-activated protein kinase kinase kinase 7	protein-coding
4170	MCL1	BCL2L3|EAT|MCL1-ES|MCL1L|MCL1S|Mcl-1|TM|bcl2-L-3|mcl1/EAT	MIM:159552|HGNC:HGNC:6943|Ensembl:ENSG00000143384|Vega:OTTHUMG00000034867	1q21.2	MCL1, BCL2 family apoptosis regulator	protein-coding
348262	MCRIP1	FAM195B|GRAN2|MCRIP	MIM:616514|HGNC:HGNC:28007|Ensembl:ENSG00000225663|Vega:OTTHUMG00000177915	17q25.3	MAPK regulated corepressor interacting protein 1	protein-coding
11343	MGLL	HU-K5|HUK5|MAGL|MGL	MIM:609699|HGNC:HGNC:17038|Ensembl:ENSG00000074416|Vega:OTTHUMG00000159641	3q21.3	monoglyceride lipase	protein-coding
100507436	MICA	MIC-A|PERB11.1	MIM:600169|HGNC:HGNC:7090|Ensembl:ENSG00000204520|IMGT/GENE-DB:MICA|Vega:OTTHUMG00000031073	6p21.33	MHC class I polypeptide-related sequence A	protein-coding
9645	MICAL2	MICAL-2|MICAL2PV1|MICAL2PV2	MIM:608881|HGNC:HGNC:24693|Ensembl:ENSG00000133816|Vega:OTTHUMG00000165744	11p15.3	microtubule associated monooxygenase, calponin and LIM domain containing 2	protein-coding
79778	MICALL2	JRAB|MICAL-L2	HGNC:HGNC:29672|Ensembl:ENSG00000164877|Vega:OTTHUMG00000119021	7p22.3	MICAL like 2	protein-coding
4286	MITF	CMM8|COMMAD|MI|WS2|WS2A|bHLHe32	MIM:156845|HGNC:HGNC:7105|Ensembl:ENSG00000187098|Vega:OTTHUMG00000149921	3p13	melanogenesis associated transcription factor	protein-coding
4317	MMP8	CLG1|HNC|MMP-8|PMNL-CL	MIM:120355|HGNC:HGNC:7175|Ensembl:ENSG00000118113|Vega:OTTHUMG00000167587	11q22.2	matrix metallopeptidase 8	protein-coding
4486	MST1R	CD136|CDw136|NPCA3|PTK8|RON	MIM:600168|HGNC:HGNC:7381|Ensembl:ENSG00000164078|Vega:OTTHUMG00000156709	3p21.31	macrophage stimulating 1 receptor	protein-coding
57504	MTA3	-	MIM:609050|HGNC:HGNC:23784|Ensembl:ENSG00000057935|Vega:OTTHUMG00000150452	2p21	metastasis associated 1 family member 3	protein-coding
10797	MTHFD2	NMDMC	MIM:604887|HGNC:HGNC:7434|Ensembl:ENSG00000065911|Vega:OTTHUMG00000129814	2p13.1	methylenetetrahydrofolate dehydrogenase (NADP+ dependent) 2, methenyltetrahydrofolate cyclohydrolase	protein-coding
4609	MYC	MRTL|MYCC|bHLHe39|c-Myc	MIM:190080|HGNC:HGNC:7553|Ensembl:ENSG00000136997|Vega:OTTHUMG00000128475	8q24.21	MYC proto-oncogene, bHLH transcription factor	protein-coding
4615	MYD88	MYD88D	MIM:602170|HGNC:HGNC:7562|Ensembl:ENSG00000172936|Vega:OTTHUMG00000131083	3p22.2	myeloid differentiation primary response 88	protein-coding
57447	NDRG2	SYLD	MIM:605272|HGNC:HGNC:14460|Ensembl:ENSG00000165795|Vega:OTTHUMG00000029619	14q11.2	NDRG family member 2	protein-coding
23327	NEDD4L	NEDD4-2|NEDD4.2|PVNH7|RSP5|hNEDD4-2	MIM:606384|HGNC:HGNC:7728|Ensembl:ENSG00000049759|Vega:OTTHUMG00000179875	18q21.31	neural precursor cell expressed, developmentally down-regulated 4-like, E3 ubiquitin protein ligase	protein-coding
4763	NF1	NFNS|VRNF|WSS	MIM:613113|HGNC:HGNC:7765|Ensembl:ENSG00000196712|Vega:OTTHUMG00000132871	17q11.2	neurofibromin 1	protein-coding
114548	NLRP3	AGTAVPRL|AII|AVP|C1orf7|CIAS1|CLR1.1|FCAS|FCAS1|FCU|MWS|NALP3|PYPAF1	MIM:606416|HGNC:HGNC:16400|Ensembl:ENSG00000162711|Vega:OTTHUMG00000040647	1q44	NLR family pyrin domain containing 3	protein-coding
9111	NMI	-	MIM:603525|HGNC:HGNC:7854|Ensembl:ENSG00000123609|Vega:OTTHUMG00000131867	2q23.3	N-myc and STAT interactor	protein-coding
4855	NOTCH4	INT3	MIM:164951|HGNC:HGNC:7884|Ensembl:ENSG00000204301|Vega:OTTHUMG00000031044	6p21.32	notch 4	protein-coding
8856	NR1I2	BXR|ONR1|PAR|PAR1|PAR2|PARq|PRR|PXR|SAR|SXR	MIM:603065|HGNC:HGNC:7968|Ensembl:ENSG00000144852|Vega:OTTHUMG00000159400	3q13.33	nuclear receptor subfamily 1 group I member 2	protein-coding
7182	NR2C2	TAK1|TR4	MIM:601426|HGNC:HGNC:7972|Ensembl:ENSG00000177463|Vega:OTTHUMG00000129839	3p25.1	nuclear receptor subfamily 2 group C member 2	protein-coding
9891	NUAK1	ARK5	MIM:608130|HGNC:HGNC:14311|Ensembl:ENSG00000074590|Vega:OTTHUMG00000169763	12q23.3	NUAK family kinase 1	protein-coding
5101	PCDH9	-	MIM:603581|HGNC:HGNC:8661|Ensembl:ENSG00000184226|Vega:OTTHUMG00000017040	13q21.32	protocadherin 9	protein-coding
7703	PCGF2	MEL-18|RNF110|ZNF144	MIM:600346|HGNC:HGNC:12929|Ensembl:ENSG00000277258|Vega:OTTHUMG00000188501	17q12	polycomb group ring finger 2	protein-coding
79834	PEAK1	SGK269	MIM:614248|HGNC:HGNC:29431|Ensembl:ENSG00000173517|Vega:OTTHUMG00000172618	15q24.3	pseudopodium enriched atypical kinase 1	protein-coding
5217	PFN2	D3S1319E|PFL	MIM:176590|HGNC:HGNC:8882|Ensembl:ENSG00000070087|Vega:OTTHUMG00000159683	3q25.1	profilin 2	protein-coding
22822	PHLDA1	DT1P1B11|PHRIP|TDAG51	MIM:605335|HGNC:HGNC:8933|Ensembl:ENSG00000139289|Vega:OTTHUMG00000169783	12q21.2	pleckstrin homology like domain family A member 1	protein-coding
7262	PHLDA2	BRW1C|BWR1C|HLDA2|IPL|TSSC3	MIM:602131|HGNC:HGNC:12385|Ensembl:ENSG00000181649|Vega:OTTHUMG00000010926	11p15.4	pleckstrin homology like domain family A member 2	protein-coding
5290	PIK3CA	CLOVE|CWS5|MCAP|MCM|MCMTC|PI3K|PI3K-alpha|p110-alpha	MIM:171834|HGNC:HGNC:8975|Ensembl:ENSG00000121879|Vega:OTTHUMG00000157311	3q26.32	phosphatidylinositol-4,5-bisphosphate 3-kinase catalytic subunit alpha	protein-coding
5295	PIK3R1	AGM7|GRB1|IMD36|p85|p85-ALPHA	MIM:171833|HGNC:HGNC:8979|Ensembl:ENSG00000145675|Vega:OTTHUMG00000131251	5q13.1	phosphoinositide-3-kinase regulatory subunit 1	protein-coding
5329	PLAUR	CD87|U-PAR|UPAR|URKR	MIM:173391|HGNC:HGNC:9053|Ensembl:ENSG00000011422|Vega:OTTHUMG00000182778	19q13.31	plasminogen activator, urokinase receptor	protein-coding
56983	POGLUT1	C3orf9|CLP46|KDELCL1|KTELC1|LGMD2Z|MDS010|MDSRP|Rumi|hCLP46	MIM:615618|HGNC:HGNC:22954|Ensembl:ENSG00000163389|Vega:OTTHUMG00000159379	3q13.33	protein O-glucosyltransferase 1	protein-coding
5468	PPARG	CIMT1|GLM1|NR1C3|PPARG1|PPARG2|PPARgamma	MIM:601487|HGNC:HGNC:9236|Ensembl:ENSG00000132170|Vega:OTTHUMG00000129764	3p25.2	peroxisome proliferator activated receptor gamma	protein-coding
5562	PRKAA1	AMPK|AMPKa1	MIM:602739|HGNC:HGNC:9376|Ensembl:ENSG00000132356|Vega:OTTHUMG00000162269	5p13.1	protein kinase AMP-activated catalytic subunit alpha 1	protein-coding
5581	PRKCE	PKCE|nPKC-epsilon	MIM:176975|HGNC:HGNC:9401|Ensembl:ENSG00000171132|Vega:OTTHUMG00000128817	2p21	protein kinase C epsilon	protein-coding
5584	PRKCI	DXS1179E|PKCI|nPKC-iota	MIM:600539|HGNC:HGNC:9404|Ensembl:ENSG00000163558|Vega:OTTHUMG00000150214	3q26.2	protein kinase C iota	protein-coding
5396	PRRX1	AGOTC|PHOX1|PMX1|PRX-1|PRX1	MIM:167420|HGNC:HGNC:9142|Ensembl:ENSG00000116132|Vega:OTTHUMG00000035231	1q24.2	paired related homeobox 1	protein-coding
8073	PTP4A2	HH13|HH7-2|HU-PP-1|OV-1|PRL-2|PRL2|PTP4A|PTPCAAX2|ptp-IV1a|ptp-IV1b	MIM:601584|HGNC:HGNC:9635|Ensembl:ENSG00000184007|Vega:OTTHUMG00000003801	1p35.2	protein tyrosine phosphatase type IVA, member 2	protein-coding
5784	PTPN14	PEZ|PTP36	MIM:603155|HGNC:HGNC:9647|Ensembl:ENSG00000152104|Vega:OTTHUMG00000037039	1q32.3-q41	protein tyrosine phosphatase, non-receptor type 14	protein-coding
5777	PTPN6	HCP|HCPH|HPTP1C|PTP-1C|SH-PTP1|SHP-1|SHP-1L|SHP1	MIM:176883|HGNC:HGNC:9658|Ensembl:ENSG00000111679|Vega:OTTHUMG00000168518	12p13.31	protein tyrosine phosphatase, non-receptor type 6	protein-coding
5806	PTX3	TNFAIP5|TSG-14	MIM:602492|HGNC:HGNC:9692|Ensembl:ENSG00000163661|Vega:OTTHUMG00000158750	3q25.32	pentraxin 3	protein-coding
5894	RAF1	CMD1NN|CRAF|NS5|Raf-1|c-Raf	MIM:164760|HGNC:HGNC:9829|Ensembl:ENSG00000132155|Vega:OTTHUMG00000129789	3p25.2	Raf-1 proto-oncogene, serine/threonine kinase	protein-coding
9462	RASAL2	NGAP	MIM:606136|HGNC:HGNC:9874|Ensembl:ENSG00000075391|Vega:OTTHUMG00000035022	1q25.2	RAS protein activator like 2	protein-coding
29803	REPIN1	AP4|RIP60|ZNF464|Zfp464	HGNC:HGNC:17922|Ensembl:ENSG00000214022|Vega:OTTHUMG00000158330	7q36.1	replication initiator 1	protein-coding
6093	ROCK1	P160ROCK|ROCK-I	MIM:601702|HGNC:HGNC:10251|Ensembl:ENSG00000067900|Vega:OTTHUMG00000131723	18q11.1	Rho associated coiled-coil containing protein kinase 1	protein-coding
864	RUNX3	AML2|CBFA3|PEBP2aC	MIM:600210|HGNC:HGNC:10473|Ensembl:ENSG00000020633|Vega:OTTHUMG00000003316	1p36.11	runt related transcription factor 3	protein-coding
6299	SALL1	HEL-S-89|HSAL1|Sal-1|TBS|ZNF794	MIM:602218|HGNC:HGNC:10524|Ensembl:ENSG00000103449|Vega:OTTHUMG00000133176	16q12.1	spalt like transcription factor 1	protein-coding
23314	SATB2	GLSS	MIM:608148|HGNC:HGNC:21637|Ensembl:ENSG00000119042|Vega:OTTHUMG00000132767	2q33.1	SATB homeobox 2	protein-coding
23513	SCRIB	CRIB1|SCRB1|SCRIB1|Vartul	MIM:607733|HGNC:HGNC:30377|Ensembl:ENSG00000180900|Vega:OTTHUMG00000165154	8q24.3	scribbled planar cell polarity protein	protein-coding
6383	SDC2	CD362|HSPG|HSPG1|SYND2	MIM:142460|HGNC:HGNC:10659|Ensembl:ENSG00000169439|Vega:OTTHUMG00000164689	8q22.1	syndecan 2	protein-coding
5274	SERPINI1	PI12|neuroserpin	MIM:602445|HGNC:HGNC:8943|Ensembl:ENSG00000163536|Vega:OTTHUMG00000158450	3q26.1	serpin family I member 1	protein-coding
6513	SLC2A1	CSE|DYT17|DYT18|DYT9|EIG12|GLUT|GLUT-1|GLUT1|GLUT1DS|HTLVR|PED|SDCHCN	MIM:138140|HGNC:HGNC:11005|Ensembl:ENSG00000117394|Vega:OTTHUMG00000007657	1p34.2	solute carrier family 2 member 1	protein-coding
25800	SLC39A6	LIV-1|ZIP6	MIM:608731|HGNC:HGNC:18607|Ensembl:ENSG00000141424|Vega:OTTHUMG00000178965	18q12.2	solute carrier family 39 member 6	protein-coding
9368	SLC9A3R1	EBP50|NHERF|NHERF-1|NHERF1|NPHLOP2	MIM:604990|HGNC:HGNC:11075|Ensembl:ENSG00000109062|Vega:OTTHUMG00000178863	17q25.1	SLC9A3 regulator 1	protein-coding
4089	SMAD4	DPC4|JIP|MADH4|MYHRS	MIM:600993|HGNC:HGNC:6770|Ensembl:ENSG00000141646|Vega:OTTHUMG00000132696	18q21.2	SMAD family member 4	protein-coding
64750	SMURF2	-	MIM:605532|HGNC:HGNC:16809|Ensembl:ENSG00000108854|Vega:OTTHUMG00000179189	17q23.3-q24.1	SMAD specific E3 ubiquitin protein ligase 2	protein-coding
9021	SOCS3	ATOD4|CIS3|Cish3|SOCS-3|SSI-3|SSI3	MIM:604176|HGNC:HGNC:19391|Ensembl:ENSG00000184557|Vega:OTTHUMG00000177513	17q25.3	suppressor of cytokine signaling 3	protein-coding
6651	SON	BASS1|C21orf50|DBP-5|NREBP|SON3|TOKIMS	MIM:182465|HGNC:HGNC:11183|Ensembl:ENSG00000159140|Vega:OTTHUMG00000065806	21q22.11	SON DNA binding protein	protein-coding
6660	SOX5	L-SOX5|L-SOX5B|L-SOX5F|LAMSHF	MIM:604975|HGNC:HGNC:11201|Ensembl:ENSG00000134532|Vega:OTTHUMG00000169026	12p12.1	SRY-box 5	protein-coding
84654	SPZ1	NYD-TSP1|PPP1R148	HGNC:HGNC:30721|Ensembl:ENSG00000164299|Vega:OTTHUMG00000162514	5q14.1	spermatogenic leucine zipper 1	protein-coding
6714	SRC	ASV|SRC1|THC6|c-SRC|p60-Src	MIM:190090|HGNC:HGNC:11283|Ensembl:ENSG00000197122|Vega:OTTHUMG00000032417	20q11.23	SRC proto-oncogene, non-receptor tyrosine kinase	protein-coding
6489	ST8SIA1	GD3S|SIAT8|SIAT8-A|SIAT8A|ST8SiaI	MIM:601123|HGNC:HGNC:10869|Ensembl:ENSG00000111728|Vega:OTTHUMG00000169098	12p12.1	ST8 alpha-N-acetyl-neuraminide alpha-2,8-sialyltransferase 1	protein-coding
6776	STAT5A	MGF|STAT5	MIM:601511|HGNC:HGNC:11366|Ensembl:ENSG00000126561|Vega:OTTHUMG00000150725	17q21.2	signal transducer and activator of transcription 5A	protein-coding
6777	STAT5B	STAT5	MIM:604260|HGNC:HGNC:11367|Ensembl:ENSG00000173757|Vega:OTTHUMG00000150724	17q21.2	signal transducer and activator of transcription 5B	protein-coding
6786	STIM1	D11S4896E|GOK|IMD10|STRMK|TAM|TAM1	MIM:605921|HGNC:HGNC:11386|Ensembl:ENSG00000167323|Vega:OTTHUMG00000133360	11p15.4	stromal interaction molecule 1	protein-coding
10460	TACC3	ERIC-1|ERIC1	MIM:605303|HGNC:HGNC:11524|Ensembl:ENSG00000013810|Vega:OTTHUMG00000089535	4p16.3	transforming acidic coiled-coil containing protein 3	protein-coding
57057	TBX20	ASD4	MIM:606061|HGNC:HGNC:11598|Ensembl:ENSG00000164532|Vega:OTTHUMG00000099411	7p14.2	T-box 20	protein-coding
6932	TCF7	TCF-1	MIM:189908|HGNC:HGNC:11639|Ensembl:ENSG00000081059|Vega:OTTHUMG00000129124	5q31.1	transcription factor 7	protein-coding
7003	TEAD1	AA|NTEF-1|REF1|TCF-13|TCF13|TEAD-1|TEF-1	MIM:189967|HGNC:HGNC:11714|Ensembl:ENSG00000187079|Vega:OTTHUMG00000165878	11p15.3	TEA domain transcription factor 1	protein-coding
7024	TFCP2	LBP1C|LSF|LSF1D|SEF|TFCP2C	MIM:189889|HGNC:HGNC:11748|Ensembl:ENSG00000135457|Vega:OTTHUMG00000169621	12q13.12-q13.13	transcription factor CP2	protein-coding
8914	TIMELESS	TIM|TIM1|hTIM	MIM:603887|HGNC:HGNC:11813|Ensembl:ENSG00000111602|Vega:OTTHUMG00000170600	12q13.3	timeless circadian clock	protein-coding
7076	TIMP1	CLGI|EPA|EPO|HCI|TIMP|TIMP-1	MIM:305370|HGNC:HGNC:11820|Ensembl:ENSG00000102265|Vega:OTTHUMG00000021447	Xp11.3	TIMP metallopeptidase inhibitor 1	protein-coding
7077	TIMP2	CSC-21K|DDC8	MIM:188825|HGNC:HGNC:11821|Ensembl:ENSG00000035862|Vega:OTTHUMG00000154517	17q25.3	TIMP metallopeptidase inhibitor 2	protein-coding
7078	TIMP3	HSMRK222|K222|K222TA2|SFD	MIM:188826|HGNC:HGNC:11822|Ensembl:ENSG00000100234|Vega:OTTHUMG00000030784	22q12.3	TIMP metallopeptidase inhibitor 3	protein-coding
56649	TMPRSS4	CAPH2|MT-SP2|TMPRSS3	MIM:606565|HGNC:HGNC:11878|Ensembl:ENSG00000137648|Vega:OTTHUMG00000164122	11q23.3	transmembrane protease, serine 4	protein-coding
7148	TNXB	EDS3|HXBL|TENX|TN-X|TNX|TNXB1|TNXB2|TNXBS|VUR8|XB|XBS	MIM:600985|HGNC:HGNC:11976|Ensembl:ENSG00000168477|Vega:OTTHUMG00000031088	6p21.33-p21.32	tenascin XB	protein-coding
81559	TRIM11	BIA1|RNF92	MIM:607868|HGNC:HGNC:16281|Ensembl:ENSG00000154370|Vega:OTTHUMG00000039773	1q42.13	tripartite motif containing 11	protein-coding
51592	TRIM33	ECTO|PTC7|RFG7|TF1G|TIF1G|TIF1GAMMA|TIFGAMMA	MIM:605769|HGNC:HGNC:16290|Ensembl:ENSG00000197323|Vega:OTTHUMG00000011891	1p13.2	tripartite motif containing 33	protein-coding
7224	TRPC5	PPP1R159|TRP5	MIM:300334|HGNC:HGNC:12337|Ensembl:ENSG00000072315|Vega:OTTHUMG00000022212	Xq23	transient receptor potential cation channel subfamily C member 5	protein-coding
7248	TSC1	LAM|TSC	MIM:605284|HGNC:HGNC:12362|Ensembl:ENSG00000165699|Vega:OTTHUMG00000020844	9q34.13	TSC complex subunit 1	protein-coding
117581	TWIST2	AMS|BBRSAY|DERMO1|FFDD3|SETLSS|bHLHa39	MIM:607556|HGNC:HGNC:20670|Ensembl:ENSG00000233608|Vega:OTTHUMG00000152836	2q37.3	twist family bHLH transcription factor 2	protein-coding
7347	UCHL3	UCH-L3	MIM:603090|HGNC:HGNC:12515|Ensembl:ENSG00000118939|Vega:OTTHUMG00000017090	13q22.2	ubiquitin C-terminal hydrolase L3	protein-coding
29128	UHRF1	ICBP90|Np95|RNF106|TDRD22|hNP95|hUHRF1|huNp95	MIM:607990|HGNC:HGNC:12556|Ensembl:ENSG00000276043|Vega:OTTHUMG00000180251	19p13.3	ubiquitin like with PHD and ring finger domains 1	protein-coding
115426	UHRF2	NIRF|RNF107|TDRD23|URF2	MIM:615211|HGNC:HGNC:12557|Ensembl:ENSG00000147854|Vega:OTTHUMG00000019521	9p24.1	ubiquitin like with PHD and ring finger domains 2	protein-coding
84833	USMG5	DAPIT|HCVFTP2|bA792D24.4	MIM:615204|HGNC:HGNC:30889|Ensembl:ENSG00000173915|Vega:OTTHUMG00000018984	10q24.33	up-regulated during skeletal muscle growth 5 homolog (mouse)	protein-coding
81839	VANGL1	KITENIN|LPP2|STB2|STBM2	MIM:610132|HGNC:HGNC:15512|Ensembl:ENSG00000173218|Vega:OTTHUMG00000011971	1p13.1	VANGL planar cell polarity protein 1	protein-coding
7421	VDR	NR1I1|PPP1R163	MIM:601769|HGNC:HGNC:12679|Ensembl:ENSG00000111424|Vega:OTTHUMG00000169890	12q13.11	vitamin D receptor	protein-coding
220001	VWCE	URG11|VWC1	MIM:611115|HGNC:HGNC:26487|Ensembl:ENSG00000167992|Vega:OTTHUMG00000168208	11q12.2	von Willebrand factor C and EGF domains	protein-coding
10810	WASF3	Brush-1|SCAR3|WAVE3	MIM:605068|HGNC:HGNC:12734|Ensembl:ENSG00000132970|Vega:OTTHUMG00000016621	13q12.13	WAS protein family member 3	protein-coding
25937	WWTR1	TAZ	MIM:607392|HGNC:HGNC:24042|Ensembl:ENSG00000018408|Vega:OTTHUMG00000159614	3q25.1	WW domain containing transcription regulator 1	protein-coding
7528	YY1	DELTA|GADEVS|INO80S|NF-E1|UCRBP|YIN-YANG-1	MIM:600013|HGNC:HGNC:12856|Ensembl:ENSG00000100811|Vega:OTTHUMG00000150479	14q32.2	YY1 transcription factor	protein-coding
10009	ZBTB33	ZNF-kaiso|ZNF348	MIM:300329|HGNC:HGNC:16682|Ensembl:ENSG00000177485|Vega:OTTHUMG00000171159	Xq24	zinc finger and BTB domain containing 33	protein-coding
6935	ZEB1	AREB6|BZP|DELTAEF1|FECD6|NIL2A|PPCD3|TCF8|ZFHEP|ZFHX1A	MIM:189909|HGNC:HGNC:11642|Ensembl:ENSG00000148516|Vega:OTTHUMG00000017907	10p11.22	zinc finger E-box binding homeobox 1	protein-coding
7702	ZNF143	SBF|STAF|pHZ-1	MIM:603433|HGNC:HGNC:12928|Ensembl:ENSG00000166478|Vega:OTTHUMG00000149922	11p15.4	zinc finger protein 143	protein-coding
155061	ZNF746	PARIS	MIM:613914|HGNC:HGNC:21948|Ensembl:ENSG00000181220|Vega:OTTHUMG00000158972	7q36.1	zinc finger protein 746	protein-coding
