# Supplementary material for: From Proteomic Mapping to Invasion-Metastasis-Cascade Systemic Biomarkering and Targeted Drugging of Mutant BRAF-Dependent Human Cutaneous Melanomagenesis
Source: Cancers (Basel). 2021 Apr 22;13(9):2024. doi: 10.3390/cancers13092024 (PMC8122743; doi:10.3390/cancers13092024)
Supplement: Supplementary file 1 [file cancers-13-02024-s001.zip › Table_S13.xlsx]

## Sheet: 13B
Common EMT-related proteins between WM115 and WM266-4 cell lines
GeneID	GeneSymbol	Alias	Links	Cytoband	FullName	GeneType
86	ACTL6A	ACTL6|ARPN-BETA|Arp4|BAF53A|INO80K	MIM:604958|HGNC:HGNC:24124|Ensembl:ENSG00000136518|Vega:OTTHUMG00000157782	3q26.33	actin like 6A	protein-coding
81	ACTN4	ACTININ-4|FSGS|FSGS1	MIM:604638|HGNC:HGNC:166|Ensembl:ENSG00000130402|Vega:OTTHUMG00000137382	19q13.2	actinin alpha 4	protein-coding
102	ADAM10	AD10|AD18|CD156c|CDw156|HsT18717|MADM|RAK|kuz	MIM:602192|HGNC:HGNC:188|Ensembl:ENSG00000137845|Vega:OTTHUMG00000132633	15q21.3	ADAM metallopeptidase domain 10	protein-coding
196	AHR	bHLHe76	MIM:600253|HGNC:HGNC:348|Ensembl:ENSG00000106546|Ensembl:ENSG00000283321|Vega:OTTHUMG00000149967|Vega:OTTHUMG00000191686	7p21.1	aryl hydrocarbon receptor	protein-coding
207	AKT1	AKT|CWS6|PKB|PKB-ALPHA|PRKBA|RAC|RAC-ALPHA	MIM:164730|HGNC:HGNC:391|Ensembl:ENSG00000142208|Vega:OTTHUMG00000170795	14q32.33	AKT serine/threonine kinase 1	protein-coding
210	ALAD	ALADH|PBGS	MIM:125270|HGNC:HGNC:395|Ensembl:ENSG00000148218|Vega:OTTHUMG00000020522	9q32	aminolevulinate dehydratase	protein-coding
301	ANXA1	ANX1|LPC1	MIM:151690|HGNC:HGNC:533|Ensembl:ENSG00000135046|Vega:OTTHUMG00000020016	9q21.13	annexin A1	protein-coding
302	ANXA2	ANX2|ANX2L4|CAL1H|HEL-S-270|LIP2|LPC2|LPC2D|P36|PAP-IV	MIM:151740|HGNC:HGNC:537|Ensembl:ENSG00000182718|Vega:OTTHUMG00000132763	15q22.2	annexin A2	protein-coding
308	ANXA5	ANX5|ENX2|HEL-S-7|PP4|RPRGL3	MIM:131230|HGNC:HGNC:543|Ensembl:ENSG00000164111|Vega:OTTHUMG00000133034	4q27	annexin A5	protein-coding
23365	ARHGEF12	LARG|PRO2792	MIM:604763|HGNC:HGNC:14193|Ensembl:ENSG00000196914|Vega:OTTHUMG00000166143	11q23.3	Rho guanine nucleotide exchange factor 12	protein-coding
9181	ARHGEF2	GEF|GEF-H1|GEFH1|LFP40|NEDMHM|P40	MIM:607560|HGNC:HGNC:682|Ensembl:ENSG00000116584|Vega:OTTHUMG00000017464	1q22	Rho/Rac guanine nucleotide exchange factor 2	protein-coding
472	ATM	AT1|ATA|ATC|ATD|ATDC|ATE|TEL1|TELO1	MIM:607585|HGNC:HGNC:795|Ensembl:ENSG00000149311|Vega:OTTHUMG00000166480	11q22.3	ATM serine/threonine kinase	protein-coding
6310	ATXN1	ATX1|D6S504E|SCA1	MIM:601556|HGNC:HGNC:10548|Ensembl:ENSG00000124788|Vega:OTTHUMG00000014303	6p22.3	ataxin 1	protein-coding
558	AXL	ARK|JTK11|Tyro7|UFO	MIM:109135|HGNC:HGNC:905|Ensembl:ENSG00000167601|Vega:OTTHUMG00000182727	19q13.2	AXL receptor tyrosine kinase	protein-coding
9531	BAG3	BAG-3|BIS|CAIR-1|MFM6	MIM:603883|HGNC:HGNC:939|Ensembl:ENSG00000151929|Vega:OTTHUMG00000019155	10q26.11	BCL2 associated athanogene 3	protein-coding
23246	BOP1	-	MIM:610596|HGNC:HGNC:15519|Ensembl:ENSG00000261236|Vega:OTTHUMG00000174603	8q24.3	block of proliferation 1	protein-coding
23476	BRD4	CAP|HUNK1|HUNKI|MCAP	MIM:608749|HGNC:HGNC:13575|Ensembl:ENSG00000141867|Vega:OTTHUMG00000183252	19p13.12	bromodomain containing 4	protein-coding
682	BSG	5F7|CD147|EMMPRIN|OK|TCSF	MIM:109480|HGNC:HGNC:1116|Ensembl:ENSG00000172270|Vega:OTTHUMG00000177718	19p13.3	basigin (Ok blood group)	protein-coding
55727	BTBD7	FUP1	MIM:610386|HGNC:HGNC:18269|Ensembl:ENSG00000011114|Vega:OTTHUMG00000171269	14q32.12	BTB domain containing 7	protein-coding
826	CAPNS1	CALPAIN4|CANP|CANPS|CAPN4|CDPS|CSS1	MIM:114170|HGNC:HGNC:1481|Ensembl:ENSG00000126247|Vega:OTTHUMG00000160811	19q13.12	calpain small subunit 1	protein-coding
829	CAPZA1	CAPPA1|CAPZ|CAZ1	MIM:601580|HGNC:HGNC:1488|Ensembl:ENSG00000116489|Vega:OTTHUMG00000011769	1p13.2	capping actin protein of muscle Z-line alpha subunit 1	protein-coding
857	CAV1	BSCL3|CGL3|LCCNS|MSTP085|PPH3|VIP21	MIM:601047|HGNC:HGNC:1527|Ensembl:ENSG00000105974|Vega:OTTHUMG00000023413	7q31.2	caveolin 1	protein-coding
284119	CAVIN1	CAVIN|CGL4|FKSG13|PTRF|cavin-1	MIM:603198|HGNC:HGNC:9688|Ensembl:ENSG00000177469|Vega:OTTHUMG00000180137	17q21.2	caveolae associated protein 1	protein-coding
873	CBR1	CBR|SDR21C1|hCBR1	MIM:114830|HGNC:HGNC:1548|Ensembl:ENSG00000159228|Vega:OTTHUMG00000086618	21q22.12	carbonyl reductase 1	protein-coding
960	CD44	CDW44|CSPG8|ECMR-III|HCELL|HUTCH-I|IN|LHR|MC56|MDU2|MDU3|MIC4|Pgp1	MIM:107269|HGNC:HGNC:1681|Ensembl:ENSG00000026508|Vega:OTTHUMG00000044388	11p13	CD44 molecule (Indian blood group)	protein-coding
998	CDC42	CDC42Hs|G25K|TKS	MIM:116952|HGNC:HGNC:1736|Ensembl:ENSG00000070831|Vega:OTTHUMG00000002753	1p36.12	cell division cycle 42	protein-coding
1000	CDH2	CD325|CDHN|CDw325|NCAD	MIM:114020|HGNC:HGNC:1759|Ensembl:ENSG00000170558|Vega:OTTHUMG00000059940	18q12.1	cadherin 2	protein-coding
1020	CDK5	LIS7|PSSALRE	MIM:123831|HGNC:HGNC:1774|Ensembl:ENSG00000164885|Vega:OTTHUMG00000158414	7q36.1	cyclin dependent kinase 5	protein-coding
1051	CEBPB	C/EBP-beta|IL6DBP|NF-IL6|TCF5	MIM:189965|HGNC:HGNC:1834|Ensembl:ENSG00000172216|Vega:OTTHUMG00000032715	20q13.13	CCAAT/enhancer binding protein beta	protein-coding
57650	CIP2A	KIAA1524|p90	MIM:610643|HGNC:HGNC:29302|Ensembl:ENSG00000163507|Vega:OTTHUMG00000159233	3q13.13	cell proliferation regulating inhibitor of protein phosphatase 2A	protein-coding
1153	CIRBP	CIRP	MIM:602649|HGNC:HGNC:1982|Ensembl:ENSG00000099622|Vega:OTTHUMG00000180145	19p13.3	cold inducible RNA binding protein	protein-coding
1398	CRK	CRKII|p38	MIM:164762|HGNC:HGNC:2362|Ensembl:ENSG00000167193|Vega:OTTHUMG00000090317	17p13.3	CRK proto-oncogene, adaptor protein	protein-coding
1399	CRKL	-	MIM:602007|HGNC:HGNC:2363|Ensembl:ENSG00000099942|Vega:OTTHUMG00000150807	22q11.21	CRK like proto-oncogene, adaptor protein	protein-coding
1445	CSK	-	MIM:124095|HGNC:HGNC:2444|Ensembl:ENSG00000103653|Vega:OTTHUMG00000142814	15q24.1	C-terminal Src kinase	protein-coding
1464	CSPG4	HMW-MAA|MCSP|MCSPG|MEL-CSPG|MSK16|NG2	MIM:601172|HGNC:HGNC:2466|Ensembl:ENSG00000173546|Vega:OTTHUMG00000142836	15q24.2	chondroitin sulfate proteoglycan 4	protein-coding
1499	CTNNB1	CTNNB|EVR7|MRD19|armadillo	MIM:116806|HGNC:HGNC:2514|Ensembl:ENSG00000168036|Vega:OTTHUMG00000131393	3p22.1	catenin beta 1	protein-coding
56998	CTNNBIP1	ICAT	MIM:607758|HGNC:HGNC:16913|Ensembl:ENSG00000178585|Vega:OTTHUMG00000001796	1p36.22	catenin beta interacting protein 1	protein-coding
1500	CTNND1	CAS|CTNND|P120CAS|P120CTN|p120|p120(CAS)|p120(CTN)	MIM:601045|HGNC:HGNC:2515|Ensembl:ENSG00000198561|Vega:OTTHUMG00000167272	11q12.1	catenin delta 1	protein-coding
1514	CTSL	CATL|CTSL1|MEP	MIM:116880|HGNC:HGNC:2537|Ensembl:ENSG00000135047|Vega:OTTHUMG00000020149	9q21.33	cathepsin L	protein-coding
8452	CUL3	CUL-3|PHA2E	MIM:603136|HGNC:HGNC:2553|Ensembl:ENSG00000036257|Vega:OTTHUMG00000133167	2q36.2	cullin 3	protein-coding
1523	CUX1	CASP|CDP|CDP/Cut|CDP1|COY1|CUTL1|CUX|Clox|Cux/CDP|GOLIM6|Nbla10317|p100|p110|p200|p75	MIM:116896|HGNC:HGNC:2557|Ensembl:ENSG00000257923|Vega:OTTHUMG00000157129	7q22.1	cut like homeobox 1	protein-coding
153090	DAB2IP	AF9Q34|AIP-1|AIP1|DIP1/2	MIM:609205|HGNC:HGNC:17294|Ensembl:ENSG00000136848|Vega:OTTHUMG00000020595	9q33.2	DAB2 interacting protein	protein-coding
9201	DCLK1	CL1|CLICK1|DCAMKL1|DCDC3A|DCLK	MIM:604742|HGNC:HGNC:2700|Ensembl:ENSG00000133083|Vega:OTTHUMG00000016729	13q13.3	doublecortin like kinase 1	protein-coding
1655	DDX5	G17P1|HLR1|HUMP68|p68	MIM:180630|HGNC:HGNC:2746|Ensembl:ENSG00000108654|Vega:OTTHUMG00000178936	17q23.3	DEAD-box helicase 5	protein-coding
23405	DICER1	DCR1|Dicer|Dicer1e|HERNA|K12H4.8-LIKE|MNG1|RMSE2	MIM:606241|HGNC:HGNC:17098|Ensembl:ENSG00000100697|Vega:OTTHUMG00000166134	14q32.13	dicer 1, ribonuclease III	protein-coding
10049	DNAJB6	DJ4|DnaJ|HHDJ1|HSJ-2|HSJ2|LGMD1D|LGMD1E|MRJ|MSJ-1	MIM:611332|HGNC:HGNC:14888|Ensembl:ENSG00000105993|Vega:OTTHUMG00000157242	7q36.3	DnaJ heat shock protein family (Hsp40) member B6	protein-coding
1786	DNMT1	ADCADN|AIM|CXXC9|DNMT|HSN1E|MCMT|m.HsaI	MIM:126375|HGNC:HGNC:2976|Ensembl:ENSG00000130816|Vega:OTTHUMG00000180397	19p13.2	DNA methyltransferase 1	protein-coding
1936	EEF1D	EF-1D|EF1D|FP1047	MIM:130592|HGNC:HGNC:3211|Ensembl:ENSG00000104529|Vega:OTTHUMG00000165191	8q24.3	eukaryotic translation elongation factor 1 delta	protein-coding
10938	EHD1	H-PAST|HPAST1|PAST|PAST1	MIM:605888|HGNC:HGNC:3242|Ensembl:ENSG00000110047|Vega:OTTHUMG00000066832	11q13.1	EH domain containing 1	protein-coding
1965	EIF2S1	EIF-2|EIF-2A|EIF-2alpha|EIF2|EIF2A	MIM:603907|HGNC:HGNC:3265|Ensembl:ENSG00000134001|Vega:OTTHUMG00000029800	14q23.3	eukaryotic translation initiation factor 2 subunit alpha	protein-coding
8668	EIF3I	EIF3S2|PRO2242|TRIP-1|TRIP1|eIF3-beta|eIF3-p36	MIM:603911|HGNC:HGNC:3272|Ensembl:ENSG00000084623|Vega:OTTHUMG00000007364	1p35.2	eukaryotic translation initiation factor 3 subunit I	protein-coding
1977	EIF4E	AUTS19|CBP|EIF4E1|EIF4EL1|EIF4F|eIF-4E	MIM:133440|HGNC:HGNC:3287|Ensembl:ENSG00000151247|Vega:OTTHUMG00000161090	4q23	eukaryotic translation initiation factor 4E	protein-coding
1981	EIF4G1	EIF-4G1|EIF4F|EIF4G|EIF4GI|P220|PARK18	MIM:600495|HGNC:HGNC:3296|Ensembl:ENSG00000114867|Vega:OTTHUMG00000156784	3q27.1	eukaryotic translation initiation factor 4 gamma 1	protein-coding
1984	EIF5A	EIF-5A|EIF5A1|eIF5AI	MIM:600187|HGNC:HGNC:3300|Ensembl:ENSG00000132507|Vega:OTTHUMG00000102197	17p13.1	eukaryotic translation initiation factor 5A	protein-coding
1994	ELAVL1	ELAV1|HUR|Hua|MelG	MIM:603466|HGNC:HGNC:3312|Ensembl:ENSG00000066044|Vega:OTTHUMG00000182470	19p13.2	ELAV like RNA binding protein 1	protein-coding
27436	EML4	C2orf2|ELP120|EMAP-4|EMAPL4|ROPP120	MIM:607442|HGNC:HGNC:1316|Ensembl:ENSG00000143924|Vega:OTTHUMG00000128603	2p21	echinoderm microtubule associated protein like 4	protein-coding
2022	ENG	END|HHT1|ORW1	MIM:131195|HGNC:HGNC:3349|Ensembl:ENSG00000106991|Vega:OTTHUMG00000020723	9q34.11	endoglin	protein-coding
2023	ENO1	ENO1L1|HEL-S-17|MPB1|NNE|PPH	MIM:172430|HGNC:HGNC:3350|Ensembl:ENSG00000074800|Vega:OTTHUMG00000001773	1p36.23	enolase 1	protein-coding
2033	EP300	KAT3B|RSTS2|p300	MIM:602700|HGNC:HGNC:3373|Ensembl:ENSG00000100393|Vega:OTTHUMG00000150937	22q13.2	E1A binding protein p300	protein-coding
23136	EPB41L3	4.1B|DAL-1|DAL1	MIM:605331|HGNC:HGNC:3380|Ensembl:ENSG00000082397|Vega:OTTHUMG00000131562	18p11.31	erythrocyte membrane protein band 4.1 like 3	protein-coding
1969	EPHA2	ARCC2|CTPA|CTPP1|CTRCT6|ECK	MIM:176946|HGNC:HGNC:3386|Ensembl:ENSG00000142627|Vega:OTTHUMG00000009527	1p36.13	EPH receptor A2	protein-coding
2059	EPS8	DFNB102	MIM:600206|HGNC:HGNC:3420|Ensembl:ENSG00000151491|Vega:OTTHUMG00000168787	12p12.3	epidermal growth factor receptor pathway substrate 8	protein-coding
60412	EXOC4	SEC8|SEC8L1|Sec8p	MIM:608185|HGNC:HGNC:30389|Ensembl:ENSG00000131558|Vega:OTTHUMG00000155259	7q33	exocyst complex component 4	protein-coding
10447	FAM3C	GS3786|ILEI	MIM:608618|HGNC:HGNC:18664|Ensembl:ENSG00000196937|Vega:OTTHUMG00000156979	7q31.31	family with sequence similarity 3 member C	protein-coding
2194	FASN	FAS|OA-519|SDR27X1	MIM:600212|HGNC:HGNC:3594|Ensembl:ENSG00000169710|Vega:OTTHUMG00000178527	17q25.3	fatty acid synthase	protein-coding
2274	FHL2	AAG11|DRAL|FHL-2|SLIM-3|SLIM3	MIM:602633|HGNC:HGNC:3703|Ensembl:ENSG00000115641|Vega:OTTHUMG00000153120	2q12.2	four and a half LIM domains 2	protein-coding
2289	FKBP5	AIG6|FKBP51|FKBP54|P54|PPIase|Ptg-10	MIM:602623|HGNC:HGNC:3721|Ensembl:ENSG00000096060|Vega:OTTHUMG00000014576	6p21.31	FK506 binding protein 5	protein-coding
2316	FLNA	ABP-280|ABPX|CSBS|CVD1|FLN|FLN-A|FLN1|FMD|MNS|NHBP|OPD|OPD1|OPD2|XLVD|XMVD	MIM:300017|HGNC:HGNC:3754|Ensembl:ENSG00000196924|Vega:OTTHUMG00000022712	Xq28	filamin A	protein-coding
2319	FLOT2	ECS-1|ECS1|ESA|ESA1|M17S1	MIM:131560|HGNC:HGNC:3758|Ensembl:ENSG00000132589|Vega:OTTHUMG00000132674	17q11.2	flotillin 2	protein-coding
2321	FLT1	FLT|FLT-1|VEGFR-1|VEGFR1	MIM:165070|HGNC:HGNC:3763|Ensembl:ENSG00000102755|Vega:OTTHUMG00000016648	13q12.3	fms related tyrosine kinase 1	protein-coding
2332	FMR1	FMRP|FRAXA|POF|POF1	MIM:309550|HGNC:HGNC:3775|Ensembl:ENSG00000102081|Vega:OTTHUMG00000022606	Xq27.3	fragile X mental retardation 1	protein-coding
2335	FN1	CIG|ED-B|FINC|FN|FNZ|GFND|GFND2|LETS|MSF	MIM:135600|HGNC:HGNC:3778|Ensembl:ENSG00000115414|Vega:OTTHUMG00000133054	2q35	fibronectin 1	protein-coding
3607	FOXK2	ILF|ILF-1|ILF1	MIM:147685|HGNC:HGNC:6036|Ensembl:ENSG00000141568|Vega:OTTHUMG00000140374	17q25.3	forkhead box K2	protein-coding
6624	FSCN1	FAN1|HSN|SNL|p55	MIM:602689|HGNC:HGNC:11148|Ensembl:ENSG00000075618|Vega:OTTHUMG00000090599	7p22.1	fascin actin-bundling protein 1	protein-coding
10146	G3BP1	G3BP|HDH-VIII	MIM:608431|HGNC:HGNC:30292|Ensembl:ENSG00000145907|Vega:OTTHUMG00000130123	5q33.1	G3BP stress granule assembly factor 1	protein-coding
2597	GAPDH	G3PD|GAPD|HEL-S-162eP	MIM:138400|HGNC:HGNC:4141|Ensembl:ENSG00000111640|Vega:OTTHUMG00000137379	12p13.31	glyceraldehyde-3-phosphate dehydrogenase	protein-coding
2736	GLI2	CJS|HPE9|PHS2|THP1|THP2	MIM:165230|HGNC:HGNC:4318|Ensembl:ENSG00000074047|Vega:OTTHUMG00000153741	2q14.2	GLI family zinc finger 2	protein-coding
2739	GLO1	GLOD1|GLYI|HEL-S-74	MIM:138750|HGNC:HGNC:4323|Ensembl:ENSG00000124767|Vega:OTTHUMG00000014636	6p21.2	glyoxalase I	protein-coding
2744	GLS	AAD20|GAC|GAM|GLS1|KGA	MIM:138280|HGNC:HGNC:4331|Ensembl:ENSG00000115419|Vega:OTTHUMG00000132701	2q32.2	glutaminase	protein-coding
2801	GOLGA2	GM130	MIM:602580|HGNC:HGNC:4425|Ensembl:ENSG00000167110|Vega:OTTHUMG00000020732	9q34.11	golgin A2	protein-coding
51280	GOLM1	C9orf155|GOLPH2|GP73|HEL46|PSEC0257|bA379P1.3	MIM:606804|HGNC:HGNC:15451|Ensembl:ENSG00000135052|Vega:OTTHUMG00000020130	9q21.33	golgi membrane protein 1	protein-coding
2821	GPI	AMF|GNPI|NLK|PGI|PHI|SA-36|SA36	MIM:172400|HGNC:HGNC:4458|Ensembl:ENSG00000105220|Vega:OTTHUMG00000182087	19q13.11	glucose-6-phosphate isomerase	protein-coding
2931	GSK3A	-	MIM:606784|HGNC:HGNC:4616|Ensembl:ENSG00000105723|Vega:OTTHUMG00000150722	19q13.2	glycogen synthase kinase 3 alpha	protein-coding
2932	GSK3B	-	MIM:605004|HGNC:HGNC:4617|Ensembl:ENSG00000082701|Vega:OTTHUMG00000133765	3q13.33	glycogen synthase kinase 3 beta	protein-coding
2934	GSN	ADF|AGEL	MIM:137350|HGNC:HGNC:4620|Ensembl:ENSG00000148180|Vega:OTTHUMG00000020584	9q33.2	gelsolin	protein-coding
3015	H2AFZ	H2A.Z-1|H2A.z|H2A/z|H2AZ	MIM:142763|HGNC:HGNC:4741|Ensembl:ENSG00000164032|Vega:OTTHUMG00000131048	4q23	H2A histone family member Z	protein-coding
3065	HDAC1	GON-10|HD1|RPD3|RPD3L1	MIM:601241|HGNC:HGNC:4852|Ensembl:ENSG00000116478|Vega:OTTHUMG00000007529	1p35.2-p35.1	histone deacetylase 1	protein-coding
3066	HDAC2	HD2|RPD3|YAF1	MIM:605164|HGNC:HGNC:4853|Ensembl:ENSG00000196591|Vega:OTTHUMG00000015411	6q21	histone deacetylase 2	protein-coding
10013	HDAC6	CPBHM|HD6|JM21|PPP1R90	MIM:300272|HGNC:HGNC:14064|Ensembl:ENSG00000094631|Vega:OTTHUMG00000034496	Xp11.23	histone deacetylase 6	protein-coding
3068	HDGF	HMG1L2	MIM:600339|HGNC:HGNC:4856|Ensembl:ENSG00000143321|Vega:OTTHUMG00000041295	1q23.1	heparin binding growth factor	protein-coding
84681	HINT2	HIT-17	MIM:609997|HGNC:HGNC:18344|Ensembl:ENSG00000137133|Vega:OTTHUMG00000019886	9p13.3	histidine triad nucleotide binding protein 2	protein-coding
3092	HIP1	HIP-I|ILWEQ|SHON|SHONbeta|SHONgamma	MIM:601767|HGNC:HGNC:4913|Ensembl:ENSG00000127946|Vega:OTTHUMG00000156050	7q11.23	huntingtin interacting protein 1	protein-coding
3099	HK2	HKII|HXK2	MIM:601125|HGNC:HGNC:4923|Ensembl:ENSG00000159399|Vega:OTTHUMG00000129972	2p12	hexokinase 2	protein-coding
3146	HMGB1	HMG-1|HMG1|HMG3|SBP-1	MIM:163905|HGNC:HGNC:4983|Ensembl:ENSG00000189403|Vega:OTTHUMG00000016670	13q12.3	high mobility group box 1	protein-coding
3182	HNRNPAB	ABBP1|HNRPAB	MIM:602688|HGNC:HGNC:5034|Ensembl:ENSG00000197451|Vega:OTTHUMG00000163452	5q35.3	heterogeneous nuclear ribonucleoprotein A/B	protein-coding
3320	HSP90AA1	EL52|HEL-S-65p|HSP86|HSP89A|HSP90A|HSP90N|HSPC1|HSPCA|HSPCAL1|HSPCAL4|HSPN|Hsp103|Hsp89|Hsp90|LAP-2|LAP2	MIM:140571|HGNC:HGNC:5253|Ensembl:ENSG00000080824|Vega:OTTHUMG00000171752	14q32.31	heat shock protein 90 alpha family class A member 1	protein-coding
3308	HSPA4	APG-2|HEL-S-5a|HS24/P52|HSPH2|RY|hsp70|hsp70RY	MIM:601113|HGNC:HGNC:5237|Ensembl:ENSG00000170606|Vega:OTTHUMG00000129012	5q31.1	heat shock protein family A (Hsp70) member 4	protein-coding
3309	HSPA5	BIP|GRP78|HEL-S-89n|MIF2	MIM:138120|HGNC:HGNC:5238|Ensembl:ENSG00000044574|Vega:OTTHUMG00000020672	9q33.3	heat shock protein family A (Hsp70) member 5	protein-coding
3315	HSPB1	CMT2F|HEL-S-102|HMN2B|HS.76067|HSP27|HSP28|Hsp25|SRP27	MIM:602195|HGNC:HGNC:5246|Ensembl:ENSG00000106211|Vega:OTTHUMG00000023228	7q11.23	heat shock protein family B (small) member 1	protein-coding
3417	IDH1	HEL-216|HEL-S-26|IDCD|IDH|IDP|IDPC|PICD	MIM:147700|HGNC:HGNC:5382|Ensembl:ENSG00000138413|Vega:OTTHUMG00000132943	2q34	isocitrate dehydrogenase (NADP(+)) 1, cytosolic	protein-coding
3418	IDH2	D2HGA2|ICD-M|IDH|IDHM|IDP|IDPM|mNADP-IDH	MIM:147650|HGNC:HGNC:5383|Ensembl:ENSG00000182054|Vega:OTTHUMG00000149815	15q26.1	isocitrate dehydrogenase (NADP(+)) 2, mitochondrial	protein-coding
93185	IGSF8	CD316|CD81P3|EWI-2|EWI2|KCT-4|LIR-D1|PGRL	MIM:606644|HGNC:HGNC:17813|Ensembl:ENSG00000162729|Vega:OTTHUMG00000024075	1q23.2	immunoglobulin superfamily member 8	protein-coding
8517	IKBKG	AMCBX1|FIP-3|FIP3|Fip3p|IKK-gamma|IKKAP1|IKKG|IMD33|IP|IP1|IP2|IPD2|NEMO|ZC2HC9	MIM:300248|HGNC:HGNC:5961|Ensembl:ENSG00000269335|Vega:OTTHUMG00000024234	Xq28	inhibitor of nuclear factor kappa B kinase subunit gamma	protein-coding
3611	ILK	HEL-S-28|ILK-1|ILK-2|P59|p59ILK	MIM:602366|HGNC:HGNC:6040|Ensembl:ENSG00000166333|Vega:OTTHUMG00000133407	11p15.4	integrin linked kinase	protein-coding
8660	IRS2	IRS-2	MIM:600797|HGNC:HGNC:6126|Ensembl:ENSG00000185950|Vega:OTTHUMG00000017338	13q34	insulin receptor substrate 2	protein-coding
83737	ITCH	ADMFD|AIF4|AIP4|NAPP1	MIM:606409|HGNC:HGNC:13890|Ensembl:ENSG00000078747|Vega:OTTHUMG00000032300	20q11.22	itchy E3 ubiquitin protein ligase	protein-coding
3673	ITGA2	BR|CD49B|GPIa|HPA-5|VLA-2|VLAA2	MIM:192974|HGNC:HGNC:6137|Ensembl:ENSG00000164171|Vega:OTTHUMG00000131165	5q11.2	integrin subunit alpha 2	protein-coding
3675	ITGA3	CD49C|FRP-2|GAP-B3|GAPB3|ILNEB|MSK18|VCA-2|VL3A|VLA3a	MIM:605025|HGNC:HGNC:6139|Ensembl:ENSG00000005884|Vega:OTTHUMG00000161890	17q21.33	integrin subunit alpha 3	protein-coding
3688	ITGB1	CD29|FNRB|GPIIA|MDF2|MSK12|VLA-BETA|VLAB	MIM:135630|HGNC:HGNC:6153|Ensembl:ENSG00000150093|Vega:OTTHUMG00000017928	10p11.22	integrin subunit beta 1	protein-coding
3690	ITGB3	BDPLT16|BDPLT2|CD61|GP3A|GPIIIa|GT	MIM:173470|HGNC:HGNC:6156|Ensembl:ENSG00000259207|Ensembl:ENSG00000259753|Vega:OTTHUMG00000171956|Vega:OTTHUMG00000171957	17q21.32	integrin subunit beta 3	protein-coding
3783	KCNN4	DHS2|IK|IK1|IKCA1|KCA4|KCa3.1|SK4|hIKCa1|hKCa4|hSK4	MIM:602754|HGNC:HGNC:6293|Ensembl:ENSG00000104783|Vega:OTTHUMG00000182779	19q13.31	potassium calcium-activated channel subfamily N member 4	protein-coding
23028	KDM1A	AOF2|BHC110|CPRF|KDM1|LSD1	MIM:609132|HGNC:HGNC:29079|Ensembl:ENSG00000004487|Vega:OTTHUMG00000003220	1p36.12	lysine demethylase 1A	protein-coding
10657	KHDRBS1	Sam68|p62|p68	MIM:602489|HGNC:HGNC:18116|Ensembl:ENSG00000121774|Vega:OTTHUMG00000003921	1p35.2	KH RNA binding domain containing, signal transduction associated 1	protein-coding
3799	KIF5B	HEL-S-61|KINH|KNS|KNS1|UKHC	MIM:602809|HGNC:HGNC:6324|Ensembl:ENSG00000170759|Vega:OTTHUMG00000017913	10p11.22	kinesin family member 5B	protein-coding
3927	LASP1	Lasp-1|MLN50	MIM:602920|HGNC:HGNC:6513|Ensembl:ENSG00000002834|Vega:OTTHUMG00000133182	17q12	LIM and SH3 protein 1	protein-coding
3956	LGALS1	GAL1|GBP	MIM:150570|HGNC:HGNC:6561|Ensembl:ENSG00000100097|Vega:OTTHUMG00000150661	22q13.1	galectin 1	protein-coding
3958	LGALS3	CBP35|GAL3|GALBP|GALIG|L31|LGALS2|MAC2	MIM:153619|HGNC:HGNC:6563|Ensembl:ENSG00000131981|Vega:OTTHUMG00000171030	14q22.3	galectin 3	protein-coding
51474	LIMA1	EPLIN|SREBP3	MIM:608364|HGNC:HGNC:24636|Ensembl:ENSG00000050405|Vega:OTTHUMG00000169852	12q13.12	LIM domain and actin binding 1	protein-coding
4000	LMNA	CDCD1|CDDC|CMD1A|CMT2B1|EMD2|FPL|FPLD|FPLD2|HGPS|IDC|LDP1|LFP|LGMD1B|LMN1|LMNC|LMNL1|MADA|PRO1	MIM:150330|HGNC:HGNC:6636|Ensembl:ENSG00000160789|Vega:OTTHUMG00000013961	1q22	lamin A/C	protein-coding
4001	LMNB1	ADLD|LMN|LMN2|LMNB	MIM:150340|HGNC:HGNC:6637|Ensembl:ENSG00000113368|Vega:OTTHUMG00000128969	5q23.2	lamin B1	protein-coding
84695	LOXL3	LOXL	MIM:607163|HGNC:HGNC:13869|Ensembl:ENSG00000115318|Vega:OTTHUMG00000129953	2p13.1	lysyl oxidase like 3	protein-coding
9208	LRRFIP1	FLAP-1|FLAP1|FLIIAP1|GCF-2|GCF2|HUFI-1|TRIP	MIM:603256|HGNC:HGNC:6702|Ensembl:ENSG00000124831|Vega:OTTHUMG00000133339	2q37.3	LRR binding FLII interacting protein 1	protein-coding
5604	MAP2K1	CFC3|MAPKK1|MEK1|MKK1|PRKMK1	MIM:176872|HGNC:HGNC:6840|Ensembl:ENSG00000169032|Vega:OTTHUMG00000133196	15q22.31	mitogen-activated protein kinase kinase 1	protein-coding
9448	MAP4K4	FLH21957|HEL-S-31|HGK|MEKKK4|NIK	MIM:604666|HGNC:HGNC:6866|Ensembl:ENSG00000071054|Vega:OTTHUMG00000155394	2q11.2	mitogen-activated protein kinase kinase kinase kinase 4	protein-coding
5594	MAPK1	ERK|ERK-2|ERK2|ERT1|MAPK2|P42MAPK|PRKM1|PRKM2|p38|p40|p41|p41mapk|p42-MAPK	MIM:176948|HGNC:HGNC:6871|Ensembl:ENSG00000100030|Vega:OTTHUMG00000030508	22q11.22	mitogen-activated protein kinase 1	protein-coding
1432	MAPK14	CSBP|CSBP1|CSBP2|CSPB1|EXIP|Mxi2|PRKM14|PRKM15|RK|SAPK2A|p38|p38ALPHA	MIM:600289|HGNC:HGNC:6876|Ensembl:ENSG00000112062|Vega:OTTHUMG00000159806	6p21.31	mitogen-activated protein kinase 14	protein-coding
5595	MAPK3	ERK-1|ERK1|ERT2|HS44KDAP|HUMKER1A|P44ERK1|P44MAPK|PRKM3|p44-ERK1|p44-MAPK	MIM:601795|HGNC:HGNC:6877|Ensembl:ENSG00000102882|Vega:OTTHUMG00000132149	16p11.2	mitogen-activated protein kinase 3	protein-coding
53615	MBD3	-	MIM:603573|HGNC:HGNC:6918|Ensembl:ENSG00000071655|Vega:OTTHUMG00000180081	19p13.3	methyl-CpG binding domain protein 3	protein-coding
4162	MCAM	CD146|MUC18	MIM:155735|HGNC:HGNC:6934|Ensembl:ENSG00000076706|Vega:OTTHUMG00000166197	11q23.3	melanoma cell adhesion molecule	protein-coding
4323	MMP14	MMP-14|MMP-X1|MT-MMP|MT-MMP 1|MT1-MMP|MT1MMP|MTMMP1|WNCHRS	MIM:600754|HGNC:HGNC:7160|Ensembl:ENSG00000157227|Vega:OTTHUMG00000028704	14q11.2	matrix metallopeptidase 14	protein-coding
9902	MRC2	CD280|CLEC13E|ENDO180|UPARAP	MIM:612264|HGNC:HGNC:16875|Ensembl:ENSG00000011028|Vega:OTTHUMG00000179178	17q23.2	mannose receptor C type 2	protein-coding
124540	MSI2	MSI2H	MIM:607897|HGNC:HGNC:18585|Ensembl:ENSG00000153944|Vega:OTTHUMG00000178398	17q22	musashi RNA binding protein 2	protein-coding
4478	MSN	HEL70|IMD50	MIM:309845|HGNC:HGNC:7373|Ensembl:ENSG00000147065|Vega:OTTHUMG00000021723	Xq12	moesin	protein-coding
9112	MTA1	-	MIM:603526|HGNC:HGNC:7410|Ensembl:ENSG00000182979|Vega:OTTHUMG00000150362	14q32.33	metastasis associated 1	protein-coding
92140	MTDH	3D3|AEG-1|AEG1|LYRIC|LYRIC/3D3	MIM:610323|HGNC:HGNC:29608|Ensembl:ENSG00000147649|Vega:OTTHUMG00000164692	8q22.1	metadherin	protein-coding
2475	MTOR	FRAP|FRAP1|FRAP2|RAFT1|RAPT1|SKS	MIM:601231|HGNC:HGNC:3942|Ensembl:ENSG00000198793|Vega:OTTHUMG00000002001	1p36.22	mechanistic target of rapamycin	protein-coding
94025	MUC16	CA125	MIM:606154|HGNC:HGNC:15582|Ensembl:ENSG00000181143|Vega:OTTHUMG00000169191	19p13.2	mucin 16, cell surface associated	protein-coding
10135	NAMPT	1110035O14Rik|PBEF|PBEF1|VF|VISFATIN	MIM:608764|HGNC:HGNC:30092|Ensembl:ENSG00000105835|Vega:OTTHUMG00000140388	7q22.3	nicotinamide phosphoribosyltransferase	protein-coding
4691	NCL	C23|Nsr1	MIM:164035|HGNC:HGNC:7667|Ensembl:ENSG00000115053|Vega:OTTHUMG00000153866	2q37.1	nucleolin	protein-coding
23385	NCSTN	ATAG1874	MIM:605254|HGNC:HGNC:17091|Ensembl:ENSG00000162736|Vega:OTTHUMG00000033110	1q23.2	nicastrin	protein-coding
10397	NDRG1	CAP43|CMT4D|DRG-1|DRG1|GC4|HMSNL|NDR1|NMSL|PROXY1|RIT42|RTP|TARG1|TDD5	MIM:605262|HGNC:HGNC:7679|Ensembl:ENSG00000104419|Vega:OTTHUMG00000164441	8q24.22	N-myc downstream regulated 1	protein-coding
10763	NES	Nbla00170	MIM:600915|HGNC:HGNC:7756|Ensembl:ENSG00000132688|Vega:OTTHUMG00000034299	1q23.1	nestin	protein-coding
4782	NFIC	CTF|CTF5|NF-I|NFI	MIM:600729|HGNC:HGNC:7786|Ensembl:ENSG00000141905|Vega:OTTHUMG00000180731	19p13.3	nuclear factor I C	protein-coding
4790	NFKB1	CVID12|EBP-1|KBF1|NF-kB1|NF-kappa-B|NF-kappaB|NFKB-p105|NFKB-p50|NFkappaB|p105|p50	MIM:164011|HGNC:HGNC:7794|Ensembl:ENSG00000109320|Vega:OTTHUMG00000161080	4q24	nuclear factor kappa B subunit 1	protein-coding
4830	NME1	AWD|GAAD|NB|NBS|NDKA|NDPK-A|NDPKA|NM23|NM23-H1	MIM:156490|HGNC:HGNC:7849|Ensembl:ENSG00000239672|Vega:OTTHUMG00000137474	17q21.33	NME/NM23 nucleoside diphosphate kinase 1	protein-coding
4853	NOTCH2	AGS2|HJCYS|hN2	MIM:600275|HGNC:HGNC:7882|Ensembl:ENSG00000134250|Vega:OTTHUMG00000012177	1p12	notch 2	protein-coding
8828	NRP2	NP2|NPN2|PRO2714|VEGF165R2	MIM:602070|HGNC:HGNC:8005|Ensembl:ENSG00000118257|Vega:OTTHUMG00000132893	2q33.3	neuropilin 2	protein-coding
4925	NUCB2	HEL-S-109|NEFA	MIM:608020|HGNC:HGNC:8044|Ensembl:ENSG00000070081|Vega:OTTHUMG00000166050	11p15.1	nucleobindin 2	protein-coding
8650	NUMB	C14orf41|S171|c14_5527	MIM:603728|HGNC:HGNC:8060|Ensembl:ENSG00000133961|Vega:OTTHUMG00000171436	14q24.2-q24.3	NUMB, endocytic adaptor protein	protein-coding
29789	OLA1	DOC45|GBP45|GTBP9|GTPBP9|PTD004	MIM:611175|HGNC:HGNC:28833|Ensembl:ENSG00000138430|Vega:OTTHUMG00000132335	2q31.1	Obg like ATPase 1	protein-coding
10298	PAK4	-	MIM:605451|HGNC:HGNC:16059|Ensembl:ENSG00000130669|Vega:OTTHUMG00000182800	19q13.2	p21 (RAC1) activated kinase 4	protein-coding
142	PARP1	ADPRT|ADPRT 1|ADPRT1|ARTD1|PARP|PARP-1|PPOL|pADPRT-1	MIM:173870|HGNC:HGNC:270|Ensembl:ENSG00000143799|Vega:OTTHUMG00000037556	1q42.12	poly(ADP-ribose) polymerase 1	protein-coding
5074	PAWR	PAR4|Par-4	MIM:601936|HGNC:HGNC:8614|Ensembl:ENSG00000177425|Vega:OTTHUMG00000170080	12q21.2	pro-apoptotic WT1 regulator	protein-coding
57326	PBXIP1	HPIP	HGNC:HGNC:21199|Ensembl:ENSG00000163346|Vega:OTTHUMG00000037369	1q21.3	PBX homeobox interacting protein 1	protein-coding
5093	PCBP1	HEL-S-85|HNRPE1|HNRPX|hnRNP-E1|hnRNP-X	MIM:601209|HGNC:HGNC:8647|Ensembl:ENSG00000169564|Vega:OTTHUMG00000129645	2p13.3	poly(rC) binding protein 1	protein-coding
5110	PCMT1	PIMT	MIM:176851|HGNC:HGNC:8728|Ensembl:ENSG00000120265|Vega:OTTHUMG00000015794	6q25.1	protein-L-isoaspartate (D-aspartate) O-methyltransferase	protein-coding
27250	PDCD4	H731	MIM:608610|HGNC:HGNC:8763|Ensembl:ENSG00000150593|Vega:OTTHUMG00000019048	10q25.2	programmed cell death 4	protein-coding
10015	PDCD6IP	AIP1|ALIX|DRIP4|HP95	MIM:608074|HGNC:HGNC:8766|Ensembl:ENSG00000170248|Vega:OTTHUMG00000130751	3p22.3	programmed cell death 6 interacting protein	protein-coding
5037	PEBP1	HCNP|HCNPpp|HEL-210|HEL-S-34|HEL-S-96|PBP|PEBP|PEBP-1|RKIP	MIM:604591|HGNC:HGNC:8630|Ensembl:ENSG00000089220|Vega:OTTHUMG00000168860	12q24.23	phosphatidylethanolamine binding protein 1	protein-coding
23089	PEG10	EDR|HB-1|MEF3L|Mar2|Mart2|RGAG3|RTL2|SIRH1	MIM:609810|HGNC:HGNC:14005|Ensembl:ENSG00000242265|Vega:OTTHUMG00000155578	7q21.3	paternally expressed 10	protein-coding
10857	PGRMC1	HPR6.6|MPR	MIM:300435|HGNC:HGNC:16090|Ensembl:ENSG00000101856|Vega:OTTHUMG00000022268	Xq24	progesterone receptor membrane component 1	protein-coding
5300	PIN1	DOD|UBL5	MIM:601052|HGNC:HGNC:8988|Ensembl:ENSG00000127445|Vega:OTTHUMG00000180388	19p13.2	peptidylprolyl cis/trans isomerase, NIMA-interacting 1	protein-coding
5321	PLA2G4A	PLA2G4|cPLA2|cPLA2-alpha	MIM:600522|HGNC:HGNC:9035|Ensembl:ENSG00000116711|Vega:OTTHUMG00000035512	1q31.1	phospholipase A2 group IVA	protein-coding
5358	PLS3	BMND18|T-plastin	MIM:300131|HGNC:HGNC:9091|Ensembl:ENSG00000102024|Vega:OTTHUMG00000022237	Xq23	plastin 3	protein-coding
5511	PPP1R8	ARD-1|ARD1|NIPP-1|NIPP1|PRO2047	MIM:602636|HGNC:HGNC:9296|Ensembl:ENSG00000117751|Vega:OTTHUMG00000003734	1p35.3	protein phosphatase 1 regulatory subunit 8	protein-coding
5052	PRDX1	MSP23|NKEF-A|NKEFA|PAG|PAGA|PAGB|PRX1|PRXI|TDPX2	MIM:176763|HGNC:HGNC:9352|Ensembl:ENSG00000117450|Vega:OTTHUMG00000007738	1p34.1	peroxiredoxin 1	protein-coding
5578	PRKCA	AAG6|PKC-alpha|PKCA|PRKACA	MIM:176960|HGNC:HGNC:9393|Ensembl:ENSG00000154229|Vega:OTTHUMG00000179533	17q24.2	protein kinase C alpha	protein-coding
3276	PRMT1	ANM1|HCP1|HRMT1L2|IR1B4	MIM:602950|HGNC:HGNC:5187|Ensembl:ENSG00000126457|Vega:OTTHUMG00000167568	19q13.33	protein arginine methyltransferase 1	protein-coding
10197	PSME3	HEL-S-283|Ki|PA28-gamma|PA28G|PA28gamma|REG-GAMMA	MIM:605129|HGNC:HGNC:9570|Ensembl:ENSG00000131467|Vega:OTTHUMG00000180654	17q21.31	proteasome activator subunit 3	protein-coding
5747	PTK2	FADK|FAK|FAK1|FRNK|PPP1R71|p125FAK|pp125FAK	MIM:600758|HGNC:HGNC:9611|Ensembl:ENSG00000169398|Vega:OTTHUMG00000067438	8q24.3	protein tyrosine kinase 2	protein-coding
5524	PTPA	PP2A|PPP2R4|PR53	MIM:600756|HGNC:HGNC:9308|Ensembl:ENSG00000119383|Vega:OTTHUMG00000020774	9q34.11	protein phosphatase 2 phosphatase activator	protein-coding
5781	PTPN11	BPTP3|CFC|JMML|METCDS|NS1|PTP-1D|PTP2C|SH-PTP2|SH-PTP3|SHP2	MIM:176876|HGNC:HGNC:9644|Ensembl:ENSG00000179295|Vega:OTTHUMG00000134334	12q24.13	protein tyrosine phosphatase, non-receptor type 11	protein-coding
5803	PTPRZ1	HPTPZ|HPTPzeta|PTP-ZETA|PTP18|PTPRZ|PTPZ|R-PTP-zeta-2|RPTPB|RPTPbeta|phosphacan	MIM:176891|HGNC:HGNC:9685|Ensembl:ENSG00000106278|Vega:OTTHUMG00000157057	7q31.32	protein tyrosine phosphatase, receptor type Z1	protein-coding
9444	QKI	Hqk|QK|QK1|QK3|hqkI	MIM:609590|HGNC:HGNC:21100|Ensembl:ENSG00000112531|Vega:OTTHUMG00000015977	6q26	QKI, KH domain containing RNA binding	protein-coding
5879	RAC1	MIG5|Rac-1|TC-25|p21-Rac1	MIM:602048|HGNC:HGNC:9801|Ensembl:ENSG00000136238|Vega:OTTHUMG00000023540	7p22.1	ras-related C3 botulinum toxin substrate 1 (rho family, small GTP binding protein Rac1)	protein-coding
10399	RACK1	GNB2L1|Gnb2-rs1|H12.3|HLC-7|PIG21	MIM:176981|HGNC:HGNC:4399|Ensembl:ENSG00000204628|Vega:OTTHUMG00000163380	5q35.3	receptor for activated C kinase 1	protein-coding
5921	RASA1	CM-AVM|CMAVM|GAP|PKWS|RASA|RASGAP|p120|p120GAP|p120RASGAP	MIM:139150|HGNC:HGNC:9871|Ensembl:ENSG00000145715|Vega:OTTHUMG00000162605	5q14.3	RAS p21 protein activator 1	protein-coding
5925	RB1	OSRC|PPP1R130|RB|p105-Rb|pRb|pp110	MIM:614041|HGNC:HGNC:9884|Ensembl:ENSG00000139687|Vega:OTTHUMG00000016900	13q14.2	RB transcriptional corepressor 1	protein-coding
9939	RBM8A	BOV-1A|BOV-1B|BOV-1C|C1DELq21.1|DEL1q21.1|MDS014|RBM8|RBM8B|TAR|Y14|ZNRP|ZRNP1	MIM:605313|HGNC:HGNC:9905|Ensembl:ENSG00000265241|Vega:OTTHUMG00000013736	1q21.1	RNA binding motif protein 8A	protein-coding
5962	RDX	DFNB24	MIM:179410|HGNC:HGNC:9944|Ensembl:ENSG00000137710|Vega:OTTHUMG00000166574	11q22.3	radixin	protein-coding
5970	RELA	NFKB3|p65	MIM:164014|HGNC:HGNC:9955|Ensembl:ENSG00000173039|Vega:OTTHUMG00000166566	11q13.1	RELA proto-oncogene, NF-kB subunit	protein-coding
387	RHOA	ARH12|ARHA|RHO12|RHOH12	MIM:165390|HGNC:HGNC:667|Ensembl:ENSG00000067560|Vega:OTTHUMG00000156838	3p21.31	ras homolog family member A	protein-coding
389	RHOC	ARH9|ARHC|H9|RHOH9	MIM:165380|HGNC:HGNC:669|Ensembl:ENSG00000155366|Vega:OTTHUMG00000011905	1p13.2	ras homolog family member C	protein-coding
391	RHOG	ARHG	MIM:179505|HGNC:HGNC:672|Ensembl:ENSG00000177105|Vega:OTTHUMG00000012287	11p15.4	ras homolog family member G	protein-coding
6050	RNH1	RAI|RNH	MIM:173320|HGNC:HGNC:10074|Ensembl:ENSG00000023191|Vega:OTTHUMG00000119086	11p15.5	ribonuclease/angiogenin inhibitor 1	protein-coding
9475	ROCK2	ROCK-II	MIM:604002|HGNC:HGNC:10252|Ensembl:ENSG00000134318|Vega:OTTHUMG00000149916	2p25.1	Rho associated coiled-coil containing protein kinase 2	protein-coding
200916	RPL22L1	-	HGNC:HGNC:27610|Ensembl:ENSG00000163584|Vega:OTTHUMG00000158957	3q26.2	ribosomal protein L22 like 1	protein-coding
6277	S100A6	2A9|5B10|CABP|CACY|PRA	MIM:114110|HGNC:HGNC:10496|Ensembl:ENSG00000197956|Vega:OTTHUMG00000013549	1q21.3	S100 calcium binding protein A6	protein-coding
6464	SHC1	SHC|SHCA	MIM:600560|HGNC:HGNC:10840|Ensembl:ENSG00000160691|Vega:OTTHUMG00000037295	1q21.3	SHC adaptor protein 1	protein-coding
25942	SIN3A	WITKOS	MIM:607776|HGNC:HGNC:19353|Ensembl:ENSG00000169375|Vega:OTTHUMG00000142834	15q24.2	SIN3 transcription regulator family member A	protein-coding
6500	SKP1	EMC19|OCP-II|OCP2|SKP1A|TCEB1L|p19A	MIM:601434|HGNC:HGNC:10899|Ensembl:ENSG00000113558|Vega:OTTHUMG00000129117	5q31.1	S-phase kinase associated protein 1	protein-coding
4087	SMAD2	JV18|JV18-1|MADH2|MADR2|hMAD-2|hSMAD2	MIM:601366|HGNC:HGNC:6768|Ensembl:ENSG00000175387|Vega:OTTHUMG00000132652	18q21.1	SMAD family member 2	protein-coding
4088	SMAD3	HSPC193|HsT17436|JV15-2|LDS1C|LDS3|MADH3	MIM:603109|HGNC:HGNC:6769|Ensembl:ENSG00000166949|Vega:OTTHUMG00000133230	15q22.33	SMAD family member 3	protein-coding
8243	SMC1A	CDLS2|DXS423E|SB1.8|SMC1|SMC1L1|SMC1alpha|SMCB	MIM:300040|HGNC:HGNC:11111|Ensembl:ENSG00000072501|Vega:OTTHUMG00000021614	Xp11.22	structural maintenance of chromosomes 1A	protein-coding
9126	SMC3	BAM|BMH|CDLS3|CSPG6|HCAP|SMC3L1	MIM:606062|HGNC:HGNC:2468|Ensembl:ENSG00000108055|Vega:OTTHUMG00000019042	10q25.2	structural maintenance of chromosomes 3	protein-coding
22938	SNW1	Bx42|FUN20|NCOA-62|PRPF45|Prp45|SKIIP|SKIP|SKIP1	MIM:603055|HGNC:HGNC:16696|Ensembl:ENSG00000100603|Vega:OTTHUMG00000171527	14q24.3	SNW domain containing 1	protein-coding
6667	SP1	-	MIM:189906|HGNC:HGNC:11205|Ensembl:ENSG00000185591|Vega:OTTHUMG00000170047	12q13.13	Sp1 transcription factor	protein-coding
6678	SPARC	BM-40|OI17|ON	MIM:182120|HGNC:HGNC:11219|Ensembl:ENSG00000113140|Vega:OTTHUMG00000130122	5q33.1	secreted protein acidic and cysteine rich	protein-coding
6696	SPP1	BNSP|BSPI|ETA-1|OPN	MIM:166490|HGNC:HGNC:11255|Ensembl:ENSG00000118785|Vega:OTTHUMG00000130599	4q22.1	secreted phosphoprotein 1	protein-coding
8878	SQSTM1	A170|DMRV|FTDALS3|NADGP|OSIL|PDB3|ZIP3|p60|p62|p62B	MIM:601530|HGNC:HGNC:11280|Ensembl:ENSG00000161011|Vega:OTTHUMG00000150643	5q35.3	sequestosome 1	protein-coding
6717	SRI	CP-22|CP22|SCN|V19	MIM:182520|HGNC:HGNC:11292|Ensembl:ENSG00000075142|Vega:OTTHUMG00000157267	7q21.12	sorcin	protein-coding
6772	STAT1	CANDF7|IMD31A|IMD31B|IMD31C|ISGF-3|STAT91	MIM:600555|HGNC:HGNC:11362|Ensembl:ENSG00000115415|Vega:OTTHUMG00000132699	2q32.2	signal transducer and activator of transcription 1	protein-coding
6774	STAT3	ADMIO|ADMIO1|APRF|HIES	MIM:102582|HGNC:HGNC:11364|Ensembl:ENSG00000168610|Vega:OTTHUMG00000150645	17q21.2	signal transducer and activator of transcription 3	protein-coding
23512	SUZ12	CHET9|JJAZ1	MIM:606245|HGNC:HGNC:17101|Ensembl:ENSG00000178691|Vega:OTTHUMG00000132813	17q11.2	SUZ12 polycomb repressive complex 2 subunit	protein-coding
10454	TAB1	3'-Tab1|MAP3K7IP1	MIM:602615|HGNC:HGNC:18157|Ensembl:ENSG00000100324|Vega:OTTHUMG00000151102	22q13.1	TGF-beta activated kinase 1 (MAP3K7) binding protein 1	protein-coding
29110	TBK1	FTDALS4|NAK|T2K	MIM:604834|HGNC:HGNC:11584|Ensembl:ENSG00000183735|Vega:OTTHUMG00000168796	12q14.2	TANK binding kinase 1	protein-coding
79718	TBL1XR1	C21|DC42|IRA1|MRD41|TBLR1	MIM:608628|HGNC:HGNC:29529|Ensembl:ENSG00000177565|Vega:OTTHUMG00000157140	3q26.32	transducin beta like 1 X-linked receptor 1	protein-coding
7015	TERT	CMM9|DKCA2|DKCB4|EST2|PFBMFT1|TCS1|TP2|TRT|hEST2|hTRT	MIM:187270|HGNC:HGNC:11730|Ensembl:ENSG00000164362|Vega:OTTHUMG00000090357	5p15.33	telomerase reverse transcriptase	protein-coding
7082	TJP1	ZO-1	MIM:601009|HGNC:HGNC:11827|Ensembl:ENSG00000104067|Vega:OTTHUMG00000137397	15q13.1	tight junction protein 1	protein-coding
7094	TLN1	ILWEQ|TLN|talin-1	MIM:186745|HGNC:HGNC:11845|Ensembl:ENSG00000137076|Vega:OTTHUMG00000019874	9p13.3	talin 1	protein-coding
3371	TNC	150-225|DFNA56|GMEM|GP|HXB|JI|TN|TN-C	MIM:187380|HGNC:HGNC:5318|Ensembl:ENSG00000041982|Vega:OTTHUMG00000021010	9q33.1	tenascin C	protein-coding
7158	TP53BP1	53BP1|TDRD30|TP53|p202|p53BP1	MIM:605230|HGNC:HGNC:11999|Ensembl:ENSG00000067369|Vega:OTTHUMG00000059757	15q15.3	tumor protein p53 binding protein 1	protein-coding
7159	TP53BP2	53BP2|ASPP2|BBP|P53BP2|PPP1R13A	MIM:602143|HGNC:HGNC:12000|Ensembl:ENSG00000143514|Vega:OTTHUMG00000037379	1q41	tumor protein p53 binding protein 2	protein-coding
10131	TRAP1	HSP 75|HSP75|HSP90L|TRAP-1	MIM:606219|HGNC:HGNC:16264|Ensembl:ENSG00000126602|Vega:OTTHUMG00000129427	16p13.3	TNF receptor associated protein 1	protein-coding
10155	TRIM28	KAP1|PPP1R157|RNF96|TF1B|TIF1B	MIM:601742|HGNC:HGNC:16384|Ensembl:ENSG00000130726|Vega:OTTHUMG00000183546	19q13.43	tripartite motif containing 28	protein-coding
7284	TUFM	COXPD4|EF-TuMT|EFTU|P43	MIM:602389|HGNC:HGNC:12420|Ensembl:ENSG00000178952|Vega:OTTHUMG00000097039	16p11.2	Tu translation elongation factor, mitochondrial	protein-coding
7295	TXN	TRDX|TRX|TRX1	MIM:187700|HGNC:HGNC:12435|Ensembl:ENSG00000136810|Vega:OTTHUMG00000020480	9q31.3	thioredoxin	protein-coding
25828	TXN2	COXPD29|MT-TRX|MTRX|TRX2|TXN	MIM:609063|HGNC:HGNC:17772|Ensembl:ENSG00000100348|Vega:OTTHUMG00000150596	22q12.3	thioredoxin 2	protein-coding
7298	TYMS	HST422|TMS|TS	MIM:188350|HGNC:HGNC:12441|Ensembl:ENSG00000176890|Vega:OTTHUMG00000131473	18p11.32	thymidylate synthetase	protein-coding
9690	UBE3C	HECTH2	MIM:614454|HGNC:HGNC:16803|Ensembl:ENSG00000009335|Vega:OTTHUMG00000157239	7q36.3	ubiquitin protein ligase E3C	protein-coding
51366	UBR5	DD5|EDD|EDD1|HYD	MIM:608413|HGNC:HGNC:16806|Ensembl:ENSG00000104517|Vega:OTTHUMG00000164755	8q22.3	ubiquitin protein ligase E3 component n-recognin 5	protein-coding
8239	USP9X	DFFRX|FAF|FAM|MRX99|MRXS99F	MIM:300072|HGNC:HGNC:12632|Ensembl:ENSG00000124486|Vega:OTTHUMG00000021367	Xp11.4	ubiquitin specific peptidase 9, X-linked	protein-coding
7415	VCP	ALS14|CDC48|CMT2Y|HEL-220|HEL-S-70|IBMPFD|IBMPFD1|TERA|p97	MIM:601023|HGNC:HGNC:12666|Ensembl:ENSG00000165280|Vega:OTTHUMG00000019855	9p13.3	valosin containing protein	protein-coding
9686	VGLL4	VGL-4	HGNC:HGNC:28966|Ensembl:ENSG00000144560|Vega:OTTHUMG00000129739	3p25.3-p25.2	vestigial like family member 4	protein-coding
7431	VIM	CTRCT30|HEL113	MIM:193060|HGNC:HGNC:12692|Ensembl:ENSG00000026025|Vega:OTTHUMG00000017744	10p13	vimentin	protein-coding
22803	XRN2	-	MIM:608851|HGNC:HGNC:12836|Ensembl:ENSG00000088930|Vega:OTTHUMG00000032025	20p11.22	5'-3' exoribonuclease 2	protein-coding
10413	YAP1	COB1|YAP|YAP2|YAP65|YKI	MIM:606608|HGNC:HGNC:16262|Ensembl:ENSG00000137693|Vega:OTTHUMG00000167322	11q22.1	Yes associated protein 1	protein-coding
4904	YBX1	BP-8|CBF-A|CSDA2|CSDB|DBPB|EFI-A|MDR-NF1|NSEP-1|NSEP1|YB-1|YB1	MIM:154030|HGNC:HGNC:8014|Ensembl:ENSG00000065978|Vega:OTTHUMG00000007523	1p34.2	Y-box binding protein 1	protein-coding
7532	YWHAG	14-3-3GAMMA|PPP1R170	MIM:605356|HGNC:HGNC:12852|Ensembl:ENSG00000170027|Vega:OTTHUMG00000022862	7q11.23	tyrosine 3-monooxygenase/tryptophan 5-monooxygenase activation protein gamma	protein-coding
7534	YWHAZ	14-3-3-zeta|HEL-S-3|HEL-S-93|HEL4|KCIP-1|YWHAD	MIM:601288|HGNC:HGNC:12855|Ensembl:ENSG00000164924|Vega:OTTHUMG00000134291	8q22.3	tyrosine 3-monooxygenase/tryptophan 5-monooxygenase activation protein zeta	protein-coding
9839	ZEB2	HSPC082|SIP-1|SIP1|SMADIP1|ZFHX1B	MIM:605802|HGNC:HGNC:14881|Ensembl:ENSG00000169554|Vega:OTTHUMG00000187624	2q22.3	zinc finger E-box binding homeobox 2	protein-coding
23613	ZMYND8	PRKCBP1|PRO2893|RACK7	MIM:615713|HGNC:HGNC:9397|Ensembl:ENSG00000101040|Vega:OTTHUMG00000032667	20q13.12	zinc finger MYND-type containing 8	protein-coding
7764	ZNF217	ZABC1	MIM:602967|HGNC:HGNC:13009|Ensembl:ENSG00000171940|Vega:OTTHUMG00000032764	20q13.2	zinc finger protein 217	protein-coding
7791	ZYX	ESP-2|HED-2	MIM:602002|HGNC:HGNC:13200|Ensembl:ENSG00000159840|Vega:OTTHUMG00000023822	7q34	zyxin	protein-coding

## Sheet: 13C
Common cancer-metastasis-related proteins between WM115 and WM266-4 cell lines
GeneID	GeneSymbol	NumberOfPubMed	Alias	Links	Cytoband	FullName	GeneType
14	AAMP	1	-	MIM:603488|HGNC:HGNC:18|Ensembl:ENSG00000127837|HPRD:04600|Vega:OTTHUMG00000155202	2q35	angio-associated, migratory cell protein	protein-coding
6059	ABCE1	1	ABC38|OABP|RLI|RNASEL1|RNASELI|RNS4I	MIM:601213|HGNC:HGNC:69|Ensembl:ENSG00000164163|HPRD:03132|Vega:OTTHUMG00000161478	4q31	ATP-binding cassette, sub-family E (OABP), member 1	protein-coding
10006	ABI1	1	ABI-1|ABLBP4|E3B1|NAP1BP|SSH3BP|SSH3BP1	MIM:603050|HGNC:HGNC:11320|Ensembl:ENSG00000136754|HPRD:04336|Vega:OTTHUMG00000017848	10p11.2	abl-interactor 1	protein-coding
27	ABL2	2	ABLL|ARG	MIM:164690|HGNC:HGNC:77|Ensembl:ENSG00000143322|HPRD:01259|Vega:OTTHUMG00000035199	1q25.2	ABL proto-oncogene 2, non-receptor tyrosine kinase	protein-coding
38	ACAT1	1	ACAT|MAT|T2|THIL	MIM:607809|HGNC:HGNC:93|Ensembl:ENSG00000075239|HPRD:01946|Vega:OTTHUMG00000166381	11q22.3	acetyl-CoA acetyltransferase 1	protein-coding
10005	ACOT8	1	HNAACTE|PTE-1|PTE-2|PTE1|PTE2|hACTE-III|hTE	MIM:608123|HGNC:HGNC:15919|Ensembl:ENSG00000101473|HPRD:06998|Vega:OTTHUMG00000033045	20q13.12	acyl-CoA thioesterase 8	protein-coding
54	ACP5	3	SPENCDI|TRAP	MIM:171640|HGNC:HGNC:124|Ensembl:ENSG00000102575|HPRD:01374|Vega:OTTHUMG00000182036	19p13.2	acid phosphatase 5, tartrate resistant	protein-coding
60	ACTB	1	BRWS1|PS1TP5BP1	MIM:102630|HGNC:HGNC:132|Ensembl:ENSG00000075624|HPRD:00032|Vega:OTTHUMG00000023268	7p22	actin, beta	protein-coding
81	ACTN4	3	ACTININ-4|FSGS|FSGS1	MIM:604638|HGNC:HGNC:166|HPRD:05222	19q13	actinin, alpha 4	protein-coding
10097	ACTR2	1	ARP2	MIM:604221|HGNC:HGNC:169|Ensembl:ENSG00000138071|HPRD:05023|Vega:OTTHUMG00000129540	2p14	ARP2 actin-related protein 2 homolog (yeast)	protein-coding
10096	ACTR3	1	ARP3	MIM:604222|HGNC:HGNC:170|Ensembl:ENSG00000115091|HPRD:05024|Vega:OTTHUMG00000153497	2q14.1	ARP3 actin-related protein 3 homolog (yeast)	protein-coding
102	ADAM10	5	AD10|AD18|CD156c|HsT18717|MADM|RAK|kuz	MIM:602192|HGNC:HGNC:188|HPRD:03723	15q22	ADAM metallopeptidase domain 10	protein-coding
976	ADGRE5	3	CD97|TM7LN1	MIM:601211|HGNC:HGNC:1711|Ensembl:ENSG00000123146|HPRD:03130|Vega:OTTHUMG00000182166	19p13.12	adhesion G protein-coupled receptor E5	protein-coding
26523	AGO1	2	EIF2C|EIF2C1|GERP95|Q99	MIM:606228|HGNC:HGNC:3262|HPRD:06942	1p34.3	argonaute RISC catalytic component 1	protein-coding
196	AHR	3	bHLHe76	MIM:600253|HGNC:HGNC:348|Ensembl:ENSG00000106546|HPRD:02596|Vega:OTTHUMG00000149967	7p15	aryl hydrocarbon receptor	protein-coding
9590	AKAP12	5	AKAP250|SSeCKS	MIM:604698|HGNC:HGNC:370|Ensembl:ENSG00000131016|HPRD:05263	6q24-q25	A kinase (PRKA) anchor protein 12	protein-coding
11214	AKAP13	1	AKAP-13|AKAP-Lbc|ARHGEF13|BRX|HA-3|Ht31|LBC|PRKA13|PROTO-LB|PROTO-LBC|c-lbc|p47	MIM:604686|HGNC:HGNC:371|Ensembl:ENSG00000170776|HPRD:05253|Vega:OTTHUMG00000172205	15q24-q25	A kinase (PRKA) anchor protein 13	protein-coding
8644	AKR1C3	1	DD3|DDX|HA1753|HAKRB|HAKRe|HSD17B5|PGFS|hluPGFS	MIM:603966|HGNC:HGNC:386|Ensembl:ENSG00000196139|HPRD:04911	10p15-p14	aldo-keto reductase family 1, member C3	protein-coding
207	AKT1	21	AKT|CWS6|PKB|PKB-ALPHA|PRKBA|RAC|RAC-ALPHA	MIM:164730|HGNC:HGNC:391|Ensembl:ENSG00000142208|HPRD:01261|Vega:OTTHUMG00000170795	14q32.32	v-akt murine thymoma viral oncogene homolog 1	protein-coding
213	ALB	1	ANALBA|FDAH|PRO0883|PRO0903|PRO1341	MIM:103600|HGNC:HGNC:399|Ensembl:ENSG00000163631|HPRD:00062|Vega:OTTHUMG00000129919	4q13.3	albumin	protein-coding
214	ALCAM	5	CD166|MEMD	MIM:601662|HGNC:HGNC:400|Ensembl:ENSG00000170017|HPRD:03389|Vega:OTTHUMG00000159192	3q13.1	activated leukocyte cell adhesion molecule	protein-coding
220	ALDH1A3	1	ALDH1A6|ALDH6|MCOP8|RALDH3	MIM:600463|HGNC:HGNC:409|Ensembl:ENSG00000184254|HPRD:02713|Vega:OTTHUMG00000186439	15q26.3	aldehyde dehydrogenase 1 family, member A3	protein-coding
501	ALDH7A1	1	ATQ1|EPD|PDE	MIM:107323|HGNC:HGNC:877|Ensembl:ENSG00000164904|HPRD:00124|Vega:OTTHUMG00000128942	5q31	aldehyde dehydrogenase 7 family, member A1	protein-coding
226	ALDOA	1	ALDA|GSD12|HEL-S-87p	MIM:103850|HGNC:HGNC:414|Ensembl:ENSG00000149925|HPRD:00070|Vega:OTTHUMG00000132107	16p11.2	aldolase A, fructose-bisphosphate	protein-coding
10189	ALYREF	1	ALY|ALY/REF|BEF|REF|THOC4	MIM:604171|HGNC:HGNC:19071|Ensembl:ENSG00000183684|HPRD:09168|Vega:OTTHUMG00000160470	17q25.3	Aly/REF export factor	protein-coding
301	ANXA1	9	ANX1|LPC1	MIM:151690|HGNC:HGNC:533|Ensembl:ENSG00000135046|HPRD:01060|Vega:OTTHUMG00000020016	9q21.13	annexin A1	protein-coding
311	ANXA11	1	ANX11|CAP50	MIM:602572|HGNC:HGNC:535|Ensembl:ENSG00000122359|HPRD:03983|Vega:OTTHUMG00000018604	10q23	annexin A11	protein-coding
302	ANXA2	8	ANX2|ANX2L4|CAL1H|HEL-S-270|LIP2|LPC2|LPC2D|P36|PAP-IV	MIM:151740|HGNC:HGNC:537|Ensembl:ENSG00000182718|HPRD:01061|Vega:OTTHUMG00000132763	15q22.2	annexin A2	protein-coding
307	ANXA4	1	ANX4|HEL-S-274|PIG28|ZAP36	MIM:106491|HGNC:HGNC:542|Ensembl:ENSG00000196975|HPRD:00112|Vega:OTTHUMG00000129649	2p13	annexin A4	protein-coding
310	ANXA7	1	ANX7|SNX|SYNEXIN	MIM:186360|HGNC:HGNC:545|Ensembl:ENSG00000138279|HPRD:01720|Vega:OTTHUMG00000018463	10q22.2	annexin A7	protein-coding
324	APC	4	BTPS2|DP2|DP2.5|DP3|GS|PPP1R46	MIM:611731|HGNC:HGNC:583|Ensembl:ENSG00000134982|HPRD:01439|Vega:OTTHUMG00000128806	5q21-q22	adenomatous polyposis coli	protein-coding
328	APEX1	1	APE|APE1|APEN|APEX|APX|HAP1|REF1	MIM:107748|HGNC:HGNC:587|Ensembl:ENSG00000100823|HPRD:00136|Vega:OTTHUMG00000029544	14q11.2	APEX nuclease (multifunctional DNA repair enzyme) 1	protein-coding
57136	APMAP	1	BSCv|C20orf3	MIM:615884|HGNC:HGNC:13238|Ensembl:ENSG00000101474|HPRD:09840|Vega:OTTHUMG00000032107	20p11.2	adipocyte plasma membrane associated protein	protein-coding
382	ARF6	2	-	MIM:600464|HGNC:HGNC:659|Ensembl:ENSG00000165527|HPRD:02714|Vega:OTTHUMG00000140296	14q21.3	ADP-ribosylation factor 6	protein-coding
2909	ARHGAP35	1	GRF-1|GRLF1|P190-A|P190A|p190ARhoGAP|p190RhoGAP	MIM:605277|HGNC:HGNC:4591|Ensembl:ENSG00000160007|HPRD:05592|Vega:OTTHUMG00000183438	19q13.3	Rho GTPase activating protein 35	protein-coding
396	ARHGDIA	9	GDIA1|HEL-S-47e|NPHS8|RHOGDI|RHOGDI-1	MIM:601925|HGNC:HGNC:678|Ensembl:ENSG00000141522|HPRD:03565|Vega:OTTHUMG00000178352	17q25.3	Rho GDP dissociation inhibitor (GDI) alpha	protein-coding
9138	ARHGEF1	1	GEF1|LBCL2|LSC|P115-RHOGEF|SUB1.5	MIM:601855|HGNC:HGNC:681|Ensembl:ENSG00000076928|HPRD:03511|Vega:OTTHUMG00000182679	19q13.13	Rho guanine nucleotide exchange factor (GEF) 1	protein-coding
9181	ARHGEF2	3	GEF|GEF-H1|GEFH1|LFP40|P40	MIM:607560|HGNC:HGNC:682|Ensembl:ENSG00000116584|HPRD:10458|Vega:OTTHUMG00000017464	1q21-q22	Rho/Rac guanine nucleotide exchange factor (GEF) 2	protein-coding
8289	ARID1A	1	B120|BAF250|BAF250a|BM029|C1orf4|ELD|MRD14|OSA1|P270|SMARCF1|hELD|hOSA1	MIM:603024|HGNC:HGNC:11110|Ensembl:ENSG00000117713|HPRD:04319|Vega:OTTHUMG00000004004	1p35.3	AT rich interactive domain 1A (SWI-like)	protein-coding
427	ASAH1	1	AC|ACDase|ASAH|PHP|PHP32|SMAPME	MIM:613468|HGNC:HGNC:735|Ensembl:ENSG00000104763|HPRD:01969|Vega:OTTHUMG00000096997	8p22	N-acylsphingosine amidohydrolase (acid ceramidase) 1	protein-coding
472	ATM	3	AT1|ATA|ATC|ATD|ATDC|ATE|TEL1|TELO1	MIM:607585|HGNC:HGNC:795|Ensembl:ENSG00000149311|HPRD:06347|Vega:OTTHUMG00000166480	11q22-q23	ATM serine/threonine kinase	protein-coding
476	ATP1A1	1	-	MIM:182310|HGNC:HGNC:799|Ensembl:ENSG00000163399|HPRD:01662|Vega:OTTHUMG00000012109	1p21	ATPase, Na+/K+ transporting, alpha 1 polypeptide	protein-coding
558	AXL	6	ARK|JTK11|Tyro7|UFO	MIM:109135|HGNC:HGNC:905|Ensembl:ENSG00000167601|HPRD:00171|Vega:OTTHUMG00000182727	19q13.1	AXL receptor tyrosine kinase	protein-coding
9531	BAG3	2	BAG-3|BIS|CAIR-1|MFM6	MIM:603883|HGNC:HGNC:939|Ensembl:ENSG00000151929|HPRD:04860|Vega:OTTHUMG00000019155	10q25.2-q26.2	BCL2-associated athanogene 3	protein-coding
578	BAK1	1	BAK|BAK-LIKE|BCL2L7|CDN1	MIM:600516|HGNC:HGNC:949|Ensembl:ENSG00000030110|HPRD:02744|Vega:OTTHUMG00000014530	6p21.3	BCL2-antagonist/killer 1	protein-coding
581	BAX	3	BCL2L4	MIM:600040|HGNC:HGNC:959|Ensembl:ENSG00000087088|HPRD:02498|Vega:OTTHUMG00000160476	19q13.3-q13.4	BCL2-associated X protein	protein-coding
9564	BCAR1	5	CAS|CAS1|CASS1|CRKAS|P130Cas	MIM:602941|HGNC:HGNC:971|Ensembl:ENSG00000050820|HPRD:04248|Vega:OTTHUMG00000137604	16q23.1	breast cancer anti-estrogen resistance 1	protein-coding
274	BIN1	2	AMPH2|AMPHL|SH3P9	MIM:601248|HGNC:HGNC:1052|Ensembl:ENSG00000136717|HPRD:03150|Vega:OTTHUMG00000131465	2q14	bridging integrator 1	protein-coding
2186	BPTF	1	FAC1|FALZ|NURF301	MIM:601819|HGNC:HGNC:3581|Ensembl:ENSG00000171634|HPRD:03490|Vega:OTTHUMG00000132254	17q24.3	bromodomain PHD finger transcription factor	protein-coding
675	BRCA2	4	BRCC2|BROVCA2|FACD|FAD|FAD1|FANCD|FANCD1|GLM3|PNCA2|XRCC11	MIM:600185|HGNC:HGNC:1101|Ensembl:ENSG00000139618|HPRD:02554|Vega:OTTHUMG00000017411	13q12.3	breast cancer 2, early onset	protein-coding
682	BSG	29	5F7|CD147|EMMPRIN|M6|OK|TCSF	MIM:109480|HGNC:HGNC:1116|Ensembl:ENSG00000172270|HPRD:00176|Vega:OTTHUMG00000177718	19p13.3	basigin (Ok blood group)	protein-coding
51637	C14orf166	1	CGI-99|CGI99|CLE|CLE7|LCRP369|RLLM1	MIM:610858|HGNC:HGNC:23169|HPRD:16615	14q22.1	chromosome 14 open reading frame 166	protein-coding
708	C1QBP	3	GC1QBP|HABP1|SF2p32|gC1Q-R|gC1qR|p32	MIM:601269|HGNC:HGNC:1243|Ensembl:ENSG00000108561|HPRD:03168|Vega:OTTHUMG00000177875	17p13.3	complement component 1, q subcomponent binding protein	protein-coding
143384	CACUL1	1	C10orf46|CAC1	HGNC:HGNC:23727|HPRD:12576	10q26.11	CDK2-associated, cullin domain 1	protein-coding
27101	CACYBP	1	GIG5|PNAS-107|S100A6BP|SIP	MIM:606186|HGNC:HGNC:30423|Ensembl:ENSG00000116161|HPRD:07316|Vega:OTTHUMG00000034941	1q24-q25	calcyclin binding protein	protein-coding
23705	CADM1	4	BL2|IGSF4|IGSF4A|NECL2|Necl-2|RA175|ST17|SYNCAM|TSLC1|sTSLC-1|sgIGSF|synCAM1	MIM:605686|HGNC:HGNC:5951|Ensembl:ENSG00000182985|HPRD:05746|Vega:OTTHUMG00000168202	11q23.2	cell adhesion molecule 1	protein-coding
811	CALR	1	CRT|HEL-S-99n|RO|SSA|cC1qR	MIM:109091|HGNC:HGNC:1455|Ensembl:ENSG00000179218|HPRD:00169|Vega:OTTHUMG00000180574	19p13.3-p13.2	calreticulin	protein-coding
821	CANX	2	CNX|IP90|P90	MIM:114217|HGNC:HGNC:1473|Ensembl:ENSG00000127022|HPRD:00252|Vega:OTTHUMG00000130910	5q35	calnexin	protein-coding
10487	CAP1	3	CAP|CAP1-PEN	HGNC:HGNC:20040|Ensembl:ENSG00000131236|HPRD:09869|Vega:OTTHUMG00000004493	1p34.2	CAP, adenylate cyclase-associated protein 1 (yeast)	protein-coding
824	CAPN2	1	CANP2|CANPL2|CANPml|mCANP	MIM:114230|HGNC:HGNC:1479|Ensembl:ENSG00000162909|HPRD:00254|Vega:OTTHUMG00000037376	1q41-q42	calpain 2, (m/II) large subunit	protein-coding
826	CAPNS1	2	CALPAIN4|CANP|CANPS|CAPN4|CDPS|CSS1	MIM:114170|HGNC:HGNC:1481|Ensembl:ENSG00000126247|HPRD:00240|Vega:OTTHUMG00000160811	19q13.12	calpain, small subunit 1	protein-coding
836	CASP3	4	CPP32|CPP32B|SCA-1	MIM:600636|HGNC:HGNC:1504|Ensembl:ENSG00000164305|HPRD:02799|Vega:OTTHUMG00000133681	4q34	caspase 3, apoptosis-related cysteine peptidase	protein-coding
841	CASP8	8	ALPS2B|CAP4|Casp-8|FLICE|MACH|MCH5	MIM:601763|HGNC:HGNC:1509|Ensembl:ENSG00000064012|HPRD:03459|Vega:OTTHUMG00000132821	2q33-q34	caspase 8, apoptosis-related cysteine peptidase	protein-coding
857	CAV1	16	BSCL3|CGL3|LCCNS|MSTP085|PPH3|VIP21	MIM:601047|HGNC:HGNC:1527|Ensembl:ENSG00000105974|HPRD:03028|Vega:OTTHUMG00000023413	7q31.1	caveolin 1, caveolae protein, 22kDa	protein-coding
867	CBL	2	C-CBL|CBL2|FRA11B|NSLL|RNF55	MIM:165360|HGNC:HGNC:1541|Ensembl:ENSG00000110395|HPRD:01320|Vega:OTTHUMG00000166170	11q23.3	Cbl proto-oncogene, E3 ubiquitin protein ligase	protein-coding
874	CBR3	2	HEL-S-25|SDR21C2|hCBR3	MIM:603608|HGNC:HGNC:1549|Ensembl:ENSG00000159231|HPRD:07222|Vega:OTTHUMG00000086617	21q22.2	carbonyl reductase 3	protein-coding
23468	CBX5	1	HEL25|HP1|HP1A	MIM:604478|HGNC:HGNC:1555|Ensembl:ENSG00000094916|HPRD:05131|Vega:OTTHUMG00000169700	12q13.13	chromobox homolog 5	protein-coding
80381	CD276	4	4Ig-B7-H3|B7-H3|B7H3|B7RP-2	MIM:605715|HGNC:HGNC:19137|Ensembl:ENSG00000103855|HPRD:05756|Vega:OTTHUMG00000137585	15q23-q24	CD276 molecule	protein-coding
960	CD44	60	CDW44|CSPG8|ECMR-III|HCELL|HUTCH-I|IN|LHR|MC56|MDU2|MDU3|MIC4|Pgp1	MIM:107269|HGNC:HGNC:1681|Ensembl:ENSG00000026508|HPRD:00115|Vega:OTTHUMG00000044388	11p13	CD44 molecule (Indian blood group)	protein-coding
972	CD74	3	DHLAG|HLADG|II|Ia-GAMMA	MIM:142790|HGNC:HGNC:1697|Ensembl:ENSG00000019582|HPRD:00825|Vega:OTTHUMG00000163559	5q32	CD74 molecule, major histocompatibility complex, class II invariant chain	protein-coding
975	CD81	1	CVID6|S5.7|TAPA1|TSPAN28	MIM:186845|HGNC:HGNC:1701|Ensembl:ENSG00000110651|HPRD:08924|Vega:OTTHUMG00000009892	11p15.5	CD81 molecule	protein-coding
928	CD9	13	BTCC-1|DRAP-27|MIC3|MRP-1|TSPAN-29|TSPAN29	MIM:143030|HGNC:HGNC:1709|Ensembl:ENSG00000010278|HPRD:00880|Vega:OTTHUMG00000044400	12p13.3	CD9 molecule	protein-coding
998	CDC42	3	CDC42Hs|G25K	MIM:116952|HGNC:HGNC:1736|Ensembl:ENSG00000070831|HPRD:00309|Vega:OTTHUMG00000002753	1p36.1	cell division cycle 42	protein-coding
79577	CDC73	1	C1orf28|FIHP|HPTJT|HRPT1|HRPT2|HYX	MIM:607393|HGNC:HGNC:16783|Ensembl:ENSG00000134371|HPRD:09581|Vega:OTTHUMG00000035676	1q25	cell division cycle 73	protein-coding
1000	CDH2	14	CD325|CDHN|CDw325|NCAD	MIM:114020|HGNC:HGNC:1759|Ensembl:ENSG00000170558|HPRD:00226|Vega:OTTHUMG00000059940	18q11.2	cadherin 2, type 1, N-cadherin (neuronal)	protein-coding
983	CDK1	1	CDC2|CDC28A|P34CDC2	MIM:116940|HGNC:HGNC:1722|Ensembl:ENSG00000170312|HPRD:00302|Vega:OTTHUMG00000018290	10q21.1	cyclin-dependent kinase 1	protein-coding
1019	CDK4	1	CMM3|PSK-J3	MIM:123829|HGNC:HGNC:1773|Ensembl:ENSG00000135446|HPRD:00447|Vega:OTTHUMG00000170382	12q14	cyclin-dependent kinase 4	protein-coding
1051	CEBPB	2	C/EBP-beta|IL6DBP|NF-IL6|TCF5	MIM:189965|HGNC:HGNC:1834|Ensembl:ENSG00000172216|HPRD:01801|Vega:OTTHUMG00000032715	20q13.1	CCAAT/enhancer binding protein (C/EBP), beta	protein-coding
29956	CERS2	8	L3|LASS2|SP260|TMSG1	MIM:606920|HGNC:HGNC:14076|Ensembl:ENSG00000143418|HPRD:06080|Vega:OTTHUMG00000035064	1q21.3	ceramide synthase 2	protein-coding
1072	CFL1	2	CFL|HEL-S-15	MIM:601442|HGNC:HGNC:1874|Ensembl:ENSG00000172757|HPRD:03261	11q13	cofilin 1 (non-muscle)	protein-coding
1163	CKS1B	1	CKS1|PNAS-16|PNAS-18|ckshs1	MIM:116900|HGNC:HGNC:19083|Ensembl:ENSG00000173207|HPRD:00299|Vega:OTTHUMG00000037413	1q21.2	CDC28 protein kinase regulatory subunit 1B	protein-coding
1192	CLIC1	2	G6|NCC27	MIM:602872|HGNC:HGNC:2062|Ensembl:ENSG00000213719|HPRD:04188|Vega:OTTHUMG00000031103	6p21.3	chloride intracellular channel 1	protein-coding
1291	COL6A1	1	BTHLM1|OPLL|UCHMD1	MIM:120220|HGNC:HGNC:2211|Ensembl:ENSG00000142156|Vega:OTTHUMG00000090440	21q22.3	collagen type VI alpha 1 chain	protein-coding
8533	COPS3	1	CSN3|SGN3	MIM:604665|HGNC:HGNC:2239|Ensembl:ENSG00000141030|HPRD:07262|Vega:OTTHUMG00000059281	17p11.2	COP9 signalosome subunit 3	protein-coding
10987	COPS5	2	CSN5|JAB1|MOV-34|SGN5	MIM:604850|HGNC:HGNC:2240|Ensembl:ENSG00000121022|HPRD:06888|Vega:OTTHUMG00000164563	8q13.1	COP9 signalosome subunit 5	protein-coding
23603	CORO1C	1	HCRNN4	MIM:605269|HGNC:HGNC:2254|Ensembl:ENSG00000110880|HPRD:09244|Vega:OTTHUMG00000169381	12q24.1	coronin, actin binding protein, 1C	protein-coding
23406	COTL1	1	CLP	MIM:606748|HGNC:HGNC:18304|Ensembl:ENSG00000103187|HPRD:09482|Vega:OTTHUMG00000137634	16q24.1	coactosin-like F-actin binding protein 1	protein-coding
4513	COX2	1	COII|MTCO2	MIM:516040|HGNC:HGNC:7421	-	cytochrome c oxidase subunit II	protein-coding
8895	CPNE3	1	CPN3|PRO1071	MIM:604207|HGNC:HGNC:2316|Ensembl:ENSG00000085719|HPRD:05016|Vega:OTTHUMG00000163725	8q21.3	copine III	protein-coding
1398	CRK	1	CRKII|p38	MIM:164762|HGNC:HGNC:2362|Ensembl:ENSG00000167193|HPRD:01267|Vega:OTTHUMG00000090317	17p13.3	v-crk avian sarcoma virus CT10 oncogene homolog	protein-coding
1434	CSE1L	3	CAS|CSE1|XPO2	MIM:601342|HGNC:HGNC:2431|Ensembl:ENSG00000124207|HPRD:03217|Vega:OTTHUMG00000033046	20q13	CSE1 chromosome segregation 1-like (yeast)	protein-coding
1464	CSPG4	2	HMW-MAA|MCSP|MCSPG|MEL-CSPG|MSK16|NG2	MIM:601172|HGNC:HGNC:2466|Ensembl:ENSG00000173546|HPRD:03105|Vega:OTTHUMG00000142836	15q24.2	chondroitin sulfate proteoglycan 4	protein-coding
1488	CTBP2	1	-	MIM:602619|HGNC:HGNC:2495|HPRD:04016	10q26.13	C-terminal binding protein 2	protein-coding
1495	CTNNA1	2	CAP102	MIM:116805|HGNC:HGNC:2509|Ensembl:ENSG00000044115|HPRD:00285|Vega:OTTHUMG00000163502	5q31.2	catenin (cadherin-associated protein), alpha 1, 102kDa	protein-coding
1499	CTNNB1	43	CTNNB|MRD19|armadillo	MIM:116806|HGNC:HGNC:2514|Ensembl:ENSG00000168036|HPRD:00286|Vega:OTTHUMG00000131393	3p21	catenin (cadherin-associated protein), beta 1, 88kDa	protein-coding
1500	CTNND1	9	CAS|CTNND|P120CAS|P120CTN|p120|p120(CAS)|p120(CTN)	MIM:601045|HGNC:HGNC:2515|Ensembl:ENSG00000198561|HPRD:03026|Vega:OTTHUMG00000167272	11q11	catenin (cadherin-associated protein), delta 1	protein-coding
1508	CTSB	7	APPS|CPSB	MIM:116810|HGNC:HGNC:2527|Ensembl:ENSG00000164733|HPRD:00287|Vega:OTTHUMG00000090799	8p22	cathepsin B	protein-coding
1509	CTSD	5	CLN10|CPSD|HEL-S-130P	MIM:116840|HGNC:HGNC:2529|Ensembl:ENSG00000117984|HPRD:00291|Vega:OTTHUMG00000044760	11p15.5	cathepsin D	protein-coding
1514	CTSL	4	CATL|CTSL1|MEP	MIM:116880|HGNC:HGNC:2537|Ensembl:ENSG00000135047|HPRD:00293|Vega:OTTHUMG00000020149	9q21.33	cathepsin L	protein-coding
2017	CTTN	8	EMS1	MIM:164765|HGNC:HGNC:3338|Ensembl:ENSG00000085733|HPRD:01268|Vega:OTTHUMG00000134307	11q13	cortactin	protein-coding
8454	CUL1	1	-	MIM:603134|HGNC:HGNC:2551|Ensembl:ENSG00000055130|HPRD:04389|Vega:OTTHUMG00000152776	7q36.1	cullin 1	protein-coding
153090	DAB2IP	1	AF9Q34|AIP-1|AIP1|DIP1/2	MIM:609205|HGNC:HGNC:17294|Ensembl:ENSG00000136848|HPRD:09903|Vega:OTTHUMG00000020595	9q33.1-q33.3	DAB2 interacting protein	protein-coding
1605	DAG1	1	156DAG|A3a|AGRNR|DAG|MDDGC7|MDDGC9	MIM:128239|HGNC:HGNC:2666|Ensembl:ENSG00000173402|HPRD:00546|Vega:OTTHUMG00000156869	3p21	dystroglycan 1 (dystrophin-associated glycoprotein 1)	protein-coding
1627	DBN1	1	D0S117E	MIM:126660|HGNC:HGNC:2695|Ensembl:ENSG00000113758|HPRD:00545|Vega:OTTHUMG00000130856	5q35.3	drebrin 1	protein-coding
11218	DDX20	1	DP103|GEMIN3	MIM:606168|HGNC:HGNC:2743|Ensembl:ENSG00000064703|HPRD:05859|Vega:OTTHUMG00000011956	1p21.1-p13.2	DEAD (Asp-Glu-Ala-Asp) box polypeptide 20	protein-coding
7913	DEK	1	D6S231E	MIM:125264|HGNC:HGNC:2768|Ensembl:ENSG00000124795|HPRD:00503|Vega:OTTHUMG00000014319	6p22.3	DEK proto-oncogene	protein-coding
1729	DIAPH1	1	DFNA1|DIA1|DRF1|LFHL1|hDIA1	MIM:602121|HGNC:HGNC:2876|Ensembl:ENSG00000131504|HPRD:03670|Vega:OTTHUMG00000149893	5q31	diaphanous-related formin 1	protein-coding
23405	DICER1	6	DCR1|Dicer|Dicer1e|HERNA|K12H4.8-LIKE|MNG1|RMSE2	MIM:606241|HGNC:HGNC:17098|Ensembl:ENSG00000100697|HPRD:05875|Vega:OTTHUMG00000166134	14q32.13	dicer 1, ribonuclease type III	protein-coding
1756	DMD	1	BMD|CMD3B|DXS142|DXS164|DXS206|DXS230|DXS239|DXS268|DXS269|DXS270|DXS272|MRX85	MIM:300377|HGNC:HGNC:2928|Ensembl:ENSG00000198947|HPRD:02303|Vega:OTTHUMG00000021336	Xp21.2	dystrophin	protein-coding
9093	DNAJA3	1	HCA57|TID1|hTID-1	MIM:608382|HGNC:HGNC:11808|Ensembl:ENSG00000103423|HPRD:09758|Vega:OTTHUMG00000129470	16p13.3	DnaJ (Hsp40) homolog, subfamily A, member 3	protein-coding
10049	DNAJB6	1	DJ4|DnaJ|HHDJ1|HSJ-2|HSJ2|LGMD1D|LGMD1E|MRJ|MSJ-1	MIM:611332|HGNC:HGNC:14888|Ensembl:ENSG00000105993|HPRD:07107|Vega:OTTHUMG00000157242	7q36.3	DnaJ (Hsp40) homolog, subfamily B, member 6	protein-coding
1785	DNM2	2	CMT2M|CMTDI1|CMTDIB|DI-CMTB|DYN2|DYNII|LCCS5	MIM:602378|HGNC:HGNC:2974|Ensembl:ENSG00000079805|HPRD:03852|Vega:OTTHUMG00000180694	19p13.2	dynamin 2	protein-coding
1809	DPYSL3	2	CRMP-4|CRMP4|DRP-3|DRP3|LCRMP|ULIP|ULIP-1	MIM:601168|HGNC:HGNC:3015|Ensembl:ENSG00000113657|HPRD:03104|Vega:OTTHUMG00000163437	5q32	dihydropyrimidinase-like 3	protein-coding
4733	DRG1	4	NEDD3	MIM:603952|HGNC:HGNC:3029|Ensembl:ENSG00000185721|HPRD:16034|Vega:OTTHUMG00000030792	22q12.2	developmentally regulated GTP binding protein 1	protein-coding
83658	DYNLRB1	1	BITH|BLP|DNCL2A|DNLC2A|ROBLD1	MIM:607167|HGNC:HGNC:15468|Ensembl:ENSG00000125971|HPRD:06203|Vega:OTTHUMG00000032302	20q11.21	dynein, light chain, roadblock-type 1	protein-coding
1915	EEF1A1	1	CCS-3|CCS3|EE1A1|EEF-1|EEF1A|EF-Tu|EF1A|GRAF-1EF|HNGC:16303|LENG7|PTI1|eEF1A-1	MIM:130590|HGNC:HGNC:3189|Ensembl:ENSG00000156508|HPRD:00559	6q14.1	eukaryotic translation elongation factor 1 alpha 1	protein-coding
1977	EIF4E	5	AUTS19|CBP|EIF4E1|EIF4EL1|EIF4F	MIM:133440|HGNC:HGNC:3287|HPRD:00591	4q23	eukaryotic translation initiation factor 4E	protein-coding
1984	EIF5A	1	EIF-5A|EIF5A1|eIF5AI	MIM:600187|HGNC:HGNC:3300|Ensembl:ENSG00000132507|HPRD:02555|Vega:OTTHUMG00000102197	17p13-p12	eukaryotic translation initiation factor 5A	protein-coding
3692	EIF6	1	CAB|EIF3A|ITGB4BP|b(2)gcn|eIF-6|p27(BBP)|p27BBP	MIM:602912|HGNC:HGNC:6159|Ensembl:ENSG00000242372|HPRD:04221|Vega:OTTHUMG00000032328	20q12	eukaryotic translation initiation factor 6	protein-coding
1994	ELAVL1	3	ELAV1|HUR|Hua|MelG	MIM:603466|HGNC:HGNC:3312|Ensembl:ENSG00000066044|HPRD:16025|Vega:OTTHUMG00000182470	19p13.2	ELAV like RNA binding protein 1	protein-coding
9844	ELMO1	1	CED-12|CED12|ELMO-1	MIM:606420|HGNC:HGNC:16286|Ensembl:ENSG00000155849|HPRD:12102|Vega:OTTHUMG00000023701	7p14.1	engulfment and cell motility 1	protein-coding
55740	ENAH	1	ENA|MENA|NDPP1	MIM:609061|HGNC:HGNC:18271|Ensembl:ENSG00000154380|HPRD:12360|Vega:OTTHUMG00000037742	1q42.12	enabled homolog (Drosophila)	protein-coding
2022	ENG	10	END|HHT1|ORW1	MIM:131195|HGNC:HGNC:3349|Ensembl:ENSG00000106991|HPRD:00565|Vega:OTTHUMG00000020723	9q34.11	endoglin	protein-coding
2023	ENO1	1	ENO1L1|MPB1|NNE|PPH	MIM:172430|HGNC:HGNC:3350|Ensembl:ENSG00000074800|HPRD:01400|Vega:OTTHUMG00000001773	1p36.2	enolase 1, (alpha)	protein-coding
2026	ENO2	1	HEL-S-279|NSE	MIM:131360|HGNC:HGNC:3353|Ensembl:ENSG00000111674|HPRD:00573|Vega:OTTHUMG00000168967	12p13	enolase 2 (gamma, neuronal)	protein-coding
2033	EP300	1	KAT3B|RSTS2|p300	MIM:602700|HGNC:HGNC:3373|Ensembl:ENSG00000100393|HPRD:04078|Vega:OTTHUMG00000150937	22q13.2	E1A binding protein p300	protein-coding
23136	EPB41L3	4	4.1B|DAL-1|DAL1	MIM:605331|HGNC:HGNC:3380|Ensembl:ENSG00000082397|HPRD:05622|Vega:OTTHUMG00000131562	18p11.32	erythrocyte membrane protein band 4.1-like 3	protein-coding
1969	EPHA2	7	ARCC2|CTPA|CTPP1|CTRCT6|ECK	MIM:176946|HGNC:HGNC:3386|Ensembl:ENSG00000142627|HPRD:01494|Vega:OTTHUMG00000009527	1p36	EPH receptor A2	protein-coding
2059	EPS8	1	DFNB102	MIM:600206|HGNC:HGNC:3420|Ensembl:ENSG00000151491|HPRD:02563|Vega:OTTHUMG00000168787	12p12.3	epidermal growth factor receptor pathway substrate 8	protein-coding
2065	ERBB3	7	ErbB-3|HER3|LCCS2|MDA-BF-1|c-erbB-3|c-erbB3|erbB3-S|p180-ErbB3|p45-sErbB3|p85-sErbB3	MIM:190151|HGNC:HGNC:3431|Ensembl:ENSG00000065361|HPRD:01820|Vega:OTTHUMG00000170140	12q13	erb-b2 receptor tyrosine kinase 3	protein-coding
27248	ERLEC1	1	C2orf30|CIM|CL24936|CL25084|HEL117|XTP3-B|XTP3TPB	MIM:611229|HGNC:HGNC:25222|Ensembl:ENSG00000068912|HPRD:10310|Vega:OTTHUMG00000129281	2p16.2	endoplasmic reticulum lectin 1	protein-coding
2171	FABP5	2	E-FABP|EFABP|KFABP|PA-FABP|PAFABP	MIM:605168|HGNC:HGNC:3560|Ensembl:ENSG00000164687|HPRD:05524|Vega:OTTHUMG00000134313	8q21.13	fatty acid binding protein 5 (psoriasis-associated)	protein-coding
10447	FAM3C	1	GS3786|ILEI	MIM:608618|HGNC:HGNC:18664|Ensembl:ENSG00000196937|HPRD:12270|Vega:OTTHUMG00000156979	7q31	family with sequence similarity 3, member C	protein-coding
2191	FAP	4	DPPIV|FAPA|SIMP	MIM:600403|HGNC:HGNC:3590|Ensembl:ENSG00000078098|HPRD:02674|Vega:OTTHUMG00000153890	2q23	fibroblast activation protein, alpha	protein-coding
2194	FASN	3	FAS|OA-519|SDR27X1	MIM:600212|HGNC:HGNC:3594|Ensembl:ENSG00000169710|HPRD:02567|Vega:OTTHUMG00000178527	17q25	fatty acid synthase	protein-coding
2222	FDFT1	1	DGPT|ERG9|SQS|SS	MIM:184420|HGNC:HGNC:3629|Ensembl:ENSG00000079459|HPRD:01694|Vega:OTTHUMG00000090801	8p23.1-p22	farnesyl-diphosphate farnesyltransferase 1	protein-coding
83706	FERMT3	1	KIND3|MIG-2|MIG2B|UNC112C|URP2|URP2SF	MIM:607901|HGNC:HGNC:23151|Ensembl:ENSG00000149781|HPRD:07440|Vega:OTTHUMG00000167790	11q13.1	fermitin family member 3	protein-coding
2274	FHL2	2	AAG11|DRAL|FHL-2|SLIM-3|SLIM3	MIM:602633|HGNC:HGNC:3703|Ensembl:ENSG00000115641|HPRD:04026|Vega:OTTHUMG00000153120	2q12.2	four and a half LIM domains 2	protein-coding
2316	FLNA	3	ABP-280|ABPX|CSBS|CVD1|FLN|FLN-A|FLN1|FMD|MNS|NHBP|OPD|OPD1|OPD2|XLVD|XMVD	MIM:300017|HGNC:HGNC:3754|Ensembl:ENSG00000196924|HPRD:02060|Vega:OTTHUMG00000022712	Xq28	filamin A, alpha	protein-coding
2319	FLOT2	3	ECS-1|ECS1|ESA|ESA1|M17S1	MIM:131560|HGNC:HGNC:3758|Ensembl:ENSG00000132589|HPRD:00580|Vega:OTTHUMG00000132674	17q11-q12	flotillin 2	protein-coding
2321	FLT1	10	FLT|FLT-1|VEGFR-1|VEGFR1	MIM:165070|HGNC:HGNC:3763|Ensembl:ENSG00000102755|HPRD:01297|Vega:OTTHUMG00000016648	13q12	fms-related tyrosine kinase 1	protein-coding
2335	FN1	9	CIG|ED-B|FINC|FN|FNZ|GFND|GFND2|LETS|MSF	MIM:135600|HGNC:HGNC:3778|Ensembl:ENSG00000115414|HPRD:00626|Vega:OTTHUMG00000133054	2q34	fibronectin 1	protein-coding
55691	FRMD4A	1	FRMD4|bA295P9.4	MIM:616305|HGNC:HGNC:25491|Ensembl:ENSG00000151474|HPRD:13553|Vega:OTTHUMG00000017708	10p13	FERM domain containing 4A	protein-coding
6624	FSCN1	4	FAN1|HSN|SNL|p55	MIM:602689|HGNC:HGNC:11148|Ensembl:ENSG00000075618|HPRD:04068|Vega:OTTHUMG00000090599	7p22	fascin actin-bundling protein 1	protein-coding
8880	FUBP1	1	FBP|FUBP|hDH V	MIM:603444|HGNC:HGNC:4004|Ensembl:ENSG00000162613|HPRD:10349|Vega:OTTHUMG00000040799	1p31.1	far upstream element (FUSE) binding protein 1	protein-coding
2521	FUS	1	ALS6|ETM4|FUS1|HNRNPP2|POMP75|TLS	MIM:137070|HGNC:HGNC:4010|Ensembl:ENSG00000089280|HPRD:00660|Vega:OTTHUMG00000132395	16p11.2	FUS RNA binding protein	protein-coding
8087	FXR1	1	FXR1P	MIM:600819|HGNC:HGNC:4023|Ensembl:ENSG00000114416|HPRD:02892|Vega:OTTHUMG00000158138	3q28	fragile X mental retardation, autosomal homolog 1	protein-coding
5349	FXYD3	1	MAT8|PLML	MIM:604996|HGNC:HGNC:4027|Ensembl:ENSG00000089356|HPRD:05410|Vega:OTTHUMG00000184625	19q13.12	FXYD domain containing ion transport regulator 3	protein-coding
2534	FYN	3	SLK|SYN|p59-FYN	MIM:137025|HGNC:HGNC:4037|Ensembl:ENSG00000010810|HPRD:00655|Vega:OTTHUMG00000016305	6q21	FYN proto-oncogene, Src family tyrosine kinase	protein-coding
10146	G3BP1	3	G3BP|HDH-VIII	MIM:608431|HGNC:HGNC:30292|Ensembl:ENSG00000145907|HPRD:06569|Vega:OTTHUMG00000130123	5q33.1	GTPase activating protein (SH3 domain) binding protein 1	protein-coding
9908	G3BP2	1	-	HGNC:HGNC:30291|Ensembl:ENSG00000138757|HPRD:06570|Vega:OTTHUMG00000130097	4q21.1	GTPase activating protein (SH3 domain) binding protein 2	protein-coding
2590	GALNT2	1	GalNAc-T2	MIM:602274|HGNC:HGNC:4124|Ensembl:ENSG00000143641|HPRD:03782|Vega:OTTHUMG00000037771	1q41-q42	polypeptide N-acetylgalactosaminyltransferase 2	protein-coding
79017	GGCT	1	C7orf24|CRF21|GCTG|GGC	MIM:137170|HGNC:HGNC:21705|Ensembl:ENSG00000006625|HPRD:12912|Vega:OTTHUMG00000128593	7p15-p14	gamma-glutamylcyclotransferase	protein-coding
28964	GIT1	1	-	MIM:608434|HGNC:HGNC:4272|Ensembl:ENSG00000108262|HPRD:06577|Vega:OTTHUMG00000132730	17p11.2	G protein-coupled receptor kinase interacting ArfGAP 1	protein-coding
2734	GLG1	1	CFR-1|ESL-1|MG-160|MG160	MIM:600753|HGNC:HGNC:4316|Ensembl:ENSG00000090863|HPRD:02855|Vega:OTTHUMG00000177174	16q22.3	golgi glycoprotein 1	protein-coding
2736	GLI2	2	CJS|HPE9|PHS2|THP1|THP2	MIM:165230|HGNC:HGNC:4318|Ensembl:ENSG00000074047|HPRD:01312|Vega:OTTHUMG00000153741	2q14	GLI family zinc finger 2	protein-coding
2737	GLI3	1	ACLS|GCPS|GLI3-190|GLI3FL|PAP-A|PAPA|PAPA1|PAPB|PHS|PPDIV	MIM:165240|HGNC:HGNC:4319|Ensembl:ENSG00000106571|HPRD:01313|Vega:OTTHUMG00000023630	7p13	GLI family zinc finger 3	protein-coding
2739	GLO1	1	GLOD1|GLYI|HEL-S-74	MIM:138750|HGNC:HGNC:4323|Ensembl:ENSG00000124767|HPRD:00730|Vega:OTTHUMG00000014636	6p21.3-p21.1	glyoxalase I	protein-coding
10539	GLRX3	1	GLRX4|GRX3|GRX4|PICOT|TXNL2|TXNL3	MIM:612754|HGNC:HGNC:15987|Ensembl:ENSG00000108010|HPRD:10153|Vega:OTTHUMG00000019267	10q26	glutaredoxin 3	protein-coding
2770	GNAI1	1	Gi	MIM:139310|HGNC:HGNC:4384|Ensembl:ENSG00000127955|HPRD:00756|Vega:OTTHUMG00000023523	7q21	guanine nucleotide binding protein (G protein), alpha inhibiting activity polypeptide 1	protein-coding
2771	GNAI2	1	GIP|GNAI2B|H_LUCA15.1|H_LUCA16.1	MIM:139360|HGNC:HGNC:4385|Ensembl:ENSG00000114353|HPRD:00764|Vega:OTTHUMG00000156940	3p21.31	guanine nucleotide binding protein (G protein), alpha inhibiting activity polypeptide 2	protein-coding
2776	GNAQ	2	CMC1|G-ALPHA-q|GAQ|SWS	MIM:600998|HGNC:HGNC:4390|Ensembl:ENSG00000156052|HPRD:02998|Vega:OTTHUMG00000020059	9q21	guanine nucleotide binding protein (G protein), q polypeptide	protein-coding
10399	GNB2L1	5	Gnb2-rs1|H12.3|HLC-7|PIG21|RACK1	MIM:176981|HGNC:HGNC:4399|Ensembl:ENSG00000204628|HPRD:01503|Vega:OTTHUMG00000163380	5q35.3	guanine nucleotide binding protein (G protein), beta polypeptide 2-like 1	protein-coding
51280	GOLM1	1	C9orf155|GOLPH2|GP73|HEL46|PSEC0257|bA379P1.3	MIM:606804|HGNC:HGNC:15451|Ensembl:ENSG00000135052|Vega:OTTHUMG00000020130	9q21.33	golgi membrane protein 1	protein-coding
2821	GPI	2	AMF|GNPI|NLK|PGI|PHI|SA-36|SA36	MIM:172400|HGNC:HGNC:4458|Ensembl:ENSG00000105220|HPRD:01394|Vega:OTTHUMG00000182087	19q13.1	glucose-6-phosphate isomerase	protein-coding
10457	GPNMB	2	HGFIN|NMB	MIM:604368|HGNC:HGNC:4462|Ensembl:ENSG00000136235|HPRD:05081|Vega:OTTHUMG00000022811	7p15	glycoprotein (transmembrane) nmb	protein-coding
2885	GRB2	2	ASH|EGFRBP-GRB2|Grb3-3|MST084|MSTP084|NCKAP2	MIM:108355|HGNC:HGNC:4566|Ensembl:ENSG00000177885|HPRD:00150|Vega:OTTHUMG00000134332	17q24-q25	growth factor receptor-bound protein 2	protein-coding
157	GRK3	1	ADRBK2|BARK2	MIM:109636|HGNC:HGNC:290|Ensembl:ENSG00000100077|Vega:OTTHUMG00000150280	22q12.1	G protein-coupled receptor kinase 3	protein-coding
2932	GSK3B	5	-	MIM:605004|HGNC:HGNC:4617|Ensembl:ENSG00000082701|HPRD:05418|Vega:OTTHUMG00000133765	3q13.3	glycogen synthase kinase 3 beta	protein-coding
2934	GSN	3	ADF|AGEL	MIM:137350|HGNC:HGNC:4620|Ensembl:ENSG00000148180|HPRD:00674|Vega:OTTHUMG00000020584	9q33	gelsolin	protein-coding
2947	GSTM3	1	GST5|GSTB|GSTM3-3|GTM3	MIM:138390|HGNC:HGNC:4635|Ensembl:ENSG00000134202|HPRD:00712	1p13.3	glutathione S-transferase mu 3 (brain)	protein-coding
2950	GSTP1	5	DFN7|FAEES3|GST3|GSTP|HEL-S-22|PI	MIM:134660|HGNC:HGNC:4638|Ensembl:ENSG00000084207|HPRD:00614|Vega:OTTHUMG00000137430	11q13	glutathione S-transferase pi 1	protein-coding
10456	HAX1	1	HCLSBP1|HS1BP1|SCN3	MIM:605998|HGNC:HGNC:16915|Ensembl:ENSG00000143575|HPRD:12075|Vega:OTTHUMG00000035978	1q21.3	HCLS1 associated protein X-1	protein-coding
3065	HDAC1	1	GON-10|HD1|RPD3|RPD3L1	MIM:601241|HGNC:HGNC:4852|Ensembl:ENSG00000116478|HPRD:03143|Vega:OTTHUMG00000007529	1p34	histone deacetylase 1	protein-coding
3066	HDAC2	1	HD2|RPD3|YAF1	MIM:605164|HGNC:HGNC:4853|Ensembl:ENSG00000196591|HPRD:05521|Vega:OTTHUMG00000015411	6q21	histone deacetylase 2	protein-coding
3099	HK2	1	HKII|HXK2	MIM:601125|HGNC:HGNC:4923|Ensembl:ENSG00000159399|HPRD:03080|Vega:OTTHUMG00000129972	2p13	hexokinase 2	protein-coding
3159	HMGA1	8	HMG-R|HMGA1A|HMGIY	MIM:600701|HGNC:HGNC:5010|Ensembl:ENSG00000137309|HPRD:02829|Vega:OTTHUMG00000014539	6p21	high mobility group AT-hook 1	protein-coding
3146	HMGB1	11	HMG1|HMG3|SBP-1	MIM:163905|HGNC:HGNC:4983|Ensembl:ENSG00000189403|HPRD:01228|Vega:OTTHUMG00000016670	13q12	high mobility group box 1	protein-coding
3178	HNRNPA1	1	ALS19|ALS20|HNRPA1|HNRPA1L3|IBMPFD3|hnRNP A1|hnRNP-A1	MIM:164017|HGNC:HGNC:5031|Ensembl:ENSG00000135486|HPRD:01242|Vega:OTTHUMG00000169702	12q13.1	heterogeneous nuclear ribonucleoprotein A1	protein-coding
3182	HNRNPAB	1	ABBP1|HNRPAB	MIM:602688|HGNC:HGNC:5034|Ensembl:ENSG00000197451|HPRD:04067|Vega:OTTHUMG00000163452	5q35.3	heterogeneous nuclear ribonucleoprotein A/B	protein-coding
3190	HNRNPK	1	CSBP|HNRPK|TUNP	MIM:600712|HGNC:HGNC:5044|Ensembl:ENSG00000165119|HPRD:02834|Vega:OTTHUMG00000020107	9q21.32-q21.33	heterogeneous nuclear ribonucleoprotein K	protein-coding
4670	HNRNPM	1	CEAR|HNRNPM4|HNRPM|HNRPM4|HTGR1|NAGR1|hnRNP M	MIM:160994|HGNC:HGNC:5046|Ensembl:ENSG00000099783|HPRD:01188|Vega:OTTHUMG00000182383	19p13.2	heterogeneous nuclear ribonucleoprotein M	protein-coding
3320	HSP90AA1	4	EL52|HSP86|HSP89A|HSP90A|HSP90N|HSPC1|HSPCA|HSPCAL1|HSPCAL4|HSPN|Hsp89|Hsp90|LAP-2|LAP2	MIM:140571|HGNC:HGNC:5253|Ensembl:ENSG00000080824|HPRD:00777|Vega:OTTHUMG00000171752	14q32.33	heat shock protein 90kDa alpha (cytosolic), class A member 1	protein-coding
3326	HSP90AB1	1	D6S182|HSP84|HSP90B|HSPC2|HSPCB	MIM:140572|HGNC:HGNC:5258|Ensembl:ENSG00000096384|HPRD:06763|Vega:OTTHUMG00000014761	6p12	heat shock protein 90kDa alpha (cytosolic), class B member 1	protein-coding
7184	HSP90B1	1	ECGP|GP96|GRP94|HEL-S-125m|HEL35|TRA1	MIM:191175|HGNC:HGNC:12028|Ensembl:ENSG00000166598|HPRD:01860|Vega:OTTHUMG00000170118	12q24.2-q24.3	heat shock protein 90kDa beta (Grp94), member 1	protein-coding
3308	HSPA4	1	APG-2|HEL-S-5a|HS24/P52|HSPH2|RY|hsp70|hsp70RY	MIM:601113|HGNC:HGNC:5237|HPRD:09025	5q31.1	heat shock 70kDa protein 4	protein-coding
3309	HSPA5	5	BIP|GRP78|HEL-S-89n|MIF2	MIM:138120|HGNC:HGNC:5238|Ensembl:ENSG00000044574|HPRD:00682|Vega:OTTHUMG00000020672	9q33.3	heat shock 70kDa protein 5 (glucose-regulated protein, 78kDa)	protein-coding
3313	HSPA9	2	CRP40|CSA|GRP-75|GRP75|HEL-S-124m|HSPA9B|MOT|MOT2|MTHSP75|PBP74	MIM:600548|HGNC:HGNC:5244|Ensembl:ENSG00000113013|HPRD:02770|Vega:OTTHUMG00000129206	5q31.1	heat shock 70kDa protein 9 (mortalin)	protein-coding
3315	HSPB1	6	CMT2F|HEL-S-102|HMN2B|HS.76067|HSP27|HSP28|Hsp25|SRP27	MIM:602195|HGNC:HGNC:5246|Ensembl:ENSG00000106211|HPRD:09076|Vega:OTTHUMG00000023228	7q11.23	heat shock 27kDa protein 1	protein-coding
3329	HSPD1	3	CPN60|GROEL|HLD4|HSP-60|HSP60|HSP65|HuCHA60|SPG13	MIM:118190|HGNC:HGNC:5261|Ensembl:ENSG00000144381|HPRD:00318|Vega:OTTHUMG00000154463	2q33.1	heat shock 60kDa protein 1 (chaperonin)	protein-coding
3339	HSPG2	1	HSPG|PLC|PRCAN|SJA|SJS|SJS1	MIM:142461|HGNC:HGNC:5273|Ensembl:ENSG00000142798|HPRD:00804|Vega:OTTHUMG00000002674	1p36.1-p34	heparan sulfate proteoglycan 2	protein-coding
10553	HTATIP2	11	CC3|SDR44U1|TIP30	MIM:605628|HGNC:HGNC:16637|Ensembl:ENSG00000109854|HPRD:09288|Vega:OTTHUMG00000166015	11p15.1	HIV-1 Tat interactive protein 2, 30kDa	protein-coding
27429	HTRA2	1	OMI|PARK13|PRSS25	MIM:606441|HGNC:HGNC:14348|Ensembl:ENSG00000115317|HPRD:05919|Vega:OTTHUMG00000129957	2p12	HtrA serine peptidase 2	protein-coding
3383	ICAM1	13	BB2|CD54|P3.58	MIM:147840|HGNC:HGNC:5344|Ensembl:ENSG00000090339|HPRD:00996|Vega:OTTHUMG00000180403	19p13.3-p13.2	intercellular adhesion molecule 1	protein-coding
3417	IDH1	3	HEL-216|HEL-S-26|IDCD|IDH|IDP|IDPC|PICD	MIM:147700|HGNC:HGNC:5382|Ensembl:ENSG00000138413|HPRD:00984|Vega:OTTHUMG00000132943	2q33.3	isocitrate dehydrogenase 1 (NADP+), soluble	protein-coding
3433	IFIT2	1	G10P2|GARG-39|IFI-54|IFI-54K|IFI54|IFIT-2|ISG-54 K|ISG-54K|ISG54|P54|cig42	MIM:147040|HGNC:HGNC:5409|Ensembl:ENSG00000119922|HPRD:00913|Vega:OTTHUMG00000018707	10q23.31	interferon-induced protein with tetratricopeptide repeats 2	protein-coding
10642	IGF2BP1	1	CRD-BP|CRDBP|IMP-1|IMP1|VICKZ1|ZBP1	MIM:608288|HGNC:HGNC:28866|Ensembl:ENSG00000159217|HPRD:09752|Vega:OTTHUMG00000161173	17q21.32	insulin-like growth factor 2 mRNA binding protein 1	protein-coding
10643	IGF2BP3	8	CT98|IMP-3|IMP3|KOC|KOC1|VICKZ3	MIM:608259|HGNC:HGNC:28868|Ensembl:ENSG00000136231|HPRD:16306|Vega:OTTHUMG00000128445	7p11	insulin-like growth factor 2 mRNA binding protein 3	protein-coding
3482	IGF2R	1	CD222|CIMPR|M6P-R|MPR1|MPRI	MIM:147280|HGNC:HGNC:5467|HPRD:00928	6q26	insulin-like growth factor 2 receptor	protein-coding
3485	IGFBP2	5	IBP2|IGF-BP53	MIM:146731|HGNC:HGNC:5471|Ensembl:ENSG00000115457|HPRD:00898|Vega:OTTHUMG00000155341	2q35	insulin-like growth factor binding protein 2, 36kDa	protein-coding
3611	ILK	8	HEL-S-28|ILK-1|ILK-2|P59|p59ILK	MIM:602366|HGNC:HGNC:6040|Ensembl:ENSG00000166333|HPRD:03842|Vega:OTTHUMG00000133407	11p15.4	integrin-linked kinase	protein-coding
8660	IRS2	2	IRS-2	MIM:600797|HGNC:HGNC:6126|Ensembl:ENSG00000185950|HPRD:02878|Vega:OTTHUMG00000017338	13q34	insulin receptor substrate 2	protein-coding
3673	ITGA2	4	BR|CD49B|GPIa|HPA-5|VLA-2|VLAA2	MIM:192974|HGNC:HGNC:6137|Ensembl:ENSG00000164171|HPRD:01893|Vega:OTTHUMG00000131165	5q11.2	integrin, alpha 2 (CD49B, alpha 2 subunit of VLA-2 receptor)	protein-coding
3675	ITGA3	7	CD49C|GAP-B3|GAPB3|ILNEB|MSK18|VCA-2|VL3A|VLA3a	MIM:605025|HGNC:HGNC:6139|Ensembl:ENSG00000005884|HPRD:05431|Vega:OTTHUMG00000161890	17q21.33	integrin, alpha 3 (antigen CD49C, alpha 3 subunit of VLA-3 receptor)	protein-coding
3685	ITGAV	19	CD51|MSK8|VNRA|VTNR	MIM:193210|HGNC:HGNC:6150|Ensembl:ENSG00000138448|HPRD:01903|Vega:OTTHUMG00000132635	2q31-q32	integrin, alpha V	protein-coding
3688	ITGB1	31	CD29|FNRB|GPIIA|MDF2|MSK12|VLA-BETA|VLAB	MIM:135630|HGNC:HGNC:6153|Ensembl:ENSG00000150093|HPRD:00628|Vega:OTTHUMG00000017928	10p11.2	integrin, beta 1 (fibronectin receptor, beta polypeptide, antigen CD29 includes MDF2, MSK12)	protein-coding
3690	ITGB3	14	BDPLT16|BDPLT2|CD61|GP3A|GPIIIa|GT	MIM:173470|HGNC:HGNC:6156|Ensembl:ENSG00000259207|HPRD:01428|Vega:OTTHUMG00000171956	17q21.32	integrin, beta 3 (platelet glycoprotein IIIa, antigen CD61)	protein-coding
3696	ITGB8	2	-	MIM:604160|HGNC:HGNC:6163|Ensembl:ENSG00000105855|HPRD:05001|Vega:OTTHUMG00000023594	7p21.1	integrin, beta 8	protein-coding
10625	IVNS1ABP	1	FLARA3|HSPC068|KLHL39|ND1|NS-1|NS1-BP|NS1BP	MIM:609209|HGNC:HGNC:16951|Ensembl:ENSG00000116679|HPRD:10004|Vega:OTTHUMG00000035384	1q25.1-q31.1	influenza virus NS1A binding protein	protein-coding
3716	JAK1	1	JAK1A|JAK1B|JTK3	MIM:147795|HGNC:HGNC:6190|Ensembl:ENSG00000162434|HPRD:00992|Vega:OTTHUMG00000009310	1p32.3-p31.3	Janus kinase 1	protein-coding
3735	KARS	1	CMTRIB|DFNB89|KARS1|KARS2|KRS	MIM:601421|HGNC:HGNC:6215|Ensembl:ENSG00000065427|HPRD:03249|Vega:OTTHUMG00000137609	16q23.1	lysyl-tRNA synthetase	protein-coding
56888	KCMF1	1	DEBT91|FIGC|PCMF|ZZZ1	MIM:614719|HGNC:HGNC:20589|Ensembl:ENSG00000176407|HPRD:13761|Vega:OTTHUMG00000153004	2p11.2	potassium channel modulatory factor 1	protein-coding
23028	KDM1A	3	AOF2|BHC110|KDM1|LSD1	MIM:609132|HGNC:HGNC:29079|Ensembl:ENSG00000004487|HPRD:09800|Vega:OTTHUMG00000003220	1p36.12	lysine (K)-specific demethylase 1A	protein-coding
10657	KHDRBS1	1	Sam68|p62|p68	MIM:602489|HGNC:HGNC:18116|Ensembl:ENSG00000121774|HPRD:03926|Vega:OTTHUMG00000003921	1p32	KH domain containing, RNA binding, signal transduction associated 1	protein-coding
57650	KIAA1524	2	CIP2A|p90	MIM:610643|HGNC:HGNC:29302|Ensembl:ENSG00000163507|HPRD:11151|Vega:OTTHUMG00000159233	3q13.13	KIAA1524	protein-coding
3838	KPNA2	2	IPOA1|QIP2|RCH1|SRP1alpha	MIM:600685|HGNC:HGNC:6395|Ensembl:ENSG00000182481|HPRD:02818|Vega:OTTHUMG00000179784	17q24.2	karyopherin alpha 2 (RAG cohort 1, importin alpha 1)	protein-coding
3912	LAMB1	1	CLM|LIS5	MIM:150240|HGNC:HGNC:6486|Ensembl:ENSG00000091136|HPRD:01029|Vega:OTTHUMG00000149966	7q22	laminin, beta 1	protein-coding
55004	LAMTOR1	1	C11orf59|PDRO|Ragulator1|p18|p27RF-Rho	MIM:613510|HGNC:HGNC:26068|Ensembl:ENSG00000149357|HPRD:07933|Vega:OTTHUMG00000167869	11q13.4	late endosomal/lysosomal adaptor, MAPK and MTOR activator 1	protein-coding
3927	LASP1	5	Lasp-1|MLN50	MIM:602920|HGNC:HGNC:6513|Ensembl:ENSG00000002834|HPRD:04229|Vega:OTTHUMG00000133182	17q11-q21.3	LIM and SH3 protein 1	protein-coding
3939	LDHA	5	GSD11|HEL-S-133P|LDH1|LDHM|PIG19	MIM:150000|HGNC:HGNC:6535|Ensembl:ENSG00000134333|HPRD:01025|Vega:OTTHUMG00000167721	11p15.4	lactate dehydrogenase A	protein-coding
3945	LDHB	1	HEL-S-281|LDH-B|LDH-H|LDHBD|TRG-5	MIM:150100|HGNC:HGNC:6541|Ensembl:ENSG00000111716|HPRD:01026|Vega:OTTHUMG00000133760	12p12.2-p12.1	lactate dehydrogenase B	protein-coding
3956	LGALS1	6	GAL1|GBP	MIM:150570|HGNC:HGNC:6561|Ensembl:ENSG00000100097|HPRD:01040|Vega:OTTHUMG00000150661	22q13.1	lectin, galactoside-binding, soluble, 1	protein-coding
3958	LGALS3	11	CBP35|GAL3|GALBP|GALIG|L31|LGALS2|MAC2	MIM:153619|HGNC:HGNC:6563|Ensembl:ENSG00000131981|HPRD:01090|HPRD:17026|Vega:OTTHUMG00000171030	14q22.3	lectin, galactoside-binding, soluble, 3	protein-coding
3959	LGALS3BP	4	90K|BTBD17B|CyCAP|M2BP|MAC-2-BP|TANGO10B|gp90	MIM:600626|HGNC:HGNC:6564|Ensembl:ENSG00000108679|HPRD:02796|Vega:OTTHUMG00000177572	17q25	lectin, galactoside-binding, soluble, 3 binding protein	protein-coding
51474	LIMA1	3	EPLIN|SREBP3	MIM:608364|HGNC:HGNC:24636|Ensembl:ENSG00000050405|HPRD:09755|Vega:OTTHUMG00000169852	12q13	LIM domain and actin binding 1	protein-coding
3996	LLGL1	1	DLG4|HUGL|HUGL-1|HUGL1|LLGL	MIM:600966|HGNC:HGNC:6628|Ensembl:ENSG00000131899|HPRD:02982|Vega:OTTHUMG00000059396	17p11.2	lethal giant larvae homolog 1 (Drosophila)	protein-coding
29995	LMCD1	1	-	MIM:604859|HGNC:HGNC:6633|Ensembl:ENSG00000071282|HPRD:06891	3p26-p24	LIM and cysteine-rich domains 1	protein-coding
84171	LOXL4	2	LOXC	MIM:607318|HGNC:HGNC:17171|Ensembl:ENSG00000138131|HPRD:09538|Vega:OTTHUMG00000018874	10q24	lysyl oxidase-like 4	protein-coding
4035	LRP1	1	A2MR|APOER|APR|CD91|IGFBP3R|LRP|LRP1A|TGFBR5	MIM:107770|HGNC:HGNC:6692|Ensembl:ENSG00000123384|HPRD:00138|Vega:OTTHUMG00000044412	12q13.3	low density lipoprotein receptor-related protein 1	protein-coding
9208	LRRFIP1	1	FLAP-1|FLAP1|FLIIAP1|GCF-2|GCF2|HUFI-1|TRIP	MIM:603256|HGNC:HGNC:6702|Ensembl:ENSG00000124831|HPRD:04460|Vega:OTTHUMG00000133339	2q37.3	leucine rich repeat (in FLII) interacting protein 1	protein-coding
11178	LZTS1	1	F37|FEZ1	MIM:606551|HGNC:HGNC:13861|Ensembl:ENSG00000061337|HPRD:05945|Vega:OTTHUMG00000097027	8p22	leucine zipper, putative tumor suppressor 1	protein-coding
28992	MACROD1	3	LRP16	MIM:610400|HGNC:HGNC:29598|Ensembl:ENSG00000133315|HPRD:17448|Vega:OTTHUMG00000167843	11q11	MACRO domain containing 1	protein-coding
5604	MAP2K1	1	CFC3|MAPKK1|MEK1|MKK1|PRKMK1	MIM:176872|HGNC:HGNC:6840|HPRD:01469	15q22.1-q22.33	mitogen-activated protein kinase kinase 1	protein-coding
5605	MAP2K2	1	CFC4|MAPKK2|MEK2|MKK2|PRKMK2	MIM:601263|HGNC:HGNC:6842|Ensembl:ENSG00000126934|HPRD:03164|Vega:OTTHUMG00000134286	19p13.3	mitogen-activated protein kinase kinase 2	protein-coding
5594	MAPK1	11	ERK|ERK-2|ERK2|ERT1|MAPK2|P42MAPK|PRKM1|PRKM2|p38|p40|p41|p41mapk|p42-MAPK	MIM:176948|HGNC:HGNC:6871|Ensembl:ENSG00000100030|HPRD:01496|Vega:OTTHUMG00000030508	22q11.21	mitogen-activated protein kinase 1	protein-coding
1432	MAPK14	7	CSBP|CSBP1|CSBP2|CSPB1|EXIP|Mxi2|PRKM14|PRKM15|RK|SAPK2A|p38|p38ALPHA	MIM:600289|HGNC:HGNC:6876|Ensembl:ENSG00000112062|HPRD:02619|Vega:OTTHUMG00000159806	6p21.3-p21.2	mitogen-activated protein kinase 14	protein-coding
5595	MAPK3	10	ERK-1|ERK1|ERT2|HS44KDAP|HUMKER1A|P44ERK1|P44MAPK|PRKM3|p44-ERK1|p44-MAPK	MIM:601795|HGNC:HGNC:6877|Ensembl:ENSG00000102882|HPRD:03479|Vega:OTTHUMG00000132149	16p11.2	mitogen-activated protein kinase 3	protein-coding
4082	MARCKS	2	80K-L|MACS|PKCSL|PRKCSL	MIM:177061|HGNC:HGNC:6759|Ensembl:ENSG00000277443|HPRD:07519|Vega:OTTHUMG00000188327	6q22.2	myristoylated alanine-rich protein kinase C substrate	protein-coding
2011	MARK2	1	EMK-1|EMK1|PAR-1|Par-1b|Par1b	MIM:600526|HGNC:HGNC:3332|Ensembl:ENSG00000072518|HPRD:02753	11q13.1	MAP/microtubule affinity-regulating kinase 2	protein-coding
4162	MCAM	8	CD146|MUC18	MIM:155735|HGNC:HGNC:6934|Ensembl:ENSG00000076706|HPRD:01120|Vega:OTTHUMG00000166197	11q23.3	melanoma cell adhesion molecule	protein-coding
28985	MCTS1	1	MCT-1|MCT1	MIM:300587|HGNC:HGNC:23357|HPRD:06634	Xq24	malignant T cell amplified sequence 1	protein-coding
375056	MIA3	1	ARNT|D320|TANGO|TANGO1|UNQ6077	MIM:613455|HGNC:HGNC:24008|Ensembl:ENSG00000154305|Vega:OTTHUMG00000037543	1q41	melanoma inhibitory activity family, member 3	protein-coding
4282	MIF	6	GIF|GLIF|MMIF	MIM:153620|HGNC:HGNC:7097|HPRD:01091	22q11.23	macrophage migration inhibitory factor (glycosylation-inhibiting factor)	protein-coding
4323	MMP14	19	MMP-14|MMP-X1|MT-MMP|MT-MMP 1|MT1-MMP|MT1MMP|MTMMP1|WNCHRS	MIM:600754|HGNC:HGNC:7160|Ensembl:ENSG00000157227|HPRD:02856|Vega:OTTHUMG00000028704	14q11.2	matrix metallopeptidase 14 (membrane-inserted)	protein-coding
9902	MRC2	1	CD280|CLEC13E|ENDO180|UPARAP	MIM:612264|HGNC:HGNC:16875|Ensembl:ENSG00000011028|HPRD:10094|Vega:OTTHUMG00000179178	17q23.2	mannose receptor, C type 2	protein-coding
4478	MSN	5	HEL70	MIM:309845|HGNC:HGNC:7373|Ensembl:ENSG00000147065|HPRD:02399|Vega:OTTHUMG00000021723	Xq11.1	moesin	protein-coding
4482	MSRA	1	PMSR	MIM:601250|HGNC:HGNC:7377|Ensembl:ENSG00000175806|HPRD:03152|Vega:OTTHUMG00000090517	8p23.1	methionine sulfoxide reductase A	protein-coding
9112	MTA1	24	-	MIM:603526|HGNC:HGNC:7410|Ensembl:ENSG00000182979|HPRD:04633|Vega:OTTHUMG00000150362	14q32.3	metastasis associated 1	protein-coding
9219	MTA2	2	MTA1L1|PID	MIM:603947|HGNC:HGNC:7411|Ensembl:ENSG00000149480|HPRD:07233|Vega:OTTHUMG00000167684	11q12-q13.1	metastasis associated 1 family, member 2	protein-coding
92140	MTDH	16	3D3|AEG-1|AEG1|LYRIC|LYRIC/3D3	MIM:610323|HGNC:HGNC:29608|Ensembl:ENSG00000147649|HPRD:17459|Vega:OTTHUMG00000164692	8q22.1	metadherin	protein-coding
2475	MTOR	12	FRAP|FRAP1|FRAP2|RAFT1|RAPT1	MIM:601231|HGNC:HGNC:3942|Ensembl:ENSG00000198793|HPRD:03134|Vega:OTTHUMG00000002001	1p36.2	mechanistic target of rapamycin (serine/threonine kinase)	protein-coding
94025	MUC16	5	CA125	MIM:606154|HGNC:HGNC:15582|Ensembl:ENSG00000181143|Vega:OTTHUMG00000169191	19p13.2	mucin 16, cell surface associated	protein-coding
4627	MYH9	2	BDPLT6|DFNA17|EPSTS|FTNS|MHA|NMHC-II-A|NMMHC-IIA|NMMHCA	MIM:160775|HGNC:HGNC:7579|Ensembl:ENSG00000100345|HPRD:01177|Vega:OTTHUMG00000030429	22q13.1	myosin, heavy chain 9, non-muscle	protein-coding
4644	MYO5A	1	GS1|MYH12|MYO5|MYR12	MIM:160777|HGNC:HGNC:7602|Ensembl:ENSG00000197535|HPRD:01179|Vega:OTTHUMG00000137383	15q21	myosin VA (heavy chain 12, myoxin)	protein-coding
8260	NAA10	2	ARD1|ARD1A|ARD1P|DXS707|MCOPS1|NATD|TE2	MIM:300013|HGNC:HGNC:18704|HPRD:02056	Xq28	N(alpha)-acetyltransferase 10, NatA catalytic subunit	protein-coding
4683	NBN	1	AT-V1|AT-V2|ATV|NBS|NBS1|P95	MIM:602667|HGNC:HGNC:7652|Ensembl:ENSG00000104320|HPRD:04050|Vega:OTTHUMG00000153546	8q21	nibrin	protein-coding
9612	NCOR2	1	CTG26|N-CoR2|SMAP270|SMRT|SMRTE|SMRTE-tau|TNRC14|TRAC|TRAC-1|TRAC1	MIM:600848|HGNC:HGNC:7673|Ensembl:ENSG00000196498|HPRD:02910|Vega:OTTHUMG00000150455	12q24	nuclear receptor corepressor 2	protein-coding
10403	NDC80	1	HEC|HEC1|HsHec1|KNTC2|TID3|hsNDC80	MIM:607272|HGNC:HGNC:16909|Ensembl:ENSG00000080986|HPRD:06277|Vega:OTTHUMG00000131483	18p11.32	NDC80 kinetochore complex component	protein-coding
10397	NDRG1	17	CAP43|CMT4D|DRG-1|DRG1|GC4|HMSNL|NDR1|NMSL|PROXY1|RIT42|RTP|TARG1|TDD5	MIM:605262|HGNC:HGNC:7679|Ensembl:ENSG00000104419|HPRD:05586|Vega:OTTHUMG00000164441	8q24.3	N-myc downstream regulated 1	protein-coding
51079	NDUFA13	1	B16.6|CDA016|CGI-39|GRIM-19|GRIM19	MIM:609435|HGNC:HGNC:17194|HPRD:09452	19p13.2	NADH dehydrogenase (ubiquinone) 1 alpha subcomplex, 13	protein-coding
10763	NES	3	Nbla00170	MIM:600915|HGNC:HGNC:7756|Ensembl:ENSG00000132688|HPRD:09020|Vega:OTTHUMG00000034299	1q23.1	nestin	protein-coding
4758	NEU1	1	NANH|NEU|SIAL1	MIM:608272|HGNC:HGNC:7758|Ensembl:ENSG00000204386|HPRD:09751|Vega:OTTHUMG00000031284	6p21.3	sialidase 1 (lysosomal sialidase)	protein-coding
4773	NFATC2	1	NFAT1|NFATP	MIM:600490|HGNC:HGNC:7776|Ensembl:ENSG00000101096|HPRD:02730|Vega:OTTHUMG00000032747	20q13.2	nuclear factor of activated T-cells, cytoplasmic, calcineurin-dependent 2	protein-coding
4790	NFKB1	28	EBP-1|KBF1|NF-kB1|NF-kappa-B|NF-kappaB|NFKB-p105|NFKB-p50|NFkappaB|p105|p50	MIM:164011|HGNC:HGNC:7794|Ensembl:ENSG00000109320|HPRD:01238|Vega:OTTHUMG00000161080	4q24	nuclear factor of kappa light polypeptide gene enhancer in B-cells 1	protein-coding
4830	NME1	113	AWD|GAAD|NB|NBS|NDKA|NDPK-A|NDPKA|NM23|NM23-H1	MIM:156490|HGNC:HGNC:7849|Ensembl:ENSG00000239672|HPRD:01131|Vega:OTTHUMG00000137474	17q21.3	NME/NM23 nucleoside diphosphate kinase 1	protein-coding
4831	NME2	13	NDKB|NDPK-B|NDPKB|NM23-H2|NM23B|PUF	MIM:156491|HGNC:HGNC:7850|Ensembl:ENSG00000011052|Ensembl:ENSG00000243678|HPRD:01132|Vega:OTTHUMG00000154062	17q21.3	NME/NM23 nucleoside diphosphate kinase 2	protein-coding
9520	NPEPPS	1	AAP-S|MP100|PSA	MIM:606793|HGNC:HGNC:7900|Ensembl:ENSG00000141279|HPRD:07366|Vega:OTTHUMG00000165471	17q21	aminopeptidase puromycin sensitive	protein-coding
4893	NRAS	5	ALPS4|CMNS|N-ras|NCMS|NRAS1|NS6	MIM:164790|HGNC:HGNC:7989|Ensembl:ENSG00000213281|HPRD:01273|Vega:OTTHUMG00000012059	1p13.2	neuroblastoma RAS viral (v-ras) oncogene homolog	protein-coding
8828	NRP2	3	NP2|NPN2|PRO2714|VEGF165R2	MIM:602070|HGNC:HGNC:8005|Ensembl:ENSG00000118257|HPRD:03643|Vega:OTTHUMG00000132893	2q33.3	neuropilin 2	protein-coding
4907	NT5E	4	CALJA|CD73|E5NT|NT|NT5|NTE|eN|eNT	MIM:129190|HGNC:HGNC:8021|Ensembl:ENSG00000135318|HPRD:00552|Vega:OTTHUMG00000015139	6q14-q21	5'-nucleotidase, ecto (CD73)	protein-coding
4925	NUCB2	1	HEL-S-109|NEFA	MIM:608020|HGNC:HGNC:8044|Ensembl:ENSG00000070081|HPRD:09726	11p15.1	nucleobindin 2	protein-coding
64710	NUCKS1	1	JC7|NUCKS	MIM:611912|HGNC:HGNC:29923|Ensembl:ENSG00000069275|HPRD:11406|Vega:OTTHUMG00000035996	1q32.1	nuclear casein kinase and cyclin-dependent kinase substrate 1	protein-coding
84955	NUDCD1	1	CML66|OVA66	MIM:606109|HGNC:HGNC:24306|Ensembl:ENSG00000120526|HPRD:16200|Vega:OTTHUMG00000164931	8q23	NudC domain containing 1	protein-coding
54940	OCIAD1	2	ASRIJ|OCIA|TPA018	HGNC:HGNC:16074|Ensembl:ENSG00000109180|HPRD:17654|Vega:OTTHUMG00000102095	4p11	OCIA domain containing 1	protein-coding
8974	P4HA2	1	-	MIM:600608|HGNC:HGNC:8547|Ensembl:ENSG00000072682|HPRD:11862|Vega:OTTHUMG00000059647	5q31	prolyl 4-hydroxylase, alpha polypeptide II	protein-coding
5036	PA2G4	1	EBP1|HG4-1|p38-2G4	MIM:602145|HGNC:HGNC:8550|Ensembl:ENSG00000170515|HPRD:03685|Vega:OTTHUMG00000170173	12q13.2	proliferation-associated 2G4, 38kDa	protein-coding
10298	PAK4	4	-	MIM:605451|HGNC:HGNC:16059|Ensembl:ENSG00000130669|HPRD:05675|Vega:OTTHUMG00000182800	19q13.2	p21 protein (Cdc42/Rac)-activated kinase 4	protein-coding
11315	PARK7	5	DJ-1|DJ1|HEL-S-67p	MIM:602533|HGNC:HGNC:16369|Ensembl:ENSG00000116288|HPRD:03961|Vega:OTTHUMG00000001210	1p36.23	parkinson protein 7	protein-coding
142	PARP1	4	ADPRT|ADPRT 1|ADPRT1|ARTD1|PARP|PARP-1|PPOL|pADPRT-1	MIM:173870|HGNC:HGNC:270|Ensembl:ENSG00000143799|HPRD:01435|Vega:OTTHUMG00000037556	1q41-q42	poly (ADP-ribose) polymerase 1	protein-coding
55742	PARVA	1	CH-ILKBP|MXRA2	MIM:608120|HGNC:HGNC:14652|HPRD:16283	11p15.3	parvin, alpha	protein-coding
55872	PBK	1	CT84|HEL164|Nori-3|SPK|TOPK	MIM:611210|HGNC:HGNC:18282|Ensembl:ENSG00000168078|HPRD:17822|Vega:OTTHUMG00000102113	8p21.2	PDZ binding kinase	protein-coding
5110	PCMT1	1	PIMT	MIM:176851|HGNC:HGNC:8728|Ensembl:ENSG00000120265|HPRD:08908|Vega:OTTHUMG00000015794	6q25.1	protein-L-isoaspartate (D-aspartate) O-methyltransferase	protein-coding
5111	PCNA	6	ATLD2	MIM:176740|HGNC:HGNC:8729|Ensembl:ENSG00000132646|HPRD:01456|Vega:OTTHUMG00000031798	20pter-p12	proliferating cell nuclear antigen	protein-coding
27250	PDCD4	2	H731	MIM:608610|HGNC:HGNC:8763|Ensembl:ENSG00000150593|HPRD:10549|Vega:OTTHUMG00000019048	10q24	programmed cell death 4 (neoplastic transformation inhibitor)	protein-coding
2923	PDIA3	1	ER60|ERp57|ERp60|ERp61|GRP57|GRP58|HEL-S-269|HEL-S-93n|HsT17083|P58|PI-PLC	MIM:602046|HGNC:HGNC:4606|Ensembl:ENSG00000167004|HPRD:03625|Vega:OTTHUMG00000044444	15q15	protein disulfide isomerase family A, member 3	protein-coding
5037	PEBP1	40	HCNP|HCNPpp|HEL-210|HEL-S-34|PBP|PEBP|PEBP-1|RKIP	MIM:604591|HGNC:HGNC:8630|Ensembl:ENSG00000089220|HPRD:06850|Vega:OTTHUMG00000168860	12q24.23	phosphatidylethanolamine binding protein 1	protein-coding
5216	PFN1	3	ALS18	MIM:176610|HGNC:HGNC:8881|Ensembl:ENSG00000108518|HPRD:01452|Vega:OTTHUMG00000099396	17p13.3	profilin 1	protein-coding
5230	PGK1	1	HEL-S-68p|MIG10|PGKA	MIM:311800|HGNC:HGNC:8896|HPRD:02412	Xq13.3	phosphoglycerate kinase 1	protein-coding
5245	PHB	3	HEL-215|HEL-S-54e|PHB1	MIM:176705|HGNC:HGNC:8912|Ensembl:ENSG00000167085|HPRD:01454|Vega:OTTHUMG00000134271	17q21	prohibitin	protein-coding
26227	PHGDH	1	3-PGDH|3PGDH|HEL-S-113|NLS|NLS1|PDG|PGAD|PGD|PGDH|PHGDHD|SERA	MIM:606879|HGNC:HGNC:8923|Ensembl:ENSG00000092621|Vega:OTTHUMG00000012100	1p12	phosphoglycerate dehydrogenase	protein-coding
55023	PHIP	1	BRWD2|DCAF14|WDR11|ndrp	MIM:612870|HGNC:HGNC:15673|Ensembl:ENSG00000146247|Vega:OTTHUMG00000015071	6q14.1	pleckstrin homology domain interacting protein	protein-coding
5300	PIN1	1	DOD|UBL5	MIM:601052|HGNC:HGNC:8988|Ensembl:ENSG00000127445|HPRD:03031|Vega:OTTHUMG00000180388	19p13	peptidylprolyl cis/trans isomerase, NIMA-interacting 1	protein-coding
5305	PIP4K2A	1	PI5P4KA|PIP5K2A|PIP5KII-alpha|PIP5KIIA|PIPK	MIM:603140|HGNC:HGNC:8997|Ensembl:ENSG00000150867|HPRD:11931|Vega:OTTHUMG00000017810	10p12.2	phosphatidylinositol-5-phosphate 4-kinase, type II, alpha	protein-coding
5315	PKM	3	CTHBP|HEL-S-30|OIP3|PK3|PKM2|TCB|THBP1	MIM:179050|HGNC:HGNC:9021|Ensembl:ENSG00000067225|HPRD:01529|Vega:OTTHUMG00000172709	15q22	pyruvate kinase, muscle	protein-coding
5335	PLCG1	1	NCKAP3|PLC-II|PLC1|PLC148|PLCgamma1	MIM:172420|HGNC:HGNC:9065|Ensembl:ENSG00000124181|HPRD:01398|Vega:OTTHUMG00000033082	20q12-q13.1	phospholipase C, gamma 1	protein-coding
5339	PLEC	1	EBS1|EBSO|HD1|LGMD2Q|PCN|PLEC1|PLEC1b|PLTN	MIM:601282|HGNC:HGNC:9069|Ensembl:ENSG00000178209|HPRD:03180|Vega:OTTHUMG00000165291	8q24	plectin	protein-coding
5352	PLOD2	1	BRKS2|LH2|TLH	MIM:601865|HGNC:HGNC:9082|Ensembl:ENSG00000152952|HPRD:03519|Vega:OTTHUMG00000159417	3q24	procollagen-lysine, 2-oxoglutarate 5-dioxygenase 2	protein-coding
5358	PLS3	1	BMND18|T-plastin	MIM:300131|HGNC:HGNC:9091|Ensembl:ENSG00000102024|HPRD:02133|Vega:OTTHUMG00000022237	Xq23	plastin 3	protein-coding
5371	PML	1	MYL|PP8675|RNF71|TRIM19	MIM:102578|HGNC:HGNC:9113|Ensembl:ENSG00000140464|HPRD:00023|Vega:OTTHUMG00000137607	15q22	promyelocytic leukemia	protein-coding
5464	PPA1	1	HEL-S-66p|IOPPP|PP|PP1|SID6-8061	MIM:179030|HGNC:HGNC:9226|Ensembl:ENSG00000180817|HPRD:01527|Vega:OTTHUMG00000018399	10q11.1-q24	pyrophosphatase (inorganic) 1	protein-coding
5478	PPIA	1	CYPA|CYPH|HEL-S-69p	MIM:123840|HGNC:HGNC:9253|Ensembl:ENSG00000196262|HPRD:00457|HPRD:17376|Vega:OTTHUMG00000023687	7p13	peptidylprolyl isomerase A (cyclophilin A)	protein-coding
5538	PPT1	1	CLN1|INCL|PPT	MIM:600722|HGNC:HGNC:9325|Ensembl:ENSG00000131238|HPRD:07203|Vega:OTTHUMG00000004495	1p32	palmitoyl-protein thioesterase 1	protein-coding
11230	PRAF2	1	JM4	MIM:300840|HGNC:HGNC:28911|Ensembl:ENSG00000243279|HPRD:06596|Vega:OTTHUMG00000034499	Xp11.23	PRA1 domain family, member 2	protein-coding
5052	PRDX1	1	MSP23|NKEF-A|NKEFA|PAG|PAGA|PAGB|PRX1|PRXI|TDPX2	MIM:176763|HGNC:HGNC:9352|Ensembl:ENSG00000117450|HPRD:01458|Vega:OTTHUMG00000007738	1p34.1	peroxiredoxin 1	protein-coding
7001	PRDX2	3	HEL-S-2a|NKEF-B|NKEFB|PRP|PRX2|PRXII|PTX1|TDPX1|TPX1|TSA	MIM:600538|HGNC:HGNC:9353|Ensembl:ENSG00000167815|HPRD:02763|Vega:OTTHUMG00000134285	19p13.2	peroxiredoxin 2	protein-coding
10549	PRDX4	2	AOE37-2|AOE372|HEL-S-97n|PRX-4	MIM:300927|HGNC:HGNC:17169|Ensembl:ENSG00000123131|HPRD:05935|Vega:OTTHUMG00000021253	Xp22.11	peroxiredoxin 4	protein-coding
9588	PRDX6	3	1-Cys|AOP2|HEL-S-128m|NSGPx|PRX|aiPLA2|p29	MIM:602316|HGNC:HGNC:16753|Ensembl:ENSG00000117592|HPRD:03817|Vega:OTTHUMG00000034804	1q25.1	peroxiredoxin 6	protein-coding
5550	PREP	1	PE|PEP	MIM:600400|HGNC:HGNC:9358|Ensembl:ENSG00000085377|HPRD:02673|Vega:OTTHUMG00000015297	6q22	prolyl endopeptidase	protein-coding
80243	PREX2	1	6230420N16Rik|DEP.2|DEPDC2|P-REX2|PPP1R129	MIM:612139|HGNC:HGNC:22950|HPRD:13135	8q13.2	phosphatidylinositol-3,4,5-trisphosphate-dependent Rac exchange factor 2	protein-coding
5578	PRKCA	4	AAG6|PKC-alpha|PKCA|PRKACA	MIM:176960|HGNC:HGNC:9393|Ensembl:ENSG00000154229|HPRD:01498|Vega:OTTHUMG00000179533	17q22-q23.2	protein kinase C, alpha	protein-coding
5591	PRKDC	2	DNA-PKcs|DNAPK|DNPK1|HYRC|HYRC1|IMD26|XRCC7|p350	MIM:600899|HGNC:HGNC:9413|Ensembl:ENSG00000253729|HPRD:02941|Vega:OTTHUMG00000164239	8q11	protein kinase, DNA-activated, catalytic polypeptide	protein-coding
10419	PRMT5	1	HRMT1L5|IBP72|JBP1|SKB1|SKB1Hs	MIM:604045|HGNC:HGNC:10894|Ensembl:ENSG00000100462|HPRD:04955|Vega:OTTHUMG00000028709	14q11.2	protein arginine methyltransferase 5	protein-coding
5660	PSAP	2	GLBA|SAP1	MIM:176801|HGNC:HGNC:9498|Ensembl:ENSG00000197746|HPRD:01460|Vega:OTTHUMG00000018429	10q21-q22	prosaposin	protein-coding
5688	PSMA7	1	C6|HSPC|RC6-1|XAPC7	MIM:606607|HGNC:HGNC:9536|Ensembl:ENSG00000101182|HPRD:05967|Vega:OTTHUMG00000032895	20q13.33	proteasome (prosome, macropain) subunit, alpha type, 7	protein-coding
5716	PSMD10	7	dJ889N15.2|p28|p28(GANK)	MIM:300880|HGNC:HGNC:9555|Ensembl:ENSG00000101843|HPRD:04594|Vega:OTTHUMG00000022177	Xq22.3	proteasome (prosome, macropain) 26S subunit, non-ATPase, 10	protein-coding
5721	PSME2	1	PA28B|PA28beta|REGbeta	MIM:602161|HGNC:HGNC:9569|Ensembl:ENSG00000100911|HPRD:03697|Vega:OTTHUMG00000028797	14q11.2	proteasome (prosome, macropain) activator subunit 2 (PA28 beta)	protein-coding
10197	PSME3	1	HEL-S-283|Ki|PA28-gamma|PA28G|PA28gamma|REG-GAMMA	MIM:605129|HGNC:HGNC:9570|Ensembl:ENSG00000131467|HPRD:05500|Vega:OTTHUMG00000180654	17q21	proteasome (prosome, macropain) activator subunit 3 (PA28 gamma; Ki)	protein-coding
5738	PTGFRN	1	CD315|CD9P-1|EWI-F|FPRP|SMAP-6	MIM:601204|HGNC:HGNC:9601|Ensembl:ENSG00000134247|HPRD:03124|Vega:OTTHUMG00000012028	1p13.1	prostaglandin F2 receptor inhibitor	protein-coding
5747	PTK2	21	FADK|FAK|FAK1|FRNK|PPP1R71|p125FAK|pp125FAK	MIM:600758|HGNC:HGNC:9611|Ensembl:ENSG00000169398|HPRD:02859|Vega:OTTHUMG00000067438	8q24.3	protein tyrosine kinase 2	protein-coding
5770	PTPN1	1	PTP1B	MIM:176885|HGNC:HGNC:9642|Ensembl:ENSG00000196396|HPRD:01477|Vega:OTTHUMG00000032729	20q13.1-q13.2	protein tyrosine phosphatase, non-receptor type 1	protein-coding
5781	PTPN11	3	BPTP3|CFC|NS1|PTP-1D|PTP2C|SH-PTP2|SH-PTP3|SHP2	MIM:176876|HGNC:HGNC:9644|Ensembl:ENSG00000179295|HPRD:01470|Vega:OTTHUMG00000134334	12q24	protein tyrosine phosphatase, non-receptor type 11	protein-coding
5829	PXN	7	-	MIM:602505|HGNC:HGNC:9718|Ensembl:ENSG00000089159|Vega:OTTHUMG00000169169	12q24.31	paxillin	protein-coding
5868	RAB5A	3	RAB5	MIM:179512|HGNC:HGNC:9783|Ensembl:ENSG00000144566|HPRD:01542|Vega:OTTHUMG00000129889	3p24-p22	RAB5A, member RAS oncogene family	protein-coding
9135	RABEP1	1	RAB5EP|RABPT5	MIM:603616|HGNC:HGNC:17677|Ensembl:ENSG00000029725|HPRD:04684|Vega:OTTHUMG00000177870	17p13.2	rabaptin, RAB GTPase binding effector protein 1	protein-coding
27342	RABGEF1	1	RABEX5|RAP1|rabex-5	MIM:609700|HGNC:HGNC:17676|Ensembl:ENSG00000154710|Vega:OTTHUMG00000129547	7q11.21	RAB guanine nucleotide exchange factor (GEF) 1	protein-coding
5879	RAC1	20	MIG5|Rac-1|TC-25|p21-Rac1	MIM:602048|HGNC:HGNC:9801|Ensembl:ENSG00000136238|HPRD:03627|Vega:OTTHUMG00000023540	7p22	ras-related C3 botulinum toxin substrate 1 (rho family, small GTP binding protein Rac1)	protein-coding
5898	RALA	3	RAL	MIM:179550|HGNC:HGNC:9839|Ensembl:ENSG00000006451|HPRD:01549|Vega:OTTHUMG00000128775	7p15-p13	v-ral simian leukemia viral oncogene homolog A (ras related)	protein-coding
5899	RALB	3	-	MIM:179551|HGNC:HGNC:9840|Ensembl:ENSG00000144118|HPRD:01550|Vega:OTTHUMG00000131435	2q14.2	v-ral simian leukemia viral oncogene homolog B	protein-coding
5901	RAN	3	ARA24|Gsp1|TC4	MIM:601179|HGNC:HGNC:9846|Ensembl:ENSG00000132341|HPRD:03109|Vega:OTTHUMG00000134328	12q24.3	RAN, member RAS oncogene family	protein-coding
5908	RAP1B	1	K-REV|RAL1B	MIM:179530|HGNC:HGNC:9857|Ensembl:ENSG00000127314|HPRD:01546|Vega:OTTHUMG00000133660	12q14	RAP1B, member of RAS oncogene family	protein-coding
5925	RB1	9	OSRC|PPP1R130|RB|p105-Rb|pRb|pp110	MIM:614041|HGNC:HGNC:9884|Ensembl:ENSG00000139687|HPRD:01574|Vega:OTTHUMG00000016900	13q14.2	retinoblastoma 1	protein-coding
10432	RBM14	1	COAA|PSP2|SIP|SYTIP1|TMEM137	MIM:612409|HGNC:HGNC:14219|HPRD:11485|Vega:OTTHUMG00000140380	11q13.2	RNA binding motif protein 14	protein-coding
5954	RCN1	1	HEL-S-84|PIG20|RCAL|RCN	MIM:602735|HGNC:HGNC:9934|Ensembl:ENSG00000049449|HPRD:04111|Vega:OTTHUMG00000166227	11p13	reticulocalbin 1, EF-hand calcium binding domain	protein-coding
5962	RDX	2	DFNB24	MIM:179410|HGNC:HGNC:9944|Ensembl:ENSG00000137710|HPRD:01534|Vega:OTTHUMG00000166574	11q23	radixin	protein-coding
5970	RELA	9	NFKB3|p65	MIM:164014|HGNC:HGNC:9955|Ensembl:ENSG00000173039|HPRD:01241|Vega:OTTHUMG00000166566	11q13	v-rel avian reticuloendotheliosis viral oncogene homolog A	protein-coding
387	RHOA	18	ARH12|ARHA|RHO12|RHOH12	MIM:165390|HGNC:HGNC:667|Ensembl:ENSG00000067560|HPRD:01323|Vega:OTTHUMG00000156838	3p21.3	ras homolog family member A	protein-coding
389	RHOC	18	ARH9|ARHC|H9|RHOH9	MIM:165380|HGNC:HGNC:669|Ensembl:ENSG00000155366|HPRD:01322|Vega:OTTHUMG00000011905	1p13.1	ras homolog family member C	protein-coding
253260	RICTOR	1	AVO3|PIA|hAVO3	MIM:609022|HGNC:HGNC:28611|Ensembl:ENSG00000164327|HPRD:10682|Vega:OTTHUMG00000162037	5p13.1	RPTOR independent companion of MTOR, complex 2	protein-coding
390	RND3	1	ARHE|Rho8|RhoE|memB	MIM:602924|HGNC:HGNC:671|Ensembl:ENSG00000115963|HPRD:04233|Vega:OTTHUMG00000131859	2q23.3	Rho family GTPase 3	protein-coding
6050	RNH1	1	RAI|RNH	MIM:173320|HGNC:HGNC:10074|Ensembl:ENSG00000023191|HPRD:01412|Vega:OTTHUMG00000119086	11p15.5	ribonuclease/angiogenin inhibitor 1	protein-coding
9475	ROCK2	4	ROCK-II	MIM:604002|HGNC:HGNC:10252|Ensembl:ENSG00000134318|HPRD:04922|Vega:OTTHUMG00000149916	2p24	Rho-associated, coiled-coil containing protein kinase 2	protein-coding
6170	RPL39	1	L39|RPL39P42|RPL39_23_1806	MIM:300899|HGNC:HGNC:10350|Ensembl:ENSG00000198918|HPRD:03546|Vega:OTTHUMG00000022278	Xq24	ribosomal protein L39	protein-coding
6185	RPN2	1	RIBIIR|RPN-II|RPNII|SWP1	MIM:180490|HGNC:HGNC:10382|Ensembl:ENSG00000118705|HPRD:01609|Vega:OTTHUMG00000032409	20q12-q13.1	ribophorin II	protein-coding
6232	RPS27	1	MPS-1|MPS1|S27	MIM:603702|HGNC:HGNC:10416|Ensembl:ENSG00000177954|HPRD:04744|Vega:OTTHUMG00000036591	1q21	ribosomal protein S27	protein-coding
6197	RPS6KA3	4	CLS|HU-3|ISPK-1|MAPKAPK1B|MRX19|RSK|RSK2|S6K-alpha3|p90-RSK2|pp90RSK2	MIM:300075|HGNC:HGNC:10432|Ensembl:ENSG00000177189|HPRD:02092|Vega:OTTHUMG00000021231	Xp22.2-p22.1	ribosomal protein S6 kinase, 90kDa, polypeptide 3	protein-coding
3921	RPSA	2	37LRP|67LR|ICAS|LAMBR|LAMR1|LBP|LBP/p40|LRP|LRP/LR|NEM/1CHD4|SA|lamR|p40	MIM:150370|HGNC:HGNC:6502|Ensembl:ENSG00000168028|HPRD:01038|Vega:OTTHUMG00000131296	3p22.2	ribosomal protein SA	protein-coding
6240	RRM1	2	R1|RIR1|RR1	MIM:180410|HGNC:HGNC:10451|Ensembl:ENSG00000167325|HPRD:01588|Vega:OTTHUMG00000133361	11p15.5	ribonucleotide reductase M1	protein-coding
51773	RSF1	1	HBXAP|RSF-1|XAP8|p325	MIM:608522|HGNC:HGNC:18118|Ensembl:ENSG00000048649|HPRD:10537|Vega:OTTHUMG00000150433	11q14.1	remodeling and spacing factor 1	protein-coding
10856	RUVBL2	1	CGI-46|ECP51|INO80J|REPTIN|RVB2|TIH2|TIP48|TIP49B	MIM:604788|HGNC:HGNC:10475|Ensembl:ENSG00000183207|HPRD:16070|Vega:OTTHUMG00000183333	19q13.3	RuvB-like AAA ATPase 2	protein-coding
6281	S100A10	2	42C|ANX2L|ANX2LG|CAL1L|CLP11|Ca[1]|GP11|P11|p10	MIM:114085|HGNC:HGNC:10487|Ensembl:ENSG00000197747|HPRD:00232|Vega:OTTHUMG00000013068	1q21	S100 calcium binding protein A10	protein-coding
6282	S100A11	2	HEL-S-43|MLN70|S100C	MIM:603114|HGNC:HGNC:10488|Ensembl:ENSG00000163191|HPRD:04385|Vega:OTTHUMG00000013069	1q21	S100 calcium binding protein A11	protein-coding
6277	S100A6	5	2A9|5B10|CABP|CACY|PRA	MIM:114110|HGNC:HGNC:10496|Ensembl:ENSG00000197956|HPRD:00237|Vega:OTTHUMG00000013549	1q21	S100 calcium binding protein A6	protein-coding
6285	S100B	4	NEF|S100|S100-B|S100beta	MIM:176990|HGNC:HGNC:10500|HPRD:01505	21q22.3	S100 calcium binding protein B	protein-coding
10055	SAE1	1	AOS1|HSPC140|SUA1|UBLE1A	MIM:613294|HGNC:HGNC:30660|Ensembl:ENSG00000142230|HPRD:18010|Vega:OTTHUMG00000183464	19q13.32	SUMO1 activating enzyme subunit 1	protein-coding
950	SCARB2	1	AMRF|CD36L2|EPM4|HLGP85|LGP85|LIMP-2|LIMPII|SR-BII	MIM:602257|HGNC:HGNC:1665|Ensembl:ENSG00000138760|HPRD:03772|Vega:OTTHUMG00000130099	4q21.1	scavenger receptor class B, member 2	protein-coding
6334	SCN8A	1	CERIII|CIAT|EIEE13|MED|NaCh6|Nav1.6|PN4	MIM:600702|HGNC:HGNC:10596|Ensembl:ENSG00000196876|HPRD:09006|Vega:OTTHUMG00000169490	12q13	sodium channel, voltage gated, type VIII alpha subunit	protein-coding
9805	SCRN1	1	SES1	MIM:614965|HGNC:HGNC:22192|Ensembl:ENSG00000136193|HPRD:15304|Vega:OTTHUMG00000097093	7p14.3	secernin 1	protein-coding
6386	SDCBP	8	MDA-9|MDA9|ST1|SYCL|TACIP18	MIM:602217|HGNC:HGNC:10662|Ensembl:ENSG00000137575|HPRD:03741|Vega:OTTHUMG00000164303	8q12	syndecan binding protein (syntenin)	protein-coding
6390	SDHB	7	CWS2|IP|PGL4|SDH|SDH1|SDH2|SDHIP	MIM:185470|HGNC:HGNC:10681|Ensembl:ENSG00000117118|HPRD:01707|Vega:OTTHUMG00000002289	1p36.1-p35	succinate dehydrogenase complex, subunit B, iron sulfur (Ip)	protein-coding
26135	SERBP1	1	CGI-55|CHD3IP|HABP4L|PAI-RBP1|PAIRBP1	MIM:607378|HGNC:HGNC:17860|Ensembl:ENSG00000142864|Vega:OTTHUMG00000009372	1p31	SERPINE1 mRNA binding protein 1	protein-coding
5270	SERPINE2	1	GDN|GDNPF|PI-7|PI7|PN-1|PN1|PNI	MIM:177010|HGNC:HGNC:8951|Ensembl:ENSG00000135919|HPRD:01510|Vega:OTTHUMG00000133163	2q36.1	serpin peptidase inhibitor, clade E (nexin, plasminogen activator inhibitor type 1), member 2	protein-coding
6418	SET	1	2PP2A|I2PP2A|IGAAD|IPP2A2|PHAPII|TAF-I|TAF-IBETA	MIM:600960|HGNC:HGNC:10760|Ensembl:ENSG00000119335|HPRD:09023|Vega:OTTHUMG00000020755	9q34	SET nuclear proto-oncogene	protein-coding
23451	SF3B1	1	Hsh155|MDS|PRP10|PRPF10|SAP155|SF3b155	MIM:605590|HGNC:HGNC:10768|Ensembl:ENSG00000115524|HPRD:09281|Vega:OTTHUMG00000154447	2q33.1	splicing factor 3b, subunit 1, 155kDa	protein-coding
6464	SHC1	2	SHC|SHCA	MIM:600560|HGNC:HGNC:10840|Ensembl:ENSG00000160691|HPRD:02780|Vega:OTTHUMG00000037295	1q21	SHC (Src homology 2 domain containing) transforming protein 1	protein-coding
6494	SIPA1	1	SPA1	MIM:602180|HGNC:HGNC:10885|Ensembl:ENSG00000213445|HPRD:03713|Vega:OTTHUMG00000166541	11q13	signal-induced proliferation-associated 1	protein-coding
10723	SLC12A7	1	KCC4	MIM:604879|HGNC:HGNC:10915|Ensembl:ENSG00000113504|HPRD:09221|Vega:OTTHUMG00000161931	5p15	solute carrier family 12 (potassium/chloride transporter), member 7	protein-coding
6510	SLC1A5	1	AAAT|ASCT2|ATBO|M7V1|M7VS1|R16|RDRC	MIM:109190|HGNC:HGNC:10943|Ensembl:ENSG00000105281|HPRD:00173|Vega:OTTHUMG00000183434	19q13.3	solute carrier family 1 (neutral amino acid transporter), member 5	protein-coding
6520	SLC3A2	2	4F2|4F2HC|4T2HC|CD98|CD98HC|MDU1|NACAE	MIM:158070|HGNC:HGNC:11026|Ensembl:ENSG00000168003|HPRD:01148|Vega:OTTHUMG00000074091	11q13	solute carrier family 3 (amino acid transporter heavy chain), member 2	protein-coding
4087	SMAD2	3	JV18|JV18-1|MADH2|MADR2|hMAD-2|hSMAD2	MIM:601366|HGNC:HGNC:6768|Ensembl:ENSG00000175387|HPRD:03221|Vega:OTTHUMG00000132652	18q21.1	SMAD family member 2	protein-coding
4088	SMAD3	8	HSPC193|HsT17436|JV15-2|LDS1C|LDS3|MADH3	MIM:603109|HGNC:HGNC:6769|Ensembl:ENSG00000166949|HPRD:04380|HPRD:08533|Vega:OTTHUMG00000133230	15q22.33	SMAD family member 3	protein-coding
6597	SMARCA4	2	BAF190|BAF190A|BRG1|MRD16|RTPS2|SNF2|SNF2L4|SNF2LB|SWI2|hSNF2b	MIM:603254|HGNC:HGNC:11100|Ensembl:ENSG00000127616|HPRD:04459|Vega:OTTHUMG00000169272	19p13.2	SWI/SNF related, matrix associated, actin dependent regulator of chromatin, subfamily a, member 4	protein-coding
6598	SMARCB1	2	BAF47|INI1|MRD15|PPP1R144|RDT|RTPS1|SNF5|SNF5L1|SWNTS1|Sfh1p|Snr1|hSNFS	MIM:601607|HGNC:HGNC:11103|Ensembl:ENSG00000099956|HPRD:03364|Vega:OTTHUMG00000150737	22q11.23|22q11	SWI/SNF related, matrix associated, actin dependent regulator of chromatin, subfamily b, member 1	protein-coding
6599	SMARCC1	1	BAF155|CRACC1|Rsc8|SRG3|SWI3	MIM:601732|HGNC:HGNC:11104|Ensembl:ENSG00000173473|HPRD:03435|Vega:OTTHUMG00000133519	3p21.31	SWI/SNF related, matrix associated, actin dependent regulator of chromatin, subfamily c, member 1	protein-coding
6605	SMARCE1	2	BAF57	MIM:603111|HGNC:HGNC:11109|HPRD:04382	17q21.2	SWI/SNF related, matrix associated, actin dependent regulator of chromatin, subfamily e, member 1	protein-coding
27044	SND1	1	TDRD11|p100	MIM:602181|HGNC:HGNC:30646|Ensembl:ENSG00000197157|HPRD:03714|Vega:OTTHUMG00000157560	7q31.3	staphylococcal nuclease and tudor domain containing 1	protein-coding
6272	SORT1	1	Gp95|LDLCQ6|NT3	MIM:602458|HGNC:HGNC:11186|Ensembl:ENSG00000134243|HPRD:03910|Vega:OTTHUMG00000011999	1p13.3|1p21.3-p13.1	sortilin 1	protein-coding
6667	SP1	9	-	MIM:189906|HGNC:HGNC:11205|Ensembl:ENSG00000185591|HPRD:01796|Vega:OTTHUMG00000170047	12q13.1	Sp1 transcription factor	protein-coding
9043	SPAG9	1	CT89|HLC-6|HLC4|HLC6|JIP-4|JIP4|JLP|PHET|PIG6	MIM:605430|HGNC:HGNC:14524|Ensembl:ENSG00000008294|HPRD:10398|Vega:OTTHUMG00000162316	17q21.33	sperm associated antigen 9	protein-coding
6678	SPARC	4	ON	MIM:182120|HGNC:HGNC:11219|Ensembl:ENSG00000113140|HPRD:01631|Vega:OTTHUMG00000130122	5q31.3-q32	secreted protein, acidic, cysteine-rich (osteonectin)	protein-coding
6696	SPP1	47	BNSP|BSPI|ETA-1|OPN	MIM:166490|HGNC:HGNC:11255|Ensembl:ENSG00000118785|HPRD:01325|Vega:OTTHUMG00000130599	4q22.1	secreted phosphoprotein 1	protein-coding
8878	SQSTM1	1	A170|OSIL|PDB3|ZIP3|p60|p62|p62B	MIM:601530|HGNC:HGNC:11280|Ensembl:ENSG00000161011|HPRD:03319|Vega:OTTHUMG00000150643	5q35	sequestosome 1	protein-coding
6748	SSR4	1	CDG1Y|TRAPD	MIM:300090|HGNC:HGNC:11326|Ensembl:ENSG00000180879|HPRD:02101|Vega:OTTHUMG00000024212	Xq28	signal sequence receptor, delta	protein-coding
6484	ST3GAL4	1	CGS23|NANTA3|SAT3|SIAT4|SIAT4C|ST3GalIV|STZ	MIM:104240|HGNC:HGNC:10864|Ensembl:ENSG00000110080|HPRD:00084|Vega:OTTHUMG00000165830	11q24.2	ST3 beta-galactoside alpha-2,3-sialyltransferase 4	protein-coding
6772	STAT1	3	CANDF7|IMD31A|IMD31B|IMD31C|ISGF-3|STAT91	MIM:600555|HGNC:HGNC:11362|Ensembl:ENSG00000115415|HPRD:02777|Vega:OTTHUMG00000132699	2q32.2	signal transducer and activator of transcription 1, 91kDa	protein-coding
6774	STAT3	30	ADMIO|APRF|HIES	MIM:102582|HGNC:HGNC:11364|Ensembl:ENSG00000168610|HPRD:00026|Vega:OTTHUMG00000150645	17q21.31	signal transducer and activator of transcription 3 (acute-phase response factor)	protein-coding
6778	STAT6	2	D12S1644|IL-4-STAT|STAT6B|STAT6C	MIM:601512|HGNC:HGNC:11368|Ensembl:ENSG00000166888|HPRD:03302|Vega:OTTHUMG00000171194	12q13	signal transducer and activator of transcription 6, interleukin-4 induced	protein-coding
3925	STMN1	9	C1orf215|LAP18|Lag|OP18|PP17|PP19|PR22|SMN	MIM:151442|HGNC:HGNC:6510|Ensembl:ENSG00000117632|HPRD:01047|Vega:OTTHUMG00000007389	1p36.11	stathmin 1	protein-coding
30968	STOML2	3	HSPC108|SLP-2	MIM:608292|HGNC:HGNC:14559|Ensembl:ENSG00000165283|HPRD:16310|Vega:OTTHUMG00000019851	9p13.1	stomatin (EPB72)-like 2	protein-coding
10273	STUB1	2	CHIP|HSPABP2|NY-CO-7|SCAR16|SDCCAG7|UBOX1	MIM:607207|HGNC:HGNC:11427|Ensembl:ENSG00000103266|HPRD:06232|Vega:OTTHUMG00000121140	16p13.3	STIP1 homology and U-box containing protein 1, E3 ubiquitin protein ligase	protein-coding
23512	SUZ12	1	CHET9|JJAZ1	MIM:606245|HGNC:HGNC:17101|Ensembl:ENSG00000178691|HPRD:06949|Vega:OTTHUMG00000132813	17q11.2	SUZ12 polycomb repressive complex 2 subunit	protein-coding
29110	TBK1	1	NAK|T2K	MIM:604834|HGNC:HGNC:11584|Ensembl:ENSG00000183735|HPRD:05322|Vega:OTTHUMG00000168796	12q14.1	TANK-binding kinase 1	protein-coding
79718	TBL1XR1	2	C21|DC42|IRA1|TBLR1	MIM:608628|HGNC:HGNC:29529|Ensembl:ENSG00000177565|HPRD:15476|Vega:OTTHUMG00000157140	3q26.32	transducin (beta)-like 1 X-linked receptor 1	protein-coding
7015	TERT	8	CMM9|DKCA2|DKCB4|EST2|PFBMFT1|TCS1|TP2|TRT|hEST2|hTRT	MIM:187270|HGNC:HGNC:11730|Ensembl:ENSG00000164362|HPRD:01754|Vega:OTTHUMG00000090357	5p15.33	telomerase reverse transcriptase	protein-coding
26136	TES	1	TESS|TESS-2	MIM:606085|HGNC:HGNC:14620|Ensembl:ENSG00000135269|HPRD:05833|Vega:OTTHUMG00000023092	7q31.2	testin LIM domain protein	protein-coding
7020	TFAP2A	3	AP-2|AP-2alpha|AP2TF|BOFS|TFAP2	MIM:107580|HGNC:HGNC:11742|Ensembl:ENSG00000137203|HPRD:00128|Vega:OTTHUMG00000014235	6p24	transcription factor AP-2 alpha (activating enhancer binding protein 2 alpha)	protein-coding
10342	TFG	1	HMSNP|SPG57|TF6|TRKT3	MIM:602498|HGNC:HGNC:11758|Ensembl:ENSG00000114354|HPRD:03932|Vega:OTTHUMG00000159085	3q12.2	TRK-fused gene	protein-coding
7082	TJP1	1	ZO-1	MIM:601009|HGNC:HGNC:11827|Ensembl:ENSG00000104067|HPRD:03002|Vega:OTTHUMG00000137397	15q13	tight junction protein 1	protein-coding
7094	TLN1	1	ILWEQ|TLN	MIM:186745|HGNC:HGNC:11845|Ensembl:ENSG00000137076|HPRD:01726|Vega:OTTHUMG00000019874	9p13	talin 1	protein-coding
9777	TM9SF4	1	dJ836N17.2	HGNC:HGNC:30797|Ensembl:ENSG00000101337|HPRD:15514|Vega:OTTHUMG00000032206	20q11.21	transmembrane 9 superfamily protein member 4	protein-coding
3371	TNC	4	150-225|DFNA56|GMEM|GP|HXB|JI|TN|TN-C	MIM:187380|HGNC:HGNC:5318|Ensembl:ENSG00000041982|HPRD:01756|Vega:OTTHUMG00000021010	9q33	tenascin C	protein-coding
7153	TOP2A	6	TOP2|TP2A	MIM:126430|HGNC:HGNC:11989|Ensembl:ENSG00000131747|HPRD:00536|Vega:OTTHUMG00000155008	17q21-q22	topoisomerase (DNA) II alpha 170kDa	protein-coding
7170	TPM3	2	CAPM1|CFTD|HEL-189|HEL-S-82p|NEM1|OK/SW-cl.5|TM-5|TM3|TM30|TM30nm|TM5|TPMsk3|TRK|hscp30	MIM:191030|HGNC:HGNC:12012|Ensembl:ENSG00000143549|HPRD:01840|Vega:OTTHUMG00000035853	1q21.2	tropomyosin 3	protein-coding
1200	TPP1	1	CLN2|GIG1|LPIC|SCAR7|TPP-1	MIM:607998|HGNC:HGNC:2073|Ensembl:ENSG00000166340|HPRD:06415|Vega:OTTHUMG00000133404	11p15	tripeptidyl peptidase I	protein-coding
7189	TRAF6	1	MGC:3310|RNF85	MIM:602355|HGNC:HGNC:12036|HPRD:03833	11p12	TNF receptor-associated factor 6, E3 ubiquitin protein ligase	protein-coding
10131	TRAP1	3	HSP 75|HSP75|HSP90L|TRAP-1	MIM:606219|HGNC:HGNC:16264|Ensembl:ENSG00000126602|HPRD:05868|Vega:OTTHUMG00000129427	16p13.3	TNF receptor-associated protein 1	protein-coding
10155	TRIM28	1	KAP1|PPP1R157|RNF96|TF1B|TIF1B	MIM:601742|HGNC:HGNC:16384|Ensembl:ENSG00000130726|HPRD:03445|Vega:OTTHUMG00000183546	19q13.4	tripartite motif containing 28	protein-coding
22954	TRIM32	1	BBS11|HT2A|LGMD2H|TATIP	MIM:602290|HGNC:HGNC:16380|Ensembl:ENSG00000119401|HPRD:03797|Vega:OTTHUMG00000021026	9q33.1	tripartite motif containing 32	protein-coding
7251	TSG101	1	TSG10|VPS23	MIM:601387|HGNC:HGNC:15971|Ensembl:ENSG00000074319|HPRD:03229|Vega:OTTHUMG00000167725	11p15	tumor susceptibility 101	protein-coding
10381	TUBB3	1	CDCBM|CDCBM1|CFEOM3|CFEOM3A|FEOM3|TUBB4|beta-4	MIM:602661|HGNC:HGNC:20772|Ensembl:ENSG00000258947|HPRD:04044|Vega:OTTHUMG00000138985	16q24.3	tubulin, beta 3 class III	protein-coding
10383	TUBB4B	1	Beta2|TUBB2|TUBB2C	MIM:602660|HGNC:HGNC:20771|Ensembl:ENSG00000188229|HPRD:04043|Vega:OTTHUMG00000131783	9q34	tubulin, beta 4B class IVb	protein-coding
200081	TXLNA	1	IL14|TXLN	MIM:608676|HGNC:HGNC:30685|Ensembl:ENSG00000084652|HPRD:09408|Vega:OTTHUMG00000004423	1p35.1	taxilin alpha	protein-coding
7295	TXN	1	TRDX|TRX|TRX1	MIM:187700|HGNC:HGNC:12435|Ensembl:ENSG00000136810|HPRD:01761|Vega:OTTHUMG00000020480	9q31	thioredoxin	protein-coding
7298	TYMS	6	HST422|TMS|TS	MIM:188350|HGNC:HGNC:12441|Ensembl:ENSG00000176890|HPRD:01774|Vega:OTTHUMG00000131473	18p11.32	thymidylate synthetase	protein-coding
10054	UBA2	1	ARX|HRIHFB2115|SAE2	MIM:613295|HGNC:HGNC:30661|Ensembl:ENSG00000126261|HPRD:11658|Vega:OTTHUMG00000182090	19q12	ubiquitin-like modifier activating enzyme 2	protein-coding
7329	UBE2I	2	C358B7.1|P18|UBC9	MIM:601661|HGNC:HGNC:12485|Ensembl:ENSG00000103275|HPRD:09045|Vega:OTTHUMG00000186701	16p13.3	ubiquitin-conjugating enzyme E2I	protein-coding
7334	UBE2N	1	HEL-S-71|UBC13|UBCHBEN; UBC13|UbcH-ben|UbcH13	MIM:603679|HGNC:HGNC:12492|Ensembl:ENSG00000177889|Vega:OTTHUMG00000170156	12q22	ubiquitin conjugating enzyme E2 N	protein-coding
7372	UMPS	4	OPRT	MIM:613891|HGNC:HGNC:12563|Ensembl:ENSG00000114491|HPRD:02022|Vega:OTTHUMG00000159431	3q13	uridine monophosphate synthetase	protein-coding
55898	UNC45A	1	GC-UNC45|GCUNC-45|GCUNC45|IRO039700|SMAP-1|SMAP1|UNC-45A	MIM:611219|HGNC:HGNC:30594|Ensembl:ENSG00000140553|HPRD:18070|Vega:OTTHUMG00000141261	15q26.1	unc-45 homolog A (C. elegans)	protein-coding
5976	UPF1	1	HUPF1|NORF1|RENT1|pNORF1|smg-2	MIM:601430|HGNC:HGNC:9962|Ensembl:ENSG00000005007|HPRD:03254|Vega:OTTHUMG00000183025	19p13.11	UPF1 regulator of nonsense transcripts homolog (yeast)	protein-coding
7378	UPP1	1	UDRPASE|UP|UPASE|UPP	MIM:191730|HGNC:HGNC:12576|Ensembl:ENSG00000183696|HPRD:08932|Vega:OTTHUMG00000129253	7p12.3	uridine phosphorylase 1	protein-coding
9097	USP14	1	TGT	MIM:607274|HGNC:HGNC:12612|HPRD:06279	18p11.32	ubiquitin specific peptidase 14 (tRNA-guanine transglycosylase)	protein-coding
27340	UTP20	1	DRIM	MIM:612822|HGNC:HGNC:17897|Ensembl:ENSG00000120800|HPRD:09928|Vega:OTTHUMG00000170270	12q23	UTP20, small subunit (SSU) processome component, homolog (yeast)	protein-coding
7408	VASP	1	-	MIM:601703|HGNC:HGNC:12652|Ensembl:ENSG00000125753|HPRD:03415|Vega:OTTHUMG00000182124	19q13.32	vasodilator-stimulated phosphoprotein	protein-coding
7410	VAV2	1	VAV-2	MIM:600428|HGNC:HGNC:12658|Ensembl:ENSG00000160293|HPRD:02694|Vega:OTTHUMG00000020882	9q34.1	vav 2 guanine nucleotide exchange factor	protein-coding
7415	VCP	1	ALS14|HEL-220|HEL-S-70|IBMPFD|IBMPFD1|TERA|p97	MIM:601023|HGNC:HGNC:12666|Ensembl:ENSG00000165280|HPRD:03013|Vega:OTTHUMG00000019855	9p13.3	valosin containing protein	protein-coding
7431	VIM	13	CTRCT30|HEL113	MIM:193060|HGNC:HGNC:12692|Ensembl:ENSG00000026025|HPRD:01899|Vega:OTTHUMG00000017744	10p13	vimentin	protein-coding
81671	VMP1	3	EPG3|TANGO5|TMEM49	MIM:611753|HGNC:HGNC:29559|Ensembl:ENSG00000062716|HPRD:15649|Vega:OTTHUMG00000179882	17q23.1	vacuole membrane protein 1	protein-coding
7453	WARS	1	GAMMA-2|IFI53|IFP53	MIM:191050|HGNC:HGNC:12729|Ensembl:ENSG00000140105|HPRD:01845|Vega:OTTHUMG00000171572	14q32.31	tryptophanyl-tRNA synthetase	protein-coding
8976	WASL	1	N-WASP|NWASP|WASPB	MIM:605056|HGNC:HGNC:12735|Ensembl:ENSG00000106299|HPRD:05448|Vega:OTTHUMG00000157346	7q31.3	Wiskott-Aldrich syndrome-like	protein-coding
331	XIAP	4	API3|BIRC4|IAP-3|ILP1|MIHA|XLP2|hIAP-3|hIAP3	MIM:300079|HGNC:HGNC:592|Ensembl:ENSG00000101966|HPRD:02094|Vega:OTTHUMG00000022336	Xq25	X-linked inhibitor of apoptosis, E3 ubiquitin protein ligase	protein-coding
7520	XRCC5	1	KARP-1|KARP1|KU80|KUB2|Ku86|NFIV	MIM:194364|HGNC:HGNC:12833|Ensembl:ENSG00000079246|HPRD:08935|Vega:OTTHUMG00000133059	2q35	X-ray repair complementing defective repair in Chinese hamster cells 5 (double-strand-break rejoining)	protein-coding
10413	YAP1	6	COB1|YAP|YAP2|YAP65|YKI	MIM:606608|HGNC:HGNC:16262|Ensembl:ENSG00000137693|HPRD:09424|Vega:OTTHUMG00000167322	11q13	Yes-associated protein 1	protein-coding
4904	YBX1	3	BP-8|CSDA2|CSDB|DBPB|MDR-NF1|NSEP-1|NSEP1|YB-1|YB1	MIM:154030|HGNC:HGNC:8014|Ensembl:ENSG00000065978|HPRD:01095|Vega:OTTHUMG00000007523	1p34	Y box binding protein 1	protein-coding
7531	YWHAE	2	14-3-3E|HEL2|KCIP-1|MDCR|MDS	MIM:605066|HGNC:HGNC:12851|Ensembl:ENSG00000108953|HPRD:05457|Vega:OTTHUMG00000134316	17p13.3	tyrosine 3-monooxygenase/tryptophan 5-monooxygenase activation protein, epsilon	protein-coding
7532	YWHAG	1	14-3-3GAMMA|PPP1R170	MIM:605356|HGNC:HGNC:12852|Ensembl:ENSG00000170027|HPRD:05639|Vega:OTTHUMG00000022862	7q11.23	tyrosine 3-monooxygenase/tryptophan 5-monooxygenase activation protein, gamma	protein-coding
7534	YWHAZ	2	14-3-3-zeta|HEL-S-3|HEL4|KCIP-1|YWHAD	MIM:601288|HGNC:HGNC:12855|Ensembl:ENSG00000164924|HPRD:03183|Vega:OTTHUMG00000134291	8q23.1	tyrosine 3-monooxygenase/tryptophan 5-monooxygenase activation protein, zeta	protein-coding
9839	ZEB2	9	HSPC082|SIP-1|SIP1|SMADIP1|ZFHX1B	MIM:605802|HGNC:HGNC:14881|Ensembl:ENSG00000169554|HPRD:05780|Vega:OTTHUMG00000187624	2q22.3	zinc finger E-box binding homeobox 2	protein-coding
463	ZFHX3	1	ATBF1|ATBT|ZNF927	MIM:104155|HGNC:HGNC:777|Ensembl:ENSG00000140836|HPRD:00075|Vega:OTTHUMG00000137599	16q22.3	zinc finger homeobox 3	protein-coding
7764	ZNF217	2	ZABC1	MIM:602967|HGNC:HGNC:13009|Ensembl:ENSG00000171940|HPRD:04272|Vega:OTTHUMG00000032764	20q13.2	zinc finger protein 217	protein-coding

## Sheet: 13D
Common proteins expressed or selectively not expressed in human embryonic stem cells, between WM115 and WM266-4 cell lines
Gene Symbol	Full Name	Family Members
AASS	aminoadipate-semialdehyde synthase	2
ACTC1	actin alpha cardiac muscle 1	2
ACTN3	actinin alpha 3 (gene/pseudogene)	1
AK4	adenylate kinase 4	1
AKAP12	A-kinase anchoring protein 12	1
ANK3	ankyrin 3	1
ANXA1	annexin A1	2
APOB	apolipoprotein B	1
ARAP3	ArfGAP with RhoGAP domain, ankyrin repeat and PH domain 3	1
ARCN1	archain 1	1
ARHGAP23	Rho GTPase activating protein 23	1
ARHGEF11	Rho guanine nucleotide exchange factor 11	1
ATP10A	ATPase phospholipid transporting 10A (putative)	1
ATP5F1A	ATP synthase F1 subunit alpha	1
BPTF	bromodomain PHD finger transcription factor	1
BYSL	bystin like	1
CACUL1	CDK2 associated cullin domain 1	1
CALD1	caldesmon 1	2
CANX	calnexin	1
CAPN6	calpain 6	1
CARD11	caspase recruitment domain family member 11	1
CAV1	caveolin 1	2
CAVIN1	caveolae associated protein 1	1
CD44	CD44 molecule (Indian blood group)	2
CD9	CD9 molecule	1
CLMN	calmin	1
COL5A2	collagen type V alpha 2 chain	1
DCLK1	doublecortin like kinase 1	3
DPYSL3	dihydropyrimidinase like 3	1
DUT	deoxyuridine triphosphatase	1
ENG	endoglin	1
ENO2	enolase 2	1
EPHA2	EPH receptor A2	2
FAM184A	family with sequence similarity 184 member A	1
FKBP5	FKBP prolyl isomerase 5	1
FLNC	filamin C	1
G3BP1	G3BP stress granule assembly factor 1	1
GLI2	GLI family zinc finger 2	1
H1-5	H1.5 linker histone, cluster member	1
H2BC11	H2B clustered histone 11	1
HLA-DRA	major histocompatibility complex, class II, DR alpha	1
HMCN1	hemicentin 1	1
HSPA2	heat shock protein family A (Hsp70) member 2	1
IGFBP2	insulin like growth factor binding protein 2	2
INVS	inversin	1
ITGA3	integrin subunit alpha 3	1
LGALS1	galectin 1	1
LRATD2	LRAT domain containing 2	3
LRP2	LDL receptor related protein 2	1
ME1	malic enzyme 1	1
MESD	mesoderm development LRP chaperone	1
NCOA5	nuclear receptor coactivator 5	1
NEO1	neogenin 1	1
NES	nestin	2
NME1	NME/NM23 nucleoside diphosphate kinase 1	1
NPM1	nucleophosmin 1	5
NQO1	NAD(P)H quinone dehydrogenase 1	1
NUP188	nucleoporin 188	1
P3H2	prolyl 3-hydroxylase 2	1
PAWR	pro-apoptotic WT1 regulator	1
PCSK5	proprotein convertase subtilisin/kexin type 5	1
PDCD4	programmed cell death 4	1
PPIC	peptidylprolyl isomerase C	2
PPME1	protein phosphatase methylesterase 1	1
PPP1R10	protein phosphatase 1 regulatory subunit 10	1
PREX2	phosphatidylinositol-3,4,5-trisphosphate dependent Rac exchange factor 2	1
PTPN1	protein tyrosine phosphatase non-receptor type 1	1
PTPRZ1	protein tyrosine phosphatase receptor type Z1	5
RAB31	RAB31, member RAS oncogene family	2
RND3	Rho family GTPase 3	2
RPL22	ribosomal protein L22	1
SAMHD1	SAM and HD domain containing deoxynucleoside triphosphate triphosphohydrolase 1	1
SEMA3D	semaphorin 3D	1
SEPHS1	selenophosphate synthetase 1	1
SGK1	serum/glucocorticoid regulated kinase 1	1
SH2B3	SH2B adaptor protein 3	1
SLC1A5	solute carrier family 1 member 5	1
SLC4A7	solute carrier family 4 member 7	2
SMARCA2	SWI/SNF related, matrix associated, actin dependent regulator of chromatin, subfamily a, member 2	1
SORBS2	sorbin and SH3 domain containing 2	1
SPP1	secreted phosphoprotein 1	4
STAT3	signal transducer and activator of transcription 3	1
STOM	stomatin	1
TFAP2A	transcription factor AP-2 alpha	1
TNC	tenascin C	1
TNIK	TRAF2 and NCK interacting kinase	1
TRA2A	transformer 2 alpha homolog	1
TXNDC5	thioredoxin domain containing 5	1
UGP2	UDP-glucose pyrophosphorylase 2	1
USP9X	ubiquitin specific peptidase 9 X-linked	1
VIM	vimentin	1
VPS13B	vacuolar protein sorting 13 homolog B	1
ZC3H6	zinc finger CCCH-type containing 6	1

## Sheet: 13E
Common mutations between WM115 and WM266-4 cell lines
Gene	Chr	Start Position	End Position	Variant Classification	Variant annotation	Variant Type	Reference Allele	Tumor Seq Allele	Annotation Transcript	Protein Change
ABCA12	2	215865508	215865508	Missense_Mutation	other non-conserving	SNP	C	T	ENST00000272895.7	p.E1034K
ABCC1	16	16139785	16139785	Missense_Mutation	other non-conserving	SNP	C	T	ENST00000399410.3	p.T378I
ABCC6	16	16302665	16302665	Silent	Silent	SNP	C	T	ENST00000205557.7	p.S238S
ACOX2	3	58508255	58508255	Nonsense_Mutation	damaging	SNP	G	A	ENST00000302819.5	p.Q534*
ACRBP	12	6754400	6754400	Missense_Mutation	other non-conserving	SNP	G	A	ENST00000229243.2	p.S154L
ACTC1	15	35086928	35086928	Missense_Mutation	other non-conserving	SNP	C	T	ENST00000290378.4	p.A28T
ADAM28	8	24199262	24199262	Missense_Mutation	other non-conserving	SNP	G	A	ENST00000265769.4	p.D608N
ADAM9	8	38934904	38934904	Missense_Mutation	other non-conserving	SNP	G	A	ENST00000487273.2	p.E619K
ADARB2	10	1313163	1313163	Silent	Silent	SNP	G	A	ENST00000381312.1	p.I393I
ADCY7	16	50325676	50325676	Silent	Silent	SNP	G	A	ENST00000394697.2	p.V135V
ADCY8	8	131826471	131826471	Silent	Silent	SNP	C	T	ENST00000286355.5	p.L919L
ADGRE3	19	14774333	14774333	Silent	Silent	SNP	G	A	ENST00000253673.5	p.P32P
AFM	4	74364929	74364929	Missense_Mutation	other non-conserving	SNP	C	T	ENST00000226355.3	p.T463M
AFP	4	74306437	74306437	Missense_Mutation	other non-conserving	SNP	A	G	ENST00000395792.2	p.K130R
ALDH6A1	14	74531554	74531554	Missense_Mutation	other non-conserving	SNP	T	A	ENST00000553458.1	p.R492W
ALPK3	15	85400177	85400177	Silent	Silent	SNP	C	A	ENST00000258888.5	p.S938S
ANKFN1	17	54534728	54534728	Missense_Mutation	other non-conserving	SNP	A	T	ENST00000318698.2	p.Q476L
ANKRD11	16	89346227	89346227	Silent	Silent	SNP	G	A	ENST00000301030.4	p.P2241P
ANKRD18A	9	38586237	38586237	Silent	Silent	SNP	T	G	ENST00000399703.5	p.G730G
ANKRD36	2	97856900	97856900	Nonsense_Mutation	damaging	SNP	G	T	ENST00000461153.2	p.G777*
APEX1	14	20925231	20925231	Missense_Mutation	other non-conserving	SNP	A	T	ENST00000216714.3	p.N174I
AQP3	9	33442357	33442357	Missense_Mutation	other non-conserving	SNP	G	A	ENST00000297991.4	p.R218W
ARHGAP11A	15	32928012	32928012	Missense_Mutation	other non-conserving	SNP	T	C	ENST00000361627.3	p.V460A
ARHGAP31	3	119134577	119134577	Silent	Silent	SNP	C	T	ENST00000264245.4	p.P1267P
ARSJ	4	114824442	114824442	Missense_Mutation	other non-conserving	SNP	A	T	ENST00000315366.7	p.I263N
ASCC3	6	101246698	101246698	Missense_Mutation	other non-conserving	SNP	C	A	ENST00000369162.2	p.G429V
ASCC3	6	101246699	101246699	Nonsense_Mutation	damaging	SNP	C	A	ENST00000369162.2	p.G429*
ATP2A3	17	3844336	3844336	Missense_Mutation	other non-conserving	SNP	C	T	ENST00000352011.3	p.A677T
AURKB	17	8108191	8108191	Nonstop_Mutation	other non-conserving	SNP	A	G	ENST00000585124.1	p.*345R
BBS7	4	122768628	122768628	Missense_Mutation	other non-conserving	SNP	T	C	ENST00000264499.4	p.H323R
BBS7	4	122770069	122770069	Silent	Silent	SNP	G	A	ENST00000264499.4	p.S288S
BBS7	4	122784431	122784431	Missense_Mutation	other non-conserving	SNP	C	A	ENST00000264499.4	p.V36F
BCL9	1	147091361	147091361	Missense_Mutation	other non-conserving	SNP	C	T	ENST00000234739.3	p.P467L
BCL9	1	147091361	147091362	Missense_Mutation	other non-conserving	DNP	CC	TT	ENST00000234739.3	p.P467L
BMP3	4	81967149	81967149	Nonsense_Mutation	damaging	SNP	C	T	ENST00000282701.2	p.R192*
BMX	X	15543458	15543458	Missense_Mutation	other non-conserving	SNP	A	T	ENST00000357607.2	p.N267I
BPTF	17	65907571	65907571	Nonsense_Mutation	damaging	SNP	G	T	ENST00000321892.4	p.E1317*
BRAF	7	140453135	140453135	Silent	Silent	SNP	C	A	ENST00000288602.6	p.V600V
BRAF	7	140453135	140453136	Missense_Mutation	other non-conserving	DNP	CA	AT	ENST00000288602.6	p.V600D
BRAF	7	140453136	140453136	Missense_Mutation	other non-conserving	SNP	A	T	ENST00000288602.6	p.V600E
BRD1	22	50171353	50171353	Missense_Mutation	other non-conserving	SNP	G	A	ENST00000216267.8	p.S858F
C1QTNF2	5	159776645	159776645	Missense_Mutation	other non-conserving	SNP	C	T	ENST00000393975.3	p.G175S
C1S	12	7175073	7175073	Missense_Mutation	other non-conserving	SNP	G	A	ENST00000406697.1	p.G398D
C21orf58	21	47734663	47734663	Silent	Silent	SNP	C	T	ENST00000291691.7	p.L192L
C2orf42	2	70408860	70408860	Silent	Silent	SNP	G	A	ENST00000264434.2	p.Y86Y
C4orf33	4	130030694	130030694	Missense_Mutation	other non-conserving	SNP	C	T	ENST00000281146.5	p.P121S
C8A	1	57349208	57349208	Missense_Mutation	other non-conserving	SNP	C	T	ENST00000361249.3	p.L237F
CACNA1D	3	53761001	53761001	Silent	Silent	SNP	C	T	ENST00000350061.5	p.F732F
CACNA1S	1	201016672	201016672	Missense_Mutation	other non-conserving	SNP	C	A	ENST00000362061.3	p.Q1508H
CAPN11	6	44137184	44137184	Silent	Silent	SNP	C	T	ENST00000398776.1	p.F85F
CAPN12	19	39229107	39229107	Missense_Mutation	other non-conserving	SNP	G	T	ENST00000328867.4	p.L281M
CARNMT1	9	77598722	77598722	Silent	Silent	SNP	G	A	ENST00000376834.3	p.Y397Y
CBY2	13	46288384	46288384	Silent	Silent	SNP	G	A	ENST00000310521.1	p.L408L
CCDC149	4	24821574	24821574	Missense_Mutation	other non-conserving	SNP	T	C	ENST00000389609.4	p.S356G
CCDC158	4	77317542	77317542	Silent	Silent	SNP	T	C	ENST00000388914.3	p.K56K
CCDC88B	11	64112140	64112140	Silent	Silent	SNP	G	A	ENST00000356786.5	p.Q709Q
CCDC9B	15	40633031	40633031	Missense_Mutation	other non-conserving	SNP	G	A	ENST00000559313.1	p.P41L
CCT6B	17	33259391	33259391	Missense_Mutation	other non-conserving	SNP	G	A	ENST00000314144.5	p.P448S
CD84	1	160518073	160518073	Silent	Silent	SNP	C	T	ENST00000311224.4	p.G337G
CDC42EP4	17	71282456	71282456	Missense_Mutation	other non-conserving	SNP	C	T	ENST00000335793.3	p.G62S
CDH13	16	83065817	83065817	Silent	Silent	SNP	C	T	ENST00000566620.1	p.S120S
CEP126	11	101815018	101815018	Missense_Mutation	other non-conserving	SNP	G	A	ENST00000263468.8	p.E91K
CERK	22	47085964	47085964	Missense_Mutation	other non-conserving	SNP	G	C	ENST00000216264.8	p.S489C
CHFR	12	133428260	133428260	Missense_Mutation	other non-conserving	SNP	G	A	ENST00000432561.2	p.P491L
CHRM3	1	240070862	240070862	Silent	Silent	SNP	C	T	ENST00000255380.4	p.F37F
CLDN1	3	190030677	190030677	Silent	Silent	SNP	C	T	ENST00000295522.3	p.A124A
CLDN25	11	113650726	113650726	Missense_Mutation	other non-conserving	SNP	T	A	ENST00000453129.2	p.F70Y
CMAS	12	22213801	22213801	Missense_Mutation	other non-conserving	SNP	A	T	ENST00000229329.2	p.E243D
CMYA5	5	79031946	79031946	Missense_Mutation	other non-conserving	SNP	C	T	ENST00000446378.2	p.P2453L
CNNM1	10	101122097	101122097	Missense_Mutation	other non-conserving	SNP	G	A	ENST00000356713.4	p.E658K
CNST	1	246811165	246811165	Silent	Silent	SNP	A	G	ENST00000366513.4	p.G554G
CNTN5	11	100226873	100226873	Silent	Silent	SNP	G	A	ENST00000524871.1	p.S1075S
COL11A1	1	103427793	103427793	Missense_Mutation	other non-conserving	SNP	C	T	ENST00000370096.3	p.G1018E
COL11A1	1	103461597	103461597	Splice_Site	damaging	SNP	C	T	ENST00000370096.3	p.G748D
COL19A1	6	70897795	70897795	Missense_Mutation	other non-conserving	SNP	C	T	ENST00000322773.4	p.P958L
COL5A1	9	137593158	137593158	Silent	Silent	SNP	C	T	ENST00000371817.3	p.I211I
CPT1B	22	51011428	51011428	Missense_Mutation	other non-conserving	SNP	C	T	ENST00000360719.2	p.E410K
CRAMP1L	16	1676070	1676070	Frame_Shift_Del	damaging	DEL	C	-	ENST00000397412.3	p.S149fs
CROCC	1	17273366	17273366	Missense_Mutation	other non-conserving	SNP	G	C	ENST00000375541.5	p.E798D
CSMD1	8	3063140	3063140	Missense_Mutation	other non-conserving	SNP	G	A	ENST00000520002.1	p.P1625S
CSMD2	1	34102093	34102093	Silent	Silent	SNP	G	A	ENST00000373380.1	p.S485S
CWC22	2	180835743	180835743	Missense_Mutation	other non-conserving	SNP	T	A	ENST00000410053.3	p.S289C
CYP3A7	7	99311138	99311138	Silent	Silent	SNP	C	T	ENST00000336374.2	p.Q273Q
CYTH4	22	37692055	37692055	Silent	Silent	SNP	G	A	ENST00000248901.6	p.K61K
DAAM2	6	39851747	39851747	Missense_Mutation	other non-conserving	SNP	C	T	ENST00000398904.2	p.P619S
DBH	9	136501595	136501595	Silent	Silent	SNP	G	A	ENST00000393056.2	p.V34V
DGKG	3	186015915	186015915	Missense_Mutation	other non-conserving	SNP	G	A	ENST00000265022.3	p.P83L
DNAH10	12	124335466	124335466	Missense_Mutation	other non-conserving	SNP	G	A	ENST00000409039.3	p.R1927H
DNAH2	17	7668714	7668714	Silent	Silent	SNP	G	A	ENST00000572933.1	p.L1114L
DNAH2	17	7727605	7727605	Missense_Mutation	other non-conserving	SNP	G	A	ENST00000572933.1	p.R3882Q
DNAH3	16	20974955	20974955	Silent	Silent	SNP	C	T	ENST00000261383.3	p.E3417E
DNAH7	2	196729399	196729399	Missense_Mutation	other non-conserving	SNP	G	A	ENST00000312428.6	p.S2327F
DNAH9	17	11726233	11726233	Missense_Mutation	other non-conserving	SNP	C	T	ENST00000262442.4	p.S3043F
DNTT	10	98092135	98092135	Missense_Mutation	other non-conserving	SNP	G	A	ENST00000371174.2	p.E381K
DOCK3	3	51413217	51413217	Silent	Silent	SNP	C	T	ENST00000266037.9	p.V1817V
DOCK8	9	340285	340285	Missense_Mutation	other non-conserving	SNP	C	T	ENST00000453981.1	p.P548L
DPF1	19	38707017	38707017	Missense_Mutation	other non-conserving	SNP	G	A	ENST00000420980.2	p.P235S
DRD3	3	113890750	113890750	Silent	Silent	SNP	G	A	ENST00000460779.1	p.A30A
DRD3	3	113890793	113890793	Missense_Mutation	other non-conserving	SNP	C	T	ENST00000460779.1	p.G16E
DSG2	18	29116301	29116301	Silent	Silent	SNP	G	A	ENST00000261590.8	p.L520L
DSG3	18	29054125	29054125	Missense_Mutation	other non-conserving	SNP	G	A	ENST00000257189.4	p.G715S
DST	6	56420572	56420572	Missense_Mutation	other non-conserving	SNP	T	C	ENST00000361203.3	p.I4692V
DTNB	2	25655782	25655782	Missense_Mutation	other non-conserving	SNP	G	A	ENST00000406818.3	p.T477M
EBF1	5	158135095	158135095	Missense_Mutation	other non-conserving	SNP	C	T	ENST00000313708.6	p.A546T
EDARADD	1	236645809	236645809	Missense_Mutation	other non-conserving	SNP	C	T	ENST00000334232.4	p.R170W
EIF5B	2	99995581	99995581	Silent	Silent	SNP	C	T	ENST00000289371.6	p.L648L
ENO3	17	4860288	4860288	Silent	Silent	SNP	T	C	ENST00000323997.6	p.L417L
EOGT	3	69037501	69037501	Missense_Mutation	other non-conserving	SNP	C	T	ENST00000383701.3	p.R343K
ERC2	3	56468963	56468963	Missense_Mutation	other non-conserving	SNP	G	A	ENST00000288221.6	p.P25S
ERGIC3	20	34145242	34145242	Missense_Mutation	other non-conserving	SNP	C	G	ENST00000348547.2	p.I373M
FAM126B	2	201846401	201846401	Silent	Silent	SNP	G	A	ENST00000418596.3	p.S395S
FAM169A	5	74109758	74109758	Missense_Mutation	other non-conserving	SNP	C	T	ENST00000389156.4	p.D193N
FAM178B	2	97637646	97637646	Missense_Mutation	other non-conserving	SNP	C	T	ENST00000417561.3	p.A334T
FAM222A	12	110206066	110206066	Missense_Mutation	other non-conserving	SNP	C	T	ENST00000538780.1	p.S111F
FBLN2	3	13612534	13612534	Missense_Mutation	other non-conserving	SNP	G	T	ENST00000295760.7	p.G227C
FBN1	15	48719794	48719794	Missense_Mutation	other non-conserving	SNP	G	A	ENST00000316623.5	p.H2392Y
FBN1	15	48719794	48719795	Missense_Mutation	other non-conserving	DNP	GG	AA	ENST00000316623.5	p.H2392Y
FBN1	15	48719795	48719795	Silent	Silent	SNP	G	A	ENST00000316623.5	p.P2391P
FBRSL1	12	133146736	133146736	Missense_Mutation	other non-conserving	SNP	C	T	ENST00000434748.2	p.P306S
FCRL3	1	157665299	157665299	Missense_Mutation	other non-conserving	SNP	G	A	ENST00000368184.3	p.P411S
FEZF2	3	62358477	62358477	Missense_Mutation	other non-conserving	SNP	C	T	ENST00000283268.3	p.A23T
FGFR3	4	1806186	1806186	Missense_Mutation	other non-conserving	SNP	C	T	ENST00000260795.2	p.P402L
FTCD	21	47571509	47571509	Missense_Mutation	other non-conserving	SNP	G	A	ENST00000291670.5	p.A200V
FXYD1	19	35631511	35631511	Silent	Silent	SNP	G	A	ENST00000588081.1	p.K24K
GALNT17	7	71036282	71036282	Missense_Mutation	other non-conserving	SNP	G	A	ENST00000333538.5	p.M325I
GALNT9	12	132681754	132681754	Silent	Silent	SNP	C	T	ENST00000328957.8	p.V570V
GAPDH	12	6646165	6646165	Missense_Mutation	other non-conserving	SNP	G	A	ENST00000229239.5	p.E106K
GEMIN5	5	154270903	154270903	Missense_Mutation	other non-conserving	SNP	T	G	ENST00000285873.7	p.Q1387P
GIMAP2	7	150389523	150389523	Missense_Mutation	other non-conserving	SNP	C	T	ENST00000223293.5	p.S50L
GJB5	1	35223735	35223735	Silent	Silent	SNP	G	A	ENST00000338513.1	p.V268V
GMIP	19	19744615	19744615	Silent	Silent	SNP	G	A	ENST00000203556.4	p.T823T
GPS2	17	7216938	7216938	Missense_Mutation	other non-conserving	SNP	G	A	ENST00000380728.2	p.P195S
GRIK3	1	37337818	37337818	Missense_Mutation	other non-conserving	SNP	G	T	ENST00000373091.3	p.H235N
GRIK4	11	120837993	120837993	Missense_Mutation	other non-conserving	SNP	G	A	ENST00000527524.2	p.G786R
GRIN2B	12	14019023	14019023	Silent	Silent	SNP	G	A	ENST00000609686.1	p.I40I
GRM3	7	86415950	86415950	Missense_Mutation	other non-conserving	SNP	C	T	ENST00000361669.2	p.S281L
GRXCR1	4	42964963	42964963	Missense_Mutation	other non-conserving	SNP	C	T	ENST00000399770.2	p.R147C
HAVCR2	5	156533648	156533648	Silent	Silent	SNP	G	A	ENST00000307851.4	p.V128V
HDAC5	17	42164059	42164059	Missense_Mutation	other non-conserving	SNP	G	A	ENST00000393622.2	p.A644V
HDAC7	12	48185370	48185370	Splice_Site	damaging	SNP	T	C	ENST00000427332.2	p.A605A
HDAC7	12	48185371	48185371	Missense_Mutation	other non-conserving	SNP	G	T	ENST00000427332.2	p.A605E
HEATR5A	14	31762605	31762605	Missense_Mutation	other non-conserving	SNP	T	C	ENST00000389961.3	p.N2010S
HEG1	3	124739646	124739646	Silent	Silent	SNP	A	G	ENST00000311127.4	p.N414N
HESX1	3	57233825	57233825	Missense_Mutation	other non-conserving	SNP	G	A	ENST00000295934.3	p.P41L
HGF	7	81381472	81381472	Missense_Mutation	other non-conserving	SNP	G	A	ENST00000222390.5	p.R197C
HPN	19	35551319	35551319	Missense_Mutation	other non-conserving	SNP	C	T	ENST00000262626.2	p.P175S
HYAL1	3	50340340	50340340	Silent	Silent	SNP	G	A	ENST00000266031.4	p.L16L
IARS2	1	220307803	220307803	Nonsense_Mutation	damaging	SNP	C	T	ENST00000302637.5	p.Q633*
IDE	10	94267884	94267884	Missense_Mutation	other non-conserving	SNP	G	A	ENST00000265986.6	p.T380I
IFIT5	10	91177161	91177161	Missense_Mutation	other non-conserving	SNP	G	T	ENST00000371795.4	p.D69Y
IQCK	16	19867866	19867866	Missense_Mutation	other non-conserving	SNP	C	T	ENST00000320394.6	p.S287F
IQGAP1	15	91035845	91035845	Silent	Silent	SNP	C	T	ENST00000268182.5	p.Y1510Y
ITGA7	12	56091585	56091585	Missense_Mutation	other non-conserving	SNP	C	A	ENST00000555728.1	p.G479C
ITGAD	16	31419167	31419167	Silent	Silent	SNP	C	T	ENST00000389202.2	p.F313F
JCAD	10	30316076	30316076	Missense_Mutation	other non-conserving	SNP	C	T	ENST00000375377.1	p.E1001K
KCNA10	1	111060922	111060922	Missense_Mutation	other non-conserving	SNP	G	T	ENST00000369771.2	p.A163D
KCNJ6	21	39086924	39086924	Missense_Mutation	other non-conserving	SNP	G	A	ENST00000609713.1	p.S179F
KCNT2	1	196295906	196295906	Silent	Silent	SNP	G	A	ENST00000294725.9	p.L739L
KEAP1	19	10602804	10602804	Silent	Silent	SNP	T	C	ENST00000171111.5	p.E258E
KHDRBS1	1	32508170	32508170	Missense_Mutation	other non-conserving	SNP	C	T	ENST00000327300.7	p.P426L
KIAA0355	19	34838899	34838899	Missense_Mutation	other non-conserving	SNP	T	C	ENST00000299505.6	p.M880T
KLHL29	2	23865274	23865274	Missense_Mutation	other non-conserving	SNP	G	A	ENST00000486442.1	p.G165E
KLHL5	4	39109250	39109250	Silent	Silent	SNP	G	A	ENST00000504108.1	p.L575L
KPNA3	13	50285143	50285143	Missense_Mutation	other non-conserving	SNP	C	G	ENST00000261667.3	p.V263L
KPRP	1	152732107	152732107	Missense_Mutation	other non-conserving	SNP	C	G	ENST00000606109.1	p.Q15E
KPRP	1	152732683	152732683	Missense_Mutation	other non-conserving	SNP	C	G	ENST00000606109.1	p.Q207E
KRT12	17	39023379	39023379	Silent	Silent	SNP	C	T	ENST00000251643.4	p.R20R
KRT13	17	39661342	39661342	Missense_Mutation	other non-conserving	SNP	G	A	ENST00000246635.3	p.P154L
KRTAP27-1	21	31709474	31709474	Missense_Mutation	other non-conserving	SNP	A	T	ENST00000382835.2	p.S171R
KSR2	12	117907514	117907514	Silent	Silent	SNP	C	T	ENST00000339824.5	p.K933K
LAMB4	7	107689876	107689876	Silent	Silent	SNP	C	T	ENST00000388781.3	p.R1339R
LBP	20	36999401	36999401	Missense_Mutation	other non-conserving	SNP	C	T	ENST00000217407.2	p.T390I
LHCGR	2	48936151	48936151	Missense_Mutation	other non-conserving	SNP	C	T	ENST00000294954.7	p.E206K
LLPH	12	66522679	66522679	Missense_Mutation	other non-conserving	SNP	T	C	ENST00000266604.2	p.K70E
LMF2	22	50944830	50944830	Missense_Mutation	other non-conserving	SNP	G	A	ENST00000474879.2	p.A160V
LPIN1	2	11905717	11905717	Missense_Mutation	other non-conserving	SNP	A	T	ENST00000256720.2	p.E17V
LRBA	4	151827126	151827126	Missense_Mutation	other non-conserving	SNP	A	G	ENST00000357115.3	p.V540A
LRP12	8	105509822	105509822	Missense_Mutation	other non-conserving	SNP	C	T	ENST00000276654.5	p.G320R
LRP1B	2	141272335	141272335	Missense_Mutation	other non-conserving	SNP	G	A	ENST00000389484.3	p.S2719F
LRRC8E	19	7964961	7964961	Silent	Silent	SNP	C	T	ENST00000306708.6	p.F518F
LRTM2	12	1943737	1943737	Silent	Silent	SNP	C	T	ENST00000543818.1	p.V321V
MAP3K13	3	185165703	185165703	Silent	Silent	SNP	G	A	ENST00000265026.3	p.R326R
MAP3K15	X	19389141	19389141	Nonsense_Mutation	damaging	SNP	C	T	ENST00000338883.4	p.W1112*
MARC1	1	220971307	220971307	Missense_Mutation	other non-conserving	SNP	C	G	ENST00000366910.5	p.T235S
MCCC1	3	182810312	182810312	Missense_Mutation	other non-conserving	SNP	A	G	ENST00000265594.4	p.L53P
MDN1	6	90415869	90415869	Missense_Mutation	other non-conserving	SNP	T	C	ENST00000369393.3	p.N2686S
MED15	22	20939483	20939483	Missense_Mutation	other non-conserving	SNP	C	T	ENST00000263205.7	p.P687L
METTL7B	12	56077608	56077608	Silent	Silent	SNP	C	T	ENST00000394252.3	p.L170L
MICB	6	31474935	31474935	Silent	Silent	SNP	C	T	ENST00000252229.6	p.T250T
MKI67	10	129901757	129901757	Missense_Mutation	other non-conserving	SNP	T	C	ENST00000368654.3	p.S2783G
MMP16	8	89179909	89179909	Missense_Mutation	other non-conserving	SNP	G	A	ENST00000286614.6	p.P233L
MON1B	16	77228717	77228717	Missense_Mutation	other non-conserving	SNP	G	T	ENST00000248248.3	p.A321S
MPDZ	9	13125320	13125320	Nonsense_Mutation	damaging	SNP	G	A	ENST00000319217.7	p.Q1568*
MS4A8	11	60476227	60476227	Silent	Silent	SNP	C	T	ENST00000300226.2	p.P169P
MSH6	2	48030785	48030785	Silent	Silent	SNP	T	C	ENST00000234420.5	p.T1133T
MT-ATP6	M	9064	9064	Missense_Mutation	other non-conserving	SNP	G	A	ENST00000361899.2	p.A180T
MT-CYB	M	14953	14953	Silent	Silent	SNP	C	T	ENST00000361789.2	p.I69I
MT-CYB	M	15486	15486	Missense_Mutation	other non-conserving	SNP	C	T	ENST00000361789.2	p.P247L
MT-ND2	M	4697	4697	Silent	Silent	SNP	C	T	ENST00000361453.3	p.F76F
MUC16	19	8959694	8959694	Missense_Mutation	other non-conserving	SNP	G	A	ENST00000397910.4	p.R14480W
MUC6	11	1028312	1028312	Missense_Mutation	other non-conserving	SNP	G	A	ENST00000421673.2	p.S556L
MXRA5	X	3235386	3235386	Silent	Silent	SNP	G	A	ENST00000217939.6	p.L2112L
MYBPC2	19	50945459	50945459	Missense_Mutation	other non-conserving	SNP	C	T	ENST00000357701.5	p.P264L
MYH10	17	8439200	8439200	Missense_Mutation	other non-conserving	SNP	G	A	ENST00000269243.4	p.P542L
MYH3	17	10535261	10535261	Missense_Mutation	other non-conserving	SNP	G	A	ENST00000583535.1	p.R1677C
MYH3	17	10541474	10541474	Silent	Silent	SNP	C	T	ENST00000583535.1	p.G1205G
MYH8	17	10297718	10297718	Missense_Mutation	other non-conserving	SNP	C	T	ENST00000403437.2	p.E1672K
MYL6B	12	56547756	56547756	Silent	Silent	SNP	C	T	ENST00000553066.1	p.S18S
MYO10	5	16762666	16762666	Silent	Silent	SNP	G	A	ENST00000513610.1	p.H525H
MYO16	13	109793701	109793701	Missense_Mutation	other non-conserving	SNP	G	A	ENST00000357550.2	p.G1692E
MYO18A	17	27422023	27422023	Silent	Silent	SNP	C	T	ENST00000527372.1	p.Q1480Q
MYO18A	17	27422024	27422024	Missense_Mutation	other non-conserving	SNP	T	A	ENST00000527372.1	p.Q1480L
MYO18B	22	26165046	26165046	Missense_Mutation	other non-conserving	SNP	C	T	ENST00000407587.2	p.S388F
MYO1A	12	57442078	57442078	Silent	Silent	SNP	C	T	ENST00000442789.2	p.V10V
MYO9B	19	17323079	17323079	Missense_Mutation	other non-conserving	SNP	C	T	ENST00000594824.1	p.T2145M
MYT1	20	62853317	62853317	Silent	Silent	SNP	G	A	ENST00000328439.1	p.E771E
NACA	12	57112157	57112157	Missense_Mutation	other non-conserving	SNP	G	A	ENST00000454682.1	p.P1053S
NCBP1	9	100426653	100426653	Missense_Mutation	other non-conserving	SNP	G	C	ENST00000375147.3	p.R610P
NCOR1	17	16004843	16004843	Missense_Mutation	other non-conserving	SNP	C	T	ENST00000268712.3	p.S804N
NEXMIF	X	73963377	73963377	Missense_Mutation	other non-conserving	SNP	G	A	ENST00000055682.6	p.P339S
NF2	22	30090776	30090776	Silent	Silent	SNP	C	T	ENST00000338641.4	p.F591F
NFIX	19	13136209	13136209	Silent	Silent	SNP	G	A	ENST00000592199.1	p.V134V
NINL	20	25457472	25457472	Missense_Mutation	other non-conserving	SNP	C	T	ENST00000278886.6	p.G819R
NKAIN4	20	61879012	61879012	Missense_Mutation	other non-conserving	SNP	T	C	ENST00000370316.3	p.Q130R
NLRP1	17	5462308	5462308	Missense_Mutation	other non-conserving	SNP	C	T	ENST00000572272.1	p.D570N
NPHS1	19	36342398	36342398	Missense_Mutation	other non-conserving	SNP	C	T	ENST00000378910.5	p.G79S
NRP2	2	206614519	206614519	Silent	Silent	SNP	C	T	ENST00000357785.5	p.T619T
NUGGC	8	27927084	27927084	Silent	Silent	SNP	G	A	ENST00000413272.2	p.I78I
OBSCN	1	228476395	228476395	Missense_Mutation	other non-conserving	SNP	G	A	ENST00000422127.1	p.R3382Q
OBSCN	1	228509911	228509911	Missense_Mutation	other non-conserving	SNP	C	G	ENST00000422127.1	p.D5123E
OBSCN	1	228511034	228511034	Missense_Mutation	other non-conserving	SNP	G	A	ENST00000422127.1	p.V5127M
OR10G7	11	123909351	123909351	Missense_Mutation	other non-conserving	SNP	C	T	ENST00000330487.5	p.D120N
OR1M1	19	9204375	9204375	Missense_Mutation	other non-conserving	SNP	C	T	ENST00000429566.3	p.S152F
OR2A4	6	132021804	132021804	Silent	Silent	SNP	C	T	ENST00000315453.2	p.V246V
OR2F1	7	143657726	143657726	Silent	Silent	SNP	C	T	ENST00000392899.1	p.I221I
OR4D9	11	59282507	59282507	Missense_Mutation	other non-conserving	SNP	G	A	ENST00000329328.3	p.G41E
OR51I1	11	5462294	5462294	Missense_Mutation	other non-conserving	SNP	G	T	ENST00000380211.1	p.L151I
OR7E24	19	9361948	9361948	Missense_Mutation	other non-conserving	SNP	A	G	ENST00000456448.1	p.M77V
OR8H3	11	55890100	55890100	Silent	Silent	SNP	G	A	ENST00000313472.3	p.A84A
OSBP2	22	31284313	31284313	Silent	Silent	SNP	G	A	ENST00000332585.6	p.E468E
OTOA	16	21698960	21698960	Missense_Mutation	other non-conserving	SNP	T	C	ENST00000286149.4	p.F209S
PAPPA2	1	176668495	176668495	Silent	Silent	SNP	C	T	ENST00000367662.3	p.F1002F
PAQR7	1	26189624	26189624	Missense_Mutation	other non-conserving	SNP	G	A	ENST00000374296.3	p.P236L
PATE1	11	125617303	125617303	Missense_Mutation	other non-conserving	SNP	C	T	ENST00000305738.5	p.P41S
PBX3	9	128725323	128725323	Silent	Silent	SNP	G	A	ENST00000373489.5	p.T385T
PBX3	9	128725324	128725324	Missense_Mutation	other non-conserving	SNP	G	A	ENST00000373489.5	p.G386R
PCLO	7	82582450	82582450	Missense_Mutation	other non-conserving	SNP	C	T	ENST00000333891.9	p.G2607R
PDE1A	2	183053737	183053737	Silent	Silent	SNP	C	T	ENST00000410103.1	p.R408R
PDGFA	7	540842	540842	Frame_Shift_Del	damaging	DEL	A	-	ENST00000354513.5	p.L164fs
PFAS	17	8159703	8159703	Missense_Mutation	other non-conserving	SNP	C	T	ENST00000314666.6	p.L267F
PGM5	9	70999413	70999413	Missense_Mutation	other non-conserving	SNP	T	C	ENST00000396396.1	p.L175P
PHKB	16	47723070	47723070	Missense_Mutation	other non-conserving	SNP	C	T	ENST00000323584.5	p.P917S
PIWIL1	12	130833925	130833925	Missense_Mutation	other non-conserving	SNP	A	C	ENST00000245255.3	p.E292D
PKD1	16	2140883	2140883	Splice_Site	damaging	SNP	A	G	ENST00000262304.4
PKD2	4	88996078	88996078	Silent	Silent	SNP	G	A	ENST00000508588.1	p.E297E
PKN1	19	14568845	14568845	Missense_Mutation	other non-conserving	SNP	G	A	ENST00000242783.6	p.E390K
PLCB2	15	40596249	40596249	Missense_Mutation	other non-conserving	SNP	G	A	ENST00000260402.3	p.R39C
PLEC	8	144993538	144993538	Missense_Mutation	other non-conserving	SNP	G	T	ENST00000322810.4	p.P3621H
PLEKHA4	19	49362728	49362728	Silent	Silent	SNP	G	A	ENST00000263265.6	p.P230P
PLEKHN1	1	908887	908887	Missense_Mutation	other non-conserving	SNP	G	A	ENST00000379409.2	p.R486K
PLOD1	1	12033032	12033032	Missense_Mutation	other non-conserving	SNP	A	G	ENST00000196061.4	p.N669S
PLXNB2	22	50726389	50726389	Silent	Silent	SNP	G	A	ENST00000449103.1	p.C486C
PNPLA1	6	36269989	36269989	Missense_Mutation	other non-conserving	SNP	C	T	ENST00000394571.2	p.A376V
POLR1B	2	113315498	113315498	Silent	Silent	SNP	A	G	ENST00000263331.5	p.E390E
POM121L2	6	27276918	27276918	Missense_Mutation	other non-conserving	SNP	G	A	ENST00000444565.1	p.S1011F
POU5F2	5	93076640	93076640	Silent	Silent	SNP	C	T	ENST00000510627.4	p.G210G
PPIP5K1	15	43851107	43851107	Missense_Mutation	other non-conserving	SNP	G	A	ENST00000396923.3	p.P1091S
PPP1R9A	7	94540480	94540480	Missense_Mutation	other non-conserving	SNP	T	C	ENST00000433881.1	p.V352A
PRKCI	3	170009667	170009667	Missense_Mutation	other non-conserving	SNP	C	T	ENST00000295797.4	p.T410I
PRUNE2	9	79324727	79324727	Silent	Silent	SNP	T	C	ENST00000376718.3	p.T821T
PSG9	19	43762590	43762590	Missense_Mutation	other non-conserving	SNP	C	T	ENST00000270077.3	p.R336K
PSMC6	14	53178195	53178195	Missense_Mutation	other non-conserving	SNP	T	A	ENST00000606149.1	p.Y132N
PSMC6	14	53178197	53178197	Silent	Silent	SNP	T	C	ENST00000606149.1	p.Y132Y
PTPRK	6	128291372	128291372	Silent	Silent	SNP	C	T	ENST00000368215.3	p.*1440*
PTPRT	20	40733276	40733276	Missense_Mutation	other non-conserving	SNP	G	A	ENST00000373187.1	p.S1158F
PXDNL	8	52359645	52359645	Missense_Mutation	other non-conserving	SNP	C	T	ENST00000356297.4	p.D482N
PYGM	11	64521366	64521366	Silent	Silent	SNP	G	A	ENST00000164139.3	p.N408N
QSER1	11	32953667	32953667	Missense_Mutation	other non-conserving	SNP	C	T	ENST00000399302.2	p.S159F
RABEP1	17	5241412	5241412	Silent	Silent	SNP	T	C	ENST00000546142.2	p.I209I
RABEP2	16	28919997	28919997	Missense_Mutation	other non-conserving	SNP	G	A	ENST00000358201.4	p.P393L
RABGAP1L	1	174945250	174945250	Silent	Silent	SNP	C	T	ENST00000367688.3	p.L62L
RABIF	1	202858169	202858169	Missense_Mutation	other non-conserving	SNP	C	T	ENST00000367262.3	p.A20T
RAPGEF5	7	22233189	22233189	Missense_Mutation	other non-conserving	SNP	T	C	ENST00000401957.2	p.T31A
RASSF6	4	74464358	74464358	Splice_Site	damaging	SNP	T	C	ENST00000342081.3	p.E80G
RBAK	7	5105020	5105020	Missense_Mutation	other non-conserving	SNP	C	T	ENST00000353796.3	p.H645Y
RBM20	10	112595723	112595723	Missense_Mutation	other non-conserving	SNP	G	A	ENST00000369519.3	p.R1224K
RFX2	19	6007129	6007129	Silent	Silent	SNP	G	A	ENST00000303657.5	p.S432S
RFXANK	19	19304837	19304837	Frame_Shift_Del	damaging	DEL	G	-	ENST00000303088.4	p.G28fs
RHOT2	16	722528	722528	Missense_Mutation	other non-conserving	SNP	G	T	ENST00000315082.4	p.D456Y
RNF165	18	44030350	44030350	Missense_Mutation	other non-conserving	SNP	G	A	ENST00000269439.7	p.R236Q
RNF17	13	25451231	25451231	Missense_Mutation	other non-conserving	SNP	G	T	ENST00000255324.5	p.E1560D
RPL3L	16	2000853	2000853	Missense_Mutation	other non-conserving	SNP	G	A	ENST00000268661.7	p.H165Y
RPTOR	17	78867626	78867626	Missense_Mutation	other non-conserving	SNP	C	T	ENST00000306801.3	p.R788C
RXRA	9	137293646	137293646	Missense_Mutation	other non-conserving	SNP	C	T	ENST00000481739.1	p.S66L
S1PR5	19	10625128	10625128	Missense_Mutation	other non-conserving	SNP	G	A	ENST00000439028.3	p.P187L
SALL3	18	76755450	76755450	Silent	Silent	SNP	G	A	ENST00000537592.2	p.K1153K
SAMHD1	20	35545172	35545172	Missense_Mutation	other non-conserving	SNP	G	A	ENST00000262878.4	p.R339C
SATB2	2	200137355	200137355	Missense_Mutation	other non-conserving	SNP	G	A	ENST00000417098.1	p.S594F
SAXO1	9	18928909	18928909	Missense_Mutation	other non-conserving	SNP	T	C	ENST00000380534.4	p.K189R
SCAF1	19	50155081	50155081	Missense_Mutation	other non-conserving	SNP	G	C	ENST00000360565.3	p.G479R
SCN4A	17	62050046	62050046	Silent	Silent	SNP	C	T	ENST00000435607.1	p.R52R
SDK1	7	4304890	4304890	Silent	Silent	SNP	G	A	ENST00000404826.2	p.A2172A
SDK1	7	4304891	4304891	Missense_Mutation	other non-conserving	SNP	G	A	ENST00000404826.2	p.V2173M
SDSL	12	113872018	113872018	Missense_Mutation	other non-conserving	SNP	C	T	ENST00000403593.4	p.P145L
SEL1L	14	81969087	81969087	Missense_Mutation	other non-conserving	SNP	T	A	ENST00000336735.4	p.E252V
SEMA4C	2	97531405	97531405	Missense_Mutation	other non-conserving	SNP	C	T	ENST00000305476.5	p.V140I
SERPINA9	14	94936067	94936067	Silent	Silent	SNP	C	T	ENST00000380365.3	p.K37K
SERPINE1	7	100775266	100775266	Missense_Mutation	other non-conserving	SNP	A	G	ENST00000223095.4	p.S206G
SFTA2	6	30899509	30899509	Missense_Mutation	other non-conserving	SNP	G	A	ENST00000359086.3	p.S42F
SH2D3C	9	130502062	130502062	Missense_Mutation	other non-conserving	SNP	G	A	ENST00000314830.8	p.T769M
SHARPIN	8	145154226	145154226	Silent	Silent	SNP	C	T	ENST00000398712.2	p.G292G
SHD	19	4282899	4282899	Missense_Mutation	other non-conserving	SNP	T	A	ENST00000543264.2	p.F110L
SHISA9	16	13329193	13329193	Missense_Mutation	other non-conserving	SNP	G	A	ENST00000424107.3	p.G401E
SHROOM3	4	77678037	77678037	Silent	Silent	SNP	A	G	ENST00000296043.6	p.V1715V
SIKE1	1	115316974	115316974	Missense_Mutation	other non-conserving	SNP	C	T	ENST00000060969.5	p.R181Q
SIM1	6	100896122	100896122	Silent	Silent	SNP	C	T	ENST00000369208.3	p.A250A
SIPA1L1	14	72055743	72055743	Missense_Mutation	other non-conserving	SNP	C	A	ENST00000555818.1	p.P385Q
SLC11A1	2	219247792	219247792	Silent	Silent	SNP	G	A	ENST00000233202.6	p.L39L
SLC16A13	17	6942107	6942107	Missense_Mutation	other non-conserving	SNP	C	T	ENST00000308027.6	p.S327F
SLC16A8	22	38474578	38474578	Silent	Silent	SNP	G	A	ENST00000320521.5	p.G444G
SLC17A6	11	22363206	22363206	Missense_Mutation	other non-conserving	SNP	C	G	ENST00000263160.3	p.I73M
SLC22A23	6	3273365	3273365	Nonsense_Mutation	other non-conserving	SNP	G	T	ENST00000406686.3	p.S662*
SLC22A9	11	63137865	63137865	Missense_Mutation	other non-conserving	SNP	A	C	ENST00000279178.3	p.M113L
SLC26A8	6	35930398	35930398	Splice_Site	damaging	SNP	C	T	ENST00000490799.1	p.A456T
SLC2A12	6	134350764	134350764	Nonsense_Mutation	damaging	SNP	G	A	ENST00000275230.5	p.Q67*
SLC5A10	17	18872655	18872655	Splice_Site	damaging	SNP	G	A	ENST00000395645.3	p.G187E
SLC5A10	17	18872656	18872656	Splice_Site	damaging	SNP	G	A	ENST00000395645.3	p.G187G
SLC6A14	X	115569096	115569096	Missense_Mutation	other non-conserving	SNP	C	T	ENST00000371900.4	p.P63S
SLC9A8	20	48500526	48500526	Missense_Mutation	other non-conserving	SNP	C	T	ENST00000361573.2	p.R472C
SMAD4	18	48586268	48586268	Missense_Mutation	other non-conserving	SNP	C	G	ENST00000342988.3	p.P313A
SNRPA	19	41269508	41269508	Missense_Mutation	other non-conserving	SNP	C	T	ENST00000243563.3	p.P206L
SNU13	22	42076259	42076259	Missense_Mutation	other non-conserving	SNP	C	T	ENST00000401959.1	p.G38E
SNX25	4	186241976	186241976	Silent	Silent	SNP	T	A	ENST00000504273.1	p.I314I
SORCS2	4	7714558	7714558	Missense_Mutation	other non-conserving	SNP	C	T	ENST00000507866.2	p.S656F
SORCS3	10	106916937	106916937	Silent	Silent	SNP	G	A	ENST00000369701.3	p.V508V
SOX11	2	5833315	5833315	Silent	Silent	SNP	G	A	ENST00000322002.3	p.A154A
SPATA32	17	43333191	43333191	Missense_Mutation	other non-conserving	SNP	T	C	ENST00000331780.4	p.T120A
SPTA1	1	158636213	158636213	Missense_Mutation	other non-conserving	SNP	C	T	ENST00000368147.4	p.D705N
SPTBN1	2	54871495	54871495	Silent	Silent	SNP	G	T	ENST00000356805.4	p.T1347T
SRRM2	16	2812281	2812281	Silent	Silent	SNP	C	T	ENST00000301740.8	p.S584S
SSRP1	11	57099206	57099206	Missense_Mutation	other non-conserving	SNP	G	T	ENST00000278412.2	p.R387S
ST18	8	53084461	53084461	Silent	Silent	SNP	G	A	ENST00000276480.7	p.F320F
ST7L	1	113121004	113121004	Missense_Mutation	other non-conserving	SNP	T	G	ENST00000358039.4	p.T369P
STARD13	13	33704096	33704096	Missense_Mutation	other non-conserving	SNP	G	A	ENST00000336934.5	p.L240F
STK17B	2	197002262	197002262	Missense_Mutation	other non-conserving	SNP	A	T	ENST00000263955.4	p.I343N
SV2C	5	75581107	75581107	Missense_Mutation	other non-conserving	SNP	G	A	ENST00000502798.2	p.R345Q
SYNE1	6	152457885	152457885	Silent	Silent	SNP	G	A	ENST00000367255.5	p.F8509F
SYT10	12	33538134	33538134	Silent	Silent	SNP	C	T	ENST00000228567.3	p.L390L
SYT9	11	7324556	7324556	Silent	Silent	SNP	C	T	ENST00000318881.6	p.I144I
TACC1	8	38677808	38677808	Missense_Mutation	other non-conserving	SNP	T	C	ENST00000317827.4	p.L349P
TASOR2	10	5788581	5788581	Missense_Mutation	other non-conserving	SNP	C	T	ENST00000328090.5	p.T1066I
TBC1D8	2	101638895	101638895	Missense_Mutation	other non-conserving	SNP	C	T	ENST00000376840.4	p.R855H
TBC1D9	4	141548674	141548674	Silent	Silent	SNP	G	A	ENST00000442267.2	p.S940S
TBR1	2	162274281	162274281	Missense_Mutation	other non-conserving	SNP	C	T	ENST00000389554.3	p.H263Y
TBX5	12	114823324	114823324	Missense_Mutation	other non-conserving	SNP	C	T	ENST00000310346.4	p.G238S
TCF20	22	42608252	42608252	Frame_Shift_Del	damaging	DEL	A	-	ENST00000359486.3	p.P1020fs
TCTN2	12	124180986	124180986	Missense_Mutation	other non-conserving	SNP	G	A	ENST00000303372.5	p.R446Q
TDRD1	10	115963970	115963970	Missense_Mutation	other non-conserving	SNP	C	T	ENST00000369280.1	p.P374S
TECTA	11	121016285	121016285	Silent	Silent	SNP	C	T	ENST00000392793.1	p.L1189L
TECTA	11	121060536	121060536	Missense_Mutation	other non-conserving	SNP	C	T	ENST00000392793.1	p.P2105L
TEX13A	X	104464097	104464097	Missense_Mutation	other non-conserving	SNP	C	A	ENST00000413579.1	p.W260L
TFAP2E	1	36056289	36056289	Missense_Mutation	other non-conserving	SNP	C	T	ENST00000373235.3	p.P320L
TGM4	3	44929185	44929185	Silent	Silent	SNP	G	A	ENST00000296125.4	p.P66P
TGS1	8	56699343	56699343	Missense_Mutation	other non-conserving	SNP	C	T	ENST00000260129.5	p.P296S
THADA	2	43520258	43520258	Silent	Silent	SNP	G	A	ENST00000405006.4	p.G1511G
THBS2	6	169641878	169641878	Silent	Silent	SNP	G	A	ENST00000366787.3	p.L290L
TICRR	15	90167451	90167451	Missense_Mutation	other non-conserving	SNP	C	T	ENST00000268138.7	p.P1304S
TLE2	19	3019293	3019293	Missense_Mutation	other non-conserving	SNP	C	T	ENST00000262953.6	p.E180K
TNNT2	1	201330420	201330420	Missense_Mutation	other non-conserving	SNP	T	G	ENST00000509001.1	p.Q256P
TNS1	2	218712504	218712504	Silent	Silent	SNP	G	A	ENST00000171887.4	p.V787V
TNXB	6	32023858	32023858	Missense_Mutation	other non-conserving	SNP	C	T	ENST00000375244.3	p.G2746E
TOGARAM1	14	45432494	45432494	Silent	Silent	SNP	C	T	ENST00000361577.3	p.D290D
TOPBP1	3	133358995	133358995	Missense_Mutation	other non-conserving	SNP	G	A	ENST00000260810.5	p.R681C
TPSD1	16	1306606	1306606	Missense_Mutation	other non-conserving	SNP	C	T	ENST00000211076.3	p.R58C
TRAPPC9	8	141034063	141034063	Silent	Silent	SNP	G	A	ENST00000438773.2	p.F890F
TRIM15	6	30135006	30135006	Silent	Silent	SNP	G	A	ENST00000376694.4	p.E145E
TRIM58	1	248031316	248031316	Silent	Silent	SNP	G	A	ENST00000366481.3	p.K274K
TRIP6	7	100469199	100469199	Missense_Mutation	other non-conserving	SNP	C	T	ENST00000200457.4	p.P345L
TRPM2	21	45838365	45838365	Missense_Mutation	other non-conserving	SNP	G	A	ENST00000397928.1	p.E1130K
TSKU	11	76507631	76507631	Missense_Mutation	other non-conserving	SNP	C	T	ENST00000527881.1	p.T324I
TSNARE1	8	143425409	143425409	Silent	Silent	SNP	G	A	ENST00000307180.3	p.L221L
TTLL6	17	46874432	46874432	Silent	Silent	SNP	T	C	ENST00000393382.3	p.T301T
TTN	2	179436047	179436047	Missense_Mutation	other non-conserving	SNP	T	C	ENST00000591111.1	p.S23297G
TTN	2	179436049	179436049	Missense_Mutation	other non-conserving	SNP	C	T	ENST00000591111.1	p.G23296E
TTN	2	179452725	179452725	Missense_Mutation	other non-conserving	SNP	C	T	ENST00000591111.1	p.E19496K
TTN	2	179516397	179516397	Silent	Silent	SNP	C	T	ENST00000591111.1	p.V11646V
TTN	2	179590565	179590565	Silent	Silent	SNP	G	A	ENST00000591111.1	p.I6511I
TUBB1	20	57599224	57599224	Missense_Mutation	other non-conserving	SNP	G	A	ENST00000217133.1	p.A248T
UBBP4	17	21731224	21731224	Missense_Mutation	other non-conserving	SNP	G	A	ENST00000584755.1	p.E176K
UHRF1BP1	6	34826154	34826154	Missense_Mutation	other non-conserving	SNP	C	T	ENST00000192788.5	p.S674F
UNC13C	15	54825123	54825123	Missense_Mutation	other non-conserving	SNP	T	G	ENST00000260323.11	p.V1852G
UNC93B1	11	67766703	67766703	Silent	Silent	SNP	C	T	ENST00000227471.2	p.P209P
URI1	19	30502115	30502115	Missense_Mutation	other non-conserving	SNP	A	T	ENST00000542441.2	p.T384S
USP42	7	6189499	6189499	Missense_Mutation	other non-conserving	SNP	A	G	ENST00000306177.5	p.I558V
VSIG1	X	107301300	107301300	Missense_Mutation	other non-conserving	SNP	G	A	ENST00000217957.5	p.D28N
WDR3	1	118486108	118486108	Missense_Mutation	other non-conserving	SNP	C	T	ENST00000349139.5	p.P396L
WDR62	19	36592196	36592196	Missense_Mutation	other non-conserving	SNP	C	G	ENST00000270301.7	p.P983R
WDTC1	1	27614197	27614197	Silent	Silent	SNP	C	T	ENST00000319394.3	p.I108I
WFS1	4	6304159	6304159	Silent	Silent	SNP	C	T	ENST00000226760.1	p.F879F
WIPF3	7	29924116	29924116	Missense_Mutation	other non-conserving	SNP	C	T	ENST00000409290.1	p.P336S
XIRP2	2	168106477	168106477	Missense_Mutation	other non-conserving	SNP	G	A	ENST00000409195.1	p.D2859N
XKR6	8	10756399	10756399	Missense_Mutation	other non-conserving	SNP	G	A	ENST00000416569.2	p.S330F
XPO1	2	61706066	61706066	Silent	Silent	SNP	C	T	ENST00000401558.2	p.L1035L
ZBTB14	18	5293319	5293319	De_novo_Start_OutOfFrame	damaging	SNP	C	T	ENST00000357006.4
ZBTB44	11	130131220	130131220	Silent	Silent	SNP	C	T	ENST00000357899.4	p.K183K
ZCCHC2	18	60217618	60217618	Missense_Mutation	other non-conserving	SNP	C	T	ENST00000269499.5	p.T413I
ZNF148	3	124952696	124952696	Missense_Mutation	other non-conserving	SNP	C	T	ENST00000360647.4	p.G292S
ZNF155	19	44500454	44500454	Nonsense_Mutation	damaging	SNP	C	T	ENST00000270014.2	p.Q149*
ZNF208	19	22154006	22154006	Missense_Mutation	other non-conserving	SNP	C	T	ENST00000397126.4	p.G1277E
ZNF251	8	145947876	145947876	Missense_Mutation	other non-conserving	SNP	G	A	ENST00000292562.7	p.S390L
ZNF263	16	3336097	3336097	Silent	Silent	SNP	G	A	ENST00000219069.5	p.R239R
ZNF280D	15	56969837	56969837	Missense_Mutation	other non-conserving	SNP	C	T	ENST00000267807.7	p.E400K
ZNF423	16	49672744	49672744	Missense_Mutation	other non-conserving	SNP	G	A	ENST00000561648.1	p.P107S
ZNF425	7	148802158	148802158	Missense_Mutation	other non-conserving	SNP	T	A	ENST00000378061.2	p.T269S
ZNF430	19	21239752	21239752	Missense_Mutation	other non-conserving	SNP	C	T	ENST00000261560.5	p.S213L
ZNF511	10	135123401	135123401	Missense_Mutation	other non-conserving	SNP	C	T	ENST00000359035.3	p.P117S
ZNF527	19	37879555	37879555	Missense_Mutation	other non-conserving	SNP	C	A	ENST00000436120.2	p.Q202K
ZNF585A	19	37644202	37644202	Missense_Mutation	other non-conserving	SNP	G	A	ENST00000356958.4	p.S200F
ZNF721	4	436548	436548	Missense_Mutation	other non-conserving	SNP	C	T	ENST00000338977.5	p.A558T
ZRANB1	10	126672183	126672183	Missense_Mutation	other non-conserving	SNP	G	A	ENST00000359653.4	p.V612I
ZSWIM2	2	187693095	187693095	Silent	Silent	SNP	C	T	ENST00000295131.2	p.G506G

## Sheet: 13F
Common fusions between WM115 and WM266-4 cell lines
Fusion Name	Left Gene	Left Breakpoint	Right Gene	Right Breakpoint	Splice Type	Left Break Dinuc	Right Break Dinc	Annots
ABL2--HIVEP3	ABL2	chr1:179229241:-	HIVEP3	chr1:41849089:-	INCL_NON_REF_SPLICE	GT	AG	CCLE_StarF2019; INTRACHROMOSOMAL[chr1:137.06Mb]
FOXJ3--PIGC	FOXJ3	chr1:42199102:-	PIGC	chr1:172442830:-	ONLY_REF_SPLICE	GT	AG	CCLE_StarF2019; INTRACHROMOSOMAL[chr1:130.03Mb]
FOXJ3--PIGC	FOXJ3	chr1:42199102:-	PIGC	chr1:172399916:-	ONLY_REF_SPLICE	GT	AG	CCLE_StarF2019; INTRACHROMOSOMAL[chr1:130.03Mb]
UBE4B--CHRM3-AS2	UBE4B	chr1:10171329:+	CHRM3-AS2	chr1:239714264:-	ONLY_REF_SPLICE	GT	AG	CCLE_StarF2019; INTRACHROMOSOMAL[chr1:229.52Mb]

## Sheet: 13G
Common proteins with kinase activity between WM115 and WM266-4 cell lines
ID	Gene Name	Species
O43252	3'-phosphoadenosine 5'-phosphosulfate synthase 1(PAPSS1)	Homo sapiens
P42684	ABL proto-oncogene 2, non-receptor tyrosine kinase(ABL2)	Homo sapiens
Q53H12	acylglycerol kinase(AGK)	Homo sapiens
P55263	adenosine kinase(ADK)	Homo sapiens
P00568	adenylate kinase 1(AK1)	Homo sapiens
P54819	adenylate kinase 2(AK2)	Homo sapiens
Q9UIJ7	adenylate kinase 3(AK3)	Homo sapiens
P27144	adenylate kinase 4(AK4)	Homo sapiens
Q9BRR6	ADP dependent glucokinase(ADPGK)	Homo sapiens
O43572	A-kinase anchoring protein 10(AKAP10)	Homo sapiens
Q12802	A-kinase anchoring protein 13(AKAP13)	Homo sapiens
Q99996	A-kinase anchoring protein 9(AKAP9)	Homo sapiens
P31749	AKT serine/threonine kinase 1(AKT1)	Homo sapiens
Q9Y243	AKT serine/threonine kinase 3(AKT3)	Homo sapiens
P54886	aldehyde dehydrogenase 18 family member A1(ALDH18A1)	Homo sapiens
Q2M2I8	AP2 associated kinase 1(AAK1)	Homo sapiens
P10398	A-Raf proto-oncogene, serine/threonine kinase(ARAF)	Homo sapiens
Q13315	ATM serine/threonine kinase(ATM)	Homo sapiens
P30530	AXL receptor tyrosine kinase(AXL)	Homo sapiens
O14874	branched chain ketoacid dehydrogenase kinase(BCKDK)	Homo sapiens
Q9UIG0	bromodomain adjacent to zinc finger domain 1B(BAZ1B)	Homo sapiens
O60566	BUB1 mitotic checkpoint serine/threonine kinase B(BUB1B)	Homo sapiens
Q13557	calcium/calmodulin dependent protein kinase II delta(CAMK2D)	Homo sapiens
P62158	calmodulin 1(CALM1)	Homo sapiens
P27708	carbamoyl-phosphate synthetase 2, aspartate transcarbamylase, and dihydroorotase(CAD)	Homo sapiens
P48730	casein kinase 1 delta(CSNK1D)	Homo sapiens
P68400	casein kinase 2 alpha 1(CSNK2A1)	Homo sapiens
Q9BXL7	caspase recruitment domain family member 11(CARD11)	Homo sapiens
P61024	CDC28 protein kinase regulatory subunit 1B(CKS1B)	Homo sapiens
Q5VT25	CDC42 binding protein kinase alpha(CDC42BPA)	Homo sapiens
Q9Y5S2	CDC42 binding protein kinase beta(CDC42BPB)	Homo sapiens
Q16543	cell division cycle 37(CDC37)	Homo sapiens
Q49MI3	ceramide kinase like(CERKL)	Homo sapiens
O14578	citron rho-interacting serine/threonine kinase(CIT)	Homo sapiens
Q13057	Coenzyme A synthase(COASY)	Homo sapiens
Q9Y5P4	collagen type IV alpha 3 binding protein(COL4A3BP)	Homo sapiens
O75131	copine 3(CPNE3)	Homo sapiens
P41240	c-src tyrosine kinase(CSK)	Homo sapiens
Q13948	cut like homeobox 1(CUX1)	Homo sapiens
P06493	cyclin dependent kinase 1(CDK1)	Homo sapiens
Q9UQ88	cyclin dependent kinase 11A(CDK11A)	Homo sapiens
P24941	cyclin dependent kinase 2(CDK2)	Homo sapiens
P11802	cyclin dependent kinase 4(CDK4)	Homo sapiens
Q00535	cyclin dependent kinase 5(CDK5)	Homo sapiens
Q00534	cyclin dependent kinase 6(CDK6)	Homo sapiens
O75909	cyclin K(CCNK)	Homo sapiens
P30085	cytidine/uridine monophosphate kinase 1(CMPK1)	Homo sapiens
Q9Y4B6	DDB1 and CUL4 associated factor 1(DCAF1)	Homo sapiens
P27707	deoxycytidine kinase(DCK)	Homo sapiens
P23919	deoxythymidylate kinase(DTYMK)	Homo sapiens
Q8WVC6	dephospho-CoA kinase domain containing(DCAKD)	Homo sapiens
O43314	diphosphoinositol pentakisphosphate kinase 2(PPIP5K2)	Homo sapiens
Q12959	discs large MAGUK scaffold protein 1(DLG1)	Homo sapiens
O15075	doublecortin like kinase 1(DCLK1)	Homo sapiens
Q6XUX3	dual serine/threonine and tyrosine protein kinase(DSTYK)	Homo sapiens
P17813	endoglin(ENG)	Homo sapiens
P29317	EPH receptor A2(EPHA2)	Homo sapiens
Q12929	epidermal growth factor receptor pathway substrate 8(EPS8)	Homo sapiens
O94905	ER lipid raft associated 2(ERLIN2)	Homo sapiens
P21860	erb-b2 receptor tyrosine kinase 3(ERBB3)	Homo sapiens
P19447	ERCC excision repair 3, TFIIH core complex helicase subunit(ERCC3)	Homo sapiens
P19525	eukaryotic translation initiation factor 2 alpha kinase 2(EIF2AK2)	Homo sapiens
Q96MK3	FAM20A, golgi associated secretory pathway pseudokinase(FAM20A)	Homo sapiens
P17948	fms related tyrosine kinase 1(FLT1)	Homo sapiens
Q9HA64	fructosamine 3 kinase related protein(FN3KRP)	Homo sapiens
P06241	FYN proto-oncogene, Src family tyrosine kinase(FYN)	Homo sapiens
P35626	G protein-coupled receptor kinase 3(GRK3)	Homo sapiens
Q8WTQ7	G protein-coupled receptor kinase 7(GRK7)	Homo sapiens
P51570	galactokinase 1(GALK1)	Homo sapiens
Q9Y2X7	GIT ArfGAP 1(GIT1)	Homo sapiens
Q14161	GIT ArfGAP 2(GIT2)	Homo sapiens
Q9Y223	glucosamine (UDP-N-acetyl)-2-epimerase/N-acetylmannosamine kinase(GNE)	Homo sapiens
P49840	glycogen synthase kinase 3 alpha(GSK3A)	Homo sapiens
P49841	glycogen synthase kinase 3 beta(GSK3B)	Homo sapiens
P62993	growth factor receptor bound protein 2(GRB2)	Homo sapiens
Q02846	guanylate cyclase 2D, retinal(GUCY2D)	Homo sapiens
P08631	HCK proto-oncogene, Src family tyrosine kinase(HCK)	Homo sapiens
P07900	heat shock protein 90 alpha family class A member 1(HSP90AA1)	Homo sapiens
P19367	hexokinase 1(HK1)	Homo sapiens
P52789	hexokinase 2(HK2)	Homo sapiens
Q9H0C8	ILK associated serine/threonine phosphatase(ILKAP)	Homo sapiens
O95163	inhibitor of kappa light polypeptide gene enhancer in B-cells, kinase complex-associated protein(IKBKAP)	Homo sapiens
Q9Y6K9	inhibitor of kappa light polypeptide gene enhancer in B-cells, kinase gamma(IKBKG)	Homo sapiens
Q92551	inositol hexakisphosphate kinase 1(IP6K1)	Homo sapiens
Q13572	inositol-tetrakisphosphate 1-kinase(ITPK1)	Homo sapiens
P11717	insulin like growth factor 2 receptor(IGF2R)	Homo sapiens
Q9Y4H2	insulin receptor substrate 2(IRS2)	Homo sapiens
Q13418	integrin linked kinase(ILK)	Homo sapiens
P23458	Janus kinase 1(JAK1)	Homo sapiens
P42345	mechanistic target of rapamycin(MTOR)	Homo sapiens
Q03426	mevalonate kinase(MVK)	Homo sapiens
Q7KZI7	microtubule affinity regulating kinase 2(MARK2)	Homo sapiens
P28482	mitogen-activated protein kinase 1(MAPK1)	Homo sapiens
Q16539	mitogen-activated protein kinase 14(MAPK14)	Homo sapiens
P27361	mitogen-activated protein kinase 3(MAPK3)	Homo sapiens
Q02750	mitogen-activated protein kinase kinase 1(MAP2K1)	Homo sapiens
P36507	mitogen-activated protein kinase kinase 2(MAP2K2)	Homo sapiens
P46734	mitogen-activated protein kinase kinase 3(MAP2K3)	Homo sapiens
Q9Y2U5	mitogen-activated protein kinase kinase kinase 2(MAP3K2)	Homo sapiens
O95819	mitogen-activated protein kinase kinase kinase kinase 4(MAP4K4)	Homo sapiens
Q7L9L4	MOB kinase activator 1B(MOB1B)	Homo sapiens
Q9UJ70	N-acetylglucosamine kinase(NAGK)	Homo sapiens
Q4G0N4	NAD kinase 2, mitochondrial(NADK2)	Homo sapiens
O60462	neuropilin 2(NRP2)	Homo sapiens
Q9Y639	neuroplastin(NPTN)	Homo sapiens
Q96PY6	NIMA related kinase 1(NEK1)	Homo sapiens
Q8TDX7	NIMA related kinase 7(NEK7)	Homo sapiens
Q8TD19	NIMA related kinase 9(NEK9)	Homo sapiens
P15531	NME/NM23 nucleoside diphosphate kinase 1(NME1)	Homo sapiens
P22392	NME/NM23 nucleoside diphosphate kinase 2(NME2)	Homo sapiens
O95747	oxidative stress responsive 1(OXSR1)	Homo sapiens
Q13177	p21 (RAC1) activated kinase 2(PAK2)	Homo sapiens
O96013	p21 (RAC1) activated kinase 4(PAK4)	Homo sapiens
Q96KB5	PDZ binding kinase(PBK)	Homo sapiens
P42356	phosphatidylinositol 4-kinase alpha(PI4KA)	Homo sapiens
Q9BTU6	phosphatidylinositol 4-kinase type 2 alpha(PI4K2A)	Homo sapiens
O00443	phosphatidylinositol-4-phosphate 3-kinase catalytic subunit type 2 alpha(PIK3C2A)	Homo sapiens
P48426	phosphatidylinositol-5-phosphate 4-kinase type 2 alpha(PIP4K2A)	Homo sapiens
P78356	phosphatidylinositol-5-phosphate 4-kinase type 2 beta(PIP4K2B)	Homo sapiens
Q8TBX8	phosphatidylinositol-5-phosphate 4-kinase type 2 gamma(PIP4K2C)	Homo sapiens
Q16822	phosphoenolpyruvate carboxykinase 2, mitochondrial(PCK2)	Homo sapiens
P17858	phosphofructokinase, liver type(PFKL)	Homo sapiens
P08237	phosphofructokinase, muscle(PFKM)	Homo sapiens
Q01813	phosphofructokinase, platelet(PFKP)	Homo sapiens
P00558	phosphoglycerate kinase 1(PGK1)	Homo sapiens
Q99570	phosphoinositide-3-kinase regulatory subunit 4(PIK3R4)	Homo sapiens
Q15126	phosphomevalonate kinase(PMVK)	Homo sapiens
P11908	phosphoribosyl pyrophosphate synthetase 2(PRPS2)	Homo sapiens
Q96T60	polynucleotide kinase 3'-phosphatase(PNKP)	Homo sapiens
O75569	protein activator of interferon induced protein kinase EIF2AK2(PRKRA)	Homo sapiens
P17252	protein kinase C alpha(PRKCA)	Homo sapiens
Q9UNF0	protein kinase C and casein kinase substrate in neurons 2(PACSIN2)	Homo sapiens
Q05655	protein kinase C delta(PRKCD)	Homo sapiens
P14314	protein kinase C substrate 80K-H(PRKCSH)	Homo sapiens
P17612	protein kinase cAMP-activated catalytic subunit alpha(PRKACA)	Homo sapiens
P22694	protein kinase cAMP-activated catalytic subunit beta(PRKACB)	Homo sapiens
P10644	protein kinase cAMP-dependent type I regulatory subunit alpha(PRKAR1A)	Homo sapiens
P13861	protein kinase cAMP-dependent type II regulatory subunit alpha(PRKAR2A)	Homo sapiens
P31323	protein kinase cAMP-dependent type II regulatory subunit beta(PRKAR2B)	Homo sapiens
P78527	protein kinase, DNA-activated, catalytic polypeptide(PRKDC)	Homo sapiens
P60510	protein phosphatase 4 catalytic subunit(PPP4C)	Homo sapiens
Q05397	protein tyrosine kinase 2(PTK2)	Homo sapiens
Q06124	protein tyrosine phosphatase, non-receptor type 11(PTPN11)	Homo sapiens
O00764	pyridoxal (pyridoxine, vitamin B6) kinase(PDXK)	Homo sapiens
Q15118	pyruvate dehydrogenase kinase 1(PDK1)	Homo sapiens
P14618	pyruvate kinase, muscle(PKM)	Homo sapiens
Q92878	RAD50 double strand break repair protein(RAD50)	Homo sapiens
Q13546	receptor interacting serine/threonine kinase 1(RIPK1)	Homo sapiens
O75116	Rho associated coiled-coil containing protein kinase 2(ROCK2)	Homo sapiens
Q05823	ribonuclease L(RNASEL)	Homo sapiens
P51812	ribosomal protein S6 kinase A3(RPS6KA3)	Homo sapiens
Q96KG9	SCY1 like pseudokinase 1(SCYL1)	Homo sapiens
Q6P3W7	SCY1 like pseudokinase 2(SCYL2)	Homo sapiens
Q9UHJ6	sedoheptulokinase(SHPK)	Homo sapiens
P49903	selenophosphate synthetase 1(SEPHS1)	Homo sapiens
Q13501	sequestosome 1(SQSTM1)	Homo sapiens
O94804	serine/threonine kinase 10(STK10)	Homo sapiens
Q9Y6E0	serine/threonine kinase 24(STK24)	Homo sapiens
Q15208	serine/threonine kinase 38(STK38)	Homo sapiens
Q13043	serine/threonine kinase 4(STK4)	Homo sapiens
Q9Y3F4	serine/threonine kinase receptor associated protein(STRAP)	Homo sapiens
O00141	serum/glucocorticoid regulated kinase 1(SGK1)	Homo sapiens
Q96B97	SH3 domain containing kinase binding protein 1(SH3KBP1)	Homo sapiens
Q96Q15	SMG1, nonsense mediated mRNA decay associated PI3K related kinase(SMG1)	Homo sapiens
Q9H2G2	STE20 like kinase(SLK)	Homo sapiens
Q9UHD2	TANK binding kinase 1(TBK1)	Homo sapiens
Q9UL54	TAO kinase 2(TAOK2)	Homo sapiens
Q9H2K8	TAO kinase 3(TAOK3)	Homo sapiens
Q15750	TGF-beta activated kinase 1 (MAP3K7) binding protein 1(TAB1)	Homo sapiens
Q9UDY2	tight junction protein 2(TJP2)	Homo sapiens
Q8WZ42	titin(TTN)	Homo sapiens
Q9UKI8	tousled like kinase 1(TLK1)	Homo sapiens
Q9UKE5	TRAF2 and NCK interacting kinase(TNIK)	Homo sapiens
Q9Y4A5	transformation/transcription domain associated protein(TRRAP)	Homo sapiens
Q969Z0	transforming growth factor beta regulator 4(TBRG4)	Homo sapiens
O75962	trio Rho guanine nucleotide exchange factor(TRIO)	Homo sapiens
Q3LXA3	triokinase and FMN cyclase(TKFC)	Homo sapiens
Q13263	tripartite motif containing 28(TRIM28)	Homo sapiens
Q12792	twinfilin actin binding protein 1(TWF1)	Homo sapiens
P63104	tyrosine 3-monooxygenase/tryptophan 5-monooxygenase activation protein zeta(YWHAZ)	Homo sapiens
Q9H4A3	WNK lysine deficient protein kinase 1(WNK1)	Homo sapiens
O75191	xylulokinase(XYLB)	Homo sapiens

## Sheet: 13H
Common proteins with phosphatase activity between WM115 and WM266-4 cell lines
ID	Gene Name	Species
O95861	3'(2'), 5'-bisphosphate nucleotidase 1(BPNT1)	Homo sapiens
Q8TCD5	5', 3'-nucleotidase, cytosolic(NT5C)	Homo sapiens
Q5TFE4	5'-nucleotidase domain containing 1(NT5DC1)	Homo sapiens
Q9H857	5'-nucleotidase domain containing 2(NT5DC2)	Homo sapiens
P21589	5'-nucleotidase ecto(NT5E)	Homo sapiens
Q9H0P0	5'-nucleotidase, cytosolic IIIA(NT5C3A)	Homo sapiens
Q969T7	5'-nucleotidase, cytosolic IIIB(NT5C3B)	Homo sapiens
P24666	acid phosphatase 1, soluble(ACP1)	Homo sapiens
P11117	acid phosphatase 2, lysosomal(ACP2)	Homo sapiens
P13686	acid phosphatase 5, tartrate resistant(ACP5)	Homo sapiens
P05023	ATPase Na+/K+ transporting subunit alpha 1(ATP1A1)	Homo sapiens
P07738	bisphosphoglycerate mutase(BPGM)	Homo sapiens
Q9BRF8	calcineurin like phosphoesterase domain containing 1(CPPED1)	Homo sapiens
P99999	cytochrome c, somatic(CYCS)	Homo sapiens
O43314	diphosphoinositol pentakisphosphate kinase 2(PPIP5K2)	Homo sapiens
Q12959	discs large MAGUK scaffold protein 1(DLG1)	Homo sapiens
Q9UHY7	enolase-phosphatase 1(ENOPH1)	Homo sapiens
Q9H0R4	haloacid dehalogenase like hydrolase domain containing 2(HDHD2)	Homo sapiens
Q9H0C8	ILK associated serine/threonine phosphatase(ILKAP)	Homo sapiens
P29218	inositol monophosphatase 1(IMPA1)	Homo sapiens
Q9NX62	inositol monophosphatase domain containing 1(IMPAD1)	Homo sapiens
Q9Y2H2	inositol polyphosphate-5-phosphatase F(INPP5F)	Homo sapiens
Q13572	inositol-tetrakisphosphate 1-kinase(ITPK1)	Homo sapiens
Q02750	mitogen-activated protein kinase kinase 1(MAP2K1)	Homo sapiens
Q9BSD7	nucleoside-triphosphatase, cancer-related(NTPCR)	Homo sapiens
P18669	phosphoglycerate mutase 1(PGAM1)	Homo sapiens
A6NDG6	phosphoglycolate phosphatase(PGP)	Homo sapiens
Q9NRX4	phosphohistidine phosphatase 1(PHPT1)	Homo sapiens
Q96T60	polynucleotide kinase 3'-phosphatase(PNKP)	Homo sapiens
P62136	protein phosphatase 1 catalytic subunit alpha(PPP1CA)	Homo sapiens
P62714	protein phosphatase 2 catalytic subunit beta(PPP2CB)	Homo sapiens
P63151	protein phosphatase 2 regulatory subunit Balpha(PPP2R2A)	Homo sapiens
P30153	protein phosphatase 2 scaffold subunit Aalpha(PPP2R1A)	Homo sapiens
P60510	protein phosphatase 4 catalytic subunit(PPP4C)	Homo sapiens
P53041	protein phosphatase 5 catalytic subunit(PPP5C)	Homo sapiens
P35813	protein phosphatase, Mg2+/Mn2+ dependent 1A(PPM1A)	Homo sapiens
O75688	protein phosphatase, Mg2+/Mn2+ dependent 1B(PPM1B)	Homo sapiens
P49593	protein phosphatase, Mg2+/Mn2+ dependent 1F(PPM1F)	Homo sapiens
O15355	protein phosphatase, Mg2+/Mn2+ dependent 1G(PPM1G)	Homo sapiens
P18031	protein tyrosine phosphatase, non-receptor type 1(PTPN1)	Homo sapiens
Q06124	protein tyrosine phosphatase, non-receptor type 11(PTPN11)	Homo sapiens
Q05209	protein tyrosine phosphatase, non-receptor type 12(PTPN12)	Homo sapiens
Q9H3S7	protein tyrosine phosphatase, non-receptor type 23(PTPN23)	Homo sapiens
Q12913	protein tyrosine phosphatase, receptor type J(PTPRJ)	Homo sapiens
Q13332	protein tyrosine phosphatase, receptor type S(PTPRS)	Homo sapiens
P23471	protein tyrosine phosphatase, receptor type Z1(PTPRZ1)	Homo sapiens
Q9H2U2	pyrophosphatase (inorganic) 2(PPA2)	Homo sapiens
Q8NCN5	pyruvate dehydrogenase phosphatase regulatory subunit(PDPR)	Homo sapiens
Q9P0J1	pyruvate dehyrogenase phosphatase catalytic subunit 1(PDP1)	Homo sapiens
O60942	RNA guanylyltransferase and 5'-phosphatase(RNGTT)	Homo sapiens
Q9NTJ5	SAC1 suppressor of actin mutations 1-like (yeast)(SACM1L)	Homo sapiens
Q8WYL5	slingshot protein phosphatase 1(SSH1)	Homo sapiens
Q76I76	slingshot protein phosphatase 2(SSH2)	Homo sapiens
Q15750	TGF-beta activated kinase 1 (MAP3K7) binding protein 1(TAB1)	Homo sapiens
Q9NQ88	TP53 induced glycolysis regulatory phosphatase(TIGAR)	Homo sapiens
Q3ZCQ8	translocase of inner mitochondrial membrane 50(TIMM50)	Homo sapiens
Q86T03	transmembrane protein 55B(TMEM55B)	Homo sapiens
Q8TF42	ubiquitin associated and SH3 domain containing B(UBASH3B)	Homo sapiens

## Sheet: 13I
Common transcription factors between WM115 and WM266-4 cell lines
ID	Gene Name	Species
Q9NY61	apoptosis antagonizing transcription factor(AATF)	Homo sapiens
Q9HBZ2	aryl hydrocarbon receptor nuclear translocator 2(ARNT2)	Homo sapiens
P35869	aryl hydrocarbon receptor(AHR)	Homo sapiens
Q9C0K0	B-cell CLL/lymphoma 11B(BCL11B)	Homo sapiens
O14981	B-TFIID TATA-box binding protein associated factor 1(BTAF1)	Homo sapiens
O94983	calmodulin binding transcription activator 2(CAMTA2)	Homo sapiens
P35222	catenin beta 1(CTNNB1)	Homo sapiens
P22681	Cbl proto-oncogene(CBL)	Homo sapiens
P17676	CCAAT/enhancer binding protein beta(CEBPB)	Homo sapiens
Q03701	CCAAT/enhancer binding protein zeta(CEBPZ)	Homo sapiens
Q99459	cell division cycle 5 like(CDC5L)	Homo sapiens
Q9UFW8	CGG triplet repeat binding protein 1(CGGBP1)	Homo sapiens
Q6P1N0	coiled-coil and C2 domain containing 1A(CC2D1A)	Homo sapiens
Q5T0F9	coiled-coil and C2 domain containing 1B(CC2D1B)	Homo sapiens
Q9NX63	coiled-coil-helix-coiled-coil-helix domain containing 3(CHCHD3)	Homo sapiens
Q09472	E1A binding protein p300(EP300)	Homo sapiens
Q15723	E74 like ETS transcription factor 2(ELF2)	Homo sapiens
Q6PJG2	ELM2 and Myb/SANT domain containing 1(ELMSAN1)	Homo sapiens
O60869	endothelial differentiation related factor 1(EDF1)	Homo sapiens
Q96AE4	far upstream element binding protein 1(FUBP1)	Homo sapiens
Q96I24	far upstream element binding protein 3(FUBP3)	Homo sapiens
Q01167	forkhead box K2(FOXK2)	Homo sapiens
Q86YP4	GATA zinc finger domain containing 2A(GATAD2A)	Homo sapiens
Q8WXI9	GATA zinc finger domain containing 2B(GATAD2B)	Homo sapiens
P78347	general transcription factor IIi(GTF2I)	Homo sapiens
P10070	GLI family zinc finger 2(GLI2)	Homo sapiens
P10071	GLI family zinc finger 3(GLI3)	Homo sapiens
Q14789	golgin B1(GOLGB1)	Homo sapiens
O60861	growth arrest specific 7(GAS7)	Homo sapiens
Q6EKJ0	GTF2I repeat domain containing 2B(GTF2IRD2B)	Homo sapiens
Q99729	heterogeneous nuclear ribonucleoprotein A/B(HNRNPAB)	Homo sapiens
P61978	heterogeneous nuclear ribonucleoprotein K(HNRNPK)	Homo sapiens
Q9NP66	high mobility group 20A(HMG20A)	Homo sapiens
P17096	high mobility group AT-hook 1(HMGA1)	Homo sapiens
P09429	high mobility group box 1(HMGB1)	Homo sapiens
P26583	high mobility group box 2(HMGB2)	Homo sapiens
Q13547	histone deacetylase 1(HDAC1)	Homo sapiens
P51610	host cell factor C1(HCFC1)	Homo sapiens
P31629	human immunodeficiency virus type I enhancer binding protein 2(HIVEP2)	Homo sapiens
Q16666	interferon gamma inducible protein 16(IFI16)	Homo sapiens
Q14653	interferon regulatory factor 3(IRF3)	Homo sapiens
Q9Y250	leucine zipper tumor suppressor 1(LZTS1)	Homo sapiens
O95251	lysine acetyltransferase 7(KAT7)	Homo sapiens
O60341	lysine demethylase 1A(KDM1A)	Homo sapiens
Q03164	lysine methyltransferase 2A(KMT2A)	Homo sapiens
O94776	metastasis associated 1 family member 2(MTA2)	Homo sapiens
Q13330	metastasis associated 1(MTA1)	Homo sapiens
P51608	methyl-CpG binding protein 2(MECP2)	Homo sapiens
P22392	NME/NM23 nucleoside diphosphate kinase 2(NME2)	Homo sapiens
Q9H1E3	nuclear casein kinase and cyclin dependent kinase substrate 1(NUCKS1)	Homo sapiens
P08651	nuclear factor I C(NFIC)	Homo sapiens
P19838	nuclear factor kappa B subunit 1(NFKB1)	Homo sapiens
Q13469	nuclear factor of activated T-cells 2(NFATC2)	Homo sapiens
O14813	paired like homeobox 2a(PHOX2A)	Homo sapiens
Q15365	poly(rC) binding protein 1(PCBP1)	Homo sapiens
O60925	prefoldin subunit 1(PFDN1)	Homo sapiens
P35232	prohibitin(PHB)	Homo sapiens
Q9UQ80	proliferation-associated 2G4(PA2G4)	Homo sapiens
Q00577	purine rich element binding protein A(PURA)	Homo sapiens
Q96QR8	purine rich element binding protein B(PURB)	Homo sapiens
P06400	RB transcriptional corepressor 1(RB1)	Homo sapiens
Q04206	RELA proto-oncogene, NF-kB subunit(RELA)	Homo sapiens
Q9UKL0	REST corepressor 1(RCOR1)	Homo sapiens
Q7Z5J4	retinoic acid induced 1(RAI1)	Homo sapiens
Q9NRY4	Rho GTPase activating protein 35(ARHGAP35)	Homo sapiens
P42224	signal transducer and activator of transcription 1(STAT1)	Homo sapiens
P40763	signal transducer and activator of transcription 3(STAT3)	Homo sapiens
P42226	signal transducer and activator of transcription 6(STAT6)	Homo sapiens
Q96ST3	SIN3 transcription regulator family member A(SIN3A)	Homo sapiens
Q15796	SMAD family member 2(SMAD2)	Homo sapiens
P84022	SMAD family member 3(SMAD3)	Homo sapiens
P08047	Sp1 transcription factor(SP1)	Homo sapiens
Q7KZ85	SPT6 homolog, histone chaperone(SUPT6H)	Homo sapiens
P56693	SRY-box 10(SOX10)	Homo sapiens
Q13033	striatin 3(STRN3)	Homo sapiens
Q8WVM7	stromal antigen 1(STAG1)	Homo sapiens
P53999	SUB1 homolog, transcriptional regulator(SUB1)	Homo sapiens
Q13148	TAR DNA binding protein(TARDBP)	Homo sapiens
Q6P1X5	TATA-box binding protein associated factor 2(TAF2)	Homo sapiens
Q16650	T-box, brain 1(TBR1)	Homo sapiens
Q00059	transcription factor A, mitochondrial(TFAM)	Homo sapiens
P05549	transcription factor AP-2 alpha(TFAP2A)	Homo sapiens
Q13263	tripartite motif containing 28(TRIM28)	Homo sapiens
Q9Y3Q8	TSC22 domain family member 4(TSC22D4)	Homo sapiens
P67809	Y-box binding protein 1(YBX1)	Homo sapiens
O60315	zinc finger E-box binding homeobox 2(ZEB2)	Homo sapiens
Q15911	zinc finger homeobox 3(ZFHX3)	Homo sapiens
Q5VZL5	zinc finger MYM-type containing 4(ZMYM4)	Homo sapiens
O95201	zinc finger protein 205(ZNF205)	Homo sapiens
O75362	zinc finger protein 217(ZNF217)	Homo sapiens
Q92618	zinc finger protein 516(ZNF516)	Homo sapiens

## Sheet: 13J
Common pseudogene-derived proteins between WM115 and WM266-4 cell lines
Accession	Description
A8MWD9	Putative small nuclear ribonucleoprotein G-like protein 15 OS=Homo sapiens GN=SNRPGP15 PE=5 SV=2 - [RUXGL_HUMAN]
B9ZVM9	Putative t-complex protein 10A homolog 2 OS=Homo sapiens GN=TCP10L2 PE=5 SV=2 - [TCP2L_HUMAN]
