# Supplementary material for: From Proteomic Mapping to Invasion-Metastasis-Cascade Systemic Biomarkering and Targeted Drugging of Mutant BRAF-Dependent Human Cutaneous Melanomagenesis
Source: Cancers (Basel). 2021 Apr 22;13(9):2024. doi: 10.3390/cancers13092024 (PMC8122743; doi:10.3390/cancers13092024)
Supplement: Supplementary file 1 [file cancers-13-02024-s001.zip › Table_S14.xlsx]

## Sheet: Sheet1
GeneID	GeneSymbol	NumberOfPubMed	Alias	Links	Cytoband	FullName	GeneType
192670	AGO4	1	EIF2C4	MIM:607356|HGNC:HGNC:18424|Ensembl:ENSG00000134698|HPRD:09559|Vega:OTTHUMG00000004243	1p34	argonaute RISC catalytic component 4	protein-coding
290	ANPEP	1	APN|CD13|GP150|LAP1|P150|PEPN	MIM:151530|HGNC:HGNC:500|Ensembl:ENSG00000166825|HPRD:01055|Vega:OTTHUMG00000149814	15q25-q26	alanyl (membrane) aminopeptidase	protein-coding
358	AQP1	2	AQP-CHIP|CHIP28|CO	MIM:107776|HGNC:HGNC:633|Ensembl:ENSG00000240583|HPRD:00140|Vega:OTTHUMG00000023944	7p14	aquaporin 1 (Colton blood group)	protein-coding
50807	ASAP1	3	AMAP1|CENTB4|DDEF1|PAG2|PAP|ZG14P	MIM:605953|HGNC:HGNC:2720|Ensembl:ENSG00000153317|HPRD:05809|Vega:OTTHUMG00000164772	8q24.1-q24.2	ArfGAP with SH3 domain, ankyrin repeat and PH domain 1	protein-coding
93974	ATPIF1	1	ATPI|ATPIP|IP	MIM:614981|HGNC:HGNC:871|Ensembl:ENSG00000130770|HPRD:16529|Vega:OTTHUMG00000003533	1p35.3	ATPase inhibitory factor 1	protein-coding
571	BACH1	1	BACH-1|BTBD24	MIM:602751|HGNC:HGNC:935|Ensembl:ENSG00000156273|Vega:OTTHUMG00000078878	21q21.3	BTB domain and CNC homolog 1	protein-coding
4059	BCAM	1	AU|CD239|LU|MSK19	MIM:612773|HGNC:HGNC:6722|Ensembl:ENSG00000187244|HPRD:00197|Vega:OTTHUMG00000180838	19q13.2	basal cell adhesion molecule (Lutheran blood group)	protein-coding
673	BRAF	66	B-RAF1|BRAF1|NS7|RAFB1	MIM:164757|HGNC:HGNC:1097|Ensembl:ENSG00000157764|HPRD:01264|Vega:OTTHUMG00000157457	7q34	B-Raf proto-oncogene, serine/threonine kinase	protein-coding
759	CA1	1	CA-I|CAB|Car1|HEL-S-11	MIM:114800|HGNC:HGNC:1368|Ensembl:ENSG00000133742|HPRD:00265|Vega:OTTHUMG00000164941	8q21.2	carbonic anhydrase I	protein-coding
958	CD40	3	Bp50|CDW40|TNFRSF5|p50	MIM:109535|HGNC:HGNC:11919|Ensembl:ENSG00000101017|HPRD:00178|Vega:OTTHUMG00000033053	20q12-q13.2	CD40 molecule, TNF receptor superfamily member 5	protein-coding
3732	CD82	71	4F9|C33|GR15|IA4|KAI1|R2|SAR2|ST6|TSPAN27	MIM:600623|HGNC:HGNC:6210|Ensembl:ENSG00000085117|HPRD:09004|Vega:OTTHUMG00000166472	11p11.2	CD82 molecule	protein-coding
1009	CDH11	2	CAD11|CDHOB|OB|OSF-4	MIM:600023|HGNC:HGNC:1750|HPRD:08960	16q21	cadherin 11, type 2, OB-cadherin (osteoblast)	protein-coding
80781	COL18A1	6	KNO|KNO1|KS	MIM:120328|HGNC:HGNC:2195|Ensembl:ENSG00000182871|HPRD:00382|Vega:OTTHUMG00000090407	21q22.3	collagen, type XVIII, alpha 1	protein-coding
1400	CRMP1	3	CRMP-1|DPYSL1|DRP-1|DRP1|ULIP-3	MIM:602462|HGNC:HGNC:2365|Ensembl:ENSG00000072832|HPRD:03913|Vega:OTTHUMG00000125489	4p16.1	collapsin response mediator protein 1	protein-coding
1644	DDC	1	AADC	MIM:107930|HGNC:HGNC:2719|Ensembl:ENSG00000132437|HPRD:00145|Vega:OTTHUMG00000023353	7p12.2	dopa decarboxylase (aromatic L-amino acid decarboxylase)	protein-coding
1806	DPYD	2	DHP|DHPDHASE|DPD	MIM:612779|HGNC:HGNC:3012|Ensembl:ENSG00000188641|HPRD:02036|Vega:OTTHUMG00000039683	1p22	dihydropyrimidine dehydrogenase	protein-coding
29102	DROSHA	1	ETOHI2|HSA242976|RANSE3L|RN3|RNASE3L|RNASEN	MIM:608828|HGNC:HGNC:17904|Ensembl:ENSG00000113360|HPRD:10196|Vega:OTTHUMG00000161976	5p13.3	drosha, ribonuclease type III	protein-coding
1978	EIF4EBP1	1	4E-BP1|4EBP1|BP-1|PHAS-I	MIM:602223|HGNC:HGNC:3288|Ensembl:ENSG00000187840|HPRD:03746|Vega:OTTHUMG00000164012	8p12	eukaryotic translation initiation factor 4E binding protein 1	protein-coding
4072	EPCAM	9	DIAR5|EGP-2|EGP314|EGP40|ESA|HNPCC8|KS1/4|KSA|M4S1|MIC18|MK-1|TACSTD1|TROP1	MIM:185535|HGNC:HGNC:11529|Ensembl:ENSG00000119888|HPRD:01709|Vega:OTTHUMG00000128853	2p21	epithelial cell adhesion molecule	protein-coding
2068	ERCC2	2	COFS2|EM9|TFIIH|TTD|XPD	MIM:126340|HGNC:HGNC:3434|Ensembl:ENSG00000104884|HPRD:00530|Vega:OTTHUMG00000048190	19q13.3	excision repair cross-complementation group 2	protein-coding
54845	ESRP1	1	RBM35A|RMB35A	MIM:612959|HGNC:HGNC:25966|Ensembl:ENSG00000104413|HPRD:07881|Vega:OTTHUMG00000164587	8q22.1	epithelial splicing regulatory protein 1	protein-coding
2147	F2	2	PT|RPRGL2|THPH1	MIM:176930|HGNC:HGNC:3535|Ensembl:ENSG00000180210|HPRD:01488|Vega:OTTHUMG00000150344	11p11	coagulation factor II (thrombin)	protein-coding
79137	FAM134A	1	C2orf17	HGNC:HGNC:28450|Ensembl:ENSG00000144567|HPRD:12807|Vega:OTTHUMG00000154577	2q35	family with sequence similarity 134, member A	protein-coding
2243	FGA	1	Fib2	MIM:134820|HGNC:HGNC:3661|Ensembl:ENSG00000171560|HPRD:00619|Vega:OTTHUMG00000150330	4q28	fibrinogen alpha chain	protein-coding
2273	FHL1	1	FHL-1|FHL1A|FHL1B|FLH1A|KYOT|SLIM|SLIM-1|SLIM1|SLIMMER|XMPMA	MIM:300163|HGNC:HGNC:3702|Ensembl:ENSG00000022267|HPRD:02157|Vega:OTTHUMG00000022504	Xq26	four and a half LIM domains 1	protein-coding
54874	FNBP1L	1	C1orf39|TOCA1	MIM:608848|HGNC:HGNC:20851|Ensembl:ENSG00000137942|HPRD:12317|Vega:OTTHUMG00000010863	1p22.1	formin binding protein 1-like	protein-coding
2512	FTL	1	LFTD|NBIA3	MIM:134790|HGNC:HGNC:3999|Ensembl:ENSG00000087086|HPRD:00616|Vega:OTTHUMG00000183332	19q13.33	ferritin, light polypeptide	protein-coding
3135	HLA-G	3	MHC-G	MIM:142871|HGNC:HGNC:4964|Ensembl:ENSG00000204632|HPRD:00834|Vega:OTTHUMG00000031157	6p21.3	major histocompatibility complex, class I, G	protein-coding
3219	HOXB9	2	HOX-2.5|HOX2|HOX2E	MIM:142964|HGNC:HGNC:5120|Ensembl:ENSG00000170689|HPRD:00852|Vega:OTTHUMG00000159907	17q21.3	homeobox B9	protein-coding
9173	IL1RL1	1	DER4|FIT-1|IL33R|ST2|ST2L|ST2V|T1	MIM:601203|HGNC:HGNC:5998|Ensembl:ENSG00000115602|HPRD:03123|Vega:OTTHUMG00000130782	2q12	interleukin 1 receptor-like 1	protein-coding
3699	ITIH3	1	H3P	MIM:146650|HGNC:HGNC:6168|Ensembl:ENSG00000162267|HPRD:00891|Vega:OTTHUMG00000158956	3p21.1	inter-alpha-trypsin inhibitor heavy chain 3	protein-coding
9445	ITM2B	1	ABRI|BRI|BRI2|BRICD2B|E25B|E3-16|FBD|RDGCA|imBRI2	MIM:603904|HGNC:HGNC:6174|HPRD:04878	13q14.3	integral membrane protein 2B	protein-coding
3993	LLGL2	2	HGL|Hugl-2|LGL2	HGNC:HGNC:6629|Ensembl:ENSG00000073350|HPRD:10041|Vega:OTTHUMG00000179685	17q25.1	lethal giant larvae homolog 2 (Drosophila)	protein-coding
4017	LOXL2	7	LOR2|WS9-14	MIM:606663|HGNC:HGNC:6666|Ensembl:ENSG00000134013|HPRD:09446|Vega:OTTHUMG00000163797	8p21.3	lysyl oxidase-like 2	protein-coding
9848	MFAP3L	1	NYD-sp9	HGNC:HGNC:29083|Ensembl:ENSG00000198948|HPRD:14391|Vega:OTTHUMG00000160942	4q32.3	microfibrillar-associated protein 3-like	protein-coding
8079	MLF2	1	NTN4	MIM:601401|HGNC:HGNC:7126|Ensembl:ENSG00000089693|HPRD:03238	12p13	myeloid leukemia factor 2	protein-coding
4325	MMP16	2	C8orf57|MMP-X2|MT-MMP2|MT-MMP3|MT3-MMP	MIM:602262|HGNC:HGNC:7162|Ensembl:ENSG00000156103|HPRD:03776|Vega:OTTHUMG00000163769	8q21.3	matrix metallopeptidase 16 (membrane-inserted)	protein-coding
9788	MTSS1	17	MIM|MIMA|MIMB	MIM:608486|HGNC:HGNC:20443|Ensembl:ENSG00000170873|HPRD:12243|Vega:OTTHUMG00000048189	8p22	metastasis suppressor 1	protein-coding
4684	NCAM1	1	CD56|MSK39|NCAM	MIM:116930|HGNC:HGNC:7656|Ensembl:ENSG00000149294|HPRD:00301|Vega:OTTHUMG00000167196	11q23.1	neural cell adhesion molecule 1	protein-coding
347736	NME9	1	NM23-H9|TXL-2|TXL2|TXNDC6	HGNC:HGNC:21343|Ensembl:ENSG00000181322|HPRD:18250|Vega:OTTHUMG00000159823	3q22.3	NME/NM23 family member 9	protein-coding
8829	NRP1	2	BDCA4|CD304|NP1|NRP|VEGF165R	MIM:602069|HGNC:HGNC:8004|Ensembl:ENSG00000099250|HPRD:03642|Vega:OTTHUMG00000019343	10p12	neuropilin 1	protein-coding
5156	PDGFRA	8	CD140A|PDGFR-2|PDGFR2|RHEPDGFRA	MIM:173490|HGNC:HGNC:8803|Ensembl:ENSG00000134853|HPRD:01429|Vega:OTTHUMG00000128699	4q12	platelet-derived growth factor receptor, alpha polypeptide	protein-coding
5187	PER1	3	PER|RIGUI|hPER	MIM:602260|HGNC:HGNC:8845|Ensembl:ENSG00000179094|HPRD:03774|Vega:OTTHUMG00000178317	17p13.1	period circadian clock 1	protein-coding
5340	PLG	3	-	MIM:173350|HGNC:HGNC:9071|Ensembl:ENSG00000122194|HPRD:01417|Vega:OTTHUMG00000015957	6q26	plasminogen	protein-coding
10631	POSTN	9	OSF-2|OSF2|PDLPOSTN|PN|periostin	MIM:608777|HGNC:HGNC:16953|Ensembl:ENSG00000133110|HPRD:12295|Vega:OTTHUMG00000016751	13q13.3	periostin, osteoblast specific factor	protein-coding
10891	PPARGC1A	1	LEM6|PGC-1(alpha)|PGC-1v|PGC1|PGC1A|PPARGC1	MIM:604517|HGNC:HGNC:9237|Ensembl:ENSG00000109819|HPRD:05155|Vega:OTTHUMG00000097747	4p15.1	peroxisome proliferator-activated receptor gamma, coactivator 1 alpha	protein-coding
57403	RAB22A	1	-	MIM:612966|HGNC:HGNC:9764|Ensembl:ENSG00000124209|Vega:OTTHUMG00000032844	20q13.32	RAB22A, member RAS oncogene family	protein-coding
5874	RAB27B	3	C25KG	MIM:603869|HGNC:HGNC:9767|Ensembl:ENSG00000041353|HPRD:04846|Vega:OTTHUMG00000132710	18q21.2	RAB27B, member RAS oncogene family	protein-coding
6198	RPS6KB1	1	PS6K|S6K|S6K-beta-1|S6K1|STK14A|p70 S6KA|p70(S6K)-alpha|p70-S6K|p70-alpha	MIM:608938|HGNC:HGNC:10436|Ensembl:ENSG00000108443|HPRD:10202|Vega:OTTHUMG00000150642	17q23.1	ribosomal protein S6 kinase, 70kDa, polypeptide 1	protein-coding
6237	RRAS	1	-	MIM:165090|HGNC:HGNC:10447|Ensembl:ENSG00000126458|Vega:OTTHUMG00000183247	19q13.33	related RAS viral (r-ras) oncogene homolog	protein-coding
6275	S100A4	36	18A2|42A|CAPL|FSP1|MTS1|P9KA|PEL98	MIM:114210|HGNC:HGNC:10494|Ensembl:ENSG00000196154|HPRD:15914|Vega:OTTHUMG00000013546	1q21	S100 calcium binding protein A4	protein-coding
54809	SAMD9	1	C7orf5|DRIF1|NFTC|OEF1|OEF2	MIM:610456|HGNC:HGNC:1348|Ensembl:ENSG00000205413|HPRD:11531|Vega:OTTHUMG00000155809	7q21.2	sterile alpha motif domain containing 9	protein-coding
9869	SETDB1	1	ESET|H3-K9-HMTase4|KG1T|KMT1E|TDRD21	MIM:604396|HGNC:HGNC:10761|Ensembl:ENSG00000143379|HPRD:06828|Vega:OTTHUMG00000035003	1q21	SET domain, bifurcated 1	protein-coding
64078	SLC28A3	1	CNT3	MIM:608269|HGNC:HGNC:16484|Ensembl:ENSG00000197506|HPRD:12200|Vega:OTTHUMG00000020117	9q22.2	solute carrier family 28 (concentrative nucleoside transporter), member 3	protein-coding
6648	SOD2	6	IPOB|MNSOD|MVCD6	MIM:147460|HGNC:HGNC:11180|Ensembl:ENSG00000112096|HPRD:00938|Vega:OTTHUMG00000015940	6q25.3	superoxide dismutase 2, mitochondrial	protein-coding
8404	SPARCL1	1	MAST 9|MAST9|PIG33|SC1	MIM:606041|HGNC:HGNC:11220|Ensembl:ENSG00000152583|HPRD:06919|Vega:OTTHUMG00000130605	4q22.1	SPARC-like 1 (hevin)	protein-coding
6713	SQLE	1	-	MIM:602019|HGNC:HGNC:11279|Ensembl:ENSG00000104549|HPRD:11802|Vega:OTTHUMG00000164990	8q24.1	squalene epoxidase	protein-coding
6482	ST3GAL1	1	Gal-NAc6S|SIAT4A|SIATFL|ST3GalA|ST3GalA.1|ST3GalIA|ST3GalIA,1|ST3O	MIM:607187|HGNC:HGNC:10862|Ensembl:ENSG00000008513|HPRD:06219|Vega:OTTHUMG00000164534	8q24.22	ST3 beta-galactoside alpha-2,3-sialyltransferase 1	protein-coding
6770	STAR	1	STARD1	MIM:600617|HGNC:HGNC:11359|HPRD:02794	8p11.2	steroidogenic acute regulatory protein	protein-coding
6890	TAP1	1	ABC17|ABCB2|APT1|D6S114E|PSF-1|PSF1|RING4|TAP1*0102N|TAP1N	MIM:170260|HGNC:HGNC:43|Ensembl:ENSG00000168394|HPRD:01359|Vega:OTTHUMG00000031067	6p21.3	transporter 1, ATP-binding cassette, sub-family B (MDR/TAP)	protein-coding
7045	TGFBI	6	BIGH3|CDB1|CDG2|CDGG1|CSD|CSD1|CSD2|CSD3|EBMD|LCD1	MIM:601692|HGNC:HGNC:11771|Ensembl:ENSG00000120708|HPRD:03409|Vega:OTTHUMG00000163213	5q31	transforming growth factor, beta-induced, 68kDa	protein-coding
7052	TGM2	13	G-ALPHA-h|GNAH|HEL-S-45|TG2|TGC	MIM:190196|HGNC:HGNC:11778|HPRD:01825	20q12	transglutaminase 2	protein-coding
7057	THBS1	8	THBS|THBS-1|TSP|TSP-1|TSP1	MIM:188060|HGNC:HGNC:11785|HPRD:01765	15q15	thrombospondin 1	protein-coding
8797	TNFRSF10A	4	APO2|CD261|DR4|TRAILR-1|TRAILR1	MIM:603611|HGNC:HGNC:11904|HPRD:04679	8p21	tumor necrosis factor receptor superfamily, member 10a	protein-coding
7168	TPM1	1	C15orf13|CMD1Y|CMH3|HTM-alpha|LVNC9|TMSA	MIM:191010|HGNC:HGNC:12010|Ensembl:ENSG00000140416|HPRD:01839|Vega:OTTHUMG00000132803	15q22.1	tropomyosin 1 (alpha)	protein-coding
23508	TTC9	1	TTC9A	MIM:610488|HGNC:HGNC:20267|Ensembl:ENSG00000133985|Vega:OTTHUMG00000172133	14q24.2	tetratricopeptide repeat domain 9	protein-coding
54904	WHSC1L1	1	NSD3|pp14328	MIM:607083|HGNC:HGNC:12767|Ensembl:ENSG00000147548|HPRD:06155|Vega:OTTHUMG00000165115	8p11.2	Wolf-Hirschhorn syndrome candidate 1-like 1	protein-coding
7474	WNT5A	5	hWNT5A	MIM:164975|HGNC:HGNC:12784|Ensembl:ENSG00000114251|HPRD:01293|Vega:OTTHUMG00000158361	3p21-p14	wingless-type MMTV integration site family, member 5A	protein-coding
