# Supplementary material for: From Proteomic Mapping to Invasion-Metastasis-Cascade Systemic Biomarkering and Targeted Drugging of Mutant BRAF-Dependent Human Cutaneous Melanomagenesis
Source: Cancers (Basel). 2021 Apr 22;13(9):2024. doi: 10.3390/cancers13092024 (PMC8122743; doi:10.3390/cancers13092024)
Supplement: Supplementary file 1 [file cancers-13-02024-s001.zip › Table_S15.xlsx]

## Sheet: Sheet1
GeneID	GeneSymbol	NumberOfPubMed	Alias	Links	Cytoband	FullName	GeneType
20	ABCA2	1	ABC2	MIM:600047|HGNC:HGNC:32|Ensembl:ENSG00000107331|HPRD:08967|Vega:OTTHUMG00000020958	9q34	ATP-binding cassette, sub-family A (ABC1), member 2	protein-coding
5243	ABCB1	11	ABC20|CD243|CLCS|GP170|MDR1|P-GP|PGY1	MIM:171050|HGNC:HGNC:40|Ensembl:ENSG00000085563|HPRD:01370|Vega:OTTHUMG00000023393	7q21.12	ATP-binding cassette, sub-family B (MDR/TAP), member 1	protein-coding
1244	ABCC2	2	ABC30|CMOAT|DJS|MRP2|cMRP	MIM:601107|HGNC:HGNC:53|Ensembl:ENSG00000023839|HPRD:03065|Vega:OTTHUMG00000018895	10q24	ATP-binding cassette, sub-family C (CFTR/MRP), member 2	protein-coding
9429	ABCG2	7	ABC15|ABCP|BCRP|BCRP1|BMDP|CD338|CDw338|EST157481|GOUT1|MRX|MXR|MXR1|UAQTL1	MIM:603756|HGNC:HGNC:74|Ensembl:ENSG00000118777|HPRD:04783|Vega:OTTHUMG00000130601	4q22	ATP-binding cassette, sub-family G (WHITE), member 2 (Junior blood group)	protein-coding
10152	ABI2	1	ABI-2|ABI2B|AIP-1|AblBP3|SSH3BP2|argBP1|argBPIA|argBPIB	MIM:606442|HGNC:HGNC:24011|Ensembl:ENSG00000138443|Vega:OTTHUMG00000132879	2q33	abl-interactor 2	protein-coding
6868	ADAM17	2	ADAM18|CD156B|CSVP|NISBD|NISBD1|TACE	MIM:603639|HGNC:HGNC:195|Ensembl:ENSG00000151694|HPRD:04703|Vega:OTTHUMG00000090425	2p25	ADAM metallopeptidase domain 17	protein-coding
10863	ADAM28	2	ADAM 28|MDC-L|MDCL|eMDC II|eMDCII	MIM:606188|HGNC:HGNC:206|Ensembl:ENSG00000042980|HPRD:08391|Vega:OTTHUMG00000163780	8p21.2	ADAM metallopeptidase domain 28	protein-coding
8754	ADAM9	4	CORD9|MCMP|MDC9|Mltng	MIM:602713|HGNC:HGNC:216|Ensembl:ENSG00000168615|HPRD:04091|Vega:OTTHUMG00000159783	8p11.22	ADAM metallopeptidase domain 9	protein-coding
9289	ADGRG1	2	BFPP|BPPR|GPR56|TM7LN4|TM7XN1	MIM:604110|HGNC:HGNC:4512|Ensembl:ENSG00000205336|HPRD:06824|Vega:OTTHUMG00000176742	16q21	adhesion G protein-coupled receptor G1	protein-coding
11047	ADRM1	1	ARM-1|ARM1|GP110	MIM:610650|HGNC:HGNC:15759|Ensembl:ENSG00000130706|HPRD:06440|Vega:OTTHUMG00000032904	20q13.33	adhesion regulating molecule 1	protein-coding
267	AMFR	3	GP78|RNF45	MIM:603243|HGNC:HGNC:463|Ensembl:ENSG00000159461|HPRD:09130|Vega:OTTHUMG00000133239	16q21	autocrine motility factor receptor, E3 ubiquitin protein ligase	protein-coding
23452	ANGPTL2	2	ARP2|HARP	MIM:605001|HGNC:HGNC:490|Ensembl:ENSG00000136859|HPRD:05415|Vega:OTTHUMG00000020695	9q34	angiopoietin-like 2	protein-coding
306	ANXA3	3	ANX3	MIM:106490|HGNC:HGNC:541|Ensembl:ENSG00000138772|HPRD:00111|Vega:OTTHUMG00000130198	4q21.21	annexin A3	protein-coding
317	APAF1	2	APAF-1|CED4	MIM:602233|HGNC:HGNC:576|Ensembl:ENSG00000120868|HPRD:03755|Vega:OTTHUMG00000170214	12q23	apoptotic peptidase activating factor 1	protein-coding
383	ARG1	5	-	MIM:608313|HGNC:HGNC:663|Ensembl:ENSG00000118520|HPRD:01947|Vega:OTTHUMG00000015566	6q23	arginase 1	protein-coding
51742	ARID4B	1	BCAA|BRCAA1|RBBP1L1|RBP1L1|SAP180	MIM:609696|HGNC:HGNC:15550|Ensembl:ENSG00000054267|HPRD:10661|Vega:OTTHUMG00000039621	1q42.3	AT rich interactive domain 4B (RBP1-like)	protein-coding
408	ARRB1	2	ARB1|ARR1	MIM:107940|HGNC:HGNC:711|Ensembl:ENSG00000137486|HPRD:00146|Vega:OTTHUMG00000165444	11q13	arrestin, beta 1	protein-coding
445	ASS1	1	ASS|CTLN1	MIM:603470|HGNC:HGNC:758|Ensembl:ENSG00000130707|HPRD:04590|Vega:OTTHUMG00000020806	9q34.1	argininosuccinate synthase 1	protein-coding
29028	ATAD2	1	ANCCA|CT137|PRO2000	MIM:611941|HGNC:HGNC:30123|Ensembl:ENSG00000156802|HPRD:10678|Vega:OTTHUMG00000165090	8q24.13	ATPase family, AAA domain containing 2	protein-coding
1386	ATF2	1	CRE-BP1|CREB-2|CREB2|HB16|TREB7	MIM:123811|HGNC:HGNC:784|Ensembl:ENSG00000115966|HPRD:00443|Vega:OTTHUMG00000132424	2q32	activating transcription factor 2	protein-coding
23250	ATP11A	1	ATPIH|ATPIS	MIM:605868|HGNC:HGNC:13552|Ensembl:ENSG00000068650|HPRD:12059|Vega:OTTHUMG00000017371	13q34	ATPase, class VI, type 11A	protein-coding
528	ATP6V1C1	1	ATP6C|ATP6D|VATC|Vma5	MIM:603097|HGNC:HGNC:856|Ensembl:ENSG00000155097|HPRD:04371|Vega:OTTHUMG00000164761	8q22.3	ATPase, H+ transporting, lysosomal 42kDa, V1 subunit C1	protein-coding
6790	AURKA	5	AIK|ARK1|AURA|AURORA2|BTAK|PPP1R47|STK15|STK6|STK7	MIM:603072|HGNC:HGNC:11393|Ensembl:ENSG00000087586|HPRD:04066|HPRD:04352|Vega:OTTHUMG00000032796	20q13	aurora kinase A	protein-coding
567	B2M	7	-	MIM:109700|HGNC:HGNC:914|Ensembl:ENSG00000166710|HPRD:00189	15q21.1	beta-2-microglobulin	protein-coding
10458	BAIAP2	1	BAP2|FLAF3|IRSP53	MIM:605475|HGNC:HGNC:947|Ensembl:ENSG00000175866|HPRD:05686|Vega:OTTHUMG00000177698	17q25	BAI1-associated protein 2	protein-coding
607	BCL9	1	LGS	MIM:602597|HGNC:HGNC:1008|Ensembl:ENSG00000116128|HPRD:04000|Vega:OTTHUMG00000014031	1q21	B-cell CLL/lymphoma 9	protein-coding
8678	BECN1	4	ATG6|VPS30|beclin1	MIM:604378|HGNC:HGNC:1034|Ensembl:ENSG00000126581|HPRD:05087|Vega:OTTHUMG00000180653	17q21	beclin 1, autophagy related	protein-coding
329	BIRC2	2	API1|HIAP2|Hiap-2|MIHB|RNF48|c-IAP1|cIAP1	MIM:601712|HGNC:HGNC:590|Ensembl:ENSG00000110330|HPRD:03419|Vega:OTTHUMG00000167325	11q22	baculoviral IAP repeat containing 2	protein-coding
650	BMP2	5	BDA2|BMP2A	MIM:112261|HGNC:HGNC:1069|Ensembl:ENSG00000125845|HPRD:00206|Vega:OTTHUMG00000031833	20p12	bone morphogenetic protein 2	protein-coding
683	BST1	1	CD157	MIM:600387|HGNC:HGNC:1118|Ensembl:ENSG00000109743|HPRD:02665|Vega:OTTHUMG00000097739	4p15	bone marrow stromal cell antigen 1	protein-coding
684	BST2	2	CD317|TETHERIN	MIM:600534|HGNC:HGNC:1119|Ensembl:ENSG00000130303|HPRD:02759|Vega:OTTHUMG00000165993	19p13.1	bone marrow stromal cell antigen 2	protein-coding
56946	C11orf30	1	EMSY|GL002	MIM:608574|HGNC:HGNC:18071|Ensembl:ENSG00000158636|HPRD:10544|Vega:OTTHUMG00000165282	11q13.5	chromosome 11 open reading frame 30	protein-coding
822	CAPG	2	AFCP|HEL-S-66|MCP	MIM:153615|HGNC:HGNC:1474|Ensembl:ENSG00000042493|HPRD:01088|Vega:OTTHUMG00000130183	2p11.2	capping protein (actin filament), gelsolin-like	protein-coding
22794	CASC3	1	BTZ|MLN51	MIM:606504|HGNC:HGNC:17040|Ensembl:ENSG00000108349|HPRD:16225|Vega:OTTHUMG00000133323	17q21.1	cancer susceptibility candidate 3	protein-coding
838	CASP5	1	ICE(rel)III|ICEREL-III|ICH-3	MIM:602665|HGNC:HGNC:1506|Ensembl:ENSG00000137757|HPRD:04048|Vega:OTTHUMG00000048073	11q22.2-q22.3	caspase 5, apoptosis-related cysteine peptidase	protein-coding
840	CASP7	2	CASP-7|CMH-1|ICE-LAP3|LICE2|MCH3	MIM:601761|HGNC:HGNC:1508|Ensembl:ENSG00000165806|HPRD:03457|Vega:OTTHUMG00000019076	10q25	caspase 7, apoptosis-related cysteine peptidase	protein-coding
842	CASP9	1	APAF-3|APAF3|ICE-LAP6|MCH6|PPP1R56	MIM:602234|HGNC:HGNC:1511|Ensembl:ENSG00000132906|HPRD:03756|Vega:OTTHUMG00000002256	1p36.21	caspase 9, apoptosis-related cysteine peptidase	protein-coding
57091	CASS4	1	C20orf32|CAS4|HEFL|HEPL	HGNC:HGNC:15878|Ensembl:ENSG00000087589|HPRD:09842|Vega:OTTHUMG00000032788	20q13.31	Cas scaffolding protein family member 4	protein-coding
831	CAST	1	BS-17|PLACK	MIM:114090|HGNC:HGNC:1515|Ensembl:ENSG00000153113|HPRD:00233|Vega:OTTHUMG00000128413	5q15	calpastatin	protein-coding
10951	CBX1	1	CBX|HP1-BETA|HP1Hs-beta|HP1Hsbeta|M31|MOD1|p25beta	MIM:604511|HGNC:HGNC:1551|Ensembl:ENSG00000108468|HPRD:05149|Vega:OTTHUMG00000150417	17q21.32	chromobox homolog 1	protein-coding
55704	CCDC88A	5	APE|GIRDIN|GIV|GRDN|HkRP1|KIAA1212	MIM:609736|HGNC:HGNC:25523|Ensembl:ENSG00000115355|HPRD:10051|HPRD:11131|Vega:OTTHUMG00000151915	2p16.1	coiled-coil domain containing 88A	protein-coding
891	CCNB1	3	CCNB	MIM:123836|HGNC:HGNC:1579|Ensembl:ENSG00000134057|HPRD:00454|Vega:OTTHUMG00000097817	5q12	cyclin B1	protein-coding
1230	CCR1	2	CD191|CKR-1|CKR1|CMKBR1|HM145|MIP1aR|SCYAR1	MIM:601159|HGNC:HGNC:1602|Ensembl:ENSG00000163823|HPRD:03101|Vega:OTTHUMG00000133451	3p21	chemokine (C-C motif) receptor 1	protein-coding
10803	CCR9	1	CC-CKR-9|CDw199|GPR-9-6|GPR28	MIM:604738|HGNC:HGNC:1610|Ensembl:ENSG00000173585|HPRD:09200|Vega:OTTHUMG00000133450	3p21.3	chemokine (C-C motif) receptor 9	protein-coding
912	CD1D	1	CD1A|R3	MIM:188410|HGNC:HGNC:1637|Ensembl:ENSG00000158473|HPRD:01780|Vega:OTTHUMG00000022436	1q23.1	CD1d molecule	protein-coding
959	CD40LG	1	CD154|CD40L|HIGM1|IGM|IMD3|T-BAM|TNFSF5|TRAP|gp39|hCD40L	MIM:300386|HGNC:HGNC:11935|Ensembl:ENSG00000102245|HPRD:02311|Vega:OTTHUMG00000022512	Xq26	CD40 ligand	protein-coding
1604	CD55	1	CR|CROM|DAF|TC	MIM:125240|HGNC:HGNC:2665|Ensembl:ENSG00000196352|HPRD:00500|Vega:OTTHUMG00000036255	1q32	CD55 molecule, decay accelerating factor for complement (Cromer blood group)	protein-coding
967	CD63	2	LAMP-3|ME491|MLA1|OMA81H|TSPAN30	MIM:155740|HGNC:HGNC:1692|Ensembl:ENSG00000135404|HPRD:01121|Vega:OTTHUMG00000170454	12q12-q13	CD63 molecule	protein-coding
64072	CDH23	1	CDHR23|USH1D	MIM:605516|HGNC:HGNC:13733|Ensembl:ENSG00000107736|HPRD:05699|Vega:OTTHUMG00000019347	10q22.1	cadherin-related 23	protein-coding
80279	CDK5RAP3	2	C53|HSF-27|IC53|LZAP|MST016|OK/SW-cl.114|PP1553	MIM:608202|HGNC:HGNC:18673|Ensembl:ENSG00000108465|HPRD:12190|Vega:OTTHUMG00000178682	17q21.32	CDK5 regulatory subunit associated protein 3	protein-coding
1063	CENPF	1	CENF|CILD31|PRO1779|STROMS|hcp-1	MIM:600236|HGNC:HGNC:1857|Ensembl:ENSG00000117724|Vega:OTTHUMG00000036955	1q41	centromere protein F	protein-coding
3075	CFH	1	AHUS1|AMBP1|ARMD4|ARMS1|CFHL3|FH|FHL1|HF|HF1|HF2|HUS	MIM:134370|HGNC:HGNC:4883|Ensembl:ENSG00000000971|HPRD:00601|Vega:OTTHUMG00000035607	1q32	complement factor H	protein-coding
8208	CHAF1B	1	CAF-1|CAF-IP60|CAF1|CAF1A|CAF1P60|MPHOSPH7|MPP7	MIM:601245|HGNC:HGNC:1911|HPRD:03147	21q22.13	chromatin assembly factor 1, subunit B (p60)	protein-coding
9557	CHD1L	2	ALC1|CHDL	MIM:613039|HGNC:HGNC:1916|Ensembl:ENSG00000131778|HPRD:09880|Vega:OTTHUMG00000150271	1q12	chromodomain helicase DNA binding protein 1-like	protein-coding
1111	CHEK1	1	CHK1	MIM:603078|HGNC:HGNC:1925|Ensembl:ENSG00000149554|HPRD:04356|Vega:OTTHUMG00000165853	11q24.2	checkpoint kinase 1	protein-coding
11200	CHEK2	1	CDS1|CHK2|HuCds1|LFS2|PP1425|RAD53|hCds1	MIM:604373|HGNC:HGNC:16627|Ensembl:ENSG00000183765|HPRD:05084|Vega:OTTHUMG00000151023	22q12.1	checkpoint kinase 2	protein-coding
1137	CHRNA4	1	BFNC|EBN|EBN1|NACHR|NACHRA4|NACRA4	MIM:118504|HGNC:HGNC:1958|Ensembl:ENSG00000101204|HPRD:00333|Vega:OTTHUMG00000033080	20q13.33	cholinergic receptor, nicotinic, alpha 4 (neuronal)	protein-coding
4261	CIITA	1	C2TA|CIITAIV|MHC2TA|NLRA	MIM:600005|HGNC:HGNC:7067|Ensembl:ENSG00000179583|HPRD:02475|Vega:OTTHUMG00000129753	16p13	class II, major histocompatibility complex, transactivator	protein-coding
339390	CLEC4G	1	DTTR431|LP2698|LSECtin|UNQ431	MIM:616256|HGNC:HGNC:24591|Ensembl:ENSG00000182566|HPRD:16721|Vega:OTTHUMG00000182519	19p13.2	C-type lectin domain family 4, member G	protein-coding
7555	CNBP	1	CNBP1|DM2|PROMM|RNF163|ZCCHC22|ZNF9	MIM:116955|HGNC:HGNC:13164|HPRD:00311	3q21	CCHC-type zinc finger, nucleic acid binding protein	protein-coding
1272	CNTN1	3	F3|GP135|MYPCN	MIM:600016|HGNC:HGNC:2171|Ensembl:ENSG00000018236|HPRD:07189|Vega:OTTHUMG00000169362	12q11-q12	contactin 1	protein-coding
1277	COL1A1	6	EDSC|OI1|OI2|OI3|OI4	MIM:120150|HGNC:HGNC:2197|Ensembl:ENSG00000108821|HPRD:00362|Vega:OTTHUMG00000148674	17q21.33	collagen, type I, alpha 1	protein-coding
1278	COL1A2	1	OI4	MIM:120160|HGNC:HGNC:2198|Ensembl:ENSG00000164692|HPRD:00363|Vega:OTTHUMG00000148675	7q22.1	collagen, type I, alpha 2	protein-coding
80315	CPEB4	1	CPE-BP4|hCPEB-4	MIM:610607|HGNC:HGNC:21747|Ensembl:ENSG00000113742|HPRD:16746|Vega:OTTHUMG00000130541	5q21	cytoplasmic polyadenylation element binding protein 4	protein-coding
1385	CREB1	5	CREB	MIM:123810|HGNC:HGNC:2345|Ensembl:ENSG00000118260|HPRD:00442|Vega:OTTHUMG00000132936	2q34	cAMP responsive element binding protein 1	protein-coding
1452	CSNK1A1	2	CK1|CK1a|CKIa|HEL-S-77p|HLCDGP1|PRO2975	MIM:600505|HGNC:HGNC:2451|Ensembl:ENSG00000113712|HPRD:02739|Vega:OTTHUMG00000163463	5q32	casein kinase 1, alpha 1	protein-coding
1459	CSNK2A2	1	CK2A2|CK2alpha'|CSNK2A1	MIM:115442|HGNC:HGNC:2459|Ensembl:ENSG00000070770|Vega:OTTHUMG00000133488	16q21	casein kinase 2 alpha 2	protein-coding
1460	CSNK2B	1	CK2B|CK2N|CSK2B|G5A	MIM:115441|HGNC:HGNC:2460|Ensembl:ENSG00000204435|HPRD:00278|Vega:OTTHUMG00000177888	6p21.3	casein kinase 2, beta polypeptide	protein-coding
1471	CST3	2	ARMD11	MIM:604312|HGNC:HGNC:2475|Ensembl:ENSG00000101439|HPRD:05056|Vega:OTTHUMG00000032080	20p11.21	cystatin C	protein-coding
1474	CST6	4	-	MIM:601891|HGNC:HGNC:2478|Ensembl:ENSG00000175315|HPRD:03535|Vega:OTTHUMG00000166750	11q13	cystatin E/M	protein-coding
115908	CTHRC1	3	-	MIM:610635|HGNC:HGNC:18831|Ensembl:ENSG00000164932|HPRD:16772|Vega:OTTHUMG00000164887	8q22.3	collagen triple helix repeat containing 1	protein-coding
1522	CTSZ	1	CTSX	MIM:603169|HGNC:HGNC:2547|Ensembl:ENSG00000101160|HPRD:04410|Vega:OTTHUMG00000032858	20q13.32	cathepsin Z	protein-coding
8451	CUL4A	1	-	MIM:603137|HGNC:HGNC:2554|Ensembl:ENSG00000139842|HPRD:07218	13q34	cullin 4A	protein-coding
1573	CYP2J2	1	CPJ2	MIM:601258|HGNC:HGNC:2634|Ensembl:ENSG00000134716|HPRD:03159|Vega:OTTHUMG00000008991	1p31.3-p31.2	cytochrome P450, family 2, subfamily J, polypeptide 2	protein-coding
79016	DDA1	1	C19orf58|PCIA1	HGNC:HGNC:28360|Ensembl:ENSG00000130311|HPRD:15107|Vega:OTTHUMG00000182765	19p13.11	DET1 and DDB1 associated 1	protein-coding
81624	DIAPH3	1	AN|AUNA1|DIA2|DRF3|NSDAN|diap3|mDia2	MIM:614567|HGNC:HGNC:15480|Ensembl:ENSG00000139734|HPRD:10884|Vega:OTTHUMG00000017004	13q21.2	diaphanous-related formin 3	protein-coding
10395	DLC1	6	ARHGAP7|HP|STARD12|p122-RhoGAP	MIM:604258|HGNC:HGNC:2897|Ensembl:ENSG00000164741|HPRD:05035|Vega:OTTHUMG00000090825	8p22	DLC1 Rho GTPase activating protein	protein-coding
1789	DNMT3B	4	ICF|ICF1|M.HsaIIIB	MIM:602900|HGNC:HGNC:2979|Ensembl:ENSG00000088305|HPRD:04209|Vega:OTTHUMG00000032226	20q11.2	DNA (cytosine-5-)-methyltransferase 3 beta	protein-coding
1793	DOCK1	2	DOCK180|ced5	MIM:601403|HGNC:HGNC:2987|Ensembl:ENSG00000150760|HPRD:03240|Vega:OTTHUMG00000019249	10q26.13-q26.3	dedicator of cytokinesis 1	protein-coding
1843	DUSP1	1	CL100|HVH1|MKP-1|MKP1|PTPN10	MIM:600714|HGNC:HGNC:3064|Ensembl:ENSG00000120129|HPRD:02835|Vega:OTTHUMG00000130523	5q34	dual specificity phosphatase 1	protein-coding
1869	E2F1	5	E2F-1|RBAP1|RBBP3|RBP3	MIM:189971|HGNC:HGNC:3113|Ensembl:ENSG00000101412|HPRD:01806|Vega:OTTHUMG00000032265	20q11.2	E2F transcription factor 1	protein-coding
1889	ECE1	1	ECE	MIM:600423|HGNC:HGNC:3146|Ensembl:ENSG00000117298|HPRD:02690|Vega:OTTHUMG00000002625	1p36.1	endothelin converting enzyme 1	protein-coding
1893	ECM1	4	URBWD	MIM:602201|HGNC:HGNC:3153|Ensembl:ENSG00000143369|HPRD:03727|Vega:OTTHUMG00000012806	1q21	extracellular matrix protein 1	protein-coding
1910	EDNRB	4	ABCDS|ET-B|ET-BR|ETB|ETBR|ETRB|HSCR|HSCR2|WS4A	MIM:131244|HGNC:HGNC:3180|Ensembl:ENSG00000136160|HPRD:08834|Vega:OTTHUMG00000017111	13q22	endothelin receptor type B	protein-coding
1958	EGR1	5	AT225|G0S30|KROX-24|NGFI-A|TIS8|ZIF-268|ZNF225	MIM:128990|HGNC:HGNC:3238|Ensembl:ENSG00000120738|HPRD:00549|Vega:OTTHUMG00000129197	5q31.1	early growth response 1	protein-coding
1964	EIF1AX	1	EIF1A|EIF1AP1|EIF4C|eIF-1A|eIF-4C	MIM:300186|HGNC:HGNC:3250|Ensembl:ENSG00000173674|HPRD:02174|Vega:OTTHUMG00000022704	Xp22.12	eukaryotic translation initiation factor 1A, X-linked	protein-coding
1997	ELF1	2	-	MIM:189973|HGNC:HGNC:3316|Ensembl:ENSG00000120690|HPRD:01808|Vega:OTTHUMG00000016783	13q13	E74-like factor 1 (ets domain transcription factor)	protein-coding
2034	EPAS1	7	ECYT4|HIF2A|HLF|MOP2|PASD2|bHLHe73	MIM:603349|HGNC:HGNC:3374|Ensembl:ENSG00000116016|HPRD:06787|Vega:OTTHUMG00000128818	2p21-p16	endothelial PAS domain protein 1	protein-coding
284656	EPHA10	1	-	MIM:611123|HGNC:HGNC:19987|Ensembl:ENSG00000183317|HPRD:08163|Vega:OTTHUMG00000004325	1p34.3	EPH receptor A10	protein-coding
2045	EPHA7	1	EHK-3|EHK3|EK11|HEK11	MIM:602190|HGNC:HGNC:3390|Ensembl:ENSG00000135333|HPRD:03721|Vega:OTTHUMG00000015228	6q16.1	EPH receptor A7	protein-coding
2048	EPHB2	4	CAPB|DRT|EK5|EPHT3|ERK|Hek5|PCBC|Tyro5	MIM:600997|HGNC:HGNC:3393|HPRD:02997	1p36.1-p35	EPH receptor B2	protein-coding
2050	EPHB4	2	HTK|MYK1|TYRO11	MIM:600011|HGNC:HGNC:3395|Ensembl:ENSG00000196411|HPRD:02481|Vega:OTTHUMG00000157040	7q22	EPH receptor B4	protein-coding
51752	ERAP1	1	A-LAP|ALAP|APPILS|ARTS-1|ARTS1|ERAAP|ERAAP1|PILS-AP|PILSAP	MIM:606832|HGNC:HGNC:18173|Ensembl:ENSG00000164307|HPRD:06015|Vega:OTTHUMG00000128721	5q15	endoplasmic reticulum aminopeptidase 1	protein-coding
2066	ERBB4	1	ALS19|HER4|p180erbB4	MIM:600543|HGNC:HGNC:3432|Ensembl:ENSG00000178568|HPRD:02767|Vega:OTTHUMG00000133012	2q33.3-q34	erb-b2 receptor tyrosine kinase 4	protein-coding
2118	ETV4	6	E1A-F|E1AF|PEA3|PEAS3	MIM:600711|HGNC:HGNC:3493|Ensembl:ENSG00000175832|HPRD:02833|Vega:OTTHUMG00000180884	17q21	ets variant 4	protein-coding
2146	EZH2	19	ENX-1|ENX1|EZH1|EZH2b|KMT6|KMT6A|WVS|WVS2	MIM:601573|HGNC:HGNC:3527|Ensembl:ENSG00000106462|HPRD:03342|Vega:OTTHUMG00000158973	7q35-q36	enhancer of zeste 2 polycomb repressive complex 2 subunit	protein-coding
7430	EZR	44	CVIL|CVL|HEL-S-105|VIL2	MIM:123900|HGNC:HGNC:12691|Ensembl:ENSG00000092820|HPRD:00475|Vega:OTTHUMG00000015917	6q25.3	ezrin	protein-coding
2155	F7	2	SPCA	MIM:613878|HGNC:HGNC:3544|Ensembl:ENSG00000057593|HPRD:01965|Vega:OTTHUMG00000017373	13q34	coagulation factor VII (serum prothrombin conversion accelerator)	protein-coding
8772	FADD	3	GIG3|MORT1	MIM:602457|HGNC:HGNC:3573|Ensembl:ENSG00000168040|HPRD:03909|Vega:OTTHUMG00000167264	11q13.3	Fas (TNFRSF6)-associated via death domain	protein-coding
2177	FANCD2	1	FA-D2|FA4|FACD|FAD|FAD2|FANCD	MIM:613984|HGNC:HGNC:3585|Ensembl:ENSG00000144554|HPRD:01968|Vega:OTTHUMG00000128670	3p26	Fanconi anemia, complementation group D2	protein-coding
80204	FBXO11	1	FBX11|PRMT9|UBR6|UG063H01|VIT1	MIM:607871|HGNC:HGNC:13590|Ensembl:ENSG00000138081|HPRD:06985|Vega:OTTHUMG00000129130	2p16.3	F-box protein 11	protein-coding
2214	FCGR3A	5	CD16|CD16A|FCG3|FCGR3|FCGRIII|FCR-10|FCRIII|FCRIIIA|IGFR3|IMD20	MIM:146740|HGNC:HGNC:3619|Ensembl:ENSG00000203747|HPRD:00903|Vega:OTTHUMG00000034466	1q23	Fc fragment of IgG, low affinity IIIa, receptor (CD16a)	protein-coding
2241	FER	3	PPP1R74|TYK3|p94-Fer	MIM:176942|HGNC:HGNC:3655|Ensembl:ENSG00000151422|HPRD:01491	5q21	fer (fps/fes related) tyrosine kinase	protein-coding
10979	FERMT2	1	KIND2|MIG2|PLEKHC1|UNC112|UNC112B|mig-2	MIM:607746|HGNC:HGNC:15767|Ensembl:ENSG00000073712|HPRD:06374|Vega:OTTHUMG00000140309	14q22.1	fermitin family member 2	protein-coding
2247	FGF2	3	BFGF|FGF-2|FGFB|HBGF-2	MIM:134920|HGNC:HGNC:3676|Ensembl:ENSG00000138685|HPRD:00622|Vega:OTTHUMG00000039506	4q26	fibroblast growth factor 2 (basic)	protein-coding
9982	FGFBP1	1	FGF-BP|FGF-BP1|FGFBP|FGFBP-1|HBP17	MIM:607737|HGNC:HGNC:19695|Ensembl:ENSG00000137440|HPRD:06371|Vega:OTTHUMG00000097745	4p15.32	fibroblast growth factor binding protein 1	protein-coding
2264	FGFR4	3	CD334|JTK2|TKF	MIM:134935|HGNC:HGNC:3691|Ensembl:ENSG00000160867|HPRD:00625|Vega:OTTHUMG00000151523	5q35.2	fibroblast growth factor receptor 4	protein-coding
27145	FILIP1	1	FILIP	MIM:607307|HGNC:HGNC:21015|Ensembl:ENSG00000118407|HPRD:09533|Vega:OTTHUMG00000015056	6q14.1	filamin A interacting protein 1	protein-coding
2324	FLT4	16	FLT41|LMPH1A|PCL|VEGFR3	MIM:136352|HGNC:HGNC:3767|Ensembl:ENSG00000037280|HPRD:00636|Vega:OTTHUMG00000130931	5q35.3	fms-related tyrosine kinase 4	protein-coding
64778	FNDC3B	1	FAD104|PRO4979|YVTM2421	MIM:611909|HGNC:HGNC:24670|Ensembl:ENSG00000075420|HPRD:10943|Vega:OTTHUMG00000156761	3q26.31	fibronectin type III domain containing 3B	protein-coding
2342	FNTB	1	FPTB	MIM:134636|HGNC:HGNC:3785|Ensembl:ENSG00000125954|Ensembl:ENSG00000257365|HPRD:00608|Vega:OTTHUMG00000142811	14q23.3	farnesyltransferase, CAAX box, beta	protein-coding
3170	FOXA2	1	HNF3B|TCF3B	MIM:600288|HGNC:HGNC:5022|Ensembl:ENSG00000125798|HPRD:02618|Vega:OTTHUMG00000032041	20p11	forkhead box A2	protein-coding
2300	FOXL1	1	FKH6|FKHL11|FREAC7	MIM:603252|HGNC:HGNC:3817|Ensembl:ENSG00000176678|HPRD:07219|Vega:OTTHUMG00000137653	16q24	forkhead box L1	protein-coding
2356	FPGS	1	-	MIM:136510|HGNC:HGNC:3824|Ensembl:ENSG00000136877|HPRD:00642|Vega:OTTHUMG00000020716	9q34.1	folylpolyglutamate synthase	protein-coding
25794	FSCN2	2	RFSN|RP30	MIM:607643|HGNC:HGNC:3960|Ensembl:ENSG00000186765|HPRD:06366|Vega:OTTHUMG00000167477	17q25	fascin actin-bundling protein 2, retinal	protein-coding
11167	FSTL1	1	FRP|FSL1|MIR198	MIM:605547|HGNC:HGNC:3972|HPRD:16120	3q13.33	follistatin-like 1	protein-coding
2495	FTH1	1	FHC|FTH|FTHL6|HFE5|PIG15|PLIF	MIM:134770|HGNC:HGNC:3976|Ensembl:ENSG00000167996|HPRD:00615|Vega:OTTHUMG00000166217	11q13	ferritin, heavy polypeptide 1	protein-coding
9846	GAB2	2	-	MIM:606203|HGNC:HGNC:14458|Ensembl:ENSG00000033327|HPRD:05866|Vega:OTTHUMG00000166673	11q14.1	GRB2-associated binding protein 2	protein-coding
51809	GALNT7	1	GALNAC-T7|GalNAcT7	MIM:605005|HGNC:HGNC:4129|Ensembl:ENSG00000109586|HPRD:10386|Vega:OTTHUMG00000160817	4q31.1	polypeptide N-acetylgalactosaminyltransferase 7	protein-coding
2651	GCNT2	1	CCAT|CTRCT13|GCNT2C|GCNT5|IGNT|II|NACGT1|NAGCT1|ULG3|bA360O19.2|bA421M1.1	MIM:600429|HGNC:HGNC:4204|Ensembl:ENSG00000111846|HPRD:02695|Vega:OTTHUMG00000014244	6p24.2	glucosaminyl (N-acetyl) transferase 2, I-branching enzyme (I blood group)	protein-coding
9518	GDF15	1	GDF-15|MIC-1|MIC1|NAG-1|PDF|PLAB|PTGFB	MIM:605312|HGNC:HGNC:30142|Ensembl:ENSG00000130513|HPRD:05608|Vega:OTTHUMG00000183360	19p13.11	growth differentiation factor 15	protein-coding
2705	GJB1	4	CMTX|CMTX1|CX32	MIM:304040|HGNC:HGNC:4283|Ensembl:ENSG00000169562|HPRD:02367|Vega:OTTHUMG00000021797	Xq13.1	gap junction protein, beta 1, 32kDa	protein-coding
51053	GMNN	1	Gem	MIM:602842|HGNC:HGNC:17493|Ensembl:ENSG00000112312|HPRD:06783|Vega:OTTHUMG00000014363	6p22.3	geminin, DNA replication inhibitor	protein-coding
2767	GNA11	2	FBH|FBH2|FHH2|GNA-11|HHC2|HYPOC2	MIM:139313|HGNC:HGNC:4379|Ensembl:ENSG00000088256|HPRD:00759|Vega:OTTHUMG00000180631	19p13.3	guanine nucleotide binding protein (G protein), alpha 11 (Gq class)	protein-coding
10672	GNA13	4	G13	MIM:604406|HGNC:HGNC:4381|HPRD:05100	17q24.3	guanine nucleotide binding protein (G protein), alpha 13	protein-coding
64083	GOLPH3	1	GOPP1|GPP34|MIDAS|Vps74	MIM:612207|HGNC:HGNC:15452|Ensembl:ENSG00000113384|HPRD:11007|Vega:OTTHUMG00000090679	5p13.3	golgi phosphoprotein 3 (coat-protein)	protein-coding
2817	GPC1	1	glypican	MIM:600395|HGNC:HGNC:4449|Ensembl:ENSG00000063660|HPRD:02671|Vega:OTTHUMG00000133349	2q35-q37	glypican 1	protein-coding
2896	GRN	3	CLN11|GEP|GP88|PCDGF|PEPI|PGRN	MIM:138945|HGNC:HGNC:4601|Ensembl:ENSG00000030582|HPRD:00733|Vega:OTTHUMG00000181816	17q21.32	granulin	protein-coding
2984	GUCY2C	2	DIAR6|GUC2C|MECIL|MUCIL|STAR	MIM:601330|HGNC:HGNC:4688|Ensembl:ENSG00000070019|HPRD:07529|Vega:OTTHUMG00000168732	12p12	guanylate cyclase 2C	protein-coding
8841	HDAC3	1	HD3|RPD3|RPD3-2	MIM:605166|HGNC:HGNC:4854|Ensembl:ENSG00000171720|HPRD:08950|Vega:OTTHUMG00000129629	5q31	histone deacetylase 3	protein-coding
9146	HGS	1	HRS	MIM:604375|HGNC:HGNC:4897|Ensembl:ENSG00000185359|HPRD:05085|Vega:OTTHUMG00000178109	17q25	hepatocyte growth factor-regulated tyrosine kinase substrate	protein-coding
3090	HIC1	1	ZBTB29|ZNF901|hic-1	MIM:603825|HGNC:HGNC:4909|Ensembl:ENSG00000177374|HPRD:04826|Vega:OTTHUMG00000177635	17p13.3	hypermethylated in cancer 1	protein-coding
3091	HIF1A	62	HIF-1A|HIF-1alpha|HIF1|HIF1-ALPHA|MOP1|PASD8|bHLHe78	MIM:603348|HGNC:HGNC:4910|Ensembl:ENSG00000100644|HPRD:04517|Vega:OTTHUMG00000140344	14q23.2	hypoxia inducible factor 1, alpha subunit (basic helix-loop-helix transcription factor)	protein-coding
3133	HLA-E	1	EA1.2|EA2.1|HLA-6.2|MHC|QA1	MIM:143010|HGNC:HGNC:4962|Ensembl:ENSG00000204592|HPRD:00877|Vega:OTTHUMG00000031155	6p21.3	major histocompatibility complex, class I, E	protein-coding
60495	HPSE2	1	HPA2|HPR2|UFS|UFS1	MIM:613469|HGNC:HGNC:18374|Ensembl:ENSG00000172987|HPRD:13669	10q23-q24	heparanase 2 (inactive)	protein-coding
3265	HRAS	4	C-BAS/HAS|C-H-RAS|C-HA-RAS1|CTLO|H-RASIDX|HAMSV|HRAS1|RASH1|p21ras	MIM:190020|HGNC:HGNC:5173|Ensembl:ENSG00000174775|HPRD:01813|Vega:OTTHUMG00000131919	11p15.5	Harvey rat sarcoma viral oncogene homolog	protein-coding
3292	HSD17B1	1	EDH17B2|EDHB17|HSD17|SDR28C1	MIM:109684|HGNC:HGNC:5210|HPRD:00185	17q11-q21	hydroxysteroid (17-beta) dehydrogenase 1	protein-coding
94031	HTRA3	1	Prsp|Tasp	MIM:608785|HGNC:HGNC:30406|Ensembl:ENSG00000170801|HPRD:08821|Vega:OTTHUMG00000090561	4p16.1	HtrA serine peptidase 3	protein-coding
3064	HTT	1	HD|IT15	MIM:613004|HGNC:HGNC:4851|Ensembl:ENSG00000197386|HPRD:00883|Vega:OTTHUMG00000159916	4p16.3	huntingtin	protein-coding
3486	IGFBP3	8	BP-53|IBP3	MIM:146732|HGNC:HGNC:5472|Ensembl:ENSG00000146674|HPRD:00899|Vega:OTTHUMG00000023769	7p12.3	insulin-like growth factor binding protein 3	protein-coding
3488	IGFBP5	5	IBP5	MIM:146734|HGNC:HGNC:5474|Ensembl:ENSG00000115461|HPRD:00901|Vega:OTTHUMG00000133058	2q35	insulin-like growth factor binding protein 5	protein-coding
3592	IL12A	1	CLMF|IL-12A|NFSK|NKSF1|P35	MIM:161560|HGNC:HGNC:5969|Ensembl:ENSG00000168811|HPRD:01193|Vega:OTTHUMG00000158942	3q25.33	interleukin 12A	protein-coding
3572	IL6ST	1	CD130|CDW130|GP130|IL-6RB	MIM:600694|HGNC:HGNC:6021|Ensembl:ENSG00000134352|HPRD:02824|Vega:OTTHUMG00000097043	5q11.2	interleukin 6 signal transducer	protein-coding
55272	IMP3	1	BRMS2|C15orf12|MRPS4	MIM:612980|HGNC:HGNC:14497|Ensembl:ENSG00000177971|HPRD:12664	15q24	IMP3, U3 small nucleolar ribonucleoprotein	protein-coding
9922	IQSEC1	3	ARF-GEP100|ARFGEP100|BRAG2|GEP100	MIM:610166|HGNC:HGNC:29112|Ensembl:ENSG00000144711|HPRD:11052|Vega:OTTHUMG00000155398	3p25.2	IQ motif and Sec7 domain 1	protein-coding
3676	ITGA4	4	CD49D|IA4	MIM:192975|HGNC:HGNC:6140|HPRD:01894	2q31.3	integrin, alpha 4 (antigen CD49D, alpha 4 subunit of VLA-4 receptor)	protein-coding
3678	ITGA5	13	CD49e|FNRA|VLA-5|VLA5A	MIM:135620|HGNC:HGNC:6141|Ensembl:ENSG00000161638|HPRD:00627|Vega:OTTHUMG00000169841	12q11-q13	integrin, alpha 5 (fibronectin receptor, alpha polypeptide)	protein-coding
3655	ITGA6	10	CD49f|ITGA6B|VLA-6	MIM:147556|HGNC:HGNC:6142|Ensembl:ENSG00000091409|HPRD:00945|Vega:OTTHUMG00000132277	2q31.1	integrin, alpha 6	protein-coding
3680	ITGA9	1	ALPHA-RLC|ITGA4L|RLC	MIM:603963|HGNC:HGNC:6145|HPRD:04910	3p21.3	integrin, alpha 9	protein-coding
3691	ITGB4	7	CD104	MIM:147557|HGNC:HGNC:6158|Ensembl:ENSG00000132470|HPRD:00946|Vega:OTTHUMG00000179814	17q25	integrin, beta 4	protein-coding
83700	JAM3	3	JAM-2|JAM-3|JAM-C|JAMC	MIM:606871|HGNC:HGNC:15532|Ensembl:ENSG00000166086|HPRD:06042|Vega:OTTHUMG00000167130	11q25	junctional adhesion molecule 3	protein-coding
3725	JUN	3	AP-1|AP1|c-Jun	MIM:165160|HGNC:HGNC:6204|Ensembl:ENSG00000177606|HPRD:01302|Vega:OTTHUMG00000008376	1p32-p31	jun proto-oncogene	protein-coding
3728	JUP	2	ARVD12|CTNNG|DP3|DPIII|PDGB|PKGB	MIM:173325|HGNC:HGNC:6207|Ensembl:ENSG00000173801|HPRD:01414|Vega:OTTHUMG00000133494	17q21	junction plakoglobin	protein-coding
10524	KAT5	1	ESA1|HTATIP|HTATIP1|PLIP|TIP|TIP60|ZC2HC5|cPLA2	MIM:601409|HGNC:HGNC:5275|Ensembl:ENSG00000172977|HPRD:03245|Vega:OTTHUMG00000166617	11q13	K(lysine) acetyltransferase 5	protein-coding
3756	KCNH1	1	EAG|EAG1|Kv10.1|TMBTS|h-eag	MIM:603305|HGNC:HGNC:6250|Ensembl:ENSG00000143473|HPRD:04492|Vega:OTTHUMG00000036309	1q32.2	potassium channel, voltage gated eag related subfamily H, member 1	protein-coding
3757	KCNH2	2	ERG-1|ERG1|H-ERG|HERG|HERG1|Kv11.1|LQT2|SQT1	MIM:152427|HGNC:HGNC:6251|Ensembl:ENSG00000055118|HPRD:01069|Vega:OTTHUMG00000158341	7q36.1	potassium channel, voltage gated eag related subfamily H, member 2	protein-coding
3778	KCNMA1	1	BKTM|KCa1.1|MaxiK|SAKCA|SLO|SLO-ALPHA|SLO1|bA205K10.1|mSLO1	MIM:600150|HGNC:HGNC:6284|Ensembl:ENSG00000156113|HPRD:15967|Vega:OTTHUMG00000018543	10q22.3	potassium channel, calcium activated large conductance subfamily M alpha, member 1	protein-coding
23030	KDM4B	1	JMJD2B|TDRD14B	MIM:609765|HGNC:HGNC:29136|Ensembl:ENSG00000127663|HPRD:11056|Vega:OTTHUMG00000180281	19p13.3	lysine (K)-specific demethylase 4B	protein-coding
23081	KDM4C	1	GASC1|JHDM3C|JMJD2C|TDRD14C	MIM:605469|HGNC:HGNC:17071|Ensembl:ENSG00000107077|Ensembl:ENSG00000274527|HPRD:12016|Vega:OTTHUMG00000019536|Vega:OTTHUMG00000187508	9p24.1	lysine (K)-specific demethylase 4C	protein-coding
3791	KDR	11	CD309|FLK1|VEGFR|VEGFR2	MIM:191306|HGNC:HGNC:6307|Ensembl:ENSG00000128052|HPRD:01867|Vega:OTTHUMG00000128734	4q11-q12	kinase insert domain receptor	protein-coding
9928	KIF14	1	MKS12	MIM:611279|HGNC:HGNC:19181|Ensembl:ENSG00000118193|HPRD:06605|Vega:OTTHUMG00000035723	1q32.1	kinesin family member 14	protein-coding
11004	KIF2C	2	CT139|KNSL6|MCAK	MIM:604538|HGNC:HGNC:6393|Ensembl:ENSG00000142945|HPRD:05172|Vega:OTTHUMG00000008416	1p34.1	kinesin family member 2C	protein-coding
84634	KISS1R	3	AXOR12|CPPB1|GPR54|HH8|HOT7T175|KISS-1R	MIM:604161|HGNC:HGNC:4510|Ensembl:ENSG00000116014|HPRD:09167|Vega:OTTHUMG00000181900	19p13.3	KISS1 receptor	protein-coding
3815	KIT	13	C-Kit|CD117|PBT|SCFR	MIM:164920|HGNC:HGNC:6342|Ensembl:ENSG00000157404|HPRD:01287|Vega:OTTHUMG00000128713	4q12	v-kit Hardy-Zuckerman 4 feline sarcoma viral oncogene homolog	protein-coding
11279	KLF8	3	BKLF3|ZNF741	MIM:300286|HGNC:HGNC:6351|Ensembl:ENSG00000102349|HPRD:02238	Xp11.21	Kruppel-like factor 8	protein-coding
3880	KRT19	7	CK19|K19|K1CS	MIM:148020|HGNC:HGNC:6436|Ensembl:ENSG00000171345|HPRD:01007|Vega:OTTHUMG00000133422	17q21.2	keratin 19, type I	protein-coding
54474	KRT20	6	CD20|CK-20|CK20|K20|KRT21	MIM:608218|HGNC:HGNC:20412|Ensembl:ENSG00000171431|HPRD:12193|Vega:OTTHUMG00000133366	17q21.2	keratin 20, type I	protein-coding
3852	KRT5	5	CK5|DDD|DDD1|EBS2|K5|KRT5A	MIM:148040|HGNC:HGNC:6442|Ensembl:ENSG00000186081|HPRD:01010|Vega:OTTHUMG00000169657	12q13.13	keratin 5, type II	protein-coding
3897	L1CAM	11	CAML1|CD171|HSAS|HSAS1|MASA|MIC5|N-CAM-L1|N-CAML1|NCAM-L1|S10|SPG1	MIM:308840|HGNC:HGNC:6470|Ensembl:ENSG00000198910|HPRD:02394|Vega:OTTHUMG00000024221	Xq28	L1 cell adhesion molecule	protein-coding
3936	LCP1	3	CP64|HEL-S-37|L-PLASTIN|LC64P|LPL|PLS2	MIM:153430|HGNC:HGNC:6528|Ensembl:ENSG00000136167|HPRD:01082|Vega:OTTHUMG00000016864	13q14.3	lymphocyte cytosolic protein 1 (L-plastin)	protein-coding
51176	LEF1	3	LEF-1|TCF10|TCF1ALPHA|TCF7L3	MIM:153245|HGNC:HGNC:6551|Ensembl:ENSG00000138795|HPRD:01075|Vega:OTTHUMG00000131809	4q23-q25	lymphoid enhancer-binding factor 1	protein-coding
3965	LGALS9	3	HUAT|LGALS9A	MIM:601879|HGNC:HGNC:6570|Ensembl:ENSG00000168961|HPRD:03528|Vega:OTTHUMG00000179831	17q11.2	lectin, galactoside-binding, soluble, 9	protein-coding
3973	LHCGR	1	HHG|LCGR|LGR2|LH/CG-R|LH/CGR|LHR|LHRHR|LSH-R|ULG5	MIM:152790|HGNC:HGNC:6585|Ensembl:ENSG00000138039|HPRD:01073|Vega:OTTHUMG00000129257	2p21	luteinizing hormone/choriogonadotropin receptor	protein-coding
3984	LIMK1	1	LIMK|LIMK-1	MIM:601329|HGNC:HGNC:6613|Ensembl:ENSG00000106683|HPRD:03210|Vega:OTTHUMG00000023448	7q11.23	LIM domain kinase 1	protein-coding
3987	LIMS1	3	PINCH|PINCH-1|PINCH1	MIM:602567|HGNC:HGNC:6616|Ensembl:ENSG00000169756|HPRD:03978|Vega:OTTHUMG00000130983	2q12.3	LIM and senescent cell antigen-like domains 1	protein-coding
4041	LRP5	3	BMND1|EVR1|EVR4|HBM|LR3|LRP-5|LRP7|OPPG|OPS|OPTA1|VBCH2	MIM:603506|HGNC:HGNC:6697|Ensembl:ENSG00000162337|HPRD:04616|Vega:OTTHUMG00000167570	11q13.4	low density lipoprotein receptor-related protein 5	protein-coding
9500	MAGED1	1	DLXIN-1|NRAGE	MIM:300224|HGNC:HGNC:6813|Ensembl:ENSG00000179222|HPRD:02202|Vega:OTTHUMG00000021540	Xp11.23	melanoma antigen family D1	protein-coding
4128	MAOA	2	MAO-A	MIM:309850|HGNC:HGNC:6833|Ensembl:ENSG00000189221|HPRD:02400	Xp11.3	monoamine oxidase A	protein-coding
6416	MAP2K4	9	JNKK|JNKK1|MAPKK4|MEK4|MKK4|PRKMK4|SAPKK-1|SAPKK1|SEK1|SERK1|SKK1	MIM:601335|HGNC:HGNC:6844|Ensembl:ENSG00000065559|HPRD:03213|Vega:OTTHUMG00000178267	17p12	mitogen-activated protein kinase kinase 4	protein-coding
5607	MAP2K5	2	HsT17454|MAPKK5|MEK5|PRKMK5	MIM:602520|HGNC:HGNC:6845|Ensembl:ENSG00000137764|HPRD:03951|Vega:OTTHUMG00000133264	15q23	mitogen-activated protein kinase kinase 5	protein-coding
6885	MAP3K7	3	MEKK7|TAK1|TGF1a	MIM:602614|HGNC:HGNC:6859|Ensembl:ENSG00000135341|HPRD:04011|Vega:OTTHUMG00000015217	6q15	mitogen-activated protein kinase kinase kinase 7	protein-coding
8491	MAP4K3	1	GLK|MAPKKKK3|MEKKK 3|MEKKK3|RAB8IPL1	MIM:604921|HGNC:HGNC:6865|Ensembl:ENSG00000011566|HPRD:05373|Vega:OTTHUMG00000102127	2p22.1	mitogen-activated protein kinase kinase kinase kinase 3	protein-coding
6300	MAPK12	2	ERK-6|ERK3|ERK6|MAPK 12|P38GAMMA|PRKM12|SAPK-3|SAPK3	MIM:602399|HGNC:HGNC:6874|Ensembl:ENSG00000188130|HPRD:03868|Vega:OTTHUMG00000030145	22q13.33	mitogen-activated protein kinase 12	protein-coding
4152	MBD1	1	CXXC3|PCM1|RFT	MIM:156535|HGNC:HGNC:6916|Ensembl:ENSG00000141644|HPRD:01133|Vega:OTTHUMG00000132669	18q21	methyl-CpG binding domain protein 1	protein-coding
4170	MCL1	2	BCL2L3|EAT|MCL1-ES|MCL1L|MCL1S|Mcl-1|TM|bcl2-L-3|mcl1/EAT	MIM:159552|HGNC:HGNC:6943|Ensembl:ENSG00000143384|HPRD:08870|Vega:OTTHUMG00000034867	1q21	myeloid cell leukemia 1	protein-coding
9439	MED23	2	ARC130|CRSP130|CRSP133|CRSP3|DRIP130|MRT18|SUR-2|SUR2	MIM:605042|HGNC:HGNC:2372|Ensembl:ENSG00000112282|HPRD:05436|Vega:OTTHUMG00000015565	6q22.33-q24.1	mediator complex subunit 23	protein-coding
10988	METAP2	1	MAP2|MNPEP|p67|p67eIF2	MIM:601870|HGNC:HGNC:16672|Ensembl:ENSG00000111142|HPRD:03522|Vega:OTTHUMG00000170280	12q22	methionyl aminopeptidase 2	protein-coding
4249	MGAT5	2	GNT-V|GNT-VA	MIM:601774|HGNC:HGNC:7049|Ensembl:ENSG00000152127|HPRD:03467|Vega:OTTHUMG00000131681	2q21.3	mannosyl (alpha-1,6-)-glycoprotein beta-1,6-N-acetyl-glucosaminyltransferase	protein-coding
10724	MGEA5	2	MEA5|NCOAT|OGA	MIM:604039|HGNC:HGNC:7056|Ensembl:ENSG00000198408|HPRD:04949|Vega:OTTHUMG00000018939	10q24.1-q24.3	meningioma expressed antigen 5 (hyaluronidase)	protein-coding
8190	MIA	2	CD-RAP	MIM:601340|HGNC:HGNC:7076|Ensembl:ENSG00000261857|HPRD:03216|Vega:OTTHUMG00000182693	19q13.2	melanoma inhibitory activity	protein-coding
100507436	MICA	1	MIC-A|PERB11.1	MIM:600169|HGNC:HGNC:7090|Ensembl:ENSG00000204520|Vega:OTTHUMG00000031073	6p21.33	MHC class I polypeptide-related sequence A	protein-coding
4286	MITF	7	CMM8|MI|WS2|WS2A|bHLHe32	MIM:156845|HGNC:HGNC:7105|Ensembl:ENSG00000187098|HPRD:01138|Vega:OTTHUMG00000149921	3p14.2-p14.1	microphthalmia-associated transcription factor	protein-coding
4288	MKI67	14	KIA|MIB-|MIB-1|PPP1R105	MIM:176741|HGNC:HGNC:7107|Ensembl:ENSG00000148773|HPRD:08902|Vega:OTTHUMG00000019255	10q26.2	marker of proliferation Ki-67	protein-coding
4292	MLH1	3	COCA2|FCC2|HNPCC|HNPCC2|hMLH1	MIM:120436|HGNC:HGNC:7127|Ensembl:ENSG00000076242|HPRD:00390|Vega:OTTHUMG00000130797	3p21.3	mutL homolog 1	protein-coding
4317	MMP8	5	CLG1|HNC|MMP-8|PMNL-CL	MIM:120355|HGNC:HGNC:7175|Ensembl:ENSG00000118113|HPRD:00385|Vega:OTTHUMG00000167587	11q22.3	matrix metallopeptidase 8	protein-coding
5891	MOK	1	RAGE|RAGE-1|RAGE1|STK30	MIM:605762|HGNC:HGNC:9833|Ensembl:ENSG00000080823|HPRD:09310|Vega:OTTHUMG00000164896	14q32	MOK protein kinase	protein-coding
4356	MPP3	1	DLG3	MIM:601114|HGNC:HGNC:7221|Ensembl:ENSG00000161647|HPRD:03069|Vega:OTTHUMG00000133838	17q21.31	membrane protein, palmitoylated 3 (MAGUK p55 subfamily member 3)	protein-coding
9019	MPZL1	1	MPZL1b|PZR|PZR1b|PZRa|PZRb	MIM:604376|HGNC:HGNC:7226|Ensembl:ENSG00000197965|HPRD:05086|Vega:OTTHUMG00000034571	1q24.2	myelin protein zero-like 1	protein-coding
4436	MSH2	2	COCA1|FCC1|HNPCC|HNPCC1|LCFS2	MIM:609309|HGNC:HGNC:7325|Ensembl:ENSG00000095002|HPRD:00389|Vega:OTTHUMG00000128861	2p21	mutS homolog 2	protein-coding
4486	MST1R	6	CD136|CDw136|PTK8|RON	MIM:600168|HGNC:HGNC:7381|Ensembl:ENSG00000164078|HPRD:02545|Vega:OTTHUMG00000156709	3p21.3	macrophage stimulating 1 receptor	protein-coding
57504	MTA3	2	-	MIM:609050|HGNC:HGNC:23784|Ensembl:ENSG00000057935|HPRD:12359|Vega:OTTHUMG00000150452	2p21	metastasis associated 1 family, member 3	protein-coding
27085	MTBP	2	MDM2BP	MIM:605927|HGNC:HGNC:7417|Ensembl:ENSG00000172167|HPRD:12068|Vega:OTTHUMG00000165040	8q24.12	MDM2 binding protein	protein-coding
4586	MUC5AC	2	MUC5|TBM|leB|mucin	MIM:158373|HGNC:HGNC:7515|Ensembl:ENSG00000215182|Vega:OTTHUMG00000154270	11p15.5	mucin 5AC, oligomeric mucus/gel-forming	protein-coding
4588	MUC6	2	MUC-6	MIM:158374|HGNC:HGNC:7517|Ensembl:ENSG00000184956|Vega:OTTHUMG00000165140	11p15.5	mucin 6, oligomeric mucus/gel-forming	protein-coding
4599	MX1	1	IFI-78K|IFI78|MX|MxA	MIM:147150|HGNC:HGNC:7532|Ensembl:ENSG00000157601|HPRD:00919|Vega:OTTHUMG00000086755	21q22.3	MX dynamin-like GTPase 1	protein-coding
4609	MYC	13	MRTL|MYCC|bHLHe39|c-Myc	MIM:190080|HGNC:HGNC:7553|Ensembl:ENSG00000136997|HPRD:01818|Vega:OTTHUMG00000128475	8q24.21	v-myc avian myelocytomatosis viral oncogene homolog	protein-coding
4615	MYD88	2	MYD88D	MIM:602170|HGNC:HGNC:7562|Ensembl:ENSG00000172936|HPRD:03703|Vega:OTTHUMG00000131083	3p22	myeloid differentiation primary response 88	protein-coding
8031	NCOA4	1	ARA70|ELE1|PTC3|RFG	MIM:601984|HGNC:HGNC:7671|Ensembl:ENSG00000266412|HPRD:03584|Vega:OTTHUMG00000188314	10q11.2	nuclear receptor coactivator 4	protein-coding
57447	NDRG2	5	SYLD	MIM:605272|HGNC:HGNC:14460|Ensembl:ENSG00000165795|HPRD:17630|Vega:OTTHUMG00000029619	14q11.2	NDRG family member 2	protein-coding
23327	NEDD4L	1	NEDD4-2|NEDD4.2|RSP5|hNEDD4-2	MIM:606384|HGNC:HGNC:7728|Ensembl:ENSG00000049759|HPRD:05903|Vega:OTTHUMG00000179875	18q21.31	neural precursor cell expressed, developmentally down-regulated 4-like, E3 ubiquitin protein ligase	protein-coding
4771	NF2	1	ACN|BANF|SCH	MIM:607379|HGNC:HGNC:7773|Ensembl:ENSG00000186575|HPRD:06980|Vega:OTTHUMG00000030727	22q12.2	neurofibromin 2 (merlin)	protein-coding
114548	NLRP3	1	AGTAVPRL|AII|AVP|C1orf7|CIAS1|CLR1.1|FCAS|FCAS1|FCU|MWS|NALP3|PYPAF1	MIM:606416|HGNC:HGNC:16400|Ensembl:ENSG00000162711|HPRD:05915|Vega:OTTHUMG00000040647	1q44	NLR family, pyrin domain containing 3	protein-coding
4832	NME3	4	DR-nm23|NDPK-C|NDPKC|NM23-H3|NM23H3|c371H6.2	MIM:601817|HGNC:HGNC:7851|Ensembl:ENSG00000103024|HPRD:03488|Vega:OTTHUMG00000128635	16q13.3	NME/NM23 nucleoside diphosphate kinase 3	protein-coding
28987	NOB1	2	ART-4|MST158|MSTP158|NOB1P|PSMD8BP1	MIM:613586|HGNC:HGNC:29540|Ensembl:ENSG00000141101|HPRD:11395|Vega:OTTHUMG00000137576	16q22.3	NIN1/RPN12 binding protein 1 homolog (S. cerevisiae)	protein-coding
4846	NOS3	1	ECNOS|eNOS	MIM:163729|HGNC:HGNC:7876|Ensembl:ENSG00000164867|HPRD:01224|Vega:OTTHUMG00000158343	7q36	nitric oxide synthase 3 (endothelial cell)	protein-coding
4855	NOTCH4	1	INT3	MIM:164951|HGNC:HGNC:7884|Ensembl:ENSG00000204301|HPRD:01290|Vega:OTTHUMG00000031044	6p21.3	notch 4	protein-coding
7182	NR2C2	1	TAK1|TR4	MIM:601426|HGNC:HGNC:7972|Ensembl:ENSG00000177463|HPRD:03253	3p25	nuclear receptor subfamily 2, group C, member 2	protein-coding
3084	NRG1	3	ARIA|GGF|GGF2|HGL|HRG|HRG1|HRGA|MST131|MSTP131|NDF|NRG1-IT2|SMDF	MIM:142445|HGNC:HGNC:7997|Ensembl:ENSG00000157168|HPRD:00802|Vega:OTTHUMG00000163918	8p12	neuregulin 1	protein-coding
9891	NUAK1	2	ARK5	MIM:608130|HGNC:HGNC:14311|Ensembl:ENSG00000074590|HPRD:12171|Vega:OTTHUMG00000169763	12q23.3	NUAK family, SNF1-like kinase, 1	protein-coding
26471	NUPR1	1	COM1|P8	MIM:614812|HGNC:HGNC:29990|HPRD:17814	16p11.2	nuclear protein, transcriptional regulator, 1	protein-coding
8473	OGT	1	HRNT1|O-GLCNAC	MIM:300255|HGNC:HGNC:8127|Ensembl:ENSG00000147162|HPRD:02222|Vega:OTTHUMG00000033316	Xq13	O-linked N-acetylglucosamine (GlcNAc) transferase	protein-coding
23022	PALLD	3	CGI-151|CGI151|MYN|PNCA1|SIH002	MIM:608092|HGNC:HGNC:17068|Ensembl:ENSG00000129116|HPRD:09731|Vega:OTTHUMG00000161097	4q32.3	palladin, cytoskeletal associated protein	protein-coding
5099	PCDH7	1	BH-Pcdh|BHPCDH|PPP1R120	MIM:602988|HGNC:HGNC:8659|Ensembl:ENSG00000169851|HPRD:04288|Vega:OTTHUMG00000160364	4p15	protocadherin 7	protein-coding
5165	PDK3	1	CMTX6|GS1-358P8.4	MIM:300906|HGNC:HGNC:8811|Ensembl:ENSG00000067992|HPRD:03956|Vega:OTTHUMG00000021269	Xp22.11	pyruvate dehydrogenase kinase, isozyme 3	protein-coding
9260	PDLIM7	1	LMP1|LMP3	MIM:605903|HGNC:HGNC:22958|Ensembl:ENSG00000196923|HPRD:10436|Vega:OTTHUMG00000130853	5q35.3	PDZ and LIM domain 7 (enigma)	protein-coding
27043	PELP1	4	MNAR|P160	MIM:609455|HGNC:HGNC:30134|Ensembl:ENSG00000141456|HPRD:10144|Vega:OTTHUMG00000177831	17p13.2	proline, glutamate and leucine rich protein 1	protein-coding
5241	PGR	7	NR3C3|PR	MIM:607311|HGNC:HGNC:8910|Ensembl:ENSG00000082175|HPRD:07077|Vega:OTTHUMG00000167531	11q22-q23	progesterone receptor	protein-coding
23239	PHLPP1	1	PHLPP|PLEKHE1|SCOP	MIM:609396|HGNC:HGNC:20610|Ensembl:ENSG00000081913|HPRD:15145|Vega:OTTHUMG00000150629	18q21.33	PH domain and leucine rich repeat protein phosphatase 1	protein-coding
5290	PIK3CA	26	CLOVE|CWS5|MCAP|MCM|MCMTC|PI3K|p110-alpha	MIM:171834|HGNC:HGNC:8975|Ensembl:ENSG00000121879|HPRD:01382|Vega:OTTHUMG00000157311	3q26.3	phosphatidylinositol-4,5-bisphosphate 3-kinase, catalytic subunit alpha	protein-coding
5291	PIK3CB	1	P110BETA|PI3K|PI3KBETA|PIK3C1	MIM:602925|HGNC:HGNC:8976|Ensembl:ENSG00000051382|HPRD:04234|Vega:OTTHUMG00000159893	3q22.3	phosphatidylinositol-4,5-bisphosphate 3-kinase, catalytic subunit beta	protein-coding
5294	PIK3CG	4	PI3CG|PI3K|PI3Kgamma|PIK3|p110gamma|p120-PI3K	MIM:601232|HGNC:HGNC:8978|Ensembl:ENSG00000105851|HPRD:03135|Vega:OTTHUMG00000157641	7q22.3	phosphatidylinositol-4,5-bisphosphate 3-kinase, catalytic subunit gamma	protein-coding
5295	PIK3R1	1	AGM7|GRB1|IMD36|p85|p85-ALPHA	MIM:171833|HGNC:HGNC:8979|Ensembl:ENSG00000145675|HPRD:01381|Vega:OTTHUMG00000131251	5q13.1	phosphoinositide-3-kinase, regulatory subunit 1 (alpha)	protein-coding
5327	PLAT	1	T-PA|TPA	MIM:173370|HGNC:HGNC:9051|Ensembl:ENSG00000104368|HPRD:01419|Vega:OTTHUMG00000164072	8p12	plasminogen activator, tissue	protein-coding
5329	PLAUR	11	CD87|U-PAR|UPAR|URKR	MIM:173391|HGNC:HGNC:9053|Ensembl:ENSG00000011422|HPRD:01421|Vega:OTTHUMG00000182778	19q13	plasminogen activator, urokinase receptor	protein-coding
5330	PLCB2	1	PLC-beta-2	MIM:604114|HGNC:HGNC:9055|Ensembl:ENSG00000137841|HPRD:04985|Vega:OTTHUMG00000172412	15q15	phospholipase C, beta 2	protein-coding
6490	PMEL	1	D12S53E|ME20|ME20-M|ME20M|P1|P100|PMEL17|SI|SIL|SILV|gp100	MIM:155550|HGNC:HGNC:10880|Ensembl:ENSG00000185664|HPRD:01117|Vega:OTTHUMG00000170573	12q13-q14	premelanosome protein	protein-coding
5468	PPARG	4	CIMT1|GLM1|NR1C3|PPARG1|PPARG2|PPARgamma	MIM:601487|HGNC:HGNC:9236|Ensembl:ENSG00000132170|HPRD:03288|Vega:OTTHUMG00000129764	3p25	peroxisome proliferator-activated receptor gamma	protein-coding
10848	PPP1R13L	1	IASPP|NKIP1|RAI|RAI4	MIM:607463|HGNC:HGNC:18838|Ensembl:ENSG00000104881|HPRD:09195|Vega:OTTHUMG00000181784	19q13.32	protein phosphatase 1, regulatory subunit 13 like	protein-coding
5510	PPP1R7	1	SDS22	MIM:602877|HGNC:HGNC:9295|Ensembl:ENSG00000115685|HPRD:04192|Vega:OTTHUMG00000133390	2q37.3	protein phosphatase 1, regulatory subunit 7	protein-coding
84687	PPP1R9B	1	PPP1R6|PPP1R9|SPINO|Spn	MIM:603325|HGNC:HGNC:9298|Ensembl:ENSG00000108819|HPRD:04506|Vega:OTTHUMG00000162008	17q21.33	protein phosphatase 1, regulatory subunit 9B	protein-coding
5515	PPP2CA	1	PP2Ac|PP2CA|PP2Calpha|RP-C	MIM:176915|HGNC:HGNC:9299|HPRD:08912	5q31.1	protein phosphatase 2, catalytic subunit, alpha isozyme	protein-coding
5530	PPP3CA	2	CALN|CALNA|CALNA1|CCN1|CNA1|PPP2B	MIM:114105|HGNC:HGNC:9314|Ensembl:ENSG00000138814|HPRD:00234|Vega:OTTHUMG00000133839	4q24	protein phosphatase 3, catalytic subunit, alpha isozyme	protein-coding
23532	PRAME	1	CT130|MAPE|OIP-4|OIP4	MIM:606021|HGNC:HGNC:9336|Ensembl:ENSG00000185686|HPRD:05820|Vega:OTTHUMG00000151172	22q11.22	preferentially expressed antigen in melanoma	protein-coding
5581	PRKCE	1	PKCE|nPKC-epsilon	MIM:176975|HGNC:HGNC:9401|Ensembl:ENSG00000171132|HPRD:01500|Vega:OTTHUMG00000128817	2p21	protein kinase C, epsilon	protein-coding
5584	PRKCI	8	DXS1179E|PKCI|nPKC-iota	MIM:600539|HGNC:HGNC:9404|Ensembl:ENSG00000163558|HPRD:02105|Vega:OTTHUMG00000150214	3q26.3	protein kinase C, iota	protein-coding
5621	PRNP	1	ASCR|AltPrP|CD230|CJD|GSS|KURU|PRIP|PrP|PrP27-30|PrP33-35C|PrPc|p27-30	MIM:176640|HGNC:HGNC:9449|Ensembl:ENSG00000171867|HPRD:01453|Vega:OTTHUMG00000031786	20p13	prion protein	protein-coding
5396	PRRX1	1	AGOTC|PHOX1|PMX1|PRX-1|PRX1	MIM:167420|HGNC:HGNC:9142|Ensembl:ENSG00000116132|HPRD:01337|Vega:OTTHUMG00000035231	1q24	paired related homeobox 1	protein-coding
5646	PRSS3	1	MTG|PRSS4|T9|TRY3|TRY4	MIM:613578|HGNC:HGNC:9486|Ensembl:ENSG00000010438|HPRD:06685|Vega:OTTHUMG00000019798	9p11.2	protease, serine, 3	protein-coding
5727	PTCH1	3	BCNS|HPE7|NBCCS|PTC|PTC1|PTCH|PTCH11	MIM:601309|HGNC:HGNC:9585|Ensembl:ENSG00000185920|HPRD:03200|Vega:OTTHUMG00000020280	9q22.3	patched 1	protein-coding
9536	PTGES	1	MGST-IV|MGST1-L1|MGST1L1|MPGES|PGES|PIG12|PP102|PP1294|TP53I12|mPGES-1	MIM:605172|HGNC:HGNC:9599|Ensembl:ENSG00000148344|HPRD:05528|Vega:OTTHUMG00000020791	9q34.3	prostaglandin E synthase	protein-coding
8073	PTP4A2	1	HH13|HH7-2|HU-PP-1|OV-1|PRL-2|PRL2|PTP4A|PTPCAAX2|ptp-IV1a|ptp-IV1b	MIM:601584|HGNC:HGNC:9635|Ensembl:ENSG00000184007|HPRD:03348|Vega:OTTHUMG00000003801	1p35	protein tyrosine phosphatase type IVA, member 2	protein-coding
5783	PTPN13	3	FAP-1|PNP1|PTP-BAS|PTP-BL|PTP1E|PTPL1|PTPLE|hPTP1E	MIM:600267|HGNC:HGNC:9646|Ensembl:ENSG00000163629|HPRD:02602|Vega:OTTHUMG00000160968	4q21.3	protein tyrosine phosphatase, non-receptor type 13 (APO-1/CD95 (Fas)-associated phosphatase)	protein-coding
5774	PTPN3	1	PTP-H1|PTPH1	MIM:176877|HGNC:HGNC:9655|Ensembl:ENSG00000070159|HPRD:06767|Vega:OTTHUMG00000020475	9q31	protein tyrosine phosphatase, non-receptor type 3	protein-coding
5789	PTPRD	1	HPTP|HPTPD|HPTPDELTA|PTPD|RPTPDELTA	MIM:601598|HGNC:HGNC:9668|Ensembl:ENSG00000153707|HPRD:03358|Vega:OTTHUMG00000021005	9p23-p24.3	protein tyrosine phosphatase, receptor type, D	protein-coding
5873	RAB27A	1	GS2|HsT18676|RAB27|RAM	MIM:603868|HGNC:HGNC:9766|Ensembl:ENSG00000069974|HPRD:04845|Vega:OTTHUMG00000131959	15q15-q21.1	RAB27A, member RAS oncogene family	protein-coding
5885	RAD21	1	CDLS4|HR21|HRAD21|MCD1|NXP1|SCC1|hHR21	MIM:606462|HGNC:HGNC:9811|Ensembl:ENSG00000164754|HPRD:05924|Vega:OTTHUMG00000164959	8q24	RAD21 homolog (S. pombe)	protein-coding
5894	RAF1	2	CMD1NN|CRAF|NS5|Raf-1|c-Raf	MIM:164760|HGNC:HGNC:9829|Ensembl:ENSG00000132155|HPRD:01265|Vega:OTTHUMG00000129789	3p25	Raf-1 proto-oncogene, serine/threonine kinase	protein-coding
5906	RAP1A	1	C21KG|G-22K|KREV-1|KREV1|RAP1|SMGP21	MIM:179520|HGNC:HGNC:9855|Ensembl:ENSG00000116473|HPRD:01545|Vega:OTTHUMG00000011959	1p13.3	RAP1A, member of RAS oncogene family	protein-coding
9462	RASAL2	2	NGAP	MIM:606136|HGNC:HGNC:9874|HPRD:05845	1q24	RAS protein activator like 2	protein-coding
5935	RBM3	2	IS1-RNPL|RNPL	MIM:300027|HGNC:HGNC:9900|HPRD:02067	Xp11.2	RNA binding motif (RNP1, RRM) protein 3	protein-coding
10181	RBM5	1	G15|H37|LUCA15|RMB5	MIM:606884|HGNC:HGNC:9902|Ensembl:ENSG00000003756|HPRD:06052|Vega:OTTHUMG00000156785	3p21.3	RNA binding motif protein 5	protein-coding
8434	RECK	21	ST15	MIM:605227|HGNC:HGNC:11345|Ensembl:ENSG00000122707|HPRD:05567|Vega:OTTHUMG00000019898	9p13.3	reversion-inducing-cysteine-rich protein with kazal motifs	protein-coding
29803	REPIN1	1	AP4|RIP60|ZNF464|Zfp464	HGNC:HGNC:17922|Ensembl:ENSG00000214022|HPRD:17966|Vega:OTTHUMG00000158330	7q36.1	replication initiator 1	protein-coding
5978	REST	1	NRSF|XBR	MIM:600571|HGNC:HGNC:9966|Ensembl:ENSG00000084093|HPRD:08990|Vega:OTTHUMG00000128770	4q12	RE1-silencing transcription factor	protein-coding
6004	RGS16	1	A28-RGS14|A28-RGS14P|RGS-R	MIM:602514|HGNC:HGNC:9997|Ensembl:ENSG00000143333|HPRD:03945|Vega:OTTHUMG00000035212	1q25-q31	regulator of G-protein signaling 16	protein-coding
6093	ROCK1	7	P160ROCK|ROCK-I	MIM:601702|HGNC:HGNC:10251|HPRD:03414	18q11.1	Rho-associated, coiled-coil containing protein kinase 1	protein-coding
22800	RRAS2	1	TC21	MIM:600098|HGNC:HGNC:17271|Ensembl:ENSG00000133818|HPRD:02518|Vega:OTTHUMG00000165756	11p15.2	related RAS viral (r-ras) oncogene homolog 2	protein-coding
23076	RRP1B	3	KIAA0179|NNP1L|Nnp1|PPP1R136|RRP1	MIM:610654|HGNC:HGNC:23818|Ensembl:ENSG00000160208|HPRD:10009|Vega:OTTHUMG00000086872	21q22.3	ribosomal RNA processing 1B	protein-coding
864	RUNX3	4	AML2|CBFA3|PEBP2aC	MIM:600210|HGNC:HGNC:10473|Ensembl:ENSG00000020633|HPRD:02565|Vega:OTTHUMG00000003316	1p36	runt-related transcription factor 3	protein-coding
6271	S100A1	1	S100|S100-alpha|S100A	MIM:176940|HGNC:HGNC:10486|Ensembl:ENSG00000160678|HPRD:01489|Vega:OTTHUMG00000037041	1q21	S100 calcium binding protein A1	protein-coding
23513	SCRIB	1	CRIB1|SCRB1|SCRIB1|Vartul	MIM:607733|HGNC:HGNC:30377|Ensembl:ENSG00000180900|HPRD:06984|Vega:OTTHUMG00000165154	8q24.3	scribbled planar cell polarity protein	protein-coding
6383	SDC2	1	CD362|HSPG|HSPG1|SYND2	MIM:142460|HGNC:HGNC:10659|Ensembl:ENSG00000169439|HPRD:00803|Vega:OTTHUMG00000164689	8q22-q23	syndecan 2	protein-coding
6403	SELP	5	CD62|CD62P|GMP140|GRMP|LECAM3|PADGEM|PSEL	MIM:173610|HGNC:HGNC:10721|Ensembl:ENSG00000174175|HPRD:01433|Vega:OTTHUMG00000034685	1q24.2	selectin P (granule membrane protein 140kDa, antigen CD62)	protein-coding
6405	SEMA3F	3	SEMA-IV|SEMA4|SEMAK	MIM:601124|HGNC:HGNC:10728|Ensembl:ENSG00000001617|HPRD:03079|Vega:OTTHUMG00000156806	3p21.3	sema domain, immunoglobulin domain (Ig), short basic domain, secreted, (semaphorin) 3F	protein-coding
387893	SETD8	1	KMT5A|PR-Set7|SET07|SET8	MIM:607240|HGNC:HGNC:29489|Ensembl:ENSG00000183955|HPRD:06254|Vega:OTTHUMG00000150477	12q24.31	SET domain containing (lysine methyltransferase) 8	protein-coding
2810	SFN	9	YWHAS	MIM:601290|HGNC:HGNC:10773|Ensembl:ENSG00000175793|HPRD:03185|Vega:OTTHUMG00000004093	1p36.11	stratifin	protein-coding
25970	SH2B1	1	PSM|SH2B	MIM:608937|HGNC:HGNC:30417|Ensembl:ENSG00000178188|HPRD:12336|Vega:OTTHUMG00000176590	16p11.2	SH2B adaptor protein 1	protein-coding
9122	SLC16A4	1	MCT4|MCT5	MIM:603878|HGNC:HGNC:10925|Ensembl:ENSG00000168679|HPRD:04855|Vega:OTTHUMG00000011285	1p13.3	solute carrier family 16, member 4	protein-coding
2030	SLC29A1	1	ENT1	MIM:602193|HGNC:HGNC:11003|Ensembl:ENSG00000112759|HPRD:03724|Vega:OTTHUMG00000014759	6p21.1	solute carrier family 29 (equilibrative nucleoside transporter), member 1	protein-coding
6513	SLC2A1	6	DYT17|DYT18|DYT9|EIG12|GLUT|GLUT-1|GLUT1|GLUT1DS|HTLVR|PED	MIM:138140|MIM:143090|HGNC:HGNC:11005|Ensembl:ENSG00000117394|HPRD:00683|Vega:OTTHUMG00000007657	1p34.2	solute carrier family 2 (facilitated glucose transporter), member 1	protein-coding
55630	SLC39A4	1	AEZ|AWMS2|ZIP4	MIM:607059|HGNC:HGNC:17129|Ensembl:ENSG00000147804|HPRD:06137|Vega:OTTHUMG00000165208	8q24.3	solute carrier family 39 (zinc transporter), member 4	protein-coding
25800	SLC39A6	2	LIV-1	MIM:608731|HGNC:HGNC:18607|Ensembl:ENSG00000141424|HPRD:12285|Vega:OTTHUMG00000178965	18q12.2	solute carrier family 39 (zinc transporter), member 6	protein-coding
8140	SLC7A5	1	4F2LC|CD98|D16S469E|E16|LAT1|MPE16|hLAT1	MIM:600182|HGNC:HGNC:11063|Ensembl:ENSG00000103257|HPRD:02552|Vega:OTTHUMG00000137658	16q24.3	solute carrier family 7 (amino acid transporter light chain, L system), member 5	protein-coding
9368	SLC9A3R1	1	EBP50|NHERF|NHERF-1|NHERF1|NPHLOP2	MIM:604990|HGNC:HGNC:11075|Ensembl:ENSG00000109062|HPRD:05406|Vega:OTTHUMG00000178863	17q25.1	solute carrier family 9, subfamily A (NHE3, cation proton antiporter 3), member 3 regulator 1	protein-coding
6590	SLPI	3	ALK1|ALP|BLPI|HUSI|HUSI-I|MPI|WAP4|WFDC4	MIM:107285|HGNC:HGNC:11092|Ensembl:ENSG00000124107|HPRD:00121|Vega:OTTHUMG00000033075	20q12	secretory leukocyte peptidase inhibitor	protein-coding
4089	SMAD4	14	DPC4|JIP|MADH4|MYHRS	MIM:600993|HGNC:HGNC:6770|Ensembl:ENSG00000141646|HPRD:02995|Vega:OTTHUMG00000132696	18q21.1	SMAD family member 4	protein-coding
64754	SMYD3	2	KMT3E|ZMYND1|ZNFN3A1|bA74P14.1	MIM:608783|HGNC:HGNC:15513|Ensembl:ENSG00000185420|HPRD:12297|Vega:OTTHUMG00000040508	1q44	SET and MYND domain containing 3	protein-coding
9021	SOCS3	3	ATOD4|CIS3|Cish3|SOCS-3|SSI-3|SSI3	MIM:604176|HGNC:HGNC:19391|Ensembl:ENSG00000184557|HPRD:05006|Vega:OTTHUMG00000177513	17q25.3	suppressor of cytokine signaling 3	protein-coding
6664	SOX11	1	MRD27	MIM:600898|HGNC:HGNC:11191|Ensembl:ENSG00000176887|HPRD:02940|Vega:OTTHUMG00000090333	2p25	SRY (sex determining region Y)-box 11	protein-coding
6692	SPINT1	1	HAI|HAI1|MANSC2	MIM:605123|HGNC:HGNC:11246|Ensembl:ENSG00000166145|HPRD:05494|Vega:OTTHUMG00000130068	15q15.1	serine peptidase inhibitor, Kunitz type 1	protein-coding
10011	SRA1	1	SRA|SRAP|STRAA1|pp7684	MIM:603819|HGNC:HGNC:11281|Ensembl:ENSG00000213523|HPRD:18716|Vega:OTTHUMG00000163569	5q31.3	steroid receptor RNA activator 1	protein-coding
6714	SRC	14	ASV|SRC1|c-SRC|p60-Src	MIM:190090|HGNC:HGNC:11283|Ensembl:ENSG00000197122|HPRD:01819|Vega:OTTHUMG00000032417	20q12-q13	SRC proto-oncogene, non-receptor tyrosine kinase	protein-coding
6732	SRPK1	1	SFRSK1	MIM:601939|HGNC:HGNC:11305|Ensembl:ENSG00000096063|Vega:OTTHUMG00000014583	6p21.31	SRSF protein kinase 1	protein-coding
6760	SS18	1	SSXT|SYT	MIM:600192|HGNC:HGNC:11340|Ensembl:ENSG00000141380|HPRD:02559|Vega:OTTHUMG00000179425	18q11.2	synovial sarcoma translocation, chromosome 18	protein-coding
6489	ST8SIA1	1	GD3S|SIAT8|SIAT8-A|SIAT8A|ST8SiaI	MIM:601123|HGNC:HGNC:10869|Ensembl:ENSG00000111728|HPRD:03078|Vega:OTTHUMG00000169098	12p12.1-p11.2	ST8 alpha-N-acetyl-neuraminide alpha-2,8-sialyltransferase 1	protein-coding
10948	STARD3	1	CAB1|MLN64|es64	MIM:607048|HGNC:HGNC:17579|HPRD:06132	17q11-q12	StAR-related lipid transfer (START) domain containing 3	protein-coding
6776	STAT5A	1	MGF|STAT5	MIM:601511|HGNC:HGNC:11366|Ensembl:ENSG00000126561|HPRD:03301|Vega:OTTHUMG00000150725	17q11.2	signal transducer and activator of transcription 5A	protein-coding
6777	STAT5B	3	STAT5	MIM:604260|HGNC:HGNC:11367|Ensembl:ENSG00000173757|HPRD:05037|Vega:OTTHUMG00000150724	17q11.2	signal transducer and activator of transcription 5B	protein-coding
6786	STIM1	1	D11S4896E|GOK|IMD10|STRMK|TAM|TAM1	MIM:605921|HGNC:HGNC:11386|Ensembl:ENSG00000167323|HPRD:05803|Vega:OTTHUMG00000133360	11p15.5	stromal interaction molecule 1	protein-coding
10460	TACC3	1	ERIC-1|ERIC1	MIM:605303|HGNC:HGNC:11524|Ensembl:ENSG00000013810|HPRD:05601|Vega:OTTHUMG00000089535	4p16.3	transforming, acidic coiled-coil containing protein 3	protein-coding
6916	TBXAS1	1	BDPLT14|CYP5|CYP5A1|GHOSAL|THAS|TS|TXAS|TXS	MIM:274180|HGNC:HGNC:11609|Ensembl:ENSG00000059377|HPRD:02035|Vega:OTTHUMG00000157302	7q34-q35	thromboxane A synthase 1 (platelet)	protein-coding
6938	TCF12	1	CRS3|HEB|HTF4|HsT17266|TCF-12|bHLHb20	MIM:600480|HGNC:HGNC:11623|Ensembl:ENSG00000140262|HPRD:02725|Vega:OTTHUMG00000132047	15q21	transcription factor 12	protein-coding
7010	TEK	1	CD202B|TIE-2|TIE2|VMCM|VMCM1	MIM:600221|HGNC:HGNC:11724|Ensembl:ENSG00000120156|HPRD:02571|Vega:OTTHUMG00000019712	9p21	TEK tyrosine kinase, endothelial	protein-coding
7018	TF	1	HEL-S-71p|PRO1557|PRO2086|TFQTL1	MIM:190000|HGNC:HGNC:11740|Ensembl:ENSG00000091513|Vega:OTTHUMG00000150356	3q22.1	transferrin	protein-coding
7024	TFCP2	1	LBP1C|LSF|LSF1D|SEF|TFCP2C	MIM:189889|HGNC:HGNC:11748|Ensembl:ENSG00000135457|HPRD:01790|Vega:OTTHUMG00000169621	12q13	transcription factor CP2	protein-coding
7038	TG	1	AITD3|TGN	MIM:188450|HGNC:HGNC:11764|Ensembl:ENSG00000042832|HPRD:01782|Vega:OTTHUMG00000164649	8q24	thyroglobulin	protein-coding
7076	TIMP1	19	CLGI|EPA|EPO|HCI|TIMP	MIM:305370|HGNC:HGNC:11820|Ensembl:ENSG00000102265|HPRD:02371|Vega:OTTHUMG00000021447	Xp11.3-p11.23	TIMP metallopeptidase inhibitor 1	protein-coding
7077	TIMP2	11	CSC-21K|DDC8	MIM:188825|HGNC:HGNC:11821|Ensembl:ENSG00000035862|HPRD:01784|Vega:OTTHUMG00000154517	17q25	TIMP metallopeptidase inhibitor 2	protein-coding
7078	TIMP3	6	HSMRK222|K222|K222TA2|SFD	MIM:188826|HGNC:HGNC:11822|Ensembl:ENSG00000100234|HPRD:01785|Vega:OTTHUMG00000030784	22q12.3	TIMP metallopeptidase inhibitor 3	protein-coding
7083	TK1	2	TK2	MIM:188300|HGNC:HGNC:11830|Ensembl:ENSG00000167900|HPRD:01771|Vega:OTTHUMG00000150674	17q23.2-q25.3	thymidine kinase 1, soluble	protein-coding
27346	TMEM97	2	MAC30	MIM:612912|HGNC:HGNC:28106|Ensembl:ENSG00000109084|HPRD:14343|Vega:OTTHUMG00000132497	17q11.2	transmembrane protein 97	protein-coding
56649	TMPRSS4	6	CAPH2|MT-SP2|TMPRSS3	MIM:606565|HGNC:HGNC:11878|Ensembl:ENSG00000137648|HPRD:05952	11q23.3	transmembrane protease, serine 4	protein-coding
7163	TPD52	1	D52|N8L|PC-1|PrLZ|hD52	MIM:604068|HGNC:HGNC:12005|Ensembl:ENSG00000076554|HPRD:04963|Vega:OTTHUMG00000164565	8q21.13	tumor protein D52	protein-coding
22974	TPX2	2	C20orf1|C20orf2|DIL-2|DIL2|FLS353|GD:C20orf1|HCA519|HCTP4|REPP86|p100	MIM:605917|HGNC:HGNC:1249|Ensembl:ENSG00000088325|HPRD:05802|Vega:OTTHUMG00000032190	20q11.2	TPX2, microtubule-associated	protein-coding
7706	TRIM25	1	EFP|RNF147|Z147|ZNF147	MIM:600453|HGNC:HGNC:12932|Ensembl:ENSG00000121060|HPRD:02711|Vega:OTTHUMG00000178124	17q23.2	tripartite motif containing 25	protein-coding
51592	TRIM33	1	ECTO|PTC7|RFG7|TF1G|TIF1G|TIF1GAMMA|TIFGAMMA	MIM:605769|HGNC:HGNC:16290|Ensembl:ENSG00000197323|HPRD:10423|Vega:OTTHUMG00000011891	1p13.1	tripartite motif containing 33	protein-coding
7220	TRPC1	1	HTRP-1|TRP1	MIM:602343|HGNC:HGNC:12333|Ensembl:ENSG00000144935|HPRD:11894|Vega:OTTHUMG00000159301	3q23	transient receptor potential cation channel, subfamily C, member 1	protein-coding
4308	TRPM1	1	CSNB1C|LTRPC1|MLSN1	MIM:603576|HGNC:HGNC:7146|Ensembl:ENSG00000134160|HPRD:04656|Vega:OTTHUMG00000129267	15q13.3	transient receptor potential cation channel, subfamily M, member 1	protein-coding
54822	TRPM7	2	ALSPDC|CHAK|CHAK1|LTRPC7|LTrpC-7|TRP-PLIK	MIM:605692|HGNC:HGNC:17994|Ensembl:ENSG00000092439|HPRD:10418|Vega:OTTHUMG00000172449	15q21	transient receptor potential cation channel, subfamily M, member 7	protein-coding
55503	TRPV6	1	ABP/ZF|CAT1|CATL|ECAC2|HSA277909|LP6728|ZFAB	MIM:606680|HGNC:HGNC:14006|Ensembl:ENSG00000165125|HPRD:05982|Vega:OTTHUMG00000157158	7q34	transient receptor potential cation channel, subfamily V, member 6	protein-coding
7991	TUSC3	1	D8S1992|M33|MRT22|MRT7|N33|OST3A	MIM:601385|HGNC:HGNC:30242|Ensembl:ENSG00000104723|HPRD:03228|Vega:OTTHUMG00000094803	8p22	tumor suppressor candidate 3	protein-coding
117581	TWIST2	5	DERMO1|FFDD3|SETLSS|bHLHa39	MIM:607556|HGNC:HGNC:20670|Ensembl:ENSG00000233608|HPRD:09616|Vega:OTTHUMG00000152836	2q37.3	twist family bHLH transcription factor 2	protein-coding
7299	TYR	2	ATN|CMM8|OCA1|OCA1A|OCAIA|SHEP3	MIM:606933|HGNC:HGNC:12442|Ensembl:ENSG00000077498|HPRD:06086|Vega:OTTHUMG00000167294	11q14.3	tyrosinase	protein-coding
7306	TYRP1	1	CAS2|CATB|GP75|OCA3|TRP|TRP1|TYRP|b-PROTEIN	MIM:115501|HGNC:HGNC:12450|Ensembl:ENSG00000107165|HPRD:00283|Vega:OTTHUMG00000021034	9p23	tyrosinase-related protein 1	protein-coding
11065	UBE2C	1	UBCH10|dJ447F3.2	MIM:605574|HGNC:HGNC:15937|Ensembl:ENSG00000175063|HPRD:05717|Vega:OTTHUMG00000033038	20q13.12	ubiquitin-conjugating enzyme E2C	protein-coding
81839	VANGL1	4	KITENIN|LPP2|STB2|STBM2	MIM:610132|HGNC:HGNC:15512|Ensembl:ENSG00000173218|HPRD:18279|Vega:OTTHUMG00000011971	1p13.1	VANGL planar cell polarity protein 1	protein-coding
22846	VASH1	1	KIAA1036	MIM:609011|HGNC:HGNC:19964|Ensembl:ENSG00000071246|HPRD:12353|Vega:OTTHUMG00000171493	14q24.3	vasohibin 1	protein-coding
10451	VAV3	1	-	MIM:605541|HGNC:HGNC:12659|Ensembl:ENSG00000134215|HPRD:05706|Vega:OTTHUMG00000010995	1p13.3	vav 3 guanine nucleotide exchange factor	protein-coding
7421	VDR	2	NR1I1|PPP1R163	MIM:601769|HGNC:HGNC:12679|Ensembl:ENSG00000111424|HPRD:03463|Vega:OTTHUMG00000169890	12q13.11	vitamin D (1,25- dihydroxyvitamin D3) receptor	protein-coding
7436	VLDLR	1	CAMRQ1|CARMQ1|CHRMQ1|VLDLRCH	MIM:192977|HGNC:HGNC:12698|Ensembl:ENSG00000147852|HPRD:01895|Vega:OTTHUMG00000019447	9p24	very low density lipoprotein receptor	protein-coding
220001	VWCE	1	URG11|VWC1	MIM:611115|HGNC:HGNC:26487|Ensembl:ENSG00000167992|HPRD:08116|Vega:OTTHUMG00000168208	11q12.2	von Willebrand factor C and EGF domains	protein-coding
10163	WASF2	2	IMD2|SCAR2|WASF4|WAVE2|dJ393P12.2	MIM:605875|HGNC:HGNC:12733|Ensembl:ENSG00000158195|HPRD:05796|Vega:OTTHUMG00000003393	1p36.11	WAS protein family, member 2	protein-coding
10810	WASF3	5	Brush-1|SCAR3|WAVE3	MIM:605068|HGNC:HGNC:12734|Ensembl:ENSG00000132970|HPRD:05458|Vega:OTTHUMG00000016621	13q12	WAS protein family, member 3	protein-coding
11059	WWP1	1	AIP5|Tiul1|hSDRP1	MIM:602307|HGNC:HGNC:17004|Ensembl:ENSG00000123124|HPRD:03811|Vega:OTTHUMG00000163690	8q21	WW domain containing E3 ubiquitin protein ligase 1	protein-coding
25937	WWTR1	4	TAZ	MIM:607392|HGNC:HGNC:24042|Ensembl:ENSG00000018408|HPRD:09580|Vega:OTTHUMG00000159614	3q23-q24	WW domain containing transcription regulator 1	protein-coding
7515	XRCC1	4	RCC	MIM:194360|HGNC:HGNC:12828|Ensembl:ENSG00000073050|HPRD:01909|Vega:OTTHUMG00000182699	19q13.2	X-ray repair complementing defective repair in Chinese hamster cells 1	protein-coding
7525	YES1	3	HsT441|P61-YES|Yes|c-yes	MIM:164880|HGNC:HGNC:12841|Ensembl:ENSG00000176105|HPRD:01285|Vega:OTTHUMG00000131472	18p11.31-p11.21	YES proto-oncogene 1, Src family tyrosine kinase	protein-coding
7528	YY1	3	DELTA|INO80S|NF-E1|UCRBP|YIN-YANG-1	MIM:600013|HGNC:HGNC:12856|HPRD:02482	14q	YY1 transcription factor	protein-coding
10009	ZBTB33	1	ZNF-kaiso|ZNF348	MIM:300329|HGNC:HGNC:16682|Ensembl:ENSG00000177485|HPRD:02269|Vega:OTTHUMG00000171159	Xq23	zinc finger and BTB domain containing 33	protein-coding
6935	ZEB1	17	AREB6|BZP|DELTAEF1|FECD6|NIL2A|PPCD3|TCF8|ZFHEP|ZFHX1A	MIM:189909|HGNC:HGNC:11642|Ensembl:ENSG00000148516|HPRD:01798|Vega:OTTHUMG00000017907	10p11.2	zinc finger E-box binding homeobox 1	protein-coding
7707	ZNF148	1	BERF-1|BFCOL1|HT-BETA|ZBP-89|ZFP148|pHZ-52	MIM:601897|HGNC:HGNC:12933|Ensembl:ENSG00000163848|HPRD:03540|Vega:OTTHUMG00000159448	3q21	zinc finger protein 148	protein-coding
9640	ZNF592	1	CAMOS|SCAR5	MIM:613624|HGNC:HGNC:28986|Ensembl:ENSG00000166716|HPRD:10339|Vega:OTTHUMG00000172490	15q25.3	zinc finger protein 592	protein-coding
