# Supplementary material for: From Proteomic Mapping to Invasion-Metastasis-Cascade Systemic Biomarkering and Targeted Drugging of Mutant BRAF-Dependent Human Cutaneous Melanomagenesis
Source: Cancers (Basel). 2021 Apr 22;13(9):2024. doi: 10.3390/cancers13092024 (PMC8122743; doi:10.3390/cancers13092024)
Supplement: Supplementary file 1 [file cancers-13-02024-s001.zip › Table_S16.xlsx]

## Sheet: Sheet1
Gene Symbol	Full Name	Family Members
ADCY1	adenylate cyclase 1	1
ADGRL4	adhesion G protein-coupled receptor L4	1
ALPI	alkaline phosphatase, intestinal	1
ARHGEF10	Rho guanine nucleotide exchange factor 10	1
ASB15	ankyrin repeat and SOCS box containing 15	1
ATP12A	ATPase H+/K+ transporting non-gastric alpha2 subunit	1
ATP6V0D2	ATPase H+ transporting V0 subunit d2	1
CGNL1	cingulin like 1	1
CUX2	cut like homeobox 2	1
EPCAM	epithelial cell adhesion molecule	3
ESRP1	epithelial splicing regulatory protein 1	2
FAT3	FAT atypical cadherin 3	1
GLB1L3	galactosidase beta 1 like 3	1
GNA14	G protein subunit alpha 14	2
GPC6	glypican 6	1
GRIA4	glutamate ionotropic receptor AMPA type subunit 4	1
HAS2	hyaluronan synthase 2	1
HLA-DPA1	major histocompatibility complex, class II, DP alpha 1	1
IQCF2	IQ motif containing F2	1
KHDRBS2	KH RNA binding domain containing, signal transduction associated 2	1
MASP1	mannan binding lectin serine peptidase 1	1
MEGF10	multiple EGF like domains 10	2
MTTP	microsomal triglyceride transfer protein	1
NFKBIZ	NFKB inhibitor zeta	1
OAZ3	ornithine decarboxylase antizyme 3	1
PLA2G4C	phospholipase A2 group IVC	2
PPP4R4	protein phosphatase 4 regulatory subunit 4	1
PRKAA2	protein kinase AMP-activated catalytic subunit alpha 2	1
PRSS36	serine protease 36	1
RASGRP2	RAS guanyl releasing protein 2	2
SEMA6D	semaphorin 6D	1
SOX1	SRY-box transcription factor 1	1
ST8SIA5	ST8 alpha-N-acetyl-neuraminide alpha-2,8-sialyltransferase 5	1
SYT14	synaptotagmin 14	2
TAP1	transporter 1, ATP binding cassette subfamily B member	1
THBS2	thrombospondin 2	1
TMEM132B	transmembrane protein 132B	1
TOX2	TOX high mobility group box family member 2	1
TTC39C	tetratricopeptide repeat domain 39C	1
TTC9	tetratricopeptide repeat domain 9	1
UNC13A	unc-13 homolog A	1
ZIC3	Zic family member 3	4
