# Supplementary material for: From Proteomic Mapping to Invasion-Metastasis-Cascade Systemic Biomarkering and Targeted Drugging of Mutant BRAF-Dependent Human Cutaneous Melanomagenesis
Source: Cancers (Basel). 2021 Apr 22;13(9):2024. doi: 10.3390/cancers13092024 (PMC8122743; doi:10.3390/cancers13092024)
Supplement: Supplementary file 1 [file cancers-13-02024-s001.zip › Table_S17.xlsx]

## Sheet: Sheet1
Gene Symbol	Full Name	Family Members
A2ML1	alpha-2-macroglobulin like 1	1
ABCA2	ATP binding cassette subfamily A member 2	1
ABCG2	ATP binding cassette subfamily G member 2 (Junior blood group)	5
ACAP1	ArfGAP with coiled-coil, ankyrin repeat and PH domains 1	2
ADCYAP1R1	ADCYAP receptor type I	1
ADGRG6	adhesion G protein-coupled receptor G6	2
ANXA3	annexin A3	1
AP1S2	adaptor related protein complex 1 subunit sigma 2	1
APOBEC3B	apolipoprotein B mRNA editing enzyme catalytic subunit 3B	1
APOE	apolipoprotein E	1
ARC	activity regulated cytoskeleton associated protein	1
ARFGEF3	ARFGEF family member 3	1
ARNTL2	aryl hydrocarbon receptor nuclear translocator like 2	3
ATP1A2	ATPase Na+/K+ transporting subunit alpha 2	2
B2M	beta-2-microglobulin	2
BAG2	BAG cochaperone 2	1
BNC2	basonuclin 2	2
BST2	bone marrow stromal cell antigen 2	2
C10orf82	chromosome 10 open reading frame 82	1
C6orf223	chromosome 6 open reading frame 223	1
CALN1	calneuron 1	1
CAMKV	CaM kinase like vesicle associated	2
CARD14	caspase recruitment domain family member 14	1
CASP4	caspase 4	1
CCDC42	coiled-coil domain containing 42	1
CCDC88A	coiled-coil domain containing 88A	1
CDCA7L	cell division cycle associated 7 like	3
CELF2	CUGBP Elav-like family member 2	1
CHD7	chromodomain helicase DNA binding protein 7	2
CKMT1A	creatine kinase, mitochondrial 1A	2
CKMT1B	creatine kinase, mitochondrial 1B	1
CLEC4G	C-type lectin domain family 4 member G	1
CNRIP1	cannabinoid receptor interacting protein 1	1
CNTN1	contactin 1	1
CNTNAP2	contactin associated protein 2	1
COL12A1	collagen type XII alpha 1 chain	1
COL19A1	collagen type XIX alpha 1 chain	1
COX20	cytochrome c oxidase assembly factor COX20	1
COX6A1	cytochrome c oxidase subunit 6A1	1
CRAMP1	cramped chromatin regulator homolog 1	1
CXXC5	CXXC finger protein 5	1
DDHD1	DDHD domain containing 1	1
DIDO1	death inducer-obliterator 1	1
DLL3	delta like canonical Notch ligand 3	1
DNMT3B	DNA methyltransferase 3 beta	14
DYNLT3	dynein light chain Tctex-type 3	1
EDNRB	endothelin receptor type B	2
EPAS1	endothelial PAS domain protein 1	1
ETV4	ETS variant transcription factor 4	1
FAM124A	family with sequence similarity 124 member A	1
FAM124B	family with sequence similarity 124 member B	1
FBXL21P	F-box and leucine rich repeat protein 21, pseudogene	1
FGF13	fibroblast growth factor 13	3
FGF2	fibroblast growth factor 2	1
FGFR4	fibroblast growth factor receptor 4	1
FILIP1	filamin A interacting protein 1	1
FMOD	fibromodulin	1
FRAS1	Fraser extracellular matrix complex subunit 1	1
FREM2	FRAS1 related extracellular matrix 2	1
FSTL4	follistatin like 4	1
GALNTL5	polypeptide N-acetylgalactosaminyltransferase like 5	1
GATM	glycine amidinotransferase	1
GCNT2	glucosaminyl (N-acetyl) transferase 2 (I blood group)	2
GFRA2	GDNF family receptor alpha 2	1
GPC4	glypican 4	1
GPR19	G protein-coupled receptor 19	1
GREM1	gremlin 1, DAN family BMP antagonist	1
HAS3	hyaluronan synthase 3	1
IGDCC4	immunoglobulin superfamily DCC subclass member 4	1
IGSF21	immunoglobin superfamily member 21	1
IL17RD	interleukin 17 receptor D	2
IRAK3	interleukin 1 receptor associated kinase 3	1
ITLN2	intelectin 2	1
LIPI	lipase I	1
LRFN2	leucine rich repeat and fibronectin type III domain containing 2	1
LRIG3	leucine rich repeats and immunoglobulin like domains 3	1
LRP8	LDL receptor related protein 8	1
MAP7	microtubule associated protein 7	2
MBNL1	muscleblind like splicing regulator 1	1
MBP	myelin basic protein	1
MID1	midline 1	1
MRE11	MRE11 homolog, double strand break repair nuclease	1
MSH2	mutS homolog 2	1
MUC12	mucin 12, cell surface associated	1
MYO1D	myosin ID	1
NOS1	nitric oxide synthase 1	1
NPTX1	neuronal pentraxin 1	3
NRCAM	neuronal cell adhesion molecule	1
OSBPL10	oxysterol binding protein like 10	1
PCDH8	protocadherin 8	1
PDZD4	PDZ domain containing 4	1
PDZRN3	PDZ domain containing ring finger 3	1
PFKFB3	6-phosphofructo-2-kinase/fructose-2,6-biphosphatase 3	1
PLBD1	phospholipase B domain containing 1	1
PLP1	proteolipid protein 1	3
PLS1	plastin 1	1
PMEL	premelanosome protein	1
PNP	purine nucleoside phosphorylase	1
POU2F3	POU class 2 homeobox 3	1
PPM1E	protein phosphatase, Mg2+/Mn2+ dependent 1E	3
PPP1R9A	protein phosphatase 1 regulatory subunit 9A	1
PPP2R2C	protein phosphatase 2 regulatory subunit Bgamma	1
PRKCB	protein kinase C beta	2
PRKD1	protein kinase D1	1
PRXL2A	peroxiredoxin like 2A	2
PTGES	prostaglandin E synthase	1
PTPN14	protein tyrosine phosphatase non-receptor type 14	1
PTPRB	protein tyrosine phosphatase receptor type B	1
PUM2	pumilio RNA binding family member 2	2
RAP1A	RAP1A, member of RAS oncogene family	1
RASGEF1A	RasGEF domain family member 1A	1
RAVER2	ribonucleoprotein, PTB binding 2	1
RBM47	RNA binding motif protein 47	2
RRN3P2	RRN3 pseudogene 2	1
RSPO3	R-spondin 3	1
SALL1	spalt like transcription factor 1	1
SHC3	SHC adaptor protein 3	1
SIT1	signaling threshold regulating transmembrane adaptor 1	2
SLAIN1	SLAIN motif family member 1	2
SLC35F2	solute carrier family 35 member F2	1
SNRPN	small nuclear ribonucleoprotein polypeptide N	2
ST3GAL6	ST3 beta-galactoside alpha-2,3-sialyltransferase 6	1
STRBP	spermatid perinuclear RNA binding protein	1
TBX20	T-box transcription factor 20	1
TPD52	tumor protein D52	2
TRHDE	thyrotropin releasing hormone degrading enzyme	1
TRIML2	tripartite motif family like 2	1
USHBP1	USH1 protein network component harmonin binding protein 1	2
VTCN1	V-set domain containing T cell activation inhibitor 1	1
ZNF483	zinc finger protein 483	1
