# Supplementary material for: From Proteomic Mapping to Invasion-Metastasis-Cascade Systemic Biomarkering and Targeted Drugging of Mutant BRAF-Dependent Human Cutaneous Melanomagenesis
Source: Cancers (Basel). 2021 Apr 22;13(9):2024. doi: 10.3390/cancers13092024 (PMC8122743; doi:10.3390/cancers13092024)
Supplement: Supplementary file 1 [file cancers-13-02024-s001.zip › Table_S18.xlsx]

## Sheet: Sheet1
Fusion Name	Left Gene	Left Breakpoint	Right Gene	Right Breakpoint	Splice Type	Left Break Dinuc	Right Break Dinc	Annots
ABL2--HIVEP3	ABL2	chr1:179229241:-	HIVEP3	chr1:41918524:-	INCL_NON_REF_SPLICE	GT	AG	CCLE_StarF2019; INTRACHROMOSOMAL[chr1:137.06Mb]
ABL2--HIVEP3	ABL2	chr1:179229241:-	HIVEP3	chr1:41865615:-	INCL_NON_REF_SPLICE	GT	AG	CCLE_StarF2019; INTRACHROMOSOMAL[chr1:137.06Mb]
FOXJ3--PIGC	FOXJ3	chr1:42199102:-	PIGC	chr1:172415374:-	ONLY_REF_SPLICE	GT	AG	CCLE_StarF2019; INTRACHROMOSOMAL[chr1:130.03Mb]
HPN-AS1--LGI4	HPN-AS1	chr19:35106229:-	LGI4	chr19:35132042:-	ONLY_REF_SPLICE	GT	AG	INTRACHROMOSOMAL[chr19:0.02Mb]; LOCAL_REARRANGEMENT:-:[18209]
NFKBIL1--PHF1	NFKBIL1	chr6:31548439:+	PHF1	chr6:33414477:+	ONLY_REF_SPLICE	GT	AG	CCLE_StarF2019; INTRACHROMOSOMAL[chr6:1.85Mb]
SPRY4--CCND1	SPRY4	chr5:142311936:-	CCND1	chr11:69652804:+	ONLY_REF_SPLICE	CC	AC	INTERCHROMOSOMAL[chr5--chr11]
ST6GALNAC5--FAM102B	ST6GALNAC5	chr1:76868742:+	FAM102B	chr1:108600566:+	ONLY_REF_SPLICE	GT	AG	CCLE_StarF2019; INTRACHROMOSOMAL[chr1:31.49Mb]
STEAP1--RAPGEF5	STEAP1	chr7:90162078:+	RAPGEF5	chr7:22359392:-	ONLY_REF_SPLICE	GT	AG	CCLE_StarF2019; INTRACHROMOSOMAL[chr7:67.80Mb]
STK3--AC104986.2	STK3	chr8:98706467:-	VPS13B-DT	chr8:98996966:-	ONLY_REF_SPLICE	GT	AG	CCLE_StarF2019; TCGA_StarF2019; INTRACHROMOSOMAL[chr8:0.05Mb]; LOCAL_REARRANGEMENT:-:[53936]
STK3--AC104986.2	STK3	chr8:98767243:-	VPS13B-DT	chr8:98996966:-	ONLY_REF_SPLICE	GT	AG	CCLE_StarF2019; TCGA_StarF2019; INTRACHROMOSOMAL[chr8:0.05Mb]; LOCAL_REARRANGEMENT:-:[53936]
WARS2--ZNF687	WARS2	chr1:119124599:-	ZNF687	chr1:151286275:+	ONLY_REF_SPLICE	GT	AG	CCLE_StarF2019; INTRACHROMOSOMAL[chr1:32.14Mb]
