# Supplementary material for: From Proteomic Mapping to Invasion-Metastasis-Cascade Systemic Biomarkering and Targeted Drugging of Mutant BRAF-Dependent Human Cutaneous Melanomagenesis
Source: Cancers (Basel). 2021 Apr 22;13(9):2024. doi: 10.3390/cancers13092024 (PMC8122743; doi:10.3390/cancers13092024)
Supplement: Supplementary file 1 [file cancers-13-02024-s001.zip › Table_S19.xlsx]

## Sheet: Gene Fusions
Fusion Name	Left Gene	Left Breakpoint	Right Gene	Right Breakpoint	Splice Type	Left Break Dinuc	Right Break Dinc	Annots
ACTN1--GSN	ACTN1	chr14:68880820:-	GSN	chr9:121312345:+	INCL_NON_REF_SPLICE	CA	TC	INTERCHROMOSOMAL[chr14--chr9]
AGBL5--GORASP1	AGBL5	chr2:27051775:+	GORASP1	chr3:39098223:-	INCL_NON_REF_SPLICE	TC	TG	INTERCHROMOSOMAL[chr2--chr3]
AHNAK--ARHGEF11	AHNAK	chr11:62526644:-	ARHGEF11	chr1:156935516:-	INCL_NON_REF_SPLICE	AA	CA	INTERCHROMOSOMAL[chr11--chr1]
AP2M1--BCKDHA	AP2M1	chr3:184183717:+	BCKDHA	chr19:41397898:+	INCL_NON_REF_SPLICE	TG	GC	INTERCHROMOSOMAL[chr3--chr19]
APOC1--PPIL2	APOC1	chr19:44916266:+	PPIL2	chr22:21696359:+	INCL_NON_REF_SPLICE	GA	AG	INTERCHROMOSOMAL[chr19--chr22]
ARHGAP33--NDUFC2	ARHGAP33	chr19:35778309:+	NDUFC2	chr11:78079816:-	INCL_NON_REF_SPLICE	AG	CG	INTERCHROMOSOMAL[chr19--chr11]
ARHGAP33--NDUFC2-KCTD14	ARHGAP33	chr19:35778309:+	NDUFC2-KCTD14	chr11:78079816:-	INCL_NON_REF_SPLICE	AG	CG	INTERCHROMOSOMAL[chr19--chr11]
ARHGEF12--RAB7A	ARHGEF12	chr11:120485818:+	RAB7A	chr3:128813497:+	INCL_NON_REF_SPLICE	TC	TC	INTERCHROMOSOMAL[chr11--chr3]
ARNT2--ANKS1A	ARNT2	chr15:80595509:+	ANKS1A	chr6:35017721:+	INCL_NON_REF_SPLICE	TG	CC	INTERCHROMOSOMAL[chr15--chr6]
ATAD1--PFKFB4	ATAD1	chr10:87767673:-	PFKFB4	chr3:48539771:-	ONLY_REF_SPLICE	GT	AG	INTERCHROMOSOMAL[chr10--chr3]
ATP1A1--MFSD2A	ATP1A1	chr1:116403916:+	MFSD2A	chr1:39968405:+	INCL_NON_REF_SPLICE	TC	CT	INTRACHROMOSOMAL[chr1:76.40Mb]
ATP1A1--NME4	ATP1A1	chr1:116373523:+	NME4	chr16:398990:+	ONLY_REF_SPLICE	GT	AG	INTERCHROMOSOMAL[chr1--chr16]
ATP1A1--SCRIB	ATP1A1	chr1:116401004:+	SCRIB	chr8:143792614:-	INCL_NON_REF_SPLICE	GG	GA	INTERCHROMOSOMAL[chr1--chr8]
AZIN2--RNF19B	AZIN2	chr1:33081508:+	RNF19B	chr1:32949774:-	ONLY_REF_SPLICE	GT	AG	INTRACHROMOSOMAL[chr1:0.12Mb]
BAZ1B--FXR1	BAZ1B	chr7:73498632:-	FXR1	chr3:180962926:+	INCL_NON_REF_SPLICE	AG	AC	CCLE_StarF2019; INTERCHROMOSOMAL[chr7--chr3]
BEST1--WIPI2	BEST1	chr11:61967374:+	WIPI2	chr7:5233303:+	INCL_NON_REF_SPLICE	TG	TC	INTERCHROMOSOMAL[chr11--chr7]
C12orf76--SMARCC1	C12orf76	chr12:110073422:-	SMARCC1	chr3:47680508:-	ONLY_REF_SPLICE	GT	AG	INTERCHROMOSOMAL[chr12--chr3]
C16orf58--RAB7A	C16orf58	chr16:31489774:-	RAB7A	chr3:128813496:+	INCL_NON_REF_SPLICE	TT	CT	INTERCHROMOSOMAL[chr16--chr3]
C22orf46--MFSD14B	C22orf46	chr22:41694403:+	MFSD14B	chr9:94415165:+	INCL_NON_REF_SPLICE	AA	AG	INTERCHROMOSOMAL[chr22--chr9]
C9orf16--POGK	C9orf16	chr9:128163645:+	POGK	chr1:166849570:+	INCL_NON_REF_SPLICE	CT	AC	INTERCHROMOSOMAL[chr9--chr1]
CCDC144NL-AS1--GPATCH2L	CCDC144NL-AS1	chr17:21002228:+	GPATCH2L	chr14:76206344:+	INCL_NON_REF_SPLICE	CA	AA	INTERCHROMOSOMAL[chr17--chr14]
CCPG1--C1GALT1	CCPG1	chr15:55355589:-	C1GALT1	chr7:7247004:+	INCL_NON_REF_SPLICE	TA	AT	INTERCHROMOSOMAL[chr15--chr7]
CDC42EP1--NCL	CDC42EP1	chr22:37566366:+	NCL	chr2:231455483:-	INCL_NON_REF_SPLICE	GG	GG	CCLE_StarF2019; INTERCHROMOSOMAL[chr22--chr2]
CGREF1--ACP1	CGREF1	chr2:27099509:-	ACP1	chr2:264962:+	INCL_NON_REF_SPLICE	GT	GG	INTRACHROMOSOMAL[chr2:26.82Mb]
CHKB-CPT1B--NAA50	CHKB-CPT1B	chr22:50573521:-	NAA50	chr3:113746046:-	INCL_NON_REF_SPLICE	GG	CG	INTERCHROMOSOMAL[chr22--chr3]
CMIP--MTPN	CMIP	chr16:81711498:+	MTPN	chr7:135928346:-	INCL_NON_REF_SPLICE	TT	GG	INTERCHROMOSOMAL[chr16--chr7]
CPNE7--FN1	CPNE7	chr16:89596592:+	FN1	chr2:215375264:-	INCL_NON_REF_SPLICE	GA	CA	INTERCHROMOSOMAL[chr16--chr2]
CPT1B--NAA50	CPT1B	chr22:50573521:-	NAA50	chr3:113746046:-	INCL_NON_REF_SPLICE	GG	CG	INTERCHROMOSOMAL[chr22--chr3]
CTAGE4--APEX1	CTAGE4	chr7:144185079:+	APEX1	chr14:20455264:+	INCL_NON_REF_SPLICE	TG	AT	INTERCHROMOSOMAL[chr7--chr14]
CTSD--HDLBP	CTSD	chr11:1759535:-	HDLBP	chr2:241264530:-	INCL_NON_REF_SPLICE	CT	AG	INTERCHROMOSOMAL[chr11--chr2]
CTSD--SNRNP70	CTSD	chr11:1753414:-	SNRNP70	chr19:49104124:+	INCL_NON_REF_SPLICE	AC	CC	INTERCHROMOSOMAL[chr11--chr19]
DGUOK-AS1--CPEB4	DGUOK-AS1	chr2:73957108:-	CPEB4	chr5:173890504:+	INCL_NON_REF_SPLICE	AG	CA	INTERCHROMOSOMAL[chr2--chr5]
DNAAF4-CCPG1--C1GALT1	DNAAF4-CCPG1	chr15:55355589:-	C1GALT1	chr7:7247004:+	INCL_NON_REF_SPLICE	TA	AT	INTERCHROMOSOMAL[chr15--chr7]
DNMT3B--GYPC	DNMT3B	chr20:32787279:+	GYPC	chr2:126696175:+	INCL_NON_REF_SPLICE	TC	TC	INTERCHROMOSOMAL[chr20--chr2]
DUSP4--GNAS	DUSP4	chr8:29337239:-	GNAS	chr20:58903679:+	INCL_NON_REF_SPLICE	GG	TG	INTERCHROMOSOMAL[chr8--chr20]
DUSP4--IGFBP3	DUSP4	chr8:29349846:-	IGFBP3	chr7:45917280:-	INCL_NON_REF_SPLICE	GT	AG	INTERCHROMOSOMAL[chr8--chr7]
ENOSF1--PYGB	ENOSF1	chr18:669129:-	PYGB	chr20:25296667:+	INCL_NON_REF_SPLICE	TG	GG	INTERCHROMOSOMAL[chr18--chr20]
EXOC6B--CASP4	EXOC6B	chr2:72462160:-	CASP4	chr11:104954969:-	INCL_NON_REF_SPLICE	AA	TG	INTERCHROMOSOMAL[chr2--chr11]
FASTK--RHPN2	FASTK	chr7:151077358:-	RHPN2	chr19:32996217:-	INCL_NON_REF_SPLICE	AG	GA	INTERCHROMOSOMAL[chr7--chr19]
FKBP8--TMEM87A	FKBP8	chr19:18541880:-	TMEM87A	chr15:42211751:-	INCL_NON_REF_SPLICE	AG	CT	INTERCHROMOSOMAL[chr19--chr15]
HEXDC--VIM-AS1	HEXD	chr17:82418555:+	VIM-AS1	chr10:17229390:-	INCL_NON_REF_SPLICE	CG	CG	INTERCHROMOSOMAL[chr17--chr10]
HNRNPDL--UQCRH	HNRNPDL	chr4:82429967:-	UQCRH	chr1:46303729:+	INCL_NON_REF_SPLICE	GG	GC	INTERCHROMOSOMAL[chr4--chr1]
HSP90B1--RANBP1	HSP90B1	chr12:103947690:+	RANBP1	chr22:20126816:+	INCL_NON_REF_SPLICE	TG	CT	INTERCHROMOSOMAL[chr12--chr22]
HSP90B2P--RSL24D1	HSP90B2P	chr15:99260019:+	RSL24D1	chr15:55182193:-	INCL_NON_REF_SPLICE	AA	TA	INTRACHROMOSOMAL[chr15:44.06Mb]
JDP2--VAT1	JDP2	chr14:75428559:+	VAT1	chr17:43015232:-	INCL_NON_REF_SPLICE	CG	CC	INTERCHROMOSOMAL[chr14--chr17]
KAT7--RPLP0	KAT7	chr17:49827824:+	RPLP0	chr12:120200907:-	INCL_NON_REF_SPLICE	CA	GT	INTERCHROMOSOMAL[chr17--chr12]
KIAA0930--VIM	KIAA0930	chr22:45196950:-	VIM	chr10:17229691:+	INCL_NON_REF_SPLICE	CC	CG	INTERCHROMOSOMAL[chr22--chr10]
KIAA1755--ANAPC13	KIAA1755	chr20:38216957:-	ANAPC13	chr3:134478250:-	INCL_NON_REF_SPLICE	AT	AC	INTERCHROMOSOMAL[chr20--chr3]
KMT2B--AURKB	KMT2B	chr19:35721351:+	AURKB	chr17:8210202:-	INCL_NON_REF_SPLICE	CC	CT	INTERCHROMOSOMAL[chr19--chr17]
L1CAM--SFPQ	L1CAM	chrX:153865361:-	SFPQ	chr1:35184562:-	INCL_NON_REF_SPLICE	GG	GG	INTERCHROMOSOMAL[chrX--chr1]
LATS1--HPS1	LATS1	chr6:149702137:-	HPS1	chr10:98429869:-	INCL_NON_REF_SPLICE	AG	CG	CCLE_StarF2019; INTERCHROMOSOMAL[chr6--chr10]
LIMD1-AS1--IFT52	LIMD1-AS1	chr3:45679043:-	IFT52	chr20:43637238:+	INCL_NON_REF_SPLICE	TC	CT	CCLE_StarF2019; INTERCHROMOSOMAL[chr3--chr20]
LMBRD1--HDDC2	LMBRD1	chr6:69867208:-	HDDC2	chr6:125300659:-	ONLY_REF_SPLICE	GT	AG	INTRACHROMOSOMAL[chr6:55.35Mb]
LMNA--H2AFZ	LMNA	chr1:156134890:+	H2AZ1	chr4:99949388:-	INCL_NON_REF_SPLICE	GG	TA	INTERCHROMOSOMAL[chr1--chr4]
MAD2L2--ARHGAP24	MAD2L2	chr1:11674652:-	ARHGAP24	chr4:85475335:+	INCL_NON_REF_SPLICE	CC	CC	CCLE_StarF2019; INTERCHROMOSOMAL[chr1--chr4]
MCL1--SCAP	MCL1	chr1:150579304:-	SCAP	chr3:47420583:-	INCL_NON_REF_SPLICE	CG	CC	INTERCHROMOSOMAL[chr1--chr3]
MDM2--PLBD1	MDM2	chr12:68816945:+	PLBD1	chr12:14503954:-	ONLY_REF_SPLICE	GT	AG	INTRACHROMOSOMAL[chr12:54.24Mb]
METTL3--POM121	METTL3	chr14:21500533:-	POM121	chr7:72926409:+	INCL_NON_REF_SPLICE	CA	TC	INTERCHROMOSOMAL[chr14--chr7]
MPHOSPH10--RPL7AP30	MPHOSPH10	chr2:71148094:+	RPL7AP30	chr4:112788830:-	INCL_NON_REF_SPLICE	GA	CT	INTERCHROMOSOMAL[chr2--chr4]
MRFAP1L1--NSD2	MRFAP1L1	chr4:6709231:-	NSD2	chr4:1900626:+	ONLY_REF_SPLICE	GT	AG	INTRACHROMOSOMAL[chr4:4.73Mb]
MTMR12--EEF1A1P11	MTMR12	chr5:32229735:-	EEF1A1P11	chr1:96447172:+	INCL_NON_REF_SPLICE	GA	GA	INTERCHROMOSOMAL[chr5--chr1]
MTMR1--PHGDH	MTMR1	chrX:150764594:+	PHGDH	chr1:119711907:+	INCL_NON_REF_SPLICE	TG	AC	INTERCHROMOSOMAL[chrX--chr1]
MYH10--EIF1	MYH10	chr17:8475764:-	EIF1	chr17:41688891:+	INCL_NON_REF_SPLICE	AG	CA	CCLE_StarF2019; INTRACHROMOSOMAL[chr17:33.06Mb]
NDUFA3--CD320	NDUFA3	chr19:54106850:+	CD320	chr19:8305132:-	INCL_NON_REF_SPLICE	CC	AC	INTRACHROMOSOMAL[chr19:45.79Mb]
NDUFS1--RPSA	NDUFS1	chr2:206141967:-	RPSA	chr3:39411716:+	INCL_NON_REF_SPLICE	CT	CA	INTERCHROMOSOMAL[chr2--chr3]
NSUN5P1--CLTC	NSUN5P1	chr7:75414753:+	CLTC	chr17:59620005:+	INCL_NON_REF_SPLICE	GA	CG	INTERCHROMOSOMAL[chr7--chr17]
OST4--CYBA	OST4	chr2:27071414:-	CYBA	chr16:88645977:-	INCL_NON_REF_SPLICE	CG	GT	INTERCHROMOSOMAL[chr2--chr16]
PATZ1--RPS28	PATZ1	chr22:31346112:-	RPS28	chr19:8321507:+	INCL_NON_REF_SPLICE	GC	CG	INTERCHROMOSOMAL[chr22--chr19]
PELP1--SETMAR	PELP1	chr17:4673033:-	SETMAR	chr3:4303430:+	INCL_NON_REF_SPLICE	TC	AA	INTERCHROMOSOMAL[chr17--chr3]
PI4KB--SNX32	PI4KB	chr1:151316413:-	SNX32	chr11:65856083:+	INCL_NON_REF_SPLICE	AA	GA	INTERCHROMOSOMAL[chr1--chr11]
PJA1--WLS	PJA1	chrX:69162844:-	WLS	chr1:68150280:-	INCL_NON_REF_SPLICE	GC	GG	INTERCHROMOSOMAL[chrX--chr1]
POM121--SOGA1	POM121	chr7:72946353:+	SOGA1	chr20:36782605:-	INCL_NON_REF_SPLICE	TC	AG	CCLE_StarF2019; INTERCHROMOSOMAL[chr7--chr20]
PRAME--ITGA9	PRAME	chr22:22556812:-	ITGA9	chr3:37513763:+	ONLY_REF_SPLICE	GT	AG	INTERCHROMOSOMAL[chr22--chr3]
PRDX6--GPBP1L1	PRDX6	chr1:173488704:+	GPBP1L1	chr1:45628115:-	INCL_NON_REF_SPLICE	AA	AG	INTRACHROMOSOMAL[chr1:127.79Mb]
PRKD3--HNRNPLL	PRKD3	chr2:37293133:-	HNRNPLL	chr2:38569925:-	ONLY_REF_SPLICE	GT	AG	INTRACHROMOSOMAL[chr2:1.24Mb]
PRMT2--KDELR2	PRMT2	chr21:46664426:+	KDELR2	chr7:6461453:-	INCL_NON_REF_SPLICE	CG	TC	INTERCHROMOSOMAL[chr21--chr7]
PRNP--LDHA	PRNP	chr20:4699570:+	LDHA	chr11:18394573:+	INCL_NON_REF_SPLICE	AG	GC	CCLE_StarF2019; INTERCHROMOSOMAL[chr20--chr11]
PRPF6--PELP1	PRPF6	chr20:63985026:+	PELP1	chr17:4672314:-	INCL_NON_REF_SPLICE	TA	AA	INTERCHROMOSOMAL[chr20--chr17]
PTCD3--L1CAM	PTCD3	chr2:86138449:+	L1CAM	chrX:153865491:-	INCL_NON_REF_SPLICE	CT	AC	INTERCHROMOSOMAL[chr2--chrX]
PTMS--ITM2B	PTMS	chr12:6769999:+	ITM2B	chr13:48256307:+	INCL_NON_REF_SPLICE	GT	AG	INTERCHROMOSOMAL[chr12--chr13]
PTP4A2--EEF2	PTP4A2	chr1:31938067:-	EEF2	chr19:3985448:-	INCL_NON_REF_SPLICE	CG	GT	INTERCHROMOSOMAL[chr1--chr19]
PTPRS--MINK1	PTPRS	chr19:5206548:-	MINK1	chr17:4896236:+	INCL_NON_REF_SPLICE	CA	GA	INTERCHROMOSOMAL[chr19--chr17]
RAB40C--ASB9	RAB40C	chr16:590433:+	ASB9	chrX:15248935:-	ONLY_REF_SPLICE	GT	AG	INTERCHROMOSOMAL[chr16--chrX]
RAVER1--ITPA	RAVER1	chr19:10323494:-	ITPA	chr20:3213167:+	INCL_NON_REF_SPLICE	AG	AC	CCLE_StarF2019; INTERCHROMOSOMAL[chr19--chr20]
RLF--TRIM73	RLF	chr1:40161591:+	TRIM73	chr7:75395603:+	INCL_NON_REF_SPLICE	GT	AG	INTERCHROMOSOMAL[chr1--chr7]
RPL13--PGGHG	RPL13	chr16:89561297:+	PGGHG	chr11:290454:+	INCL_NON_REF_SPLICE	TG	CG	INTERCHROMOSOMAL[chr16--chr11]
RPL4P5--SNAPC5	RPL4P5	chr9:7477193:-	SNAPC5	chr15:66497912:-	INCL_NON_REF_SPLICE	GT	AG	INTERCHROMOSOMAL[chr9--chr15]
RPS4X--DAAM2	RPS4X	chrX:72275687:-	DAAM2	chr6:39902188:+	INCL_NON_REF_SPLICE	GT	AG	INTERCHROMOSOMAL[chrX--chr6]
RPS7P1--RPL13A	RPS7P1	chr17:28467981:+	RPL13A	chr19:49490240:+	INCL_NON_REF_SPLICE	GT	AG	INTERCHROMOSOMAL[chr17--chr19]
RSRP1--ZMYM4	RSRP1	chr1:25338069:-	ZMYM4	chr1:35387003:+	ONLY_REF_SPLICE	GT	AG	INTRACHROMOSOMAL[chr1:9.93Mb]
SAFB2--MORF4	SAFB2	chr19:5611401:-	MORF4	chr4:173616591:-	INCL_NON_REF_SPLICE	TT	TA	INTERCHROMOSOMAL[chr19--chr4]
SAFB--MORF4	SAFB	chr19:5649218:+	MORF4	chr4:173616591:-	INCL_NON_REF_SPLICE	TT	TA	INTERCHROMOSOMAL[chr19--chr4]
SAV1--ADGRG6	SAV1	chr14:50634374:-	ADGRG6	chr6:142367789:+	INCL_NON_REF_SPLICE	CT	AC	INTERCHROMOSOMAL[chr14--chr6]
SBNO2--GNG7	SBNO2	chr19:1168694:-	GNG7	chr19:2646280:-	ONLY_REF_SPLICE	GT	AG	INTRACHROMOSOMAL[chr19:1.34Mb]
SDC3--ENG	SDC3	chr1:30874525:-	ENG	chr9:127815886:-	INCL_NON_REF_SPLICE	GG	GG	INTERCHROMOSOMAL[chr1--chr9]
SELENON--UQCR11	SELENON	chr1:25817725:+	UQCR11	chr19:1597777:-	INCL_NON_REF_SPLICE	GT	GA	INTERCHROMOSOMAL[chr1--chr19]
SF3A1--SLC35B2	SF3A1	chr22:30338799:-	SLC35B2	chr6:44255219:-	INCL_NON_REF_SPLICE	AC	CG	INTERCHROMOSOMAL[chr22--chr6]
SH3BP1--CHCHD6	SH3BP1	chr22:37650650:+	CHCHD6	chr3:126727117:+	INCL_NON_REF_SPLICE	CA	GC	INTERCHROMOSOMAL[chr22--chr3]
SLC20A1--CHN1	SLC20A1	chr2:112646129:+	CHN1	chr2:174812482:-	ONLY_REF_SPLICE	GT	AG	INTRACHROMOSOMAL[chr2:62.14Mb]
SLC25A6--MINOS1-NBL1	SLC25A6	chrX:1392033:-	MICOS10-NBL1	chr1:19655066:+	INCL_NON_REF_SPLICE	GT	CC	INTERCHROMOSOMAL[chrY--chr1]
SLC25A6--NBL1	SLC25A6	chrX:1392033:-	NBL1	chr1:19655066:+	INCL_NON_REF_SPLICE	GT	CC	INTERCHROMOSOMAL[chrY--chr1]
SLC35E4--RBM39	SLC35E4	chr22:30637069:+	RBM39	chr20:35729527:-	ONLY_REF_SPLICE	GT	AG	CCLE_StarF2019; INTERCHROMOSOMAL[chr22--chr20]
SNAPC2--FTH1	SNAPC2	chr19:7922095:+	FTH1	chr11:61967486:-	INCL_NON_REF_SPLICE	CG	CC	INTERCHROMOSOMAL[chr19--chr11]
SNX2--RPL9P7	SNX2	chr5:122817312:+	RPL9P7	chrX:23837318:-	INCL_NON_REF_SPLICE	CT	AT	INTERCHROMOSOMAL[chr5--chrX]
SOHLH1--DUS4L	SOHLH1	chr9:135693531:-	DUS4L	chr7:107564027:+	INCL_NON_REF_SPLICE	TG	CG	INTERCHROMOSOMAL[chr9--chr7]
SRP19--GNPTAB	SRP19	chr5:112867589:+	GNPTAB	chr12:101764326:-	INCL_NON_REF_SPLICE	CT	GG	INTERCHROMOSOMAL[chr5--chr12]
STUB1--RBM42	STUB1	chr16:680531:+	RBM42	chr19:35633752:+	INCL_NON_REF_SPLICE	GG	GA	INTERCHROMOSOMAL[chr16--chr19]
SUMF2--OSBPL9	SUMF2	chr7:56073037:+	OSBPL9	chr1:51772608:+	INCL_NON_REF_SPLICE	TG	CC	CCLE_StarF2019; INTERCHROMOSOMAL[chr7--chr1]
TBX2--CCND1	TBX2	chr17:61401951:+	CCND1	chr11:69648107:+	INCL_NON_REF_SPLICE	GT	TC	INTERCHROMOSOMAL[chr17--chr11]
TBX2--SF3B1	TBX2	chr17:61408101:+	SF3B1	chr2:197408121:-	INCL_NON_REF_SPLICE	TA	GT	INTERCHROMOSOMAL[chr17--chr2]
TCAF2--CALR	TCAF2	chr7:143724427:+	CALR	chr19:12939527:+	INCL_NON_REF_SPLICE	GA	GA	INTERCHROMOSOMAL[chr7--chr19]
TCAF2C--CALR	TCAF2C	chr7:143642910:-	CALR	chr19:12939527:+	INCL_NON_REF_SPLICE	GA	GA	INTERCHROMOSOMAL[chr7--chr19]
TCF20--GAPDH	TCF20	chr22:42168545:-	GAPDH	chr12:6534526:+	INCL_NON_REF_SPLICE	CC	GC	INTERCHROMOSOMAL[chr22--chr12]
TLE4--PTAR1	TLE4	chr9:79612718:+	PTAR1	chr9:69750950:-	ONLY_REF_SPLICE	GT	AG	INTRACHROMOSOMAL[chr9:9.81Mb]
TMEM43--SREBF1	TMEM43	chr3:14142477:+	SREBF1	chr17:17811155:-	INCL_NON_REF_SPLICE	AT	CT	INTERCHROMOSOMAL[chr3--chr17]
TTC37--GTF2H2	TTC37	chr5:95520716:-	GTF2H2	chr5:71061765:-	ONLY_REF_SPLICE	GT	AG	CCLE_StarF2019; INTRACHROMOSOMAL[chr5:24.39Mb]
TTYH3--CAVIN1	TTYH3	chr7:2661993:+	CAVIN1	chr17:42422790:-	INCL_NON_REF_SPLICE	CA	CA	INTERCHROMOSOMAL[chr7--chr17]
UCHL5--HNRNPF	UCHL5	chr1:193059602:-	HNRNPF	chr10:43387140:-	INCL_NON_REF_SPLICE	TT	GC	INTERCHROMOSOMAL[chr1--chr10]
UFSP2--ZNF106	UFSP2	chr4:185407936:-	ZNF106	chr15:42457158:-	ONLY_REF_SPLICE	GT	AG	INTERCHROMOSOMAL[chr4--chr15]
USP21--EML2	USP21	chr1:161160920:+	EML2	chr19:45619158:-	INCL_NON_REF_SPLICE	CA	CA	INTERCHROMOSOMAL[chr1--chr19]
VIM--OGFOD3	VIM	chr10:17229390:+	OGFOD3	chr17:82418555:-	INCL_NON_REF_SPLICE	CG	CG	INTERCHROMOSOMAL[chr10--chr17]
VPS9D1-AS1--MTND4P35	VPS9D1-AS1	chr16:89717993:+	MTND4P35	chr5:100049449:-	INCL_NON_REF_SPLICE	CC	AA	INTERCHROMOSOMAL[chr16--chr5]
WASH6P--ARHGAP35	WASH6P	chrY:57209698:+	ARHGAP35	chr19:47000576:+	INCL_NON_REF_SPLICE	CT	CA	INTERCHROMOSOMAL[chrY--chr19]
WBP2--TGFB1	WBP2	chr17:75847495:-	TGFB1	chr19:41353194:-	INCL_NON_REF_SPLICE	TC	AC	INTERCHROMOSOMAL[chr17--chr19]
WDR13--PLP2	WDR13	chrX:48600606:+	PLP2	chrX:49174849:+	INCL_NON_REF_SPLICE	TC	TG	INTRACHROMOSOMAL[chrX:0.56Mb]
XRCC6--NHSL1	XRCC6	chr22:41647045:+	NHSL1	chr6:138431173:-	INCL_NON_REF_SPLICE	CG	AG	CCLE_StarF2019; INTERCHROMOSOMAL[chr22--chr6]
YKT6--MIA	YKT6	chr7:44201180:+	MIA	chr19:40775830:+	INCL_NON_REF_SPLICE	GT	AG	INTERCHROMOSOMAL[chr7--chr19]
YKT6--MIA-RAB4B	YKT6	chr7:44201180:+	MIA-RAB4B	chr19:40775830:+	INCL_NON_REF_SPLICE	GT	AG	INTERCHROMOSOMAL[chr7--chr19]

## Sheet: Chromosomal Abnormalities
Break Point 1	Break Point 2	Trans Class	Gene 1	Site 1	Gene 2	Site 2	Fusion	Multi Sv Fusion	Cosmic Fus
1:114242251-114242251+	1:50023836-50023836+	INV-like	AGBL4	In Intron, 14.16 kb away from Exon 1 of Gene AGBL4(-)	AGBL4	In Intron, 30.56 kb away from Exon 1 of Gene AGBL4(-)	-	FALSE	FALSE
1:111731454-111731454+	1:50023836-50023836+	INV-like	AGBL4	In Intron, 14.16 kb away from Exon 1 of Gene AGBL4(-)	AGBL4	In Intron, 30.56 kb away from Exon 1 of Gene AGBL4(-)	-	FALSE	FALSE
6:31900320-31900320-	1:50023836-50023836+	INV-like	AGBL4	In Intron, 14.16 kb away from Exon 1 of Gene AGBL4(-)	AGBL4	In Intron, 30.56 kb away from Exon 1 of Gene AGBL4(-)	-	FALSE	FALSE
1:77344451-77344451-	10:23230110-23230110+	DEL-like	ARMC3	In Intron, 5.4 kb away from Exon 2 of Gene ARMC3(+)	ARMC3	In Intron, 5 kb away from Exon 3 of Gene ARMC3(+)	In frame: ARMC3,ARMC3	FALSE	FALSE
1:245144242-245144242-	1:185891595-185891595+	INV-like	AXDND1	In Intron, 0.55 kb away from Exon 1 of Gene AXDND1(+)	HMCN1	In Exon 1 of gene HMCN1(+)	-	FALSE	FALSE
1:109115736-109115736-	1:185891595-185891595+	INV-like	AXDND1	In Intron, 0.55 kb away from Exon 1 of Gene AXDND1(+)	HMCN1	In Exon 1 of gene HMCN1(+)	-	FALSE	FALSE
1:97888825-97888825+	1:185891595-185891595+	INV-like	AXDND1	In Intron, 0.55 kb away from Exon 1 of Gene AXDND1(+)	HMCN1	In Exon 1 of gene HMCN1(+)	-	FALSE	FALSE
7:141760498-141760498-	1:185891595-185891595+	INV-like	AXDND1	In Intron, 0.55 kb away from Exon 1 of Gene AXDND1(+)	HMCN1	In Exon 1 of gene HMCN1(+)	-	FALSE	FALSE
7:141760498-141760498-	1:185891595-185891595+	INV-like	AXDND1	In Intron, 0.55 kb away from Exon 1 of Gene AXDND1(+)	HMCN1	In Exon 1 of gene HMCN1(+)	-	FALSE	FALSE
18:70496646-70496646+	1:185891595-185891595+	INV-like	AXDND1	In Intron, 0.55 kb away from Exon 1 of Gene AXDND1(+)	HMCN1	In Exon 1 of gene HMCN1(+)	-	FALSE	FALSE
4:187601926-187601926+	1:185891595-185891595+	INV-like	AXDND1	In Intron, 0.55 kb away from Exon 1 of Gene AXDND1(+)	HMCN1	In Exon 1 of gene HMCN1(+)	-	FALSE	FALSE
1:232587715-232587715+	1:185891595-185891595+	INV-like	AXDND1	In Intron, 0.55 kb away from Exon 1 of Gene AXDND1(+)	HMCN1	In Exon 1 of gene HMCN1(+)	-	FALSE	FALSE
1:45647575-45647575+	1:185891595-185891595+	INV-like	AXDND1	In Intron, 0.55 kb away from Exon 1 of Gene AXDND1(+)	HMCN1	In Exon 1 of gene HMCN1(+)	-	FALSE	FALSE
10:23226359-23226359-	1:185891595-185891595+	INV-like	AXDND1	In Intron, 0.55 kb away from Exon 1 of Gene AXDND1(+)	HMCN1	In Exon 1 of gene HMCN1(+)	-	FALSE	FALSE
10:106829741-106829741-	1:185891595-185891595+	INV-like	AXDND1	In Intron, 0.55 kb away from Exon 1 of Gene AXDND1(+)	HMCN1	In Exon 1 of gene HMCN1(+)	-	FALSE	FALSE
7:114275121-114275121-	1:185891595-185891595+	INV-like	AXDND1	In Intron, 0.55 kb away from Exon 1 of Gene AXDND1(+)	HMCN1	In Exon 1 of gene HMCN1(+)	-	FALSE	FALSE
3:174669572-174669572-	1:185891595-185891595+	INV-like	AXDND1	In Intron, 0.55 kb away from Exon 1 of Gene AXDND1(+)	HMCN1	In Exon 1 of gene HMCN1(+)	-	FALSE	FALSE
3:77024715-77024715-	1:185891595-185891595+	INV-like	AXDND1	In Intron, 0.55 kb away from Exon 1 of Gene AXDND1(+)	HMCN1	In Exon 1 of gene HMCN1(+)	-	FALSE	FALSE
3:77024715-77024715-	1:185891595-185891595+	INV-like	AXDND1	In Intron, 0.55 kb away from Exon 1 of Gene AXDND1(+)	HMCN1	In Exon 1 of gene HMCN1(+)	-	FALSE	FALSE
3:77024715-77024715-	1:185891595-185891595+	INV-like	AXDND1	In Intron, 0.55 kb away from Exon 1 of Gene AXDND1(+)	HMCN1	In Exon 1 of gene HMCN1(+)	-	FALSE	FALSE
3:77024715-77024715-	1:185891595-185891595+	INV-like	AXDND1	In Intron, 0.55 kb away from Exon 1 of Gene AXDND1(+)	HMCN1	In Exon 1 of gene HMCN1(+)	-	FALSE	FALSE
2:122288740-122288740+	14:60941088-60941088-	INV-like	C14orf39	In Intron, 5.16 kb away from Exon 1 of Gene C14orf39(-)	C14orf39	In Intron, 2.63 kb away from Exon 1 of Gene C14orf39(-)	-	FALSE	FALSE
4:110992675-110992675+	14:60941088-60941088-	INV-like	C14orf39	In Intron, 5.16 kb away from Exon 1 of Gene C14orf39(-)	C14orf39	In Intron, 2.63 kb away from Exon 1 of Gene C14orf39(-)	-	FALSE	FALSE
1:48825243-48825243+	14:60941088-60941088-	INV-like	C14orf39	In Intron, 5.16 kb away from Exon 1 of Gene C14orf39(-)	C14orf39	In Intron, 2.63 kb away from Exon 1 of Gene C14orf39(-)	-	FALSE	FALSE
1:48825243-48825243+	14:60941088-60941088-	INV-like	C14orf39	In Intron, 5.16 kb away from Exon 1 of Gene C14orf39(-)	C14orf39	In Intron, 2.63 kb away from Exon 1 of Gene C14orf39(-)	-	FALSE	FALSE
1:48825243-48825243+	14:60941088-60941088-	INV-like	C14orf39	In Intron, 5.16 kb away from Exon 1 of Gene C14orf39(-)	C14orf39	In Intron, 2.63 kb away from Exon 1 of Gene C14orf39(-)	-	FALSE	FALSE
1:48825243-48825243+	1:246586146-246586146-	INV-like	CCDC181	In Exon 1 of gene CCDC181(-)	SMYD3	In Intron, 5.43 kb away from Exon 1 of Gene SMYD3(-)	-	FALSE	FALSE
1:48825243-48825243+	16:89478192-89478192-	TRA-like	CCND3	In Intron, 29.69 kb away from Exon 1 of Gene CCND3(-)	ANKRD11	In Intron, 6.5 kb away from Exon 1 of Gene ANKRD11(-)	-	FALSE	FALSE
1:48825243-48825243+	16:89478192-89478192-	TRA-like	CCND3	In Intron, 29.69 kb away from Exon 1 of Gene CCND3(-)	ANKRD11	In Intron, 6.5 kb away from Exon 1 of Gene ANKRD11(-)	-	FALSE	FALSE
1:48825243-48825243+	16:89478192-89478192-	TRA-like	CCND3	In Intron, 29.69 kb away from Exon 1 of Gene CCND3(-)	ANKRD11	In Intron, 6.5 kb away from Exon 1 of Gene ANKRD11(-)	-	FALSE	FALSE
10:89711684-89711684-	16:89478192-89478192-	TRA-like	CCND3	In Intron, 29.69 kb away from Exon 1 of Gene CCND3(-)	ANKRD11	In Intron, 6.5 kb away from Exon 1 of Gene ANKRD11(-)	-	FALSE	FALSE
3:69971131-69971131-	16:89478192-89478192-	TRA-like	CCND3	In Intron, 29.69 kb away from Exon 1 of Gene CCND3(-)	ANKRD11	In Intron, 6.5 kb away from Exon 1 of Gene ANKRD11(-)	-	FALSE	FALSE
1:10235715-10235715+	9:23690341-23690341+	DEL-like	CDKN2A	In Exon 1 of gene CDKN2A(-)	ELAVL2	In Exon 1 of gene ELAVL2(-)	-	FALSE	FALSE
1:10235719-10235719-	9:23690341-23690341+	DEL-like	CDKN2A	In Exon 1 of gene CDKN2A(-)	ELAVL2	In Exon 1 of gene ELAVL2(-)	-	FALSE	FALSE
1:10235719-10235719-	9:23690341-23690341+	DEL-like	CDKN2A	In Exon 1 of gene CDKN2A(-)	ELAVL2	In Exon 1 of gene ELAVL2(-)	-	FALSE	FALSE
1:10235719-10235719-	9:23690341-23690341+	DEL-like	CDKN2A	In Exon 1 of gene CDKN2A(-)	ELAVL2	In Exon 1 of gene ELAVL2(-)	-	FALSE	FALSE
1:10235719-10235719-	9:23690341-23690341+	DEL-like	CDKN2A	In Exon 1 of gene CDKN2A(-)	ELAVL2	In Exon 1 of gene ELAVL2(-)	-	FALSE	FALSE
1:32161240-32161240-	9:23690341-23690341+	DEL-like	CDKN2A	In Exon 1 of gene CDKN2A(-)	ELAVL2	In Exon 1 of gene ELAVL2(-)	-	FALSE	FALSE
1:32161240-32161240-	9:23690341-23690341+	DEL-like	CDKN2A	In Exon 1 of gene CDKN2A(-)	ELAVL2	In Exon 1 of gene ELAVL2(-)	-	FALSE	FALSE
1:32161240-32161240-	9:23690341-23690341+	DEL-like	CDKN2A	In Exon 1 of gene CDKN2A(-)	ELAVL2	In Exon 1 of gene ELAVL2(-)	-	FALSE	FALSE
1:32523407-32523407+	9:23690341-23690341+	DEL-like	CDKN2A	In Exon 1 of gene CDKN2A(-)	ELAVL2	In Exon 1 of gene ELAVL2(-)	-	FALSE	FALSE
1:39596035-39596035-	9:23690341-23690341+	DEL-like	CDKN2A	In Exon 1 of gene CDKN2A(-)	ELAVL2	In Exon 1 of gene ELAVL2(-)	-	FALSE	FALSE
1:42494966-42494966+	9:23690341-23690341+	DEL-like	CDKN2A	In Exon 1 of gene CDKN2A(-)	ELAVL2	In Exon 1 of gene ELAVL2(-)	-	FALSE	FALSE
1:42495238-42495238-	6:31900428-31900428+	DEL-like	CFB	In Intron, 3.6 kb away from Exon 3 of Gene CFB(+)	CFB	In Intron, 1 kb away from Exon 4 of Gene CFB(+)	In frame: C2,CFB	FALSE	FALSE
1:42495426-42495426-	21:19338214-19338214-	DUP-like	CHODL	In Intron, 48.41 kb away from Exon 1 of Gene CHODL(+)	CHODL	In Intron, 48.5 kb away from Exon 1 of Gene CHODL(+)	-	FALSE	FALSE
1:42498746-42498746-	21:19338214-19338214-	DUP-like	CHODL	In Intron, 48.41 kb away from Exon 1 of Gene CHODL(+)	CHODL	In Intron, 48.5 kb away from Exon 1 of Gene CHODL(+)	-	FALSE	FALSE
1:42498746-42498746-	21:19338214-19338214-	DUP-like	CHODL	In Intron, 48.41 kb away from Exon 1 of Gene CHODL(+)	CHODL	In Intron, 48.5 kb away from Exon 1 of Gene CHODL(+)	-	FALSE	FALSE
1:42498746-42498746-	2:122239376-122239376-	DEL-like	CLASP1	In Intron, 74.5 kb away from Exon 50 of Gene CLASP1(-)	CLASP1	In Intron, 11.5 kb away from Exon 38 of Gene CLASP1(-)	Out of frame CLASP1,CLASP1	FALSE	FALSE
1:42498746-42498746-	1:92864597-92864597+	DEL-like	COL16A1	In Intron, 0.12 kb away from Exon 1 of Gene COL16A1(-)	RPAP2	In Exon 1 of gene RPAP2(+)	-	FALSE	FALSE
1:49085722-49085722+	1:92864597-92864597+	DEL-like	COL16A1	In Intron, 0.12 kb away from Exon 1 of Gene COL16A1(-)	RPAP2	In Exon 1 of gene RPAP2(+)	-	FALSE	FALSE
1:49085722-49085722+	1:92864597-92864597+	DEL-like	COL16A1	In Intron, 0.12 kb away from Exon 1 of Gene COL16A1(-)	RPAP2	In Exon 1 of gene RPAP2(+)	-	FALSE	FALSE
1:49085722-49085722+	12:57155787-57155787-	INV-like	CPNE8	In Intron, 9.04 kb away from Exon 1 of Gene CPNE8(-)	HSD17B6	In Intron, 1.19 kb away from Exon 1 of Gene HSD17B6(+)	-	FALSE	FALSE
1:64623962-64623962-	12:57155787-57155787-	INV-like	CPNE8	In Intron, 9.04 kb away from Exon 1 of Gene CPNE8(-)	HSD17B6	In Intron, 1.19 kb away from Exon 1 of Gene HSD17B6(+)	-	FALSE	FALSE
1:64623962-64623962-	12:57155787-57155787-	INV-like	CPNE8	In Intron, 9.04 kb away from Exon 1 of Gene CPNE8(-)	HSD17B6	In Intron, 1.19 kb away from Exon 1 of Gene HSD17B6(+)	-	FALSE	FALSE
1:64623962-64623962-	1:172352909-172352909+	INV-like	DENND2D	In Intron, 0.4 kb away from Exon 4 of Gene DENND2D(-)	DNM3	In Intron, 3.4 kb away from Exon 22 of Gene DNM3(-)	In frame: DENND2D,DNM3	FALSE	FALSE
1:64623962-64623962-	18:3944713-3944713-	DUP-like	DLGAP1	In Intron, 47.55 kb away from Exon 1 of Gene DLGAP1(-)	DLGAP1	In Intron, 38.39 kb away from Exon 1 of Gene DLGAP1(-)	-	FALSE	FALSE
1:64623962-64623962-	18:3944713-3944713-	DUP-like	DLGAP1	In Intron, 47.55 kb away from Exon 1 of Gene DLGAP1(-)	DLGAP1	In Intron, 38.39 kb away from Exon 1 of Gene DLGAP1(-)	-	FALSE	FALSE
1:64623962-64623962-	1:109115427-109115427+	INV-like	DPYD	In Intron, 26.8 kb away from Exon 10 of Gene DPYD(-)	FAM102B	In Intron, 27.8 kb away from Exon 2 of Gene FAM102B(+)	In frame: ST6GALNAC5,DPYD	TRUE	FALSE
1:64623962-64623962-	18:32238741-32238741+	DEL-like	DTNA	In Intron, 27.61 kb away from Exon 1 of Gene DTNA(+)	DTNA	In Intron, 4.08 kb away from Exon 1 of Gene DTNA(+)	-	FALSE	FALSE
1:64623962-64623962-	18:32238741-32238741+	DEL-like	DTNA	In Intron, 27.61 kb away from Exon 1 of Gene DTNA(+)	DTNA	In Intron, 4.08 kb away from Exon 1 of Gene DTNA(+)	-	FALSE	FALSE
1:84399651-84399651+	18:32238741-32238741+	DEL-like	DTNA	In Intron, 27.61 kb away from Exon 1 of Gene DTNA(+)	DTNA	In Intron, 4.08 kb away from Exon 1 of Gene DTNA(+)	-	FALSE	FALSE
1:84399651-84399651+	1:50023761-50023761-	INV-like	EFCAB2	In Intron, 10.4 kb away from Exon 1 of Gene EFCAB2(+)	AGBL4	In Intron, 30.5 kb away from Exon 14 of Gene AGBL4(-)	In frame: EFCAB2,AGBL4	FALSE	FALSE
1:92858204-92858204+	4:110979937-110979937-	DEL-like	ELOVL6	In Intron, 21.6 kb away from Exon 3 of Gene ELOVL6(-)	ELOVL6	In Intron, 7 kb away from Exon 1 of Gene ELOVL6(-)	Out of frame ELOVL6,ELOVL6	FALSE	FALSE
1:92864557-92864557-	1:93157552-93157552+	INV-like	EVI5	In Intron, 3.28 kb away from Exon 1 of Gene EVI5(-)	EVI5	In Intron, 1.81 kb away from Exon 1 of Gene EVI5(-)	-	FALSE	FALSE
1:92864557-92864557-	1:93157552-93157552+	INV-like	EVI5	In Intron, 3.28 kb away from Exon 1 of Gene EVI5(-)	EVI5	In Intron, 1.81 kb away from Exon 1 of Gene EVI5(-)	-	FALSE	FALSE
1:92864557-92864557-	1:93157552-93157552+	INV-like	EVI5	In Intron, 3.28 kb away from Exon 1 of Gene EVI5(-)	EVI5	In Intron, 1.81 kb away from Exon 1 of Gene EVI5(-)	-	FALSE	FALSE
1:92864557-92864557-	1:93157552-93157552+	INV-like	EVI5	In Intron, 3.28 kb away from Exon 1 of Gene EVI5(-)	EVI5	In Intron, 1.81 kb away from Exon 1 of Gene EVI5(-)	-	FALSE	FALSE
1:92864557-92864557-	1:93157552-93157552+	INV-like	EVI5	In Intron, 3.28 kb away from Exon 1 of Gene EVI5(-)	EVI5	In Intron, 1.81 kb away from Exon 1 of Gene EVI5(-)	-	FALSE	FALSE
1:92864557-92864557-	1:93157552-93157552+	INV-like	EVI5	In Intron, 3.28 kb away from Exon 1 of Gene EVI5(-)	EVI5	In Intron, 1.81 kb away from Exon 1 of Gene EVI5(-)	-	FALSE	FALSE
1:93156082-93156082+	1:93157552-93157552+	INV-like	EVI5	In Intron, 3.28 kb away from Exon 1 of Gene EVI5(-)	EVI5	In Intron, 1.81 kb away from Exon 1 of Gene EVI5(-)	-	FALSE	FALSE
1:93156082-93156082+	1:93157552-93157552+	INV-like	EVI5	In Intron, 3.28 kb away from Exon 1 of Gene EVI5(-)	EVI5	In Intron, 1.81 kb away from Exon 1 of Gene EVI5(-)	-	FALSE	FALSE
1:93156082-93156082+	1:93157552-93157552+	INV-like	EVI5	In Intron, 3.28 kb away from Exon 1 of Gene EVI5(-)	EVI5	In Intron, 1.81 kb away from Exon 1 of Gene EVI5(-)	-	FALSE	FALSE
1:93156082-93156082+	1:93157552-93157552+	INV-like	EVI5	In Intron, 3.28 kb away from Exon 1 of Gene EVI5(-)	EVI5	In Intron, 1.81 kb away from Exon 1 of Gene EVI5(-)	-	FALSE	FALSE
1:93156082-93156082+	1:93157552-93157552+	INV-like	EVI5	In Intron, 3.28 kb away from Exon 1 of Gene EVI5(-)	EVI5	In Intron, 1.81 kb away from Exon 1 of Gene EVI5(-)	-	FALSE	FALSE
1:93156082-93156082+	1:93157552-93157552+	INV-like	EVI5	In Intron, 3.28 kb away from Exon 1 of Gene EVI5(-)	EVI5	In Intron, 1.81 kb away from Exon 1 of Gene EVI5(-)	-	FALSE	FALSE
1:93156082-93156082+	1:93157552-93157552+	INV-like	EVI5	In Intron, 3.28 kb away from Exon 1 of Gene EVI5(-)	EVI5	In Intron, 1.81 kb away from Exon 1 of Gene EVI5(-)	-	FALSE	FALSE
1:93156082-93156082+	1:93157552-93157552+	INV-like	EVI5	In Intron, 3.28 kb away from Exon 1 of Gene EVI5(-)	EVI5	In Intron, 1.81 kb away from Exon 1 of Gene EVI5(-)	-	FALSE	FALSE
1:93156082-93156082+	1:93157552-93157552+	INV-like	EVI5	In Intron, 3.28 kb away from Exon 1 of Gene EVI5(-)	EVI5	In Intron, 1.81 kb away from Exon 1 of Gene EVI5(-)	-	FALSE	FALSE
1:93156082-93156082+	1:97890345-97890345-	INV-like	FAM102B	In Intron, 12.5 kb away from Exon 1 of Gene FAM102B(+)	DPYD	In Intron, 42.3 kb away from Exon 9 of Gene DPYD(-)	In frame: ST6GALNAC5,DPYD	TRUE	FALSE
1:93156082-93156082+	4:187597717-187597717-	DEL-like	FAT1	In Intron, 25.8 kb away from Exon 30 of Gene FAT1(-)	FAT1	In Intron, 12.9 kb away from Exon 29 of Gene FAT1(-)	In frame: FAT1,FAT1	FALSE	FALSE
1:93156082-93156082+	7:114275037-114275037+	DUP-like	FOXP2	In Intron, 3.4 kb away from Exon 18 of Gene FOXP2(+)	FOXP2	In Intron, 7.4 kb away from Exon 19 of Gene FOXP2(+)	In frame: FOXP2	FALSE	FALSE
1:93156082-93156082+	1:172419874-172419874-	DUP-like	HIVEP3	In Intron, 6.51 kb away from Exon 1 of Gene HIVEP3(-)	C1orf105	In Intron, 0.31 kb away from Exon 1 of Gene C1orf105(+)	-	FALSE	FALSE
1:93156082-93156082+	1:42663625-42663625+	DEL-like	HIVEP3	In Intron, 6.24 kb away from Exon 1 of Gene HIVEP3(-)	FOXJ3	In Intron, 1.15 kb away from Exon 1 of Gene FOXJ3(-)	-	FALSE	FALSE
1:93156082-93156082+	1:179187682-179187682+	DEL-like	HIVEP3	In Intron, 6.05 kb away from Exon 1 of Gene HIVEP3(-)	ABL2	In Intron, 10.69 kb away from Exon 1 of Gene ABL2(-)	-	FALSE	FALSE
1:154050247-154050247+	1:171824949-171824949-	INV-like	HIVEP3	In Intron, 2.73 kb away from Exon 1 of Gene HIVEP3(-)	DNM3	In Intron, 13.99 kb away from Exon 1 of Gene DNM3(+)	-	FALSE	FALSE
1:154057441-154057441-	1:171824949-171824949-	INV-like	HIVEP3	In Intron, 2.73 kb away from Exon 1 of Gene HIVEP3(-)	DNM3	In Intron, 13.99 kb away from Exon 1 of Gene DNM3(+)	-	FALSE	FALSE
1:154057441-154057441-	1:171824949-171824949-	INV-like	HIVEP3	In Intron, 2.73 kb away from Exon 1 of Gene HIVEP3(-)	DNM3	In Intron, 13.99 kb away from Exon 1 of Gene DNM3(+)	-	FALSE	FALSE
1:169391525-169391525-	1:171824949-171824949-	INV-like	HIVEP3	In Intron, 2.73 kb away from Exon 1 of Gene HIVEP3(-)	DNM3	In Intron, 13.99 kb away from Exon 1 of Gene DNM3(+)	-	FALSE	FALSE
1:172334437-172334437-	1:217847031-217847031+	INV-like	KHDRBS1	In Intron, 2.36 kb away from Exon 1 of Gene KHDRBS1(+)	SPATA17	In Intron, 4.61 kb away from Exon 1 of Gene SPATA17(+)	-	FALSE	FALSE
1:179351281-179351281+	1:50003801-50003801+	DEL-like	MACF1	In Intron, 24.64 kb away from Exon 1 of Gene MACF1(+)	AGBL4	In Intron, 10.52 kb away from Exon 1 of Gene AGBL4(-)	-	FALSE	FALSE
1:179351281-179351281+	7:141786873-141786873+	DEL-like	MGAM	In Intron, 0.3 kb away from Exon 39 of Gene MGAM(+)	MGAM	In Intron, 4.8 kb away from Exon 63 of Gene MGAM(+)	In frame: MGAM,MGAM	FALSE	FALSE
1:179351281-179351281+	7:141786873-141786873+	DEL-like	MGAM	In Intron, 0.3 kb away from Exon 39 of Gene MGAM(+)	MGAM	In Intron, 4.8 kb away from Exon 63 of Gene MGAM(+)	In frame: MGAM,MGAM	FALSE	FALSE
1:179351281-179351281+	3:69898440-69898440+	DUP-like	MITF	In Intron, 42.6 kb away from Exon 10 of Gene MITF(+)	MITF	In Intron, 16.9 kb away from Exon 9 of Gene MITF(+)	Out of frame MITF,MITF	FALSE	FALSE
1:179351281-179351281+	3:174636908-174636908+	DUP-like	NAALADL2	In Intron, 87.7 kb away from Exon 13 of Gene NAALADL2(+)	NAALADL2	In Intron, 177.7 kb away from Exon 14 of Gene NAALADL2(+)	In frame: NAALADL2	FALSE	FALSE
1:179351281-179351281+	18:70493600-70493600-	DEL-like	NETO1	In Intron, 4.6 kb away from Exon 9 of Gene NETO1(-)	NETO1	In Intron, 32 kb away from Exon 8 of Gene NETO1(-)	In frame: NETO1,NETO1	FALSE	FALSE
1:179351281-179351281+	1:172103890-172103890-	DUP-like	NUP210L	In Intron, 7.3 kb away from Exon 1 of Gene NUP210L(-)	DNM3	In Intron, 1.36 kb away from Exon 1 of Gene DNM3(+)	-	FALSE	FALSE
1:179351281-179351281+	1:171822675-171822675+	DEL-like	NUP210L	In Intron, 4.46 kb away from Exon 1 of Gene NUP210L(-)	DNM3	In Intron, 11.72 kb away from Exon 1 of Gene DNM3(+)	-	FALSE	FALSE
1:179351281-179351281+	1:171822675-171822675+	DEL-like	NUP210L	In Intron, 4.46 kb away from Exon 1 of Gene NUP210L(-)	DNM3	In Intron, 11.72 kb away from Exon 1 of Gene DNM3(+)	-	FALSE	FALSE
1:179351281-179351281+	5:59782384-59782384-	DUP-like	PDE4D	In Intron, 1.53 kb away from Exon 1 of Gene PDE4D(-)	PDE4D	In Intron, 1.38 kb away from Exon 1 of Gene PDE4D(-)	-	FALSE	FALSE
1:179351281-179351281+	5:59782384-59782384-	DUP-like	PDE4D	In Intron, 1.53 kb away from Exon 1 of Gene PDE4D(-)	PDE4D	In Intron, 1.38 kb away from Exon 1 of Gene PDE4D(-)	-	FALSE	FALSE
1:179351281-179351281+	1:114192725-114192725+	INV-like	PHTF1	In Intron, 0.1 kb away from Exon 3 of Gene PHTF1(-)	MAGI3	In Intron, 0.9 kb away from Exon 16 of Gene MAGI3(+)	In frame: PHTF1,MAGI3	FALSE	FALSE
1:179351281-179351281+	1:183998560-183998560+	DEL-like	PIGC	In Intron, 4.89 kb away from Exon 1 of Gene DNM3(+)	COLGALT2	In Intron, 7.67 kb away from Exon 1 of Gene COLGALT2(-)	-	FALSE	FALSE
1:179351281-179351281+	10:89712767-89712767+	DEL-like	PTEN	In Intron, 18.4 kb away from Exon 6 of Gene PTEN(+)	PTEN	In Intron, 4.8 kb away from Exon 8 of Gene PTEN(+)	Out of frame PTEN,PTEN	FALSE	FALSE
1:179351281-179351281+	3:77024640-77024640+	DUP-like	ROBO2	In Intron, 664.1 kb away from Exon 3 of Gene ROBO2(+)	ROBO2	In Intron, 64.4 kb away from Exon 4 of Gene ROBO2(+)	In frame: ROBO2	FALSE	FALSE
1:179351281-179351281+	3:77024640-77024640+	DUP-like	ROBO2	In Intron, 664.1 kb away from Exon 3 of Gene ROBO2(+)	ROBO2	In Intron, 64.4 kb away from Exon 4 of Gene ROBO2(+)	In frame: ROBO2	FALSE	FALSE
1:179351281-179351281+	3:77024640-77024640+	DUP-like	ROBO2	In Intron, 664.1 kb away from Exon 3 of Gene ROBO2(+)	ROBO2	In Intron, 64.4 kb away from Exon 4 of Gene ROBO2(+)	In frame: ROBO2	FALSE	FALSE
3:120912271-120912271+	3:77024640-77024640+	DUP-like	ROBO2	In Intron, 664.1 kb away from Exon 3 of Gene ROBO2(+)	ROBO2	In Intron, 64.4 kb away from Exon 4 of Gene ROBO2(+)	In frame: ROBO2	FALSE	FALSE
3:120912271-120912271+	1:172019830-172019830-	INV-like	ROR1	In Intron, 0.7 kb away from Exon 1 of Gene ROR1(+)	DNM3	In Intron, 1.94 kb away from Exon 1 of Gene DNM3(+)	-	FALSE	FALSE
3:120912271-120912271+	1:172019830-172019830-	INV-like	ROR1	In Intron, 0.7 kb away from Exon 1 of Gene ROR1(+)	DNM3	In Intron, 1.94 kb away from Exon 1 of Gene DNM3(+)	-	FALSE	FALSE
3:120912271-120912271+	1:172019830-172019830-	INV-like	ROR1	In Intron, 0.7 kb away from Exon 1 of Gene ROR1(+)	DNM3	In Intron, 1.94 kb away from Exon 1 of Gene DNM3(+)	-	FALSE	FALSE
3:120912271-120912271+	1:172019830-172019830-	INV-like	ROR1	In Intron, 0.7 kb away from Exon 1 of Gene ROR1(+)	DNM3	In Intron, 1.94 kb away from Exon 1 of Gene DNM3(+)	-	FALSE	FALSE
3:120912271-120912271+	1:172019830-172019830-	INV-like	ROR1	In Intron, 0.7 kb away from Exon 1 of Gene ROR1(+)	DNM3	In Intron, 1.94 kb away from Exon 1 of Gene DNM3(+)	-	FALSE	FALSE
3:120912271-120912271+	1:172019830-172019830-	INV-like	ROR1	In Intron, 0.7 kb away from Exon 1 of Gene ROR1(+)	DNM3	In Intron, 1.94 kb away from Exon 1 of Gene DNM3(+)	-	FALSE	FALSE
5:59782234-59782234+	1:172019830-172019830-	INV-like	ROR1	In Intron, 0.7 kb away from Exon 1 of Gene ROR1(+)	DNM3	In Intron, 1.94 kb away from Exon 1 of Gene DNM3(+)	-	FALSE	FALSE
5:59782234-59782234+	1:172019830-172019830-	INV-like	ROR1	In Intron, 0.7 kb away from Exon 1 of Gene ROR1(+)	DNM3	In Intron, 1.94 kb away from Exon 1 of Gene DNM3(+)	-	FALSE	FALSE
6:41948882-41948882-	1:149880979-149880979-	DUP-like	RPAP2	In Exon 1 of gene RPAP2(+)	SV2A	In Intron, 0.03 kb away from Exon 1 of Gene SV2A(-)	-	FALSE	FALSE
6:41948882-41948882-	1:172323910-172323910+	DEL-like	RPAP2	In Exon 1 of gene RPAP2(+)	PIGC	In Intron, 15.42 kb away from Exon 1 of Gene DNM3(+)	-	FALSE	FALSE
6:41948882-41948882-	1:172323910-172323910+	DEL-like	RPAP2	In Exon 1 of gene RPAP2(+)	PIGC	In Intron, 15.42 kb away from Exon 1 of Gene DNM3(+)	-	FALSE	FALSE
6:41948882-41948882-	1:172323910-172323910+	DEL-like	RPAP2	In Exon 1 of gene RPAP2(+)	PIGC	In Intron, 15.42 kb away from Exon 1 of Gene DNM3(+)	-	FALSE	FALSE
6:41948882-41948882-	1:172323910-172323910+	DEL-like	RPAP2	In Exon 1 of gene RPAP2(+)	PIGC	In Intron, 15.42 kb away from Exon 1 of Gene DNM3(+)	-	FALSE	FALSE
6:80744072-80744072-	1:172323910-172323910+	DEL-like	RPAP2	In Exon 1 of gene RPAP2(+)	PIGC	In Intron, 15.42 kb away from Exon 1 of Gene DNM3(+)	-	FALSE	FALSE
6:80744072-80744072-	1:172323910-172323910+	DEL-like	RPAP2	In Exon 1 of gene RPAP2(+)	PIGC	In Intron, 15.42 kb away from Exon 1 of Gene DNM3(+)	-	FALSE	FALSE
6:80744072-80744072-	1:232584857-232584857-	DEL-like	SIPA1L2	In Intron, 8.9 kb away from Exon 14 of Gene SIPA1L2(-)	SIPA1L2	In Intron, 3.3 kb away from Exon 13 of Gene SIPA1L2(-)	In frame: SIPA1L2,SIPA1L2	FALSE	FALSE
6:80744072-80744072-	10:106830081-106830081+	DEL-like	SORCS3	In Intron, 26.9 kb away from Exon 5 of Gene SORCS3(+)	SORCS3	In Intron, 19.5 kb away from Exon 6 of Gene SORCS3(+)	In frame: SORCS3,SORCS3	FALSE	FALSE
6:80744072-80744072-	1:7338917-7338917+	INV-like	SPATA6	In Intron, 0 kb away from Exon 4 of Gene SPATA6(-)	CAMTA1	In Intron, 189 kb away from Exon 12 of Gene CAMTA1(+)	Out of frame SPATA6,CAMTA1	FALSE	FALSE
6:80744072-80744072-	1:7338917-7338917+	INV-like	SPATA6	In Intron, 0 kb away from Exon 4 of Gene SPATA6(-)	CAMTA1	In Intron, 189 kb away from Exon 12 of Gene CAMTA1(+)	Out of frame SPATA6,CAMTA1	FALSE	FALSE
6:80744072-80744072-	1:7338917-7338917+	INV-like	SPATA6	In Intron, 0 kb away from Exon 4 of Gene SPATA6(-)	CAMTA1	In Intron, 189 kb away from Exon 12 of Gene CAMTA1(+)	Out of frame SPATA6,CAMTA1	FALSE	FALSE
6:80744072-80744072-	1:7338917-7338917+	INV-like	SPATA6	In Intron, 0 kb away from Exon 4 of Gene SPATA6(-)	CAMTA1	In Intron, 189 kb away from Exon 12 of Gene CAMTA1(+)	Out of frame SPATA6,CAMTA1	FALSE	FALSE
9:21974762-21974762-	1:7338917-7338917+	INV-like	SPATA6	In Intron, 0 kb away from Exon 4 of Gene SPATA6(-)	CAMTA1	In Intron, 189 kb away from Exon 12 of Gene CAMTA1(+)	Out of frame SPATA6,CAMTA1	FALSE	FALSE
9:21974762-21974762-	1:7338917-7338917+	INV-like	SPATA6	In Intron, 0 kb away from Exon 4 of Gene SPATA6(-)	CAMTA1	In Intron, 189 kb away from Exon 12 of Gene CAMTA1(+)	Out of frame SPATA6,CAMTA1	FALSE	FALSE
9:21974762-21974762-	1:7338917-7338917+	INV-like	SPATA6	In Intron, 0 kb away from Exon 4 of Gene SPATA6(-)	CAMTA1	In Intron, 189 kb away from Exon 12 of Gene CAMTA1(+)	Out of frame SPATA6,CAMTA1	FALSE	FALSE
9:21974762-21974762-	1:97889706-97889706-	INV-like	ST6GALNAC5	In Intron, 7.4 kb away from Exon 3 of Gene ST6GALNAC5(+)	DPYD	In Intron, 41.7 kb away from Exon 9 of Gene DPYD(-)	In frame: ST6GALNAC5,DPYD	TRUE	FALSE
9:21974762-21974762-	3:121577047-121577047+	INV-like	STXBP5L	In Intron, 12.5 kb away from Exon 1 of Gene STXBP5L(+)	EAF2	In Intron, 1.04 kb away from Exon 1 of Gene EAF2(+)	-	FALSE	FALSE
9:21974762-21974762-	3:121577047-121577047+	INV-like	STXBP5L	In Intron, 12.5 kb away from Exon 1 of Gene STXBP5L(+)	EAF2	In Intron, 1.04 kb away from Exon 1 of Gene EAF2(+)	-	FALSE	FALSE
9:21974762-21974762-	3:121577047-121577047+	INV-like	STXBP5L	In Intron, 12.5 kb away from Exon 1 of Gene STXBP5L(+)	EAF2	In Intron, 1.04 kb away from Exon 1 of Gene EAF2(+)	-	FALSE	FALSE
9:21974762-21974762-	3:121577047-121577047+	INV-like	STXBP5L	In Intron, 12.5 kb away from Exon 1 of Gene STXBP5L(+)	EAF2	In Intron, 1.04 kb away from Exon 1 of Gene EAF2(+)	-	FALSE	FALSE
9:21974762-21974762-	3:121577047-121577047+	INV-like	STXBP5L	In Intron, 12.5 kb away from Exon 1 of Gene STXBP5L(+)	EAF2	In Intron, 1.04 kb away from Exon 1 of Gene EAF2(+)	-	FALSE	FALSE
9:21974762-21974762-	3:121577047-121577047+	INV-like	STXBP5L	In Intron, 12.5 kb away from Exon 1 of Gene STXBP5L(+)	EAF2	In Intron, 1.04 kb away from Exon 1 of Gene EAF2(+)	-	FALSE	FALSE
9:21974762-21974762-	3:121577047-121577047+	INV-like	STXBP5L	In Intron, 12.5 kb away from Exon 1 of Gene STXBP5L(+)	EAF2	In Intron, 1.04 kb away from Exon 1 of Gene EAF2(+)	-	FALSE	FALSE
12:39145604-39145604-	6:80747596-80747596-	INV-like	TTK	In Intron, 0.63 kb away from Exon 1 of Gene TTK(+)	TTK	In Exon 1 of gene TTK(+)	-	FALSE	FALSE
12:39145604-39145604-	6:80747596-80747596-	INV-like	TTK	In Intron, 0.63 kb away from Exon 1 of Gene TTK(+)	TTK	In Exon 1 of gene TTK(+)	-	FALSE	FALSE
12:39145604-39145604-	6:80747596-80747596-	INV-like	TTK	In Intron, 0.63 kb away from Exon 1 of Gene TTK(+)	TTK	In Exon 1 of gene TTK(+)	-	FALSE	FALSE
14:60914006-60914006-	6:80747596-80747596-	INV-like	TTK	In Intron, 0.63 kb away from Exon 1 of Gene TTK(+)	TTK	In Exon 1 of gene TTK(+)	-	FALSE	FALSE
14:60914006-60914006-	6:80747596-80747596-	INV-like	TTK	In Intron, 0.63 kb away from Exon 1 of Gene TTK(+)	TTK	In Exon 1 of gene TTK(+)	-	FALSE	FALSE
14:60914006-60914006-	6:80747596-80747596-	INV-like	TTK	In Intron, 0.63 kb away from Exon 1 of Gene TTK(+)	TTK	In Exon 1 of gene TTK(+)	-	FALSE	FALSE
14:60914006-60914006-	6:80747596-80747596-	INV-like	TTK	In Intron, 0.63 kb away from Exon 1 of Gene TTK(+)	TTK	In Exon 1 of gene TTK(+)	-	FALSE	FALSE
14:60914006-60914006-	6:80747596-80747596-	INV-like	TTK	In Intron, 0.63 kb away from Exon 1 of Gene TTK(+)	TTK	In Exon 1 of gene TTK(+)	-	FALSE	FALSE
18:3935561-3935561+	1:218464953-218464953-	DUP-like	TTLL7	In Intron, 0.2 kb away from Exon 1 of Gene TTLL7(-)	RRP15	In Intron, 6.16 kb away from Exon 1 of Gene RRP15(+)	-	FALSE	FALSE
18:3935561-3935561+	1:218464953-218464953-	DUP-like	TTLL7	In Intron, 0.2 kb away from Exon 1 of Gene TTLL7(-)	RRP15	In Intron, 6.16 kb away from Exon 1 of Gene RRP15(+)	-	FALSE	FALSE
18:32215212-32215212-	1:10236279-10236279+	INV-like	UBE4B	In Intron, 2.99 kb away from Exon 1 of Gene UBE4B(+)	UBE4B	In Intron, 2.42 kb away from Exon 1 of Gene UBE4B(+)	-	FALSE	FALSE
18:32215212-32215212-	1:239890556-239890556-	INV-like	UBE4B	In Intron, 2.98 kb away from Exon 1 of Gene UBE4B(+)	CHRM3	In Intron, 7.6 kb away from Exon 1 of Gene CHRM3(+)	-	FALSE	FALSE
18:32215212-32215212-	1:239890556-239890556-	INV-like	UBE4B	In Intron, 2.98 kb away from Exon 1 of Gene UBE4B(+)	CHRM3	In Intron, 7.6 kb away from Exon 1 of Gene CHRM3(+)	-	FALSE	FALSE
19:37330688-37330688+	1:239890556-239890556-	INV-like	UBE4B	In Intron, 2.98 kb away from Exon 1 of Gene UBE4B(+)	CHRM3	In Intron, 7.6 kb away from Exon 1 of Gene CHRM3(+)	-	FALSE	FALSE
19:37330688-37330688+	1:239890556-239890556-	INV-like	UBE4B	In Intron, 2.98 kb away from Exon 1 of Gene UBE4B(+)	CHRM3	In Intron, 7.6 kb away from Exon 1 of Gene CHRM3(+)	-	FALSE	FALSE
19:37330688-37330688+	19:37420344-37420344-	DUP-like	ZNF790	In Intron, 1.4 kb away from Exon 1 of Gene ZNF790(-)	ZNF568	In Intron, 2.11 kb away from Exon 1 of Gene ZNF568(+)	-	FALSE	FALSE
19:37330688-37330688+	19:37420344-37420344-	DUP-like	ZNF790	In Intron, 1.4 kb away from Exon 1 of Gene ZNF790(-)	ZNF568	In Intron, 2.11 kb away from Exon 1 of Gene ZNF568(+)	-	FALSE	FALSE
21:19338126-19338126+	19:37420344-37420344-	DUP-like	ZNF790	In Intron, 1.4 kb away from Exon 1 of Gene ZNF790(-)	ZNF568	In Intron, 2.11 kb away from Exon 1 of Gene ZNF568(+)	-	FALSE	FALSE
21:19338126-19338126+	19:37420344-37420344-	DUP-like	ZNF790	In Intron, 1.4 kb away from Exon 1 of Gene ZNF790(-)	ZNF568	In Intron, 2.11 kb away from Exon 1 of Gene ZNF568(+)	-	FALSE	FALSE
21:19338126-19338126+	1:45629987-45629987-	DEL-like	ZSWIM5	In Intron, 23.9 kb away from Exon 14 of Gene ZSWIM5(-)	ZSWIM5	In Intron, 76.1 kb away from Exon 13 of Gene ZSWIM5(-)	In frame: ZSWIM5,ZSWIM5	FALSE	FALSE
