# Supplementary material for: From Proteomic Mapping to Invasion-Metastasis-Cascade Systemic Biomarkering and Targeted Drugging of Mutant BRAF-Dependent Human Cutaneous Melanomagenesis
Source: Cancers (Basel). 2021 Apr 22;13(9):2024. doi: 10.3390/cancers13092024 (PMC8122743; doi:10.3390/cancers13092024)
Supplement: Supplementary file 1 [file cancers-13-02024-s001.zip › Table_S20.xlsx]

## Sheet: Sheet1
ID	Gene Name	Species
O60825	6-phosphofructo-2-kinase/fructose-2,6-biphosphatase 2(PFKFB2)	Homo sapiens
Q5TCS8	adenylate kinase 9(AK9)	Homo sapiens
O00238	bone morphogenetic protein receptor type 1B(BMPR1B)	Homo sapiens
P15056	B-Raf proto-oncogene, serine/threonine kinase(BRAF)	Homo sapiens
Q06187	Bruton tyrosine kinase(BTK)	Homo sapiens
O00311	cell division cycle 7(CDC7)	Homo sapiens
Q96D53	coenzyme Q8B(COQ8B)	Homo sapiens
O15111	conserved helix-loop-helix ubiquitous kinase(CHUK)	Homo sapiens
Q9BWU1	cyclin dependent kinase 19(CDK19)	Homo sapiens
Q16854	deoxyguanosine kinase(DGUOK)	Homo sapiens
Q76MJ5	endoplasmic reticulum to nucleus signaling 2(ERN2)	Homo sapiens
P18074	ERCC excision repair 2, TFIIH core complex helicase subunit(ERCC2)	Homo sapiens
O95684	FGFR1 oncogene partner(FGFR1OP)	Homo sapiens
P07902	galactose-1-phosphate uridylyltransferase(GALT)	Homo sapiens
Q13888	general transcription factor IIH subunit 2(GTF2H2)	Homo sapiens
Q13889	general transcription factor IIH subunit 3(GTF2H3)	Homo sapiens
Q8NFU5	inositol polyphosphate multikinase(IPMK)	Homo sapiens
P26951	interleukin 3 receptor subunit alpha(IL3RA)	Homo sapiens
Q9UPZ9	intestinal cell kinase(ICK)	Homo sapiens
Q8IVT5	kinase suppressor of ras 1(KSR1)	Homo sapiens
O95835	large tumor suppressor kinase 1(LATS1)	Homo sapiens
Q86UL8	membrane associated guanylate kinase, WW and PDZ domain containing 2(MAGI2)	Homo sapiens
O43283	mitogen-activated protein kinase kinase kinase 13(MAP3K13)	Homo sapiens
Q12851	mitogen-activated protein kinase kinase kinase kinase 2(MAP4K2)	Homo sapiens
P49137	mitogen-activated protein kinase-activated protein kinase 2(MAPKAPK2)	Homo sapiens
P51948	MNAT1, CDK activating kinase assembly factor(MNAT1)	Homo sapiens
Q15746	myosin light chain kinase(MYLK)	Homo sapiens
O14786	neuropilin 1(NRP1)	Homo sapiens
Q8IY84	NIM1 serine/threonine protein kinase(NIM1K)	Homo sapiens
Q86XW9	NME/NM23 family member 9(NME9)	Homo sapiens
Q8WTW4	NPR2-like, GATOR1 complex subunit(NPRL2)	Homo sapiens
Q5VST9	obscurin, cytoskeletal calmodulin and titin-interacting RhoGEF(OBSCN)	Homo sapiens
Q6PCE3	phosphoglucomutase 2 like 1(PGM2L1)	Homo sapiens
P16234	platelet derived growth factor receptor alpha(PDGFRA)	Homo sapiens
Q9Y2B9	protein kinase (cAMP-dependent, catalytic) inhibitor gamma(PKIG)	Homo sapiens
P54646	protein kinase AMP-activated catalytic subunit alpha 2(PRKAA2)	Homo sapiens
Q9Y478	protein kinase AMP-activated non-catalytic subunit beta 1(PRKAB1)	Homo sapiens
Q9BY11	protein kinase C and casein kinase substrate in neurons 1(PACSIN1)	Homo sapiens
P31321	protein kinase cAMP-dependent type I regulatory subunit beta(PRKAR1B)	Homo sapiens
O94806	protein kinase D3(PRKD3)	Homo sapiens
P30613	pyruvate kinase, liver and RBC(PKLR)	Homo sapiens
P23443	ribosomal protein S6 kinase B1(RPS6KB1)	Homo sapiens
Q99611	selenophosphate synthetase 2(SEPHS2)	Homo sapiens
O00506	serine/threonine kinase 25(STK25)	Homo sapiens
Q9Y2H1	serine/threonine kinase 38 like(STK38L)	Homo sapiens
Q9NRH2	SNF related kinase(SNRK)	Homo sapiens
Q15772	SPEG complex locus(SPEG)	Homo sapiens
Q9NYJ8	TGF-beta activated kinase 1/MAP3K7 binding protein 2(TAB2)	Homo sapiens
