# Supplementary material for: From Proteomic Mapping to Invasion-Metastasis-Cascade Systemic Biomarkering and Targeted Drugging of Mutant BRAF-Dependent Human Cutaneous Melanomagenesis
Source: Cancers (Basel). 2021 Apr 22;13(9):2024. doi: 10.3390/cancers13092024 (PMC8122743; doi:10.3390/cancers13092024)
Supplement: Supplementary file 1 [file cancers-13-02024-s001.zip › Table_S21.xlsx]

## Sheet: Sheet1
ID	Gene Name	Species
O60825	6-phosphofructo-2-kinase/fructose-2,6-biphosphatase 2(PFKFB2)	Homo sapiens
P09923	alkaline phosphatase, intestinal(ALPI)	Homo sapiens
P30305	cell division cycle 25B(CDC25B)	Homo sapiens
Q9H1R2	dual specificity phosphatase 15(DUSP15)	Homo sapiens
Q96PE3	inositol polyphosphate-4-phosphatase type I A(INPP4A)	Homo sapiens
Q14642	inositol polyphosphate-5-phosphatase A(INPP5A)	Homo sapiens
P13535	myosin heavy chain 8(MYH8)	Homo sapiens
Q8TF05	protein phosphatase 4 regulatory subunit 1(PPP4R1)	Homo sapiens
Q5JR12	protein phosphatase, Mg2+/Mn2+ dependent 1J(PPM1J)	Homo sapiens
