# Supplementary material for: From Proteomic Mapping to Invasion-Metastasis-Cascade Systemic Biomarkering and Targeted Drugging of Mutant BRAF-Dependent Human Cutaneous Melanomagenesis
Source: Cancers (Basel). 2021 Apr 22;13(9):2024. doi: 10.3390/cancers13092024 (PMC8122743; doi:10.3390/cancers13092024)
Supplement: Supplementary file 1 [file cancers-13-02024-s001.zip › Table_S22.xlsx]

## Sheet: Sheet1
ID	Gene Name	Species
Q6A1A2	3-phosphoinositide dependent protein kinase 1(PDPK1)	Homo sapiens
P49902	5'-nucleotidase, cytosolic II(NT5C2)	Homo sapiens
Q16875	6-phosphofructo-2-kinase/fructose-2,6-biphosphatase 3(PFKFB3)	Homo sapiens
Q16877	6-phosphofructo-2-kinase/fructose-2,6-biphosphatase 4(PFKFB4)	Homo sapiens
P36896	activin A receptor type 1B(ACVR1B)	Homo sapiens
Q9Y3D8	adenylate kinase 6(AK6)	Homo sapiens
Q92667	A-kinase anchoring protein 1(AKAP1)	Homo sapiens
Q9ULX6	A-kinase anchoring protein 8 like(AKAP8L)	Homo sapiens
Q86TB3	alpha kinase 2(ALPK2)	Homo sapiens
Q8NFD2	ankyrin repeat and kinase domain containing 1(ANKK1)	Homo sapiens
Q13535	ATR serine/threonine kinase(ATR)	Homo sapiens
O14965	aurora kinase A(AURKA)	Homo sapiens
P11274	BCR, RhoGEF and GTPase activating protein(BCR)	Homo sapiens
Q9NSY1	BMP2 inducible kinase(BMP2K)	Homo sapiens
P36894	bone morphogenetic protein receptor type 1A(BMPR1A)	Homo sapiens
Q8IWQ3	BR serine/threonine kinase 2(BRSK2)	Homo sapiens
Q14012	calcium/calmodulin dependent protein kinase I(CAMK1)	Homo sapiens
Q16566	calcium/calmodulin dependent protein kinase IV(CAMK4)	Homo sapiens
Q8NCB2	CaM kinase like vesicle associated(CAMKV)	Homo sapiens
P48729	casein kinase 1 alpha 1(CSNK1A1)	Homo sapiens
P19784	casein kinase 2 alpha 2(CSNK2A2)	Homo sapiens
P67870	casein kinase 2 beta(CSNK2B)	Homo sapiens
P49761	CDC like kinase 3(CLK3)	Homo sapiens
Q6DT37	CDC42 binding protein kinase gamma(CDC42BPG)	Homo sapiens
Q7Z7A1	centriolin(CNTRL)	Homo sapiens
O14757	checkpoint kinase 1(CHEK1)	Homo sapiens
O96017	checkpoint kinase 2(CHEK2)	Homo sapiens
P35790	choline kinase alpha(CHKA)	Homo sapiens
P33076	class II major histocompatibility complex transactivator(CIITA)	Homo sapiens
Q8NI60	coenzyme Q8A(COQ8A)	Homo sapiens
P12532	creatine kinase, mitochondrial 1B(CKMT1B)	Homo sapiens
P14635	cyclin B1(CCNB1)	Homo sapiens
Q9NYV4	cyclin dependent kinase 12(CDK12)	Homo sapiens
Q14004	cyclin dependent kinase 13(CDK13)	Homo sapiens
Q96Q40	cyclin dependent kinase 15(CDK15)	Homo sapiens
Q00526	cyclin dependent kinase 3(CDK3)	Homo sapiens
P50750	cyclin dependent kinase 9(CDK9)	Homo sapiens
Q5MAI5	cyclin dependent kinase like 4(CDKL4)	Homo sapiens
O14976	cyclin G associated kinase(GAK)	Homo sapiens
P51946	cyclin H(CCNH)	Homo sapiens
O60563	cyclin T1(CCNT1)	Homo sapiens
O60583	cyclin T2(CCNT2)	Homo sapiens
Q16760	diacylglycerol kinase delta(DGKD)	Homo sapiens
P52429	diacylglycerol kinase epsilon(DGKE)	Homo sapiens
Q6PFW1	diphosphoinositol pentakisphosphate kinase 1(PPIP5K1)	Homo sapiens
P78352	discs large MAGUK scaffold protein 4(DLG4)	Homo sapiens
Q8N568	doublecortin like kinase 2(DCLK2)	Homo sapiens
Q13627	dual specificity tyrosine phosphorylation regulated kinase 1A(DYRK1A)	Homo sapiens
Q9Y463	dual specificity tyrosine phosphorylation regulated kinase 1B(DYRK1B)	Homo sapiens
O43781	dual specificity tyrosine phosphorylation regulated kinase 3(DYRK3)	Homo sapiens
Q5JZY3	EPH receptor A10(EPHA10)	Homo sapiens
P54756	EPH receptor A5(EPHA5)	Homo sapiens
Q15375	EPH receptor A7(EPHA7)	Homo sapiens
P29323	EPH receptor B2(EPHB2)	Homo sapiens
P54760	EPH receptor B4(EPHB4)	Homo sapiens
Q8TE68	EPS8 like 1(EPS8L1)	Homo sapiens
Q15303	erb-b2 receptor tyrosine kinase 4(ERBB4)	Homo sapiens
Q9P2K8	eukaryotic translation initiation factor 2 alpha kinase 4(EIF2AK4)	Homo sapiens
Q8IXL6	FAM20C, golgi associated secretory pathway kinase(FAM20C)	Homo sapiens
Q9NYY8	FAST kinase domains 2(FASTKD2)	Homo sapiens
P16591	FER tyrosine kinase(FER)	Homo sapiens
P09038	fibroblast growth factor 2(FGF2)	Homo sapiens
P22455	fibroblast growth factor receptor 4(FGFR4)	Homo sapiens
Q8WU20	fibroblast growth factor receptor substrate 2(FRS2)	Homo sapiens
P36888	fms related tyrosine kinase 3(FLT3)	Homo sapiens
P35916	fms related tyrosine kinase 4(FLT4)	Homo sapiens
Q9H479	fructosamine 3 kinase(FN3K)	Homo sapiens
P42685	fyn related Src family tyrosine kinase(FRK)	Homo sapiens
Q5VSY0	G kinase anchoring protein 1(GKAP1)	Homo sapiens
P25098	G protein-coupled receptor kinase 2(GRK2)	Homo sapiens
P34947	G protein-coupled receptor kinase 5(GRK5)	Homo sapiens
Q01415	galactokinase 2(GALK2)	Homo sapiens
P32780	general transcription factor IIH subunit 1(GTF2H1)	Homo sapiens
Q8TF76	germ cell associated 2, haspin(GSG2)	Homo sapiens
Q14409	glycerol kinase 3 pseudogene(GK3P)	Homo sapiens
P25092	guanylate cyclase 2C(GUCY2C)	Homo sapiens
P51841	guanylate cyclase 2F, retinal(GUCY2F)	Homo sapiens
Q16774	guanylate kinase 1(GUK1)	Homo sapiens
O14964	hepatocyte growth factor-regulated tyrosine kinase substrate(HGS)	Homo sapiens
Q12766	HMG-box containing 3(HMGXB3)	Homo sapiens
Q9H422	homeodomain interacting protein kinase 3(HIPK3)	Homo sapiens
Q86YV5	homolog of rat pragma of Rnd2(SGK223)	Homo sapiens
P57058	hormonally up-regulated Neu-associated kinase(HUNK)	Homo sapiens
O14920	inhibitor of kappa light polypeptide gene enhancer in B-cells, kinase beta(IKBKB)	Homo sapiens
P27987	inositol-trisphosphate 3-kinase B(ITPKB)	Homo sapiens
Q96DU7	inositol-trisphosphate 3-kinase C(ITPKC)	Homo sapiens
P51617	interleukin 1 receptor associated kinase 1(IRAK1)	Homo sapiens
Q9Y616	interleukin 1 receptor associated kinase 3(IRAK3)	Homo sapiens
O60229	kalirin, RhoGEF kinase(KALRN)	Homo sapiens
P35968	kinase insert domain receptor(KDR)	Homo sapiens
P10721	KIT proto-oncogene receptor tyrosine kinase(KIT)	Homo sapiens
Q9UEF7	klotho(KL)	Homo sapiens
Q96Q04	lemur tyrosine kinase 3(LMTK3)	Homo sapiens
P53667	LIM domain kinase 1(LIMK1)	Homo sapiens
Q04912	macrophage stimulating 1 receptor(MST1R)	Homo sapiens
Q9BUB5	MAP kinase interacting serine/threonine kinase 1(MKNK1)	Homo sapiens
Q14680	maternal embryonic leucine zipper kinase(MELK)	Homo sapiens
Q00013	membrane palmitoylated protein 1(MPP1)	Homo sapiens
Q13368	membrane palmitoylated protein 3(MPP3)	Homo sapiens
Q9P0L2	microtubule affinity regulating kinase 1(MARK1)	Homo sapiens
P27448	microtubule affinity regulating kinase 3(MARK3)	Homo sapiens
Q6P0Q8	microtubule associated serine/threonine kinase 2(MAST2)	Homo sapiens
O15021	microtubule associated serine/threonine kinase family member 4(MAST4)	Homo sapiens
Q8N4C8	misshapen like kinase 1(MINK1)	Homo sapiens
P53778	mitogen-activated protein kinase 12(MAPK12)	Homo sapiens
P45985	mitogen-activated protein kinase kinase 4(MAP2K4)	Homo sapiens
Q13163	mitogen-activated protein kinase kinase 5(MAP2K5)	Homo sapiens
P52564	mitogen-activated protein kinase kinase 6(MAP2K6)	Homo sapiens
Q02779	mitogen-activated protein kinase kinase kinase 10(MAP3K10)	Homo sapiens
Q99759	mitogen-activated protein kinase kinase kinase 3(MAP3K3)	Homo sapiens
Q9Y6R4	mitogen-activated protein kinase kinase kinase 4(MAP3K4)	Homo sapiens
O43318	mitogen-activated protein kinase kinase kinase 7(MAP3K7)	Homo sapiens
Q8IVH8	mitogen-activated protein kinase kinase kinase kinase 3(MAP4K3)	Homo sapiens
Q9Y4K4	mitogen-activated protein kinase kinase kinase kinase 5(MAP4K5)	Homo sapiens
Q16644	mitogen-activated protein kinase-activated protein kinase 3(MAPKAPK3)	Homo sapiens
Q8IW41	mitogen-activated protein kinase-activated protein kinase 5(MAPKAPK5)	Homo sapiens
Q5TCX8	mixed lineage kinase 4(MLK4)	Homo sapiens
Q9UQ07	MOK protein kinase(MOK)	Homo sapiens
O15146	muscle associated receptor tyrosine kinase(MUSK)	Homo sapiens
Q8WXR4	myosin IIIB(MYO3B)	Homo sapiens
Q86UW6	NEDD4 binding protein 2(N4BP2)	Homo sapiens
Q92832	neural EGFL like 1(NELL1)	Homo sapiens
Q02297	neuregulin 1(NRG1)	Homo sapiens
Q6ZWH5	NIMA related kinase 10(NEK10)	Homo sapiens
P51956	NIMA related kinase 3(NEK3)	Homo sapiens
Q13232	NME/NM23 nucleoside diphosphate kinase 3(NME3)	Homo sapiens
O00746	NME/NM23 nucleoside diphosphate kinase 4(NME4)	Homo sapiens
O60285	NUAK family kinase 1(NUAK1)	Homo sapiens
Q9NVE7	pantothenate kinase 4(PANK4)	Homo sapiens
Q8NEB9	phosphatidylinositol 3-kinase catalytic subunit type 3(PIK3C3)	Homo sapiens
A4QPH2	phosphatidylinositol 4-kinase alpha pseudogene 2(PI4KAP2)	Homo sapiens
Q9UBF8	phosphatidylinositol 4-kinase beta(PI4KB)	Homo sapiens
P42336	phosphatidylinositol-4,5-bisphosphate 3-kinase catalytic subunit alpha(PIK3CA)	Homo sapiens
P42338	phosphatidylinositol-4,5-bisphosphate 3-kinase catalytic subunit beta(PIK3CB)	Homo sapiens
P48736	phosphatidylinositol-4,5-bisphosphate 3-kinase catalytic subunit gamma(PIK3CG)	Homo sapiens
O75747	phosphatidylinositol-4-phosphate 3-kinase catalytic subunit type 2 gamma(PIK3C2G)	Homo sapiens
O60331	phosphatidylinositol-4-phosphate 5-kinase type 1 gamma(PIP5K1C)	Homo sapiens
P35558	phosphoenolpyruvate carboxykinase 1(PCK1)	Homo sapiens
P07205	phosphoglycerate kinase 2(PGK2)	Homo sapiens
P27986	phosphoinositide-3-kinase regulatory subunit 1(PIK3R1)	Homo sapiens
Q8WYR1	phosphoinositide-3-kinase regulatory subunit 5(PIK3R5)	Homo sapiens
P60891	phosphoribosyl pyrophosphate synthetase 1(PRPS1)	Homo sapiens
P15735	phosphorylase kinase catalytic subunit gamma 2(PHKG2)	Homo sapiens
P46019	phosphorylase kinase regulatory subunit alpha 2(PHKA2)	Homo sapiens
Q93100	phosphorylase kinase regulatory subunit beta(PHKB)	Homo sapiens
Q86V86	Pim-3 proto-oncogene, serine/threonine kinase(PIM3)	Homo sapiens
Q03405	plasminogen activator, urokinase receptor(PLAUR)	Homo sapiens
Q9NYY3	polo like kinase 2(PLK2)	Homo sapiens
O95259	potassium voltage-gated channel subfamily H member 1(KCNH1)	Homo sapiens
Q12809	potassium voltage-gated channel subfamily H member 2(KCNH2)	Homo sapiens
Q9UQ05	potassium voltage-gated channel subfamily H member 4(KCNH4)	Homo sapiens
Q6P2M8	pregnancy up-regulated nonubiquitous CaM kinase(PNCK)	Homo sapiens
Q13523	pre-mRNA processing factor 4B(PRPF4B)	Homo sapiens
Q13131	protein kinase AMP-activated catalytic subunit alpha 1(PRKAA1)	Homo sapiens
P54619	protein kinase AMP-activated non-catalytic subunit gamma 1(PRKAG1)	Homo sapiens
Q9UKS6	protein kinase C and casein kinase substrate in neurons 3(PACSIN3)	Homo sapiens
P05771	protein kinase C beta(PRKCB)	Homo sapiens
Q02156	protein kinase C epsilon(PRKCE)	Homo sapiens
P41743	protein kinase C iota(PRKCI)	Homo sapiens
Q15139	protein kinase D1(PRKD1)	Homo sapiens
Q9BZL6	protein kinase D2(PRKD2)	Homo sapiens
Q504Y2	protein kinase domain containing, cytoplasmic(PKDCC)	Homo sapiens
Q16512	protein kinase N1(PKN1)	Homo sapiens
Q16513	protein kinase N2(PKN2)	Homo sapiens
Q6P5Z2	protein kinase N3(PKN3)	Homo sapiens
Q96SB3	protein phosphatase 1 regulatory subunit 9B(PPP1R9B)	Homo sapiens
Q96QS6	protein serine kinase H2(PSKH2)	Homo sapiens
Q9H792	pseudopodium enriched atypical kinase 1(PEAK1)	Homo sapiens
Q15119	pyruvate dehydrogenase kinase 2(PDK2)	Homo sapiens
Q15120	pyruvate dehydrogenase kinase 3(PDK3)	Homo sapiens
P04049	Raf-1 proto-oncogene, serine/threonine kinase(RAF1)	Homo sapiens
Q13464	Rho associated coiled-coil containing protein kinase 1(ROCK1)	Homo sapiens
Q15418	ribosomal protein S6 kinase A1(RPS6KA1)	Homo sapiens
Q15349	ribosomal protein S6 kinase A2(RPS6KA2)	Homo sapiens
O75582	ribosomal protein S6 kinase A5(RPS6KA5)	Homo sapiens
Q9BVS4	RIO kinase 2(RIOK2)	Homo sapiens
O14730	RIO kinase 3(RIOK3)	Homo sapiens
Q9H0K1	salt inducible kinase 2(SIK2)	Homo sapiens
Q9UEE5	serine/threonine kinase 17a(STK17A)	Homo sapiens
Q9BXU1	serine/threonine kinase 31(STK31)	Homo sapiens
Q9NRP7	serine/threonine kinase 36(STK36)	Homo sapiens
Q9UEW8	serine/threonine kinase 39(STK39)	Homo sapiens
P42229	signal transducer and activator of transcription 5A(STAT5A)	Homo sapiens
P51692	signal transducer and activator of transcription 5B(STAT5B)	Homo sapiens
P12931	SRC proto-oncogene, non-receptor tyrosine kinase(SRC)	Homo sapiens
Q96SB4	SRSF protein kinase 1(SRPK1)	Homo sapiens
P78362	SRSF protein kinase 2(SRPK2)	Homo sapiens
Q7RTN6	STE20-related kinase adaptor alpha(STRADA)	Homo sapiens
Q7L7X3	TAO kinase 1(TAOK1)	Homo sapiens
Q8IZX4	TATA-box binding protein associated factor 1 like(TAF1L)	Homo sapiens
Q02763	TEK receptor tyrosine kinase(TEK)	Homo sapiens
P04183	thymidine kinase 1(TK1)	Homo sapiens
Q96S44	TP53 regulating kinase(TP53RK)	Homo sapiens
Q96QT4	transient receptor potential cation channel subfamily M member 7(TRPM7)	Homo sapiens
P14373	tripartite motif containing 27(TRIM27)	Homo sapiens
Q13470	tyrosine kinase non receptor 1(TNK1)	Homo sapiens
Q6PHR2	unc-51 like kinase 3(ULK3)	Homo sapiens
Q9BZX2	uridine-cytidine kinase 2(UCK2)	Homo sapiens
Q99986	vaccinia related kinase 1(VRK1)	Homo sapiens
P07947	YES proto-oncogene 1, Src family tyrosine kinase(YES1)	Homo sapiens
