# Supplementary material for: From Proteomic Mapping to Invasion-Metastasis-Cascade Systemic Biomarkering and Targeted Drugging of Mutant BRAF-Dependent Human Cutaneous Melanomagenesis
Source: Cancers (Basel). 2021 Apr 22;13(9):2024. doi: 10.3390/cancers13092024 (PMC8122743; doi:10.3390/cancers13092024)
Supplement: Supplementary file 1 [file cancers-13-02024-s001.zip › Table_S23.xlsx]

## Sheet: Sheet1
ID	Gene Name	Species
Q86UY8	5'-nucleotidase domain containing 3(NT5DC3)	Homo sapiens
P49902	5'-nucleotidase, cytosolic II(NT5C2)	Homo sapiens
Q16875	6-phosphofructo-2-kinase/fructose-2,6-biphosphatase 3(PFKFB3)	Homo sapiens
Q16877	6-phosphofructo-2-kinase/fructose-2,6-biphosphatase 4(PFKFB4)	Homo sapiens
Q9NPH0	acid phosphatase 6, lysophosphatidic(ACP6)	Homo sapiens
O75339	cartilage intermediate layer protein(CILP)	Homo sapiens
O60729	cell division cycle 14B(CDC14B)	Homo sapiens
Q9Y5B0	CTD phosphatase subunit 1(CTDP1)	Homo sapiens
Q9GZU7	CTD small phosphatase 1(CTDSP1)	Homo sapiens
Q05D32	CTD small phosphatase like 2(CTDSPL2)	Homo sapiens
Q6PFW1	diphosphoinositol pentakisphosphate kinase 1(PPIP5K1)	Homo sapiens
Q15398	DLG associated protein 5(DLGAP5)	Homo sapiens
P28562	dual specificity phosphatase 1(DUSP1)	Homo sapiens
Q9Y6W6	dual specificity phosphatase 10(DUSP10)	Homo sapiens
Q9UNI6	dual specificity phosphatase 12(DUSP12)	Homo sapiens
Q8WTR2	dual specificity phosphatase 19(DUSP19)	Homo sapiens
P51452	dual specificity phosphatase 3(DUSP3)	Homo sapiens
Q13115	dual specificity phosphatase 4(DUSP4)	Homo sapiens
Q99956	dual specificity phosphatase 9(DUSP9)	Homo sapiens
Q68J44	dual specificity phosphatase and pro isomerase domain containing 1(DUPD1)	Homo sapiens
O95278	epilepsy, progressive myoclonus type 2A, Lafora disease (laforin)(EPM2A)	Homo sapiens
Q9BUM1	glucose-6-phosphatase catalytic subunit 3(G6PC3)	Homo sapiens
P49441	inositol polyphosphate-1-phosphatase(INPP1)	Homo sapiens
O15327	inositol polyphosphate-4-phosphatase type II B(INPP4B)	Homo sapiens
P32019	inositol polyphosphate-5-phosphatase B(INPP5B)	Homo sapiens
Q9NRR6	inositol polyphosphate-5-phosphatase E(INPP5E)	Homo sapiens
Q15735	inositol polyphosphate-5-phosphatase J(INPP5J)	Homo sapiens
Q9BT40	inositol polyphosphate-5-phosphatase K(INPP5K)	Homo sapiens
Q92539	lipin 2(LPIN2)	Homo sapiens
Q86V88	magnesium dependent phosphatase 1(MDP1)	Homo sapiens
P11055	myosin heavy chain 3(MYH3)	Homo sapiens
Q13613	myotubularin related protein 1(MTMR1)	Homo sapiens
Q9Y217	myotubularin related protein 6(MTMR6)	Homo sapiens
Q9Y216	myotubularin related protein 7(MTMR7)	Homo sapiens
Q8TBE9	N-acetylneuraminic acid phosphatase(NANP)	Homo sapiens
Q96DE0	nudix hydrolase 16(NUDT16)	Homo sapiens
Q01968	OCRL, inositol polyphosphate-5-phosphatase(OCRL)	Homo sapiens
Q96HS1	PGAM family member 5, mitochondrial serine/threonine protein phosphatase(PGAM5)	Homo sapiens
O60346	PH domain and leucine rich repeat protein phosphatase 1(PHLPP1)	Homo sapiens
Q8TCD6	phosphatase, orphan 2(PHOSPHO2)	Homo sapiens
O14494	phospholipid phosphatase 1(PLPP1)	Homo sapiens
O14495	phospholipid phosphatase 3(PLPP3)	Homo sapiens
P78330	phosphoserine phosphatase(PSPH)	Homo sapiens
P62140	protein phosphatase 1 catalytic subunit beta(PPP1CB)	Homo sapiens
O95685	protein phosphatase 1 regulatory subunit 3D(PPP1R3D)	Homo sapiens
P67775	protein phosphatase 2 catalytic subunit alpha(PPP2CA)	Homo sapiens
Q9Y5P8	protein phosphatase 2 regulatory subunit B''beta(PPP2R3B)	Homo sapiens
Q66LE6	protein phosphatase 2 regulatory subunit Bdelta(PPP2R2D)	Homo sapiens
Q14738	protein phosphatase 2 regulatory subunit B'delta(PPP2R5D)	Homo sapiens
Q9Y2T4	protein phosphatase 2 regulatory subunit Bgamma(PPP2R2C)	Homo sapiens
Q08209	protein phosphatase 3 catalytic subunit alpha(PPP3CA)	Homo sapiens
P16298	protein phosphatase 3 catalytic subunit beta(PPP3CB)	Homo sapiens
O00743	protein phosphatase 6 catalytic subunit(PPP6C)	Homo sapiens
O14830	protein phosphatase with EF-hand domain 2(PPEF2)	Homo sapiens
Q8WY54	protein phosphatase, Mg2+/Mn2+ dependent 1E(PPM1E)	Homo sapiens
Q12974	protein tyrosine phosphatase type IVA, member 2(PTP4A2)	Homo sapiens
Q12923	protein tyrosine phosphatase, non-receptor type 13(PTPN13)	Homo sapiens
Q15678	protein tyrosine phosphatase, non-receptor type 14(PTPN14)	Homo sapiens
Q4JDL3	protein tyrosine phosphatase, non-receptor type 20(PTPN20)	Homo sapiens
Q9Y2R2	protein tyrosine phosphatase, non-receptor type 22(PTPN22)	Homo sapiens
P26045	protein tyrosine phosphatase, non-receptor type 3(PTPN3)	Homo sapiens
P29350	protein tyrosine phosphatase, non-receptor type 6(PTPN6)	Homo sapiens
P43378	protein tyrosine phosphatase, non-receptor type 9(PTPN9)	Homo sapiens
P18433	protein tyrosine phosphatase, receptor type A(PTPRA)	Homo sapiens
P23467	protein tyrosine phosphatase, receptor type B(PTPRB)	Homo sapiens
P23468	protein tyrosine phosphatase, receptor type D(PTPRD)	Homo sapiens
P10586	protein tyrosine phosphatase, receptor type F(PTPRF)	Homo sapiens
Q92932	protein tyrosine phosphatase, receptor type N2(PTPRN2)	Homo sapiens
Q96GD0	pyridoxal phosphatase(PDXP)	Homo sapiens
Q9P2J9	pyruvate dehyrogenase phosphatase catalytic subunit 2(PDP2)	Homo sapiens
Q8IXW5	RNA polymerase II associated protein 2(RPAP2)	Homo sapiens
Q8WUJ0	serine/threonine/tyrosine interacting protein(STYX)	Homo sapiens
O95248	SET binding factor 1(SBF1)	Homo sapiens
Q9NP77	SSU72 homolog, RNA polymerase II CTD phosphatase(SSU72)	Homo sapiens
O43426	synaptojanin 1(SYNJ1)	Homo sapiens
O15056	synaptojanin 2(SYNJ2)	Homo sapiens
Q63HR2	tensin 2(TNS2)	Homo sapiens
Q8WVY7	ubiquitin like domain containing CTD phosphatase 1(UBLCP1)	Homo sapiens
