# Supplementary material for: From Proteomic Mapping to Invasion-Metastasis-Cascade Systemic Biomarkering and Targeted Drugging of Mutant BRAF-Dependent Human Cutaneous Melanomagenesis
Source: Cancers (Basel). 2021 Apr 22;13(9):2024. doi: 10.3390/cancers13092024 (PMC8122743; doi:10.3390/cancers13092024)
Supplement: Supplementary file 1 [file cancers-13-02024-s001.zip › Table_S24.xlsx]

## Sheet: Sheet1
ID	Gene Name	Species
P15336	activating transcription factor 2(ATF2)	Homo sapiens
Q8IUX7	AE binding protein 1(AEBP1)	Homo sapiens
P51825	AF4/FMR2 family member 1(AFF1)	Homo sapiens
Q9UHB7	AF4/FMR2 family member 4(AFF4)	Homo sapiens
Q8WYA1	aryl hydrocarbon receptor nuclear translocator like 2(ARNTL2)	Homo sapiens
Q8WYP5	AT-hook containing transcription factor 1(AHCTF1)	Homo sapiens
Q14865	AT-rich interaction domain 5B(ARID5B)	Homo sapiens
Q9BZE3	BarH like homeobox 1(BARHL1)	Homo sapiens
P36894	bone morphogenetic protein receptor type 1A(BMPR1A)	Homo sapiens
Q9H0E9	bromodomain containing 8(BRD8)	Homo sapiens
P41223	BUD31 homolog(BUD31)	Homo sapiens
P16220	cAMP responsive element binding protein 1(CREB1)	Homo sapiens
Q8TEY5	cAMP responsive element binding protein 3 like 4(CREB3L4)	Homo sapiens
P49711	CCCTC-binding factor(CTCF)	Homo sapiens
P62633	CCHC-type zinc finger nucleic acid binding protein(CNBP)	Homo sapiens
Q13951	core-binding factor beta subunit(CBFB)	Homo sapiens
Q86X95	corepressor interacting with RBPJ, 1(CIR1)	Homo sapiens
Q92793	CREB binding protein(CREBBP)	Homo sapiens
Q13363	C-terminal binding protein 1(CTBP1)	Homo sapiens
Q96S65	cysteine and serine rich nuclear protein 1(CSRNP1)	Homo sapiens
Q5VZB9	DMRT like family A1(DMRTA1)	Homo sapiens
Q01094	E2F transcription factor 1(E2F1)	Homo sapiens
O75461	E2F transcription factor 6(E2F6)	Homo sapiens
Q66K89	E4F transcription factor 1(E4F1)	Homo sapiens
P32519	E74 like ETS transcription factor 1(ELF1)	Homo sapiens
Q9UH73	early B-cell factor 1(EBF1)	Homo sapiens
Q9HAK2	early B-cell factor 2(EBF2)	Homo sapiens
P18146	early growth response 1(EGR1)	Homo sapiens
P41970	ELK3, ETS transcription factor(ELK3)	Homo sapiens
Q99814	endothelial PAS domain protein 1(EPAS1)	Homo sapiens
O95718	estrogen related receptor beta(ESRRB)	Homo sapiens
P43268	ETS variant 4(ETV4)	Homo sapiens
P41212	ETS variant 6(ETV6)	Homo sapiens
P50548	ETS2 repressor factor(ERF)	Homo sapiens
Q9Y261	forkhead box A2(FOXA2)	Homo sapiens
O75593	forkhead box H1(FOXH1)	Homo sapiens
P85037	forkhead box K1(FOXK1)	Homo sapiens
Q12952	forkhead box L1(FOXL1)	Homo sapiens
O15353	forkhead box N1(FOXN1)	Homo sapiens
Q06546	GA binding protein transcription factor alpha subunit(GABPA)	Homo sapiens
P16383	GC-rich sequence DNA-binding factor 2(GCFC2)	Homo sapiens
Q8WWB7	glycosylated lysosomal membrane protein(GLMP)	Homo sapiens
O43593	hair growth associated(HR)	Homo sapiens
Q4G112	heat shock transcription factor 5(HSF5)	Homo sapiens
Q14527	helicase like transcription factor(HLTF)	Homo sapiens
Q14526	HIC ZBTB transcriptional repressor 1(HIC1)	Homo sapiens
P54198	histone cell cycle regulator(HIRA)	Homo sapiens
Q8IX15	homeobox and leucine zipper encoding(HOMEZ)	Homo sapiens
Q5T1R4	human immunodeficiency virus type I enhancer binding protein 3(HIVEP3)	Homo sapiens
Q16665	hypoxia inducible factor 1 alpha subunit(HIF1A)	Homo sapiens
Q9H5V7	IKAROS family zinc finger 5(IKZF5)	Homo sapiens
Q15306	interferon regulatory factor 4(IRF4)	Homo sapiens
P05412	Jun proto-oncogene, AP-1 transcription factor subunit(JUN)	Homo sapiens
Q9BXK1	Kruppel like factor 16(KLF16)	Homo sapiens
Q8N653	leucine zipper like transcription regulator 1(LZTR1)	Homo sapiens
Q9UPM6	LIM homeobox 6(LHX6)	Homo sapiens
Q9UJU2	lymphoid enhancer binding factor 1(LEF1)	Homo sapiens
P29375	lysine demethylase 5A(KDM5A)	Homo sapiens
Q9UMN6	lysine methyltransferase 2B(KMT2B)	Homo sapiens
Q9Y5Q3	MAF bZIP transcription factor B(MAFB)	Homo sapiens
O60675	MAF bZIP transcription factor K(MAFK)	Homo sapiens
Q03112	MDS1 and EVI1 complex locus(MECOM)	Homo sapiens
Q15648	mediator complex subunit 1(MED1)	Homo sapiens
O75030	melanogenesis associated transcription factor(MITF)	Homo sapiens
Q9BTC8	metastasis associated 1 family member 3(MTA3)	Homo sapiens
Q9Y3D2	methionine sulfoxide reductase B2(MSRB2)	Homo sapiens
Q8IWI9	MGA, MAX dimerization protein(MGA)	Homo sapiens
Q9NP71	MLX interacting protein like(MLXIPL)	Homo sapiens
Q8IXF0	neuronal PAS domain protein 3(NPAS3)	Homo sapiens
Q8IUM7	neuronal PAS domain protein 4(NPAS4)	Homo sapiens
O60393	NOBOX oogenesis homeobox(NOBOX)	Homo sapiens
Q12857	nuclear factor I A(NFIA)	Homo sapiens
O00712	nuclear factor I B(NFIB)	Homo sapiens
Q14938	nuclear factor I X(NFIX)	Homo sapiens
Q00653	nuclear factor kappa B subunit 2(NFKB2)	Homo sapiens
O75469	nuclear receptor subfamily 1 group I member 2(NR1I2)	Homo sapiens
P49116	nuclear receptor subfamily 2 group C member 2(NR2C2)	Homo sapiens
Q15406	nuclear receptor subfamily 6 group A member 1(NR6A1)	Homo sapiens
Q16656	nuclear respiratory factor 1(NRF1)	Homo sapiens
P25208	nuclear transcription factor Y subunit beta(NFYB)	Homo sapiens
Q12986	nuclear transcription factor, X-box binding 1(NFX1)	Homo sapiens
Q6ZNB6	nuclear transcription factor, X-box binding like 1(NFXL1)	Homo sapiens
O43316	paired box 4(PAX4)	Homo sapiens
Q99453	paired like homeobox 2b(PHOX2B)	Homo sapiens
Q9Y5B6	PAX3 and PAX7 binding protein 1(PAXBP1)	Homo sapiens
Q9BYU1	PBX homeobox 4(PBX4)	Homo sapiens
Q07869	peroxisome proliferator activated receptor alpha(PPARA)	Homo sapiens
P37231	peroxisome proliferator activated receptor gamma(PPARG)	Homo sapiens
Q7RTV0	PHD finger protein 5A(PHF5A)	Homo sapiens
P57721	poly(rC) binding protein 3(PCBP3)	Homo sapiens
P35227	polycomb group ring finger 2(PCGF2)	Homo sapiens
Q9UKI9	POU class 2 homeobox 3(POU2F3)	Homo sapiens
Q01851	POU class 4 homeobox 1(POU4F1)	Homo sapiens
Q8N7G0	POU domain class 5, transcription factor 2(POU5F2)	Homo sapiens
P57071	PR/SET domain 15(PRDM15)	Homo sapiens
P06401	progesterone receptor(PGR)	Homo sapiens
Q9UMS5	putative homeodomain transcription factor 1(PHTF1)	Homo sapiens
O60216	RAD21 cohesin complex component(RAD21)	Homo sapiens
Q92766	ras responsive element binding protein 1(RREB1)	Homo sapiens
Q13127	RE1 silencing transcription factor(REST)	Homo sapiens
Q06330	recombination signal binding protein for immunoglobulin kappa J region(RBPJ)	Homo sapiens
O14593	regulatory factor X associated ankyrin containing protein(RFXANK)	Homo sapiens
Q33E94	regulatory factor X4(RFX4)	Homo sapiens
P48382	regulatory factor X5(RFX5)	Homo sapiens
Q8HWS3	regulatory factor X6(RFX6)	Homo sapiens
Q2KHR2	regulatory factor X7(RFX7)	Homo sapiens
Q01201	RELB proto-oncogene, NF-kB subunit(RELB)	Homo sapiens
P48443	retinoid X receptor gamma(RXRG)	Homo sapiens
Q13761	runt related transcription factor 3(RUNX3)	Homo sapiens
Q9UQR0	sex comb on midleg-like 2 (Drosophila)(SCML2)	Homo sapiens
O15266	short stature homeobox(SHOX)	Homo sapiens
P42229	signal transducer and activator of transcription 5A(STAT5A)	Homo sapiens
P51692	signal transducer and activator of transcription 5B(STAT5B)	Homo sapiens
Q9BWG4	single stranded DNA binding protein 4(SSBP4)	Homo sapiens
Q2VWA4	SKI family transcriptional corepressor 2(SKOR2)	Homo sapiens
Q13485	SMAD family member 4(SMAD4)	Homo sapiens
Q9NSC2	spalt like transcription factor 1(SALL1)	Homo sapiens
Q9BXG8	spermatogenic leucine zipper 1(SPZ1)	Homo sapiens
P63272	SPT4 homolog, DSIF elongation factor subunit(SUPT4H1)	Homo sapiens
P35716	SRY-box 11(SOX11)	Homo sapiens
Q9UN79	SRY-box 13(SOX13)	Homo sapiens
P35711	SRY-box 5(SOX5)	Homo sapiens
Q8IZX4	TATA-box binding protein associated factor 1 like(TAF1L)	Homo sapiens
Q12962	TATA-box binding protein associated factor 10(TAF10)	Homo sapiens
Q15542	TATA-box binding protein associated factor 5(TAF5)	Homo sapiens
P49848	TATA-box binding protein associated factor 6(TAF6)	Homo sapiens
Q6SJ96	TATA-box binding protein like 2(TBPL2)	Homo sapiens
O75333	T-box 10(TBX10)	Homo sapiens
Q9UMR3	T-box 20(TBX20)	Homo sapiens
P28347	TEA domain transcription factor 1(TEAD1)	Homo sapiens
Q6ZSZ6	teashirt zinc finger homeobox 1(TSHZ1)	Homo sapiens
Q9NRE2	teashirt zinc finger homeobox 2(TSHZ2)	Homo sapiens
Q10587	TEF, PAR bZIP transcription factor(TEF)	Homo sapiens
P10827	thyroid hormone receptor, alpha(THRA)	Homo sapiens
Q99081	transcription factor 12(TCF12)	Homo sapiens
Q9BQ70	transcription factor 25(TCF25)	Homo sapiens
P36402	transcription factor 7 (T-cell specific, HMG-box)(TCF7)	Homo sapiens
Q92754	transcription factor AP-2 gamma(TFAP2C)	Homo sapiens
Q12800	transcription factor CP2(TFCP2)	Homo sapiens
O14948	transcription factor EC(TFEC)	Homo sapiens
O75478	transcriptional adaptor 2A(TADA2A)	Homo sapiens
Q14258	tripartite motif containing 25(TRIM25)	Homo sapiens
Q15714	TSC22 domain family member 1(TSC22D1)	Homo sapiens
Q96T88	ubiquitin like with PHD and ring finger domains 1(UHRF1)	Homo sapiens
Q9NZI7	upstream binding protein 1 (LBP-1a)(UBP1)	Homo sapiens
Q15853	upstream transcription factor 2, c-fos interacting(USF2)	Homo sapiens
Q5SQQ9	ventral anterior homeobox 1(VAX1)	Homo sapiens
P11473	vitamin D (1,25- dihydroxyvitamin D3) receptor(VDR)	Homo sapiens
P01106	v-myc avian myelocytomatosis viral oncogene homolog(MYC)	Homo sapiens
P16989	Y-box binding protein 3(YBX3)	Homo sapiens
P25490	YY1 transcription factor(YY1)	Homo sapiens
Q9Y6Q3	ZFP37 zinc finger protein(ZFP37)	Homo sapiens
Q8TF47	ZFP90 zinc finger protein(ZFP90)	Homo sapiens
O95625	zinc finger and BTB domain containing 11(ZBTB11)	Homo sapiens
O95365	zinc finger and BTB domain containing 7A(ZBTB7A)	Homo sapiens
Q9H4T2	zinc finger and SCAN domain containing 16(ZSCAN16)	Homo sapiens
Q8TBC5	zinc finger and SCAN domain containing 18(ZSCAN18)	Homo sapiens
P17040	zinc finger and SCAN domain containing 20(ZSCAN20)	Homo sapiens
Q9Y5A6	zinc finger and SCAN domain containing 21(ZSCAN21)	Homo sapiens
O96006	zinc finger BED-type containing 1(ZBED1)	Homo sapiens
Q8N5A5	zinc finger CCCH-type and G-patch domain containing(ZGPAT)	Homo sapiens
P37275	zinc finger E-box binding homeobox 1(ZEB1)	Homo sapiens
Q14202	zinc finger MYM-type containing 3(ZMYM3)	Homo sapiens
Q9P2E3	zinc finger NFX1-type containing 1(ZNFX1)	Homo sapiens
P52739	zinc finger protein 131(ZNF131)	Homo sapiens
P52742	zinc finger protein 135(ZNF135)	Homo sapiens
Q9UQR1	zinc finger protein 148(ZNF148)	Homo sapiens
P17020	zinc finger protein 16(ZNF16)	Homo sapiens
O43670	zinc finger protein 207(ZNF207)	Homo sapiens
Q13398	zinc finger protein 211(ZNF211)	Homo sapiens
Q9P2Y4	zinc finger protein 219(ZNF219)	Homo sapiens
Q9UK13	zinc finger protein 221(ZNF221)	Homo sapiens
P15622	zinc finger protein 250(ZNF250)	Homo sapiens
Q86YH2	zinc finger protein 280B(ZNF280B)	Homo sapiens
Q8ND82	zinc finger protein 280C(ZNF280C)	Homo sapiens
Q96RE9	zinc finger protein 300(ZNF300)	Homo sapiens
Q9NR11	zinc finger protein 302(ZNF302)	Homo sapiens
Q9NSJ1	zinc finger protein 355, pseudogene(ZNF355P)	Homo sapiens
Q53GI3	zinc finger protein 394(ZNF394)	Homo sapiens
Q8N0Y2	zinc finger protein 444(ZNF444)	Homo sapiens
P59923	zinc finger protein 445(ZNF445)	Homo sapiens
Q9NWS9	zinc finger protein 446(ZNF446)	Homo sapiens
Q6P9G9	zinc finger protein 449(ZNF449)	Homo sapiens
Q8TF39	zinc finger protein 483(ZNF483)	Homo sapiens
Q6AHZ1	zinc finger protein 518A(ZNF518A)	Homo sapiens
Q6NX49	zinc finger protein 544(ZNF544)	Homo sapiens
Q96NI8	zinc finger protein 570(ZNF570)	Homo sapiens
E7ETH6	zinc finger protein 587B(ZNF587B)	Homo sapiens
Q5EBL2	zinc finger protein 628(ZNF628)	Homo sapiens
Q86XU0	zinc finger protein 677(ZNF677)	Homo sapiens
Q9NQZ8	zinc finger protein 71(ZNF71)	Homo sapiens
Q6NUN9	zinc finger protein 746(ZNF746)	Homo sapiens
Q86XN6	zinc finger protein 761(ZNF761)	Homo sapiens
Q9Y6R6	zinc finger protein 780B(ZNF780B)	Homo sapiens
P0CG24	zinc finger protein 883(ZNF883)	Homo sapiens
Q8WW38	zinc finger protein, FOG family member 2(ZFPM2)	Homo sapiens
O95218	zinc finger RANBP2-type containing 2(ZRANB2)	Homo sapiens
Q63HK3	zinc finger with KRAB and SCAN domains 2(ZKSCAN2)	Homo sapiens
Q9P0L1	zinc finger with KRAB and SCAN domains 7(ZKSCAN7)	Homo sapiens
