# Supplementary material for: From Proteomic Mapping to Invasion-Metastasis-Cascade Systemic Biomarkering and Targeted Drugging of Mutant BRAF-Dependent Human Cutaneous Melanomagenesis
Source: Cancers (Basel). 2021 Apr 22;13(9):2024. doi: 10.3390/cancers13092024 (PMC8122743; doi:10.3390/cancers13092024)
Supplement: Supplementary file 1 [file cancers-13-02024-s001.zip › Table_S25.xlsx]

## Sheet: Sheet1
ID	Gene Name	Species
Q9NQ33	achaete-scute family bHLH transcription factor 3(ASCL3)	Homo sapiens
P18846	activating transcription factor 1(ATF1)	Homo sapiens
Q99941	activating transcription factor 6 beta(ATF6B)	Homo sapiens
Q9BXX3	ankyrin repeat domain 30A(ANKRD30A)	Homo sapiens
Q7Z591	AT-hook transcription factor(AKNA)	Homo sapiens
P29374	AT-rich interaction domain 4A(ARID4A)	Homo sapiens
Q01954	basonuclin 1(BNC1)	Homo sapiens
O14867	BTB domain and CNC homolog 1(BACH1)	Homo sapiens
Q9BYV9	BTB domain and CNC homolog 2(BACH2)	Homo sapiens
Q8IUR6	CREB3 regulatory factor(CREBRF)	Homo sapiens
O14529	cut like homeobox 2(CUX2)	Homo sapiens
Q14919	DR1 associated protein 1(DRAP1)	Homo sapiens
A0AVK6	E2F transcription factor 8(E2F8)	Homo sapiens
Q13888	general transcription factor IIH subunit 2(GTF2H2)	Homo sapiens
Q13889	general transcription factor IIH subunit 3(GTF2H3)	Homo sapiens
Q2TAL8	glutamine rich 1(QRICH1)	Homo sapiens
Q9NP08	H6 family homeobox 1(HMX1)	Homo sapiens
Q03014	hematopoietically expressed homeobox(HHEX)	Homo sapiens
O14896	interferon regulatory factor 6(IRF6)	Homo sapiens
P17535	JunD proto-oncogene, AP-1 transcription factor subunit(JUND)	Homo sapiens
Q06413	myocyte enhancer factor 2C(MEF2C)	Homo sapiens
Q14934	nuclear factor of activated T-cells 4(NFATC4)	Homo sapiens
O94916	nuclear factor of activated T-cells 5(NFAT5)	Homo sapiens
P13056	nuclear receptor subfamily 2 group C member 1(NR2C1)	Homo sapiens
P49335	POU class 3 homeobox 4(POU3F4)	Homo sapiens
P22670	regulatory factor X1(RFX1)	Homo sapiens
Q6ZV50	RFX family member 8, lacking RFX DNA binding domain(RFX8)	Homo sapiens
Q96GD3	sex comb on midleg homolog 1 (Drosophila)(SCMH1)	Homo sapiens
Q14765	signal transducer and activator of transcription 4(STAT4)	Homo sapiens
O00570	SRY-box 1(SOX1)	Homo sapiens
Q9Y651	SRY-box 21(SOX21)	Homo sapiens
Q63HK5	teashirt zinc finger homeobox 3(TSHZ3)	Homo sapiens
Q14188	transcription factor Dp-2(TFDP2)	Homo sapiens
Q9UHF7	transcriptional repressor GATA binding 1(TRPS1)	Homo sapiens
Q99990	vestigial like family member 1(VGLL1)	Homo sapiens
P41221	Wnt family member 5A(WNT5A)	Homo sapiens
O60481	Zic family member 3(ZIC3)	Homo sapiens
O75132	zinc finger BED-type containing 4(ZBED4)	Homo sapiens
P86452	zinc finger BED-type containing 6(ZBED6)	Homo sapiens
Q9Y2X9	zinc finger protein 281(ZNF281)	Homo sapiens
Q96HQ0	zinc finger protein 419(ZNF419)	Homo sapiens
Q6ZMW2	zinc finger protein 782(ZNF782)	Homo sapiens
