# Supplementary material for: From Proteomic Mapping to Invasion-Metastasis-Cascade Systemic Biomarkering and Targeted Drugging of Mutant BRAF-Dependent Human Cutaneous Melanomagenesis
Source: Cancers (Basel). 2021 Apr 22;13(9):2024. doi: 10.3390/cancers13092024 (PMC8122743; doi:10.3390/cancers13092024)
Supplement: Supplementary file 1 [file cancers-13-02024-s001.zip › Table_S26.xlsx]

## Sheet: Sheet1
Accession	Description	Score	Coverage	# Proteins	# Unique Peptides	# Peptides	# PSMs	Area	# AAs	MW [kDa]	calc. pI
Q58FF7	Putative heat shock protein HSP 90-beta-3 OS=Homo sapiens GN=HSP90AB3P PE=5 SV=1 - [H90B3_HUMAN]	192.325	17.25	2	1	13	73	6.19733e+09	597	68.282	4.79248
Q58FG0	Putative heat shock protein HSP 90-alpha A5 OS=Homo sapiens GN=HSP90AA5P PE=1 SV=1 - [HS905_HUMAN]	79.5782	25.45	1	2	6	40	1.86687e+08	334	38.7138	6.56592
Q5T1J5	Putative coiled-coil-helix-coiled-coil-helix domain-containing protein CHCHD2P9, mitochondrial OS=Homo sapiens GN=CHCHD2P9 PE=5 SV=1 - [CHCH9_HUMAN]	5.13551	18.54	2	1	1	1	1.57219e+07	151	15.4797	9.89111
Q6ZUV0	Putative cytosolic acyl coenzyme A thioester hydrolase-like OS=Homo sapiens GN=ACOT7L PE=5 SV=1 - [BACHL_HUMAN]	2.58074	4.76	1	1	1	1	30650703	252	28.1461	7.15186
Q13401	Putative postmeiotic segregation increased 2-like protein 3 OS=Homo sapiens GN=PMS2P3 PE=5 SV=2 - [PM2P3_HUMAN]	2.41116	10.12	4	1	1	1	1.5771e+07	168	18.704	4.62744
Q8N8H1	Putative protein ZNF321 OS=Homo sapiens GN=ZNF321P PE=5 SV=3 - [ZN321_HUMAN]	0	12.2	2	1	1	1	2.7654e+07	164	18.9523	7.00537
