# Supplementary material for: From Proteomic Mapping to Invasion-Metastasis-Cascade Systemic Biomarkering and Targeted Drugging of Mutant BRAF-Dependent Human Cutaneous Melanomagenesis
Source: Cancers (Basel). 2021 Apr 22;13(9):2024. doi: 10.3390/cancers13092024 (PMC8122743; doi:10.3390/cancers13092024)
Supplement: Supplementary file 1 [file cancers-13-02024-s001.zip › Table_S27.xlsx]

## Sheet: Sheet1
Accession	Description	Score	Coverage	# Proteins	# Unique Peptides	# Peptides	# PSMs	Area	# AAs	MW [kDa]	calc. pI
Q58FF6	Putative heat shock protein HSP 90-beta 4 OS=Homo sapiens GN=HSP90AB4P PE=5 SV=1 - [H90B4_HUMAN]	95.694	7.13	1	1	3	38	1.75279e+09	505	58.2276	4.729
Q9BYX7	Putative beta-actin-like protein 3 OS=Homo sapiens GN=POTEKP PE=5 SV=1 - [ACTBM_HUMAN]	56.6655	13.07	1	1	3	35	1.91567e+10	375	41.9888	6.32861
Q6A1A2	Putative 3-phosphoinositide-dependent protein kinase 2 OS=Homo sapiens GN=PDPK2P PE=5 SV=1 - [PDPK2_HUMAN]	6.54868	12.12	2	2	2	2		396	44.737	8.36768
A4QPH2	Putative phosphatidylinositol 4-kinase alpha-like protein P2 OS=Homo sapiens GN=PI4KAP2 PE=5 SV=2 - [PI4P2_HUMAN]	3.25078	3.38	2	1	1	1	80038936	592	66.9375	6.65381
Q6NSI1	Putative ankyrin repeat domain-containing protein 26-like protein OS=Homo sapiens GN=ANKRD26P1 PE=5 SV=2 - [AR26L_HUMAN]	3.03112	9.66	1	1	1	1		321	35.4151	5.38916
Q6NXN4	Putative C-mannosyltransferase DPY19L2P1 OS=Homo sapiens GN=DPY19L2P1 PE=2 SV=1 - [D19P1_HUMAN]	2.54896	7.02	1	1	1	1	1242156259	242	28.018	9.84717
Q96PQ5	Putative protein phosphatase inhibitor 2-like protein 1 OS=Homo sapiens GN=PPP1R2P1 PE=5 SV=1 - [IPP2L_HUMAN]	2.20791	9.27	1	1	1	1	56089107	205	22.8487	4.83057
Q8IXW5	Putative RNA polymerase II subunit B1 CTD phosphatase RPAP2 OS=Homo sapiens GN=RPAP2 PE=1 SV=1 - [RPAP2_HUMAN]	2.04593	1.96	1	1	1	1	224302388	612	69.4657	7.78174
Q8IYA2	Putative coiled-coil domain-containing protein 144C OS=Homo sapiens GN=CCDC144CP PE=5 SV=3 - [C144C_HUMAN]	0	0.73	1	1	1	1		1237	143.023	5.69385
Q8IX95	Putative cTAGE family member 3 OS=Homo sapiens GN=CTAGE3P PE=5 SV=1 - [CTGE3_HUMAN]	0	15.82	1	1	1	1	3298873699	158	18.0042	4.91943
Q14409	Putative glycerol kinase 3 OS=Homo sapiens GN=GK3P PE=5 SV=2 - [GLPK3_HUMAN]	0	2.71	2	1	1	1	36173842	553	60.5587	6.39209
Q9UKY3	Putative inactive carboxylesterase 4 OS=Homo sapiens GN=CES1P1 PE=5 SV=2 - [CES1P_HUMAN]	0	9.06	1	1	1	1	6.80003e+06	287	30.6592	8.03076
Q8N1L4	Putative inactive cytochrome P450 family member 4Z2 OS=Homo sapiens GN=CYP4Z2P PE=5 SV=2 - [CP4Z2_HUMAN]	0	10.88	2	1	1	1		340	40.1326	9.17334
P0C860	Putative male-specific lethal-3 protein-like 2 OS=Homo sapiens GN=MSL3P1 PE=5 SV=1 - [MS3L2_HUMAN]	0	1.57	2	1	1	1		447	51.0378	8.36768
P0C7V9	Putative methyltransferase-like protein 15P1 OS=Homo sapiens GN=METTL15P1 PE=5 SV=1 - [ME15P_HUMAN]	0	7.69	2	1	1	1		234	26.698	5.96045
Q8NH08	Putative olfactory receptor 10AC1 OS=Homo sapiens GN=OR10AC1P PE=3 SV=2 - [O10AC_HUMAN]	0	8.31	1	1	1	1	6.09685e+07	325	35.1337	8.99756
Q96R84	Putative olfactory receptor 1F2 OS=Homo sapiens GN=OR1F2P PE=5 SV=2 - [OR1F2_HUMAN]	0	10.58	1	1	1	1		312	34.9201	8.60205
A6NIE6	Putative RRN3-like protein RRN3P2 OS=Homo sapiens GN=RRN3P2 PE=5 SV=3 - [RN3P2_HUMAN]	0	3.82	1	1	1	1		340	38.0104	5.17334
Q9NSJ1	Putative zinc finger protein 355P OS=Homo sapiens GN=ZNF355P PE=5 SV=2 - [Z355P_HUMAN]	0	5.61	1	1	1	1		428	49.6563	8.60205
O60384	Putative zinc finger protein 861 OS=Homo sapiens GN=ZNF861P PE=5 SV=1 - [ZN861_HUMAN]	0	8.57	1	1	1	1		105	11.9887	8.5874
