# Supplementary material for: From Proteomic Mapping to Invasion-Metastasis-Cascade Systemic Biomarkering and Targeted Drugging of Mutant BRAF-Dependent Human Cutaneous Melanomagenesis
Source: Cancers (Basel). 2021 Apr 22;13(9):2024. doi: 10.3390/cancers13092024 (PMC8122743; doi:10.3390/cancers13092024)
Supplement: Supplementary file 1 [file cancers-13-02024-s001.zip › Table_S28.xlsx]

## Sheet: Sheet1
Gene	Chr	Start Position	End Position	Variant Classification	Variant annotation	Variant Type	Reference Allele	Tumor Seq Allele	Annotation Transcript	Protein Change	SNPs	Reported SNPs - Change	Amino Acid	SO Term
AAK1	2	69746310	69746311	Frame_Shift_Ins	damaging	INS	-	G	ENST00000409085.4	p.S425fs	-
AAK1	2	69757192	69757192	Missense_Mutation	other non-conserving	SNP	G	C	ENST00000409085.4	p.N273K	-
ASCC3	6	101246698	101246699	Missense_Mutation	other non-conserving	DNP	CC	AA	ENST00000369162.2	p.G429L	-
ASPDH	19	51016617	51016617	Missense_Mutation	other non-conserving	SNP	C	T	ENST00000389208.4	p.V37I	-
ATP13A3	3	194150426	194150426	Missense_Mutation	other non-conserving	SNP	C	G	ENST00000439040.1	p.S952T	-
ATR	3	142261554	142261555	Frame_Shift_Ins	damaging	INS	-	A	ENST00000350721.4	p.N1135fs	-
BCLAF3	X	19984223	19984223	Nonsense_Mutation	damaging	SNP	C	A	ENST00000379682.4	p.E196*	-
BICDL1	12	120502626	120502626	Missense_Mutation	other non-conserving	SNP	G	C	ENST00000397558.2	p.E284D	-
BIRC6	2	32640557	32640557	Missense_Mutation	other non-conserving	SNP	T	C	ENST00000421745.2	p.I733T	-
BIRC6	2	32756521	32756521	Missense_Mutation	other non-conserving	SNP	G	T	ENST00000421745.2	p.C4065F	-
BMT2	7	112472636	112472636	Missense_Mutation	other non-conserving	SNP	C	G	ENST00000297145.4	p.D190H	-
BRINP3	1	190423785	190423785	Splice_Site	damaging	SNP	C	G	ENST00000367462.3	p.R79T	no
C12orf42	12	103696181	103696181	Missense_Mutation	other non-conserving	SNP	C	A	ENST00000378113.2	p.S263I	no	NP_001092806.1:p.Ser263Asn	S (Ser) > N (Asn)	Missense Variant
CACNA2D3	3	55107880	55107880	Missense_Mutation	other non-conserving	SNP	T	G	ENST00000474759.1	p.H1059Q	-
CSMD1	8	3076806	3076806	Frame_Shift_Del	damaging	DEL	C	-	ENST00000520002.1	p.G1549fs	no
CSMD3	8	113323259	113323260	Missense_Mutation	other non-conserving	SNP	TC	GA	ENST00000297405.5	p.R2611I	-
CTPS2	X	16711322	16711323	Frame_Shift_Ins	damaging	INS	-	T	ENST00000443824.1	p.T194fs	-
DCLRE1A	10	115609831	115609832	Frame_Shift_Ins	damaging	INS	-	A	ENST00000361384.2	p.K345fs	-
DCP1A	3	53326382	53326382	Missense_Mutation	other non-conserving	SNP	C	G	ENST00000607628.1	p.S367T	-
DOCK2	5	169482359	169482365	Frame_Shift_Del	damaging	DEL	AAGAATA	-	ENST00000256935.8	p.KNK1422fs	-
DOCK8	9	286559	286559	Silent	Silent	SNP	C	T	ENST00000453981.1	p.D85D	- (silent)
DPP6	7	154172112	154172112	Silent	Silent	SNP	G	A	ENST00000377770.3	p.K149K	- (silent)
DPYS	8	105459581	105459581	Missense_Mutation	other non-conserving	SNP	G	T	ENST00000351513.2	p.H192N	no	NP_001376.1:p.His192Tyr	H (His) > Y (Tyr)	Missense Variant
ECD	10	74899185	74899186	Frame_Shift_Ins	damaging	INS	-	T	ENST00000372979.4	p.E435fs	-
EPYC	12	91396234	91396234	Missense_Mutation	other non-conserving	SNP	A	T	ENST00000261172.3	p.L37I	-
ERGIC1	5	172359528	172359528	Missense_Mutation	other non-conserving	SNP	G	C	ENST00000393784.3	p.V211L	-
FBXW11	5	171297836	171297836	Missense_Mutation	other non-conserving	SNP	C	T	ENST00000265094.5	p.C435Y	-
FLG2	1	152326117	152326117	Missense_Mutation	other non-conserving	SNP	G	A	ENST00000388718.5	p.S1382F	-
FOXB2	9	79635425	79635425	Silent	Silent	SNP	G	A	ENST00000376708.1	p.Q285Q	- (silent)
FSIP2	2	186656175	186656175	Nonsense_Mutation	damaging	SNP	G	T	ENST00000424728.1	p.E1438*	-
GAP43	3	115395262	115395262	Missense_Mutation	other non-conserving	SNP	A	G	ENST00000305124.6	p.K145E	-
GATA4	8	11565984	11565984	Missense_Mutation	other non-conserving	SNP	C	A	ENST00000335135.4	p.Q55K	-
GNPTAB	12	102160054	102160054	Missense_Mutation	other non-conserving	SNP	C	A	ENST00000299314.7	p.R476L	no	XP_006719656.1:p.Arg476His	R (Arg) > H (His)	Missense Variant
GOLGA4	3	37367079	37367079	Missense_Mutation	other non-conserving	SNP	G	T	ENST00000361924.2	p.E1234D	-
HERC2	15	28447741	28447741	Missense_Mutation	other non-conserving	SNP	C	A	ENST00000261609.7	p.C2411F	no	NP_004658.3:p.Cys2411Tyr	C (Cys) > Y (Tyr)	Missense Variant
HLA-DQB2	6	32729506	32729507	Frame_Shift_Ins	damaging	INS	-	T	ENST00000437316.2	p.R99fs	-
HMCN1	1	186024781	186024782	Frame_Shift_Ins	damaging	INS	-	A	ENST00000271588.4	p.K2374fs	no
KIF1A	2	241679531	241679531	Missense_Mutation	other non-conserving	SNP	A	G	ENST00000320389.7	p.L1181P	-
KRT1	12	53069090	53069090	Missense_Mutation	other non-conserving	SNP	T	C	ENST00000252244.3	p.S608G	-
LARGE1	22	33700316	33700316	Silent	Silent	SNP	C	T	ENST00000354992.2	p.V543V	- (silent)
LRRCC1	8	86057635	86057635	Silent	Silent	SNP	T	C	ENST00000360375.3	p.I996I	- (silent)
LRRN2	1	204589045	204589045	Missense_Mutation	other non-conserving	SNP	G	A	ENST00000367175.1	p.H26Y	no	XP_005244884.1:p.His26Asn	H (His) > N (Asn)	Missense Variant
LTN1	21	30332020	30332020	Splice_Site	damaging	SNP	C	A	ENST00000361371.5		-
MAP3K2	2	128096510	128096511	Frame_Shift_Ins	damaging	INS	-	T	ENST00000409947.1	p.Q41fs	-
MPV17	2	27534779	27534779	Missense_Mutation	other non-conserving	SNP	G	T	ENST00000380044.1	p.P150H	no
MRC2	17	60755939	60755939	Silent	Silent	SNP	C	T	ENST00000303375.5	p.A709A	- (silent)
MT-CO1	M	6253	6253	Missense_Mutation	other non-conserving	SNP	T	C	ENST00000361624.2	p.I117T	-
MT-CYB	M	15485	15486	Missense_Mutation	other non-conserving	DNP	CC	TT	ENST00000361789.2	p.P247L	-
MT-ND4	M	11410	11410	Silent	Silent	SNP	T	C	ENST00000361381.2	p.P217P	- (silent)
MYH2	17	10426661	10426661	Silent	Silent	SNP	G	A	ENST00000245503.5	p.R1847R	- (silent)
MYO18A	17	27422023	27422024	Missense_Mutation	other non-conserving	DNP	CT	TA	ENST00000527372.1	p.Q1480L	-
NT5C1B	2	18758128	18758129	Missense_Mutation	other non-conserving	DNP	CC	TT	ENST00000359846.2	p.G412K	no	NP_001002006.1:p.Gly412Val	G (Gly) > V (Val)	Missense Variant
OR11H12	14	19378092	19378092	Missense_Mutation	other non-conserving	SNP	G	A	ENST00000550708.1	p.G167R	-
PBX3	9	128725323	128725324	Missense_Mutation	other non-conserving	DNP	GG	AA	ENST00000373489.5	p.G386R	-
PDE3B	11	14665770	14665770	Missense_Mutation	other non-conserving	SNP	A	C	ENST00000282096.4	p.H50P	no	NP_001350499.1:p.His50Arg	H (His) > R (Arg)	Missense Variant
PIWIL1	12	130830979	130830979	Nonsense_Mutation	damaging	SNP	G	A	ENST00000245255.3	p.W127*	-
PTPRK	6	128291371	128291372	Missense_Mutation	other non-conserving	DNP	AC	TT	ENST00000368215.3	p.1440_1441*>*M	-
RABL2A	2	114398947	114398948	Frame_Shift_Ins	damaging	INS	-	A	ENST00000393167.3	p.Q142fs	-
RAD50	5	131923715	131923715	Missense_Mutation	other non-conserving	SNP	C	G	ENST00000265335.6	p.L329V	no	NP_005723.2:p.Leu329=	L (Leu) > L (Leu)	Synonymous Variant
RASAL2	1	178412040	178412041	Frame_Shift_Ins	damaging	INS	-	A	ENST00000462775.1	p.K239fs	no
RNF133	7	122338268	122338268	Silent	Silent	SNP	T	C	ENST00000340112.2	p.G235G	- (silent)
SDK1	7	4304890	4304891	Missense_Mutation	other non-conserving	DNP	GG	AA	ENST00000404826.2	p.V2173M	-
SEMA6B	19	4555007	4555007	Missense_Mutation	other non-conserving	SNP	A	T	ENST00000586582.1	p.H221Q	-
SFTA2	6	30899508	30899509	Missense_Mutation	other non-conserving	DNP	GG	AA	ENST00000359086.3	p.S42F	no	NP_995326.1:p.Ser42=	S (Ser) > S (Ser)	Synonymous Variant
SLC2A5	1	9097977	9097977	Silent	Silent	SNP	G	T	ENST00000377424.4	p.G427G	- (silent)
SLC5A10	17	18872655	18872656	Splice_Site	damaging	DNP	GG	AA	ENST00000395645.3	p.G187E	-
SRCAP	16	30749616	30749616	Missense_Mutation	other non-conserving	SNP	G	A	ENST00000262518.4	p.G2752E	-
TOP3B	22	22311711	22311711	Silent	Silent	SNP	G	C	ENST00000398793.2	p.S788S	- (silent)
TSNAXIP1	16	67857613	67857614	Missense_Mutation	other non-conserving	DNP	GG	AA	ENST00000388833.3	p.G104K	-
UNC13B	9	35404028	35404028	Nonstop_Mutation	other non-conserving	SNP	T	G	ENST00000378495.3	p.*1592G	-
VCAN	5	82834526	82834526	Missense_Mutation	other non-conserving	SNP	A	G	ENST00000265077.3	p.T1902A	-
VRK3	19	50512604	50512604	Missense_Mutation	other non-conserving	SNP	G	A	ENST00000599538.1	p.P60S	-
VWA5A	11	124016602	124016602	Missense_Mutation	other non-conserving	SNP	G	A	ENST00000456829.2	p.A771T	-
ZNF266	19	9524453	9524453	Missense_Mutation	other non-conserving	SNP	T	G	ENST00000592904.1	p.K383T	no	NP_006622.2:p.Lys383Arg	K (Lys) > R (Arg)	Missense Variant
ZNF28	19	53302859	53302942	Stop_Codon_Del	other non-conserving	DEL	AAGGTTTCTCTCCACTATGAAGTCTATGATGGTATACAAGGTTTGACATCTGACTGAAGGTCTTGCCACACTCATTACACTTTC	-	ENST00000457749.2		-
ZNF382	19	37117542	37117542	Missense_Mutation	other non-conserving	SNP	C	T	ENST00000292928.2	p.A248V	-
ZNF800	7	127013548	127013549	Frame_Shift_Ins	damaging	INS	-	T	ENST00000393313.1	p.N614fs	-
