# Supplementary material for: From Proteomic Mapping to Invasion-Metastasis-Cascade Systemic Biomarkering and Targeted Drugging of Mutant BRAF-Dependent Human Cutaneous Melanomagenesis
Source: Cancers (Basel). 2021 Apr 22;13(9):2024. doi: 10.3390/cancers13092024 (PMC8122743; doi:10.3390/cancers13092024)
Supplement: Supplementary file 1 [file cancers-13-02024-s001.zip › Table_S29.xlsx]

## Sheet: Sheet1
Gene	Chr	Start Position	End Position	Variant Classification	Variant annotation	Variant Type	Reference Allele	Tumor Seq Allele	Annotation Transcript	Protein Change	SNPs	Reported SNPs- Change	Amino Acid	SO Term
ANKRD7	7	117865025	117865025	Missense_Mutation	other non-conserving	SNP	C	G	ENST00000265224.4	p.I47M	-
AP2M1	3	183898039	183898040	Splice_Site	damaging	INS	-	CATCA	ENST00000292807.5	p.-142fs	-
ARHGAP39	8	145756110	145756110	Silent	Silent	SNP	C	A	ENST00000276826.5	p.L1011L	- (silent)
ARID4B	1	235336003	235336005	In_Frame_Del	other non-conserving	DEL	ATA	-	ENST00000264183.3	p.Y1247del	-
ATP8A2	13	26145011	26145011	Splice_Site	damaging	SNP	G	T	ENST00000381655.2		-
BAZ1B	7	72892512	72892513	Frame_Shift_Ins	damaging	INS	-	T	ENST00000339594.4	p.G427fs	no	NP_115784.1:p.Gly427Arg	G (Gly) > R (Arg)	Missense Variant
BAZ2B	2	160261539	160261540	Frame_Shift_Ins	damaging	INS	-	T	ENST00000392783.2	p.Q922fs	-
BIK	22	43524601	43524601	Silent	Silent	SNP	G	A	ENST00000216115.2	p.R120R	- (silent)
BRINP1	9	121930314	121930314	Missense_Mutation	other non-conserving	SNP	G	T	ENST00000265922.3	p.S445Y	-
C10orf71	10	50534321	50534321	Missense_Mutation	other non-conserving	SNP	G	A	ENST00000374144.3	p.R1244H	-
CASR	3	122000963	122000963	Missense_Mutation	other non-conserving	SNP	C	T	ENST00000490131.1	p.P538S	-
CPB2	13	46656674	46656674	Missense_Mutation	other non-conserving	SNP	C	A	ENST00000181383.4	p.A96S	no	NP_001863.3:p.Ala96Thr	A (Ala) > T (Thr)	Missense Variant
DHX36	3	153998374	153998375	Frame_Shift_Ins	damaging	INS	-	T	ENST00000496811.1	p.R854fs	-
DNAH12	3	57391633	57391633	Missense_Mutation	other non-conserving	SNP	G	A	ENST00000351747.2	p.S2089F	no
EIF5B	2	100015269	100015270	Frame_Shift_Ins	damaging	INS	-	A	ENST00000289371.6	p.AK1151fs	-
FAM153B	5	175548818	175548818	Splice_Site	damaging	SNP	G	A	ENST00000508356.1		-
FAP	2	163029343	163029344	Frame_Shift_Ins	damaging	INS	-	C	ENST00000188790.4	p.A720fs	-
FOXP2	7	114174725	114174725	Missense_Mutation	other non-conserving	SNP	A	T	ENST00000393494.2	p.K74N	no	NP_055306.1:p.Lys74=	K (Lys) > K (Lys)	Synonymous Variant
FRMD4B	3	69230803	69230803	Missense_Mutation	other non-conserving	SNP	G	A	ENST00000398540.3	p.H700Y	-
GLP1R	6	39046108	39046108	Silent	Silent	SNP	G	A	ENST00000373256.4	p.L278L	- (silent)
GTF2H5	6	158613098	158613098	Missense_Mutation	other non-conserving	SNP	A	C	ENST00000607778.1	p.H42P	no	NP_997001.1:p.His42Arg	H (His) > R (Arg)	Missense Variant
IQSEC3	12	247688	247688	Silent	Silent	SNP	C	T	ENST00000538872.1	p.L387L	- (silent)
KIAA0825	5	93753079	93753079	Missense_Mutation	other non-conserving	SNP	G	A	ENST00000312498.7	p.T835I	-
KIF26B	1	245772620	245772620	Silent	Silent	SNP	C	A	ENST00000407071.2	p.I568I	- (silent)
LARGE	22	33700316	33700316	Silent	Silent	SNP	C	T	ENST00000354992.2	p.V543V	- (silent)
LRIG3	12	59271482	59271482	Missense_Mutation	other non-conserving	SNP	C	A	ENST00000320743.3	p.A746S	-
LRRC1	6	53769208	53769209	In_Frame_Ins	other non-conserving	INS	-	ACT	ENST00000370888.1	p.314_315insL	-
LRRC1	6	53769211	53769214	Frame_Shift_Del	damaging	DEL	TGAG	-	ENST00000370888.1	p.LS314fs	-
LRRC1	6	53769217	53769218	Frame_Shift_Ins	damaging	INS	-	T	ENST00000370888.1	p.NL316fs	-
LSM1	8	38027385	38027386	Frame_Shift_Ins	damaging	INS	-	T	ENST00000311351.4	p.Y56fs	-
MMP9	20	44638665	44638665	Missense_Mutation	other non-conserving	SNP	G	A	ENST00000372330.3	p.G100E	no	NP_004985.2:p.Gly100Ala	G (Gly) > A (Ala)	Missense Variant
MT-CYB	M	15485	15485	Missense_Mutation	other non-conserving	SNP	C	T	ENST00000361789.2	p.P247S	-
MUC12	7	100643478	100643478	Missense_Mutation	other non-conserving	SNP	G	A	ENST00000379442.3	p.G3355S	no
MYRFL	12	70321465	70321465	Splice_Site	damaging	SNP	C	T	ENST00000552032.2	p.S589S	-
NCAM2	21	22910222	22910222	Nonsense_Mutation	damaging	SNP	G	T	ENST00000400546.1	p.E820*	-
NCEH1	3	172365825	172365826	Frame_Shift_Ins	damaging	INS	-	T	ENST00000475381.1	p.S73fs	no	NP_001139748.2:p.Ser73Asn	S (Ser) > N (Asn)	Missense Variant
NCOA3	20	46268669	46268669	Splice_Site	damaging	SNP	G	A	ENST00000371998.3	p.R985K	-
NR1H3	11	47279796	47279796	De_novo_Start_OutOfFrame	damaging	SNP	G	A	ENST00000467728.1		no
NT5C1B	2	18758128	18758128	Missense_Mutation	other non-conserving	SNP	C	T	ENST00000359846.2	p.G412E	no	NP_001186033.1:p.Gly412Val	G (Gly) > V (Val)	Missense Variant
NUP155	5	37331801	37331801	Missense_Mutation	other non-conserving	SNP	A	G	ENST00000231498.3	p.F539L	-
PAPSS1	4	108603191	108603191	Missense_Mutation	other non-conserving	SNP	C	A	ENST00000265174.4	p.V217L	-
PHACTR3	20	58180177	58180177	Silent	Silent	SNP	G	A	ENST00000371015.1	p.G36G	- (silent)
PPP3CA	4	101947156	101947156	Nonsense_Mutation	damaging	SNP	G	A	ENST00000394854.3	p.R478*	-
PRR23B	3	138739445	138739445	Missense_Mutation	other non-conserving	SNP	G	A	ENST00000329447.5	p.P20L	no	NP_001013672.1:p.Pro20Arg	P (Pro) > R (Arg)	Missense Variant
PTGS1	9	125143682	125143682	Missense_Mutation	other non-conserving	SNP	G	T	ENST00000362012.2	p.A177S	-
PZP	12	9305841	9305841	Silent	Silent	SNP	G	T	ENST00000261336.2	p.T1291T	- (silent)
RNF4	4	2502465	2502466	Splice_Site	damaging	INS	-	ATT	ENST00000511600.1	p.69_70insF	-
RNF4	4	2502467	2502468	Splice_Site	damaging	INS	-	TGACGA	ENST00000511600.1		-
SAMD8	10	76910499	76910499	Silent	Silent	SNP	A	G	ENST00000542569.1	p.S71S	- (silent)
SAMD8	10	76910501	76910501	Missense_Mutation	other non-conserving	SNP	T	C	ENST00000542569.1	p.V72A	-
SEPSECS	4	25146448	25146448	Missense_Mutation	other non-conserving	SNP	G	A	ENST00000382103.2	p.T325I	no	NP_058651.3:p.Thr325Ser	T (Thr) > S (Ser)	Missense Variant
SF3B1	2	198266174	198266175	Frame_Shift_Ins	damaging	INS	-	A	ENST00000335508.6	p.K816fs	-
SGK223	8	8185788	8185788	Missense_Mutation	other non-conserving	SNP	G	A	ENST00000520004.1	p.S835F	-
SKOR2	18	44746300	44746300	Missense_Mutation	other non-conserving	SNP	G	A	ENST00000425639.1	p.S1000F	-
SLC22A6	11	62744813	62744833	In_Frame_Del	other non-conserving	DEL	TGCTGCCCACTCGGGCCATGG	-	ENST00000377871.3	p.TMARVGS463del	no
SLC25A10	17	79684041	79684041	Missense_Mutation	other non-conserving	SNP	G	A	ENST00000350690.5	p.R158K	-
SLC26A9	1	205890874	205890874	Silent	Silent	SNP	G	A	ENST00000367135.3	p.I625I	- (silent)
SMC3	10	112343951	112343951	Missense_Mutation	other non-conserving	SNP	G	C	ENST00000361804.4	p.A368P	-
SORBS1	10	97116381	97116381	Silent	Silent	SNP	G	A	ENST00000607232.1	p.F637F	- (silent)
SPAG9	17	49079143	49079143	Nonsense_Mutation	damaging	SNP	C	A	ENST00000262013.7	p.E514*	-
SYNE1	6	152746526	152746526	Missense_Mutation	other non-conserving	SNP	T	C	ENST00000367255.5	p.I1753V	-
SZRD1	1	16717888	16717889	Frame_Shift_Ins	damaging	INS	-	A	ENST00000401088.4	p.E24fs	-
TANC2	17	61497881	61497881	Missense_Mutation	other non-conserving	SNP	C	A	ENST00000424789.2	p.S1513Y	-
TBRG1	11	124495762	124495763	Frame_Shift_Ins	damaging	INS	-	A	ENST00000441174.3	p.K140fs	no
TCP11L1	11	33078758	33078758	Frame_Shift_Del	damaging	DEL	A	-	ENST00000334274.4	p.K132fs	-
TMEM189-UBE2V1	20	48746135	48746135	Silent	Silent	SNP	C	T	ENST00000341698.2	p.V142V	- (silent)
TMUB2	17	42267968	42267968	Missense_Mutation	other non-conserving	SNP	C	A	ENST00000587989.1	p.D234E	-
TSNAXIP1	16	67857613	67857613	Missense_Mutation	other non-conserving	SNP	G	A	ENST00000388833.3	p.G104R	-
TSNAXIP1	16	67857614	67857614	Missense_Mutation	other non-conserving	SNP	G	A	ENST00000388833.3	p.G104E	-
USP24	1	55613374	55613374	Missense_Mutation	other non-conserving	SNP	G	A	ENST00000294383.6	p.P689L	-
VPS41	7	38810819	38810820	Frame_Shift_Ins	damaging	INS	-	T	ENST00000310301.4	p.N388fs	-
VSTM4	10	50227771	50227771	Missense_Mutation	other non-conserving	SNP	T	A	ENST00000332853.4	p.K296I	-
ZNF729	19	22497007	22497007	Missense_Mutation	other non-conserving	SNP	C	T	ENST00000601693.1	p.P263L	no	NP_001229609.1:p.Pro263His	P (Pro) > H (His)	Missense Variant
