# Supplementary material for: From Proteomic Mapping to Invasion-Metastasis-Cascade Systemic Biomarkering and Targeted Drugging of Mutant BRAF-Dependent Human Cutaneous Melanomagenesis
Source: Cancers (Basel). 2021 Apr 22;13(9):2024. doi: 10.3390/cancers13092024 (PMC8122743; doi:10.3390/cancers13092024)
Supplement: Supplementary file 1 [file cancers-13-02024-s001.zip › Table_S1.xlsx]

## Sheet: Sheet1
Accession	Description	Score	Coverage	# Proteins	# Unique Peptides	# Peptides	# PSMs	Area	# AAs	MW [kDa]	calc. pI
P08670	Vimentin OS=Homo sapiens GN=VIM PE=1 SV=4 - [VIME_HUMAN]	1703.82	72.53	4	37	41	614	33669481252	466	53.6191	5.12256
P60709	Actin, cytoplasmic 1 OS=Homo sapiens GN=ACTB PE=1 SV=1 - [ACTB_HUMAN]	1698.64	50.67	6	6	17	595	4.87954e+10	375	41.7097	5.47803
P14618	Pyruvate kinase PKM OS=Homo sapiens GN=PKM PE=1 SV=4 - [KPYM_HUMAN]	1382.95	63.47	1	35	37	486	37324245998	531	57.9	7.84033
P04406	Glyceraldehyde-3-phosphate dehydrogenase OS=Homo sapiens GN=GAPDH PE=1 SV=3 - [G3P_HUMAN]	1193.6	76.42	2	24	24	453	4.56372e+10	335	36.0304	8.45557
Q09666	Neuroblast differentiation-associated protein AHNAK OS=Homo sapiens GN=AHNAK PE=1 SV=2 - [AHNK_HUMAN]	1132.01	61.43	1	190	190	483	3.62534e+09	5890	628.699	6.15088
P06733	Alpha-enolase OS=Homo sapiens GN=ENO1 PE=1 SV=2 - [ENOA_HUMAN]	1131.22	61.98	1	26	27	428	2.70338e+10	434	47.1393	7.38623
P68032	Actin, alpha cardiac muscle 1 OS=Homo sapiens GN=ACTC1 PE=1 SV=1 - [ACTC_HUMAN]	1024.66	36.87	4	6	16	364	37656358088	377	41.9919	5.38916
Q562R1	Beta-actin-like protein 2 OS=Homo sapiens GN=ACTBL2 PE=1 SV=2 - [ACTBL_HUMAN]	950.735	23.14	1	2	8	326	3.02013e+10	376	41.976	5.59229
P07900	Heat shock protein HSP 90-alpha OS=Homo sapiens GN=HSP90AA1 PE=1 SV=5 - [HS90A_HUMAN]	754.29	40.57	4	15	29	275	1.21059e+10	732	84.6067	5.021
Q15149	Plectin OS=Homo sapiens GN=PLEC PE=1 SV=3 - [PLEC_HUMAN]	746.543	28.22	1	94	98	270	1705275417	4684	531.466	5.96045
P08238	Heat shock protein HSP 90-beta OS=Homo sapiens GN=HSP90AB1 PE=1 SV=4 - [HS90B_HUMAN]	743.018	45.72	3	13	32	256	1.2307e+10	724	83.2121	5.03369
P02545	Prelamin-A/C OS=Homo sapiens GN=LMNA PE=1 SV=1 - [LMNA_HUMAN]	639.704	54.52	1	33	33	269	1.82395e+10	664	74.0947	7.02002
P68104	Elongation factor 1-alpha 1 OS=Homo sapiens GN=EEF1A1 PE=1 SV=1 - [EF1A1_HUMAN]	553.39	31.39	2	3	11	208	2.10457e+10	462	50.1091	9.01221
Q05639	Elongation factor 1-alpha 2 OS=Homo sapiens GN=EEF1A2 PE=1 SV=1 - [EF1A2_HUMAN]	502.525	26.57	1	1	9	194	7.63595e+09	463	50.4383	9.02686
P11021	78 kDa glucose-regulated protein OS=Homo sapiens GN=HSPA5 PE=1 SV=2 - [GRP78_HUMAN]	498.381	46.48	1	29	31	196	8.58337e+09	654	72.2884	5.16064
P35580	Myosin-10 OS=Homo sapiens GN=MYH10 PE=1 SV=3 - [MYH10_HUMAN]	491.944	35.63	1	56	64	174	1.93542e+09	1976	228.858	5.5415
P21333	Filamin-A OS=Homo sapiens GN=FLNA PE=1 SV=4 - [FLNA_HUMAN]	480.301	30.75	1	51	55	195	3.34368e+09	2647	280.564	6.06201
Q13813	Spectrin alpha chain, non-erythrocytic 1 OS=Homo sapiens GN=SPTAN1 PE=1 SV=3 - [SPTN1_HUMAN]	479.644	42.23	1	79	79	172	1.1438e+09	2472	284.364	5.35107
P04075	Fructose-bisphosphate aldolase A OS=Homo sapiens GN=ALDOA PE=1 SV=2 - [ALDOA_HUMAN]	477.956	50	1	17	17	276	2.02733e+10	364	39.3953	8.08936
P14625	Endoplasmin OS=Homo sapiens GN=HSP90B1 PE=1 SV=1 - [ENPL_HUMAN]	456.524	43.46	2	29	30	208	4.75263e+09	803	92.4113	4.84326
P06396	Gelsolin OS=Homo sapiens GN=GSN PE=1 SV=1 - [GELS_HUMAN]	434.508	44.25	1	23	23	163	9.67851e+09	782	85.6442	6.27783
P07437	Tubulin beta chain OS=Homo sapiens GN=TUBB PE=1 SV=2 - [TBB5_HUMAN]	383.241	43.69	3	3	18	156	2.40475e+10	444	49.639	4.89404
P35579	Myosin-9 OS=Homo sapiens GN=MYH9 PE=1 SV=4 - [MYH9_HUMAN]	380.072	38.52	1	50	61	158	1.72927e+09	1960	226.392	5.60498
P49327	Fatty acid synthase OS=Homo sapiens GN=FASN PE=1 SV=3 - [FAS_HUMAN]	380.001	24.17	1	42	42	154	1.82213e+10	2511	273.254	6.44287
Q13885	Tubulin beta-2A chain OS=Homo sapiens GN=TUBB2A PE=1 SV=1 - [TBB2A_HUMAN]	359.002	44.49	4	5	18	143	1.73969e+10	445	49.875	4.89404
P11142	Heat shock cognate 71 kDa protein OS=Homo sapiens GN=HSPA8 PE=1 SV=1 - [HSP7C_HUMAN]	341.542	53.72	2	17	26	135	7.65261e+09	646	70.8542	5.51611
P07355	Annexin A2 OS=Homo sapiens GN=ANXA2 PE=1 SV=2 - [ANXA2_HUMAN]	339.82	45.72	2	20	20	134	7.85411e+09	339	38.5798	7.75244
Q13509	Tubulin beta-3 chain OS=Homo sapiens GN=TUBB3 PE=1 SV=2 - [TBB3_HUMAN]	339.779	34.67	1	2	14	140	18829287411	450	50.4003	4.93213
Q01082	Spectrin beta chain, non-erythrocytic 1 OS=Homo sapiens GN=SPTBN1 PE=1 SV=2 - [SPTB2_HUMAN]	329.765	29.48	1	44	46	121	1.16187e+09	2364	274.439	5.56689
O15061	Synemin OS=Homo sapiens GN=SYNM PE=1 SV=2 - [SYNEM_HUMAN]	326.318	43.07	1	45	45	133	1.779e+09	1565	172.663	5.16064
Q00610	Clathrin heavy chain 1 OS=Homo sapiens GN=CLTC PE=1 SV=5 - [CLH1_HUMAN]	324.662	29.67	2	35	35	123	4.06784e+09	1675	191.493	5.69385
P13639	Elongation factor 2 OS=Homo sapiens GN=EEF2 PE=1 SV=4 - [EF2_HUMAN]	317.163	27.62	1	20	20	132	4989480850	858	95.277	6.82959
P00558	Phosphoglycerate kinase 1 OS=Homo sapiens GN=PGK1 PE=1 SV=3 - [PGK1_HUMAN]	315.681	50.84	2	21	21	110	8686929267	417	44.5861	8.104
Q9Y490	Talin-1 OS=Homo sapiens GN=TLN1 PE=1 SV=3 - [TLN1_HUMAN]	306.312	23.53	1	40	41	112	1.54613e+09	2541	269.599	6.07471
P62258	14-3-3 protein epsilon OS=Homo sapiens GN=YWHAE PE=1 SV=1 - [1433E_HUMAN]	296.769	54.51	1	13	15	126	4.66469e+09	255	29.1554	4.7417
O43852	Calumenin OS=Homo sapiens GN=CALU PE=1 SV=2 - [CALU_HUMAN]	286.862	74.29	1	22	22	99	3.652e+09	315	37.0835	4.64014
Q14204	Cytoplasmic dynein 1 heavy chain 1 OS=Homo sapiens GN=DYNC1H1 PE=1 SV=5 - [DYHC1_HUMAN]	284.224	19.2	1	63	63	124	7.58088e+08	4646	532.072	6.40479
P07237	Protein disulfide-isomerase OS=Homo sapiens GN=P4HB PE=1 SV=3 - [PDIA1_HUMAN]	283.603	63.78	2	30	30	132	5.6603e+09	508	57.0807	4.86865
P22314	Ubiquitin-like modifier-activating enzyme 1 OS=Homo sapiens GN=UBA1 PE=1 SV=3 - [UBA1_HUMAN]	281.839	34.22	1	24	24	92	2579107969	1058	117.774	5.75732
P68371	Tubulin beta-4B chain OS=Homo sapiens GN=TUBB4B PE=1 SV=1 - [TBB4B_HUMAN]	281.52	44.49	4	4	19	115	1.23015e+10	445	49.799	4.89404
P63104	14-3-3 protein zeta/delta OS=Homo sapiens GN=YWHAZ PE=1 SV=1 - [1433Z_HUMAN]	272.416	50.61	2	11	16	112	8.90343e+09	245	27.7277	4.79248
O60814	Histone H2B type 1-K OS=Homo sapiens GN=HIST1H2BK PE=1 SV=3 - [H2B1K_HUMAN]	272.254	43.65	10	2	6	154	5358598414	126	13.8816	10.3159
P06576	ATP synthase subunit beta, mitochondrial OS=Homo sapiens GN=ATP5B PE=1 SV=3 - [ATPB_HUMAN]	271.342	63.33	1	20	20	97	6747854645	529	56.5246	5.40186
P22626	Heterogeneous nuclear ribonucleoproteins A2/B1 OS=Homo sapiens GN=HNRNPA2B1 PE=1 SV=2 - [ROA2_HUMAN]	269.021	50.99	1	15	18	100	3.69322e+09	353	37.4067	8.95361
Q9BQE3	Tubulin alpha-1C chain OS=Homo sapiens GN=TUBA1C PE=1 SV=1 - [TBA1C_HUMAN]	268.762	41.2	7	1	13	99	30132508052	449	49.8635	5.09717
P68363	Tubulin alpha-1B chain OS=Homo sapiens GN=TUBA1B PE=1 SV=1 - [TBA1B_HUMAN]	265.857	40.35	8	1	13	99	30132508052	451	50.1196	5.05908
P10809	60 kDa heat shock protein, mitochondrial OS=Homo sapiens GN=HSPD1 PE=1 SV=2 - [CH60_HUMAN]	258.35	50.26	1	22	22	99	4.54964e+09	573	61.0164	5.87158
P43490	Nicotinamide phosphoribosyltransferase OS=Homo sapiens GN=NAMPT PE=1 SV=1 - [NAMPT_HUMAN]	255.896	38.9	1	14	14	96	1.54243e+09	491	55.4866	7.15186
P26038	Moesin OS=Homo sapiens GN=MSN PE=1 SV=3 - [MOES_HUMAN]	255.462	50.43	1	19	29	115	1.55916e+09	577	67.7778	6.40479
P04083	Annexin A1 OS=Homo sapiens GN=ANXA1 PE=1 SV=2 - [ANXA1_HUMAN]	249.998	47.69	1	15	15	85	7.23857e+09	346	38.69	7.02002
P23246	Splicing factor, proline- and glutamine-rich OS=Homo sapiens GN=SFPQ PE=1 SV=2 - [SFPQ_HUMAN]	248.518	24.33	1	12	14	81	2.86253e+09	707	76.1016	9.43701
P60842	Eukaryotic initiation factor 4A-I OS=Homo sapiens GN=EIF4A1 PE=1 SV=1 - [IF4A1_HUMAN]	248.353	34.73	1	5	14	89	3007611708	406	46.1246	5.47803
P12814	Alpha-actinin-1 OS=Homo sapiens GN=ACTN1 PE=1 SV=2 - [ACTN1_HUMAN]	242.35	35.09	1	21	29	89	1.84359e+09	892	102.993	5.41455
P08758	Annexin A5 OS=Homo sapiens GN=ANXA5 PE=1 SV=2 - [ANXA5_HUMAN]	242.122	54.37	1	14	14	99	7776235387	320	35.9144	5.04639
P06899	Histone H2B type 1-J OS=Homo sapiens GN=HIST1H2BJ PE=1 SV=3 - [H2B1J_HUMAN]	239.653	43.65	8	2	6	119	5.08351e+09	126	13.8956	10.3159
P21796	Voltage-dependent anion-selective channel protein 1 OS=Homo sapiens GN=VDAC1 PE=1 SV=2 - [VDAC1_HUMAN]	238.272	38.52	1	10	10	77	2.02615e+09	283	30.7536	8.54346
O43707	Alpha-actinin-4 OS=Homo sapiens GN=ACTN4 PE=1 SV=2 - [ACTN4_HUMAN]	234.398	43.91	1	24	31	91	2.37277e+09	911	104.788	5.43994
P29401	Transketolase OS=Homo sapiens GN=TKT PE=1 SV=3 - [TKT_HUMAN]	226.314	38.04	1	18	18	89	7.56714e+09	623	67.8347	7.66455
P31943	Heterogeneous nuclear ribonucleoprotein H OS=Homo sapiens GN=HNRNPH1 PE=1 SV=4 - [HNRH1_HUMAN]	220.398	40.53	1	6	12	83	4.23341e+09	449	49.1984	6.30322
P25705	ATP synthase subunit alpha, mitochondrial OS=Homo sapiens GN=ATP5A1 PE=1 SV=1 - [ATPA_HUMAN]	220.271	39.24	1	19	19	93	5.48774e+09	553	59.7136	9.12939
P09211	Glutathione S-transferase P OS=Homo sapiens GN=GSTP1 PE=1 SV=2 - [GSTP1_HUMAN]	219.27	65.24	1	11	11	76	7.58667e+09	210	23.341	5.64307
P09104	Gamma-enolase OS=Homo sapiens GN=ENO2 PE=1 SV=3 - [ENOG_HUMAN]	218.413	22.12	1	5	6	75	1.14706e+10	434	47.239	5.03369
Q9NZM1	Myoferlin OS=Homo sapiens GN=MYOF PE=1 SV=1 - [MYOF_HUMAN]	216.456	31	2	49	49	88	957888518	2061	234.561	6.17627
P07195	L-lactate dehydrogenase B chain OS=Homo sapiens GN=LDHB PE=1 SV=2 - [LDHB_HUMAN]	212.332	37.43	2	12	13	98	2381993205	334	36.6151	6.04932
P00338	L-lactate dehydrogenase A chain OS=Homo sapiens GN=LDHA PE=1 SV=2 - [LDHA_HUMAN]	206.831	50	2	17	18	114	2.39078e+09	332	36.6654	8.26514
Q14240	Eukaryotic initiation factor 4A-II OS=Homo sapiens GN=EIF4A2 PE=1 SV=2 - [IF4A2_HUMAN]	205.416	34.64	1	3	12	76	2.59572e+09	407	46.3728	5.47803
P13667	Protein disulfide-isomerase A4 OS=Homo sapiens GN=PDIA4 PE=1 SV=2 - [PDIA4_HUMAN]	202.414	44.34	1	33	33	95	2.90916e+09	645	72.887	5.07178
P23528	Cofilin-1 OS=Homo sapiens GN=CFL1 PE=1 SV=3 - [COF1_HUMAN]	197.688	44.58	1	4	7	71	10986633810	166	18.4907	8.08936
Q16555	Dihydropyrimidinase-related protein 2 OS=Homo sapiens GN=DPYSL2 PE=1 SV=1 - [DPYL2_HUMAN]	196.357	45.1	1	13	16	71	1.69792e+09	572	62.2546	6.37939
P09651	Heterogeneous nuclear ribonucleoprotein A1 OS=Homo sapiens GN=HNRNPA1 PE=1 SV=5 - [ROA1_HUMAN]	192.6	38.44	2	11	14	82	2.43231e+09	372	38.7231	9.12939
Q58FF7	Putative heat shock protein HSP 90-beta-3 OS=Homo sapiens GN=HSP90AB3P PE=5 SV=1 - [H90B3_HUMAN]	192.325	17.25	2	1	13	73	6.19733e+09	597	68.282	4.79248
P30101	Protein disulfide-isomerase A3 OS=Homo sapiens GN=PDIA3 PE=1 SV=4 - [PDIA3_HUMAN]	191.674	46.14	1	21	21	89	3903140823	505	56.7468	6.354
P19338	Nucleolin OS=Homo sapiens GN=NCL PE=1 SV=3 - [NUCL_HUMAN]	189.945	34.37	1	20	20	87	2.3689e+09	710	76.5684	4.70361
P55072	Transitional endoplasmic reticulum ATPase OS=Homo sapiens GN=VCP PE=1 SV=4 - [TERA_HUMAN]	187.98	30.77	1	18	19	75	2.26333e+09	806	89.2657	5.26221
P06748	Nucleophosmin OS=Homo sapiens GN=NPM1 PE=1 SV=2 - [NPM_HUMAN]	186.843	41.84	1	10	10	58	6.42574e+09	294	32.5548	4.77979
P62937	Peptidyl-prolyl cis-trans isomerase A OS=Homo sapiens GN=PPIA PE=1 SV=2 - [PPIA_HUMAN]	185.183	56.36	1	9	9	83	28400433102	165	18.0009	7.81104
Q14697	Neutral alpha-glucosidase AB OS=Homo sapiens GN=GANAB PE=1 SV=3 - [GANAB_HUMAN]	184.991	32.2	1	22	22	80	3.37404e+09	944	106.807	6.13818
Q15233	Non-POU domain-containing octamer-binding protein OS=Homo sapiens GN=NONO PE=1 SV=4 - [NONO_HUMAN]	181.875	39.92	1	14	16	70	2.63194e+09	471	54.1973	8.95361
P14866	Heterogeneous nuclear ribonucleoprotein L OS=Homo sapiens GN=HNRNPL PE=1 SV=2 - [HNRPL_HUMAN]	177.744	42.11	1	14	14	56	2332503083	589	64.0924	8.22119
P51149	Ras-related protein Rab-7a OS=Homo sapiens GN=RAB7A PE=1 SV=1 - [RAB7A_HUMAN]	177.582	57	1	13	13	70	3.84717e+09	207	23.4748	6.69775
Q08211	ATP-dependent RNA helicase A OS=Homo sapiens GN=DHX9 PE=1 SV=4 - [DHX9_HUMAN]	175.871	26.06	1	21	21	68	2061792409	1270	140.869	6.84424
P13929	Beta-enolase OS=Homo sapiens GN=ENO3 PE=1 SV=5 - [ENOB_HUMAN]	174.021	7.37	1	1	2	60	1.67668e+10	434	46.9573	7.7085
P40926	Malate dehydrogenase, mitochondrial OS=Homo sapiens GN=MDH2 PE=1 SV=3 - [MDHM_HUMAN]	171.11	28.4	1	7	7	69	5.65871e+09	338	35.4807	8.67529
Q16658	Fascin OS=Homo sapiens GN=FSCN1 PE=1 SV=3 - [FSCN1_HUMAN]	168.989	42.19	1	16	16	64	2.14951e+09	493	54.4961	7.23975
P40227	T-complex protein 1 subunit zeta OS=Homo sapiens GN=CCT6A PE=1 SV=3 - [TCPZ_HUMAN]	167.236	37.1	2	14	14	61	2.03445e+09	531	57.9876	6.68311
P52907	F-actin-capping protein subunit alpha-1 OS=Homo sapiens GN=CAPZA1 PE=1 SV=3 - [CAZA1_HUMAN]	165.761	42.66	1	7	10	61	1.35171e+09	286	32.9023	5.69385
P50454	Serpin H1 OS=Homo sapiens GN=SERPINH1 PE=1 SV=2 - [SERPH_HUMAN]	164.852	54.78	1	19	19	60	4.72558e+09	418	46.4112	8.68994
P04843	Dolichyl-diphosphooligosaccharide--protein glycosyltransferase subunit 1 OS=Homo sapiens GN=RPN1 PE=1 SV=1 - [RPN1_HUMAN]	164.396	40.03	1	19	19	70	2.46782e+09	607	68.5268	6.37939
P07737	Profilin-1 OS=Homo sapiens GN=PFN1 PE=1 SV=2 - [PROF1_HUMAN]	162.917	58.57	1	9	9	81	1.39146e+10	140	15.0446	8.26514
Q12906	Interleukin enhancer-binding factor 3 OS=Homo sapiens GN=ILF3 PE=1 SV=3 - [ILF3_HUMAN]	162.314	46.76	2	23	23	65	1599087306	894	95.2791	8.76318
P49411	Elongation factor Tu, mitochondrial OS=Homo sapiens GN=TUFM PE=1 SV=2 - [EFTU_HUMAN]	161.72	43.58	1	16	16	60	2.42336e+09	452	49.5102	7.60596
P18669	Phosphoglycerate mutase 1 OS=Homo sapiens GN=PGAM1 PE=1 SV=2 - [PGAM1_HUMAN]	158.676	52.36	3	11	11	64	2.33963e+09	254	28.7858	7.18115
Q6UVK1	Chondroitin sulfate proteoglycan 4 OS=Homo sapiens GN=CSPG4 PE=1 SV=2 - [CSPG4_HUMAN]	157.021	20.84	1	27	27	59	757093296	2322	250.382	5.46533
P23396	40S ribosomal protein S3 OS=Homo sapiens GN=RPS3 PE=1 SV=2 - [RS3_HUMAN]	153.393	49.38	1	11	11	54	1176474345	243	26.6714	9.65674
P04844	Dolichyl-diphosphooligosaccharide--protein glycosyltransferase subunit 2 OS=Homo sapiens GN=RPN2 PE=1 SV=3 - [RPN2_HUMAN]	152.219	32.17	1	14	14	58	1.81224e+09	631	69.241	5.69385
O60506	Heterogeneous nuclear ribonucleoprotein Q OS=Homo sapiens GN=SYNCRIP PE=1 SV=2 - [HNRPQ_HUMAN]	151.475	38.84	1	16	19	65	1.36875e+09	623	69.5596	8.5874
P27797	Calreticulin OS=Homo sapiens GN=CALR PE=1 SV=1 - [CALR_HUMAN]	150.716	49.88	1	14	14	64	2.31765e+09	417	48.1118	4.43701
P04908	Histone H2A type 1-B/E OS=Homo sapiens GN=HIST1H2AB PE=1 SV=2 - [H2A1B_HUMAN]	150.47	63.08	4	1	8	51	8731934950	130	14.127	11.0483
Q9BUF5	Tubulin beta-6 chain OS=Homo sapiens GN=TUBB6 PE=1 SV=1 - [TBB6_HUMAN]	149.447	34.75	1	5	13	69	2.29441e+09	446	49.825	4.88135
P05141	ADP/ATP translocase 2 OS=Homo sapiens GN=SLC25A5 PE=1 SV=7 - [ADT2_HUMAN]	148.241	14.77	2	3	4	67	2.44834e+09	298	32.8312	9.68604
P52272	Heterogeneous nuclear ribonucleoprotein M OS=Homo sapiens GN=HNRNPM PE=1 SV=3 - [HNRPM_HUMAN]	145.171	28.63	1	15	15	58	1.33331e+09	730	77.4643	8.70459
Q7KZF4	Staphylococcal nuclease domain-containing protein 1 OS=Homo sapiens GN=SND1 PE=1 SV=1 - [SND1_HUMAN]	143.174	28.24	1	19	19	60	1.21297e+09	910	101.934	7.1665
P48681	Nestin OS=Homo sapiens GN=NES PE=1 SV=2 - [NEST_HUMAN]	142.226	36.03	1	35	35	60	8.77745e+08	1621	177.332	4.36084
P0CG48	Polyubiquitin-C OS=Homo sapiens GN=UBC PE=1 SV=3 - [UBC_HUMAN]	141.415	52.55	4	4	4	67	2.03284e+10	685	76.9915	7.66455
Q15019	Septin-2 OS=Homo sapiens GN=SEPT2 PE=1 SV=1 - [SEPT2_HUMAN]	141.228	50.69	1	13	13	50	1.95412e+09	361	41.4613	6.59521
P46940	Ras GTPase-activating-like protein IQGAP1 OS=Homo sapiens GN=IQGAP1 PE=1 SV=1 - [IQGA1_HUMAN]	136.897	26.07	2	27	27	57	671327206	1657	189.134	6.48096
Q00839	Heterogeneous nuclear ribonucleoprotein U OS=Homo sapiens GN=HNRNPU PE=1 SV=6 - [HNRPU_HUMAN]	136.659	26.55	1	15	15	60	5.55733e+09	825	90.528	5.99854
P54652	Heat shock-related 70 kDa protein 2 OS=Homo sapiens GN=HSPA2 PE=1 SV=1 - [HSP72_HUMAN]	136.637	23.63	2	3	12	59	7.65261e+09	639	69.9779	5.74463
P39023	60S ribosomal protein L3 OS=Homo sapiens GN=RPL3 PE=1 SV=2 - [RL3_HUMAN]	134.456	40.69	2	14	14	67	1.53593e+09	403	46.0798	10.1841
O75083	WD repeat-containing protein 1 OS=Homo sapiens GN=WDR1 PE=1 SV=4 - [WDR1_HUMAN]	134.361	36.63	1	15	15	53	2.27523e+09	606	66.1519	6.65381
Q6FI13	Histone H2A type 2-A OS=Homo sapiens GN=HIST2H2AA3 PE=1 SV=3 - [H2A2A_HUMAN]	133.507	63.08	3	2	8	49	8731934950	130	14.0869	10.9019
P40939	Trifunctional enzyme subunit alpha, mitochondrial OS=Homo sapiens GN=HADHA PE=1 SV=2 - [ECHA_HUMAN]	133.483	36.3	1	20	20	55	1.22348e+09	763	82.9469	9.0415
P61978	Heterogeneous nuclear ribonucleoprotein K OS=Homo sapiens GN=HNRNPK PE=1 SV=1 - [HNRPK_HUMAN]	132.5	34.34	1	12	12	58	5.27126e+09	463	50.9444	5.5415
P16104	Histone H2AX OS=Homo sapiens GN=H2AFX PE=1 SV=2 - [H2AX_HUMAN]	130.343	41.26	2	1	5	41	8534762338	143	15.1354	10.7407
Q07065	Cytoskeleton-associated protein 4 OS=Homo sapiens GN=CKAP4 PE=1 SV=2 - [CKAP4_HUMAN]	129.923	28.9	1	13	13	44	1.58591e+09	602	65.9827	5.92236
P23381	Tryptophan--tRNA ligase, cytoplasmic OS=Homo sapiens GN=WARS PE=1 SV=2 - [SYWC_HUMAN]	129.566	18.26	1	7	7	58	286106627	471	53.1316	6.22705
P27348	14-3-3 protein theta OS=Homo sapiens GN=YWHAQ PE=1 SV=1 - [1433T_HUMAN]	128.517	35.51	1	7	11	56	4.42332e+09	245	27.7468	4.77979
P15559	NAD(P)H dehydrogenase [quinone] 1 OS=Homo sapiens GN=NQO1 PE=1 SV=1 - [NQO1_HUMAN]	127.868	27.01	1	8	8	43	4245369459	274	30.848	8.88037
P35241	Radixin OS=Homo sapiens GN=RDX PE=1 SV=1 - [RADI_HUMAN]	127.292	44.25	2	11	21	71	8.66069e+08	583	68.5214	6.3667
P61247	40S ribosomal protein S3a OS=Homo sapiens GN=RPS3A PE=1 SV=2 - [RS3A_HUMAN]	127.101	30.68	1	8	8	50	7.25189e+08	264	29.9257	9.72998
P12956	X-ray repair cross-complementing protein 6 OS=Homo sapiens GN=XRCC6 PE=1 SV=2 - [XRCC6_HUMAN]	126.914	42.53	1	20	20	49	1.03405e+09	609	69.7991	6.63916
P78527	DNA-dependent protein kinase catalytic subunit OS=Homo sapiens GN=PRKDC PE=1 SV=3 - [PRKDC_HUMAN]	126.616	10.37	1	32	32	53	9.73793e+08	4128	468.788	7.12256
P31939	Bifunctional purine biosynthesis protein PURH OS=Homo sapiens GN=ATIC PE=1 SV=3 - [PUR9_HUMAN]	126.441	37.84	1	17	17	51	9.0013e+08	592	64.5753	6.7124
O75369	Filamin-B OS=Homo sapiens GN=FLNB PE=1 SV=2 - [FLNB_HUMAN]	125.585	22.41	1	29	33	56	3.57301e+08	2602	277.99	5.73193
Q92597	Protein NDRG1 OS=Homo sapiens GN=NDRG1 PE=1 SV=1 - [NDRG1_HUMAN]	125.242	27.41	1	6	6	36	8.85783e+08	394	42.8077	5.8208
A5A3E0	POTE ankyrin domain family member F OS=Homo sapiens GN=POTEF PE=1 SV=2 - [POTEF_HUMAN]	123.457	6.88	5	1	5	47	3.01056e+10	1075	121.367	6.20166
P78371	T-complex protein 1 subunit beta OS=Homo sapiens GN=CCT2 PE=1 SV=4 - [TCPB_HUMAN]	122.69	44.86	1	16	16	61	1.48382e+09	535	57.4521	6.45557
P60174	Triosephosphate isomerase OS=Homo sapiens GN=TPI1 PE=1 SV=3 - [TPIS_HUMAN]	122.213	40.56	1	9	9	45	1.32551e+10	286	30.7717	5.92236
P55795	Heterogeneous nuclear ribonucleoprotein H2 OS=Homo sapiens GN=HNRNPH2 PE=1 SV=1 - [HNRH2_HUMAN]	122.066	31.85	1	5	10	51	1.99567e+09	449	49.2323	6.30322
P38646	Stress-70 protein, mitochondrial OS=Homo sapiens GN=HSPA9 PE=1 SV=2 - [GRP75_HUMAN]	121.043	23.86	1	14	14	45	1583344783	679	73.6348	6.16357
P46821	Microtubule-associated protein 1B OS=Homo sapiens GN=MAP1B PE=1 SV=2 - [MAP1B_HUMAN]	116.094	21.23	1	26	26	41	6.57445e+08	2468	270.468	4.80518
Q00341	Vigilin OS=Homo sapiens GN=HDLBP PE=1 SV=2 - [VIGLN_HUMAN]	115.735	28	1	23	23	51	5.15451e+08	1268	141.368	6.87354
P27824	Calnexin OS=Homo sapiens GN=CANX PE=1 SV=2 - [CALX_HUMAN]	112.976	26.52	1	16	16	50	3.49718e+09	592	67.5259	4.60205
P61981	14-3-3 protein gamma OS=Homo sapiens GN=YWHAG PE=1 SV=2 - [1433G_HUMAN]	112.554	28.74	2	3	7	57	4.43452e+09	247	28.2849	4.89404
P07814	Bifunctional glutamate/proline--tRNA ligase OS=Homo sapiens GN=EPRS PE=1 SV=5 - [SYEP_HUMAN]	112.227	20.9	1	18	18	49	7.17762e+08	1512	170.483	7.32764
Q15084	Protein disulfide-isomerase A6 OS=Homo sapiens GN=PDIA6 PE=1 SV=1 - [PDIA6_HUMAN]	112.193	35.68	1	13	13	50	2538705387	440	48.0913	5.08447
P02751	Fibronectin OS=Homo sapiens GN=FN1 PE=1 SV=4 - [FINC_HUMAN]	111.095	19.78	1	27	27	42	7.19118e+08	2386	262.46	5.70654
P52597	Heterogeneous nuclear ribonucleoprotein F OS=Homo sapiens GN=HNRNPF PE=1 SV=3 - [HNRPF_HUMAN]	111.085	29.88	1	6	8	46	1.93274e+09	415	45.6429	5.57959
P17661	Desmin OS=Homo sapiens GN=DES PE=1 SV=3 - [DESM_HUMAN]	110.792	10	3	1	5	42	6.28461e+08	470	53.5032	5.2749
P11216	Glycogen phosphorylase, brain form OS=Homo sapiens GN=PYGB PE=1 SV=5 - [PYGB_HUMAN]	110.605	34.64	3	24	24	55	1.50754e+09	843	96.6345	6.85889
P53396	ATP-citrate synthase OS=Homo sapiens GN=ACLY PE=1 SV=3 - [ACLY_HUMAN]	110.046	24.43	1	19	19	48	1.71411e+09	1101	120.762	7.32764
P62158	Calmodulin OS=Homo sapiens GN=CALM1 PE=1 SV=2 - [CALM_HUMAN]	109.933	71.81	1	6	6	36	1744927905	149	16.8268	4.22119
P23284	Peptidyl-prolyl cis-trans isomerase B OS=Homo sapiens GN=PPIB PE=1 SV=2 - [PPIB_HUMAN]	109.157	61.11	1	15	15	52	2.64398e+09	216	23.7275	9.40771
P11940	Polyadenylate-binding protein 1 OS=Homo sapiens GN=PABPC1 PE=1 SV=2 - [PABP1_HUMAN]	108.994	31.92	4	7	17	47	1.30818e+09	636	70.6259	9.49561
P47755	F-actin-capping protein subunit alpha-2 OS=Homo sapiens GN=CAPZA2 PE=1 SV=3 - [CAZA2_HUMAN]	107.779	37.41	1	3	6	42	580047639	286	32.9286	5.84619
Q9Y4L1	Hypoxia up-regulated protein 1 OS=Homo sapiens GN=HYOU1 PE=1 SV=1 - [HYOU1_HUMAN]	106.96	37.14	1	20	20	52	1.14335e+09	999	111.266	5.22412
P22392	Nucleoside diphosphate kinase B OS=Homo sapiens GN=NME2 PE=1 SV=1 - [NDKB_HUMAN]	106.604	38.16	2	3	5	44	1.98245e+09	152	17.2869	8.41162
P62805	Histone H4 OS=Homo sapiens GN=HIST1H4A PE=1 SV=2 - [H4_HUMAN]	106.114	57.28	1	10	10	35	3.06665e+09	103	11.3604	11.356
P20618	Proteasome subunit beta type-1 OS=Homo sapiens GN=PSMB1 PE=1 SV=2 - [PSB1_HUMAN]	106.066	29.05	1	6	6	40	3.47475e+08	241	26.4724	8.1333
P17931	Galectin-3 OS=Homo sapiens GN=LGALS3 PE=1 SV=5 - [LEG3_HUMAN]	105.122	22.4	1	5	5	51	3.62251e+09	250	26.1361	8.55811
P06744	Glucose-6-phosphate isomerase OS=Homo sapiens GN=GPI PE=1 SV=4 - [G6PI_HUMAN]	104.859	33.15	1	12	12	43	2457408209	558	63.1072	8.32373
P17987	T-complex protein 1 subunit alpha OS=Homo sapiens GN=TCP1 PE=1 SV=1 - [TCPA_HUMAN]	104.203	29.5	1	12	12	45	1.24613e+09	556	60.3056	6.11279
P01903	HLA class II histocompatibility antigen, DR alpha chain OS=Homo sapiens GN=HLA-DRA PE=1 SV=1 - [DRA_HUMAN]	103.94	21.26	2	5	5	35	1.11215e+09	254	28.5887	4.99561
P22061	Protein-L-isoaspartate(D-aspartate) O-methyltransferase OS=Homo sapiens GN=PCMT1 PE=1 SV=4 - [PIMT_HUMAN]	103.781	46.26	1	9	9	47	1.60943e+09	227	24.6206	7.21045
P13010	X-ray repair cross-complementing protein 5 OS=Homo sapiens GN=XRCC5 PE=1 SV=3 - [XRCC5_HUMAN]	102.969	30.33	1	16	16	40	1.0548e+09	732	82.6523	5.80811
Q9UHD8	Septin-9 OS=Homo sapiens GN=SEPT9 PE=1 SV=2 - [SEPT9_HUMAN]	102.739	25.77	1	9	9	35	5.7495e+08	586	65.3608	8.96826
P39656	Dolichyl-diphosphooligosaccharide--protein glycosyltransferase 48 kDa subunit OS=Homo sapiens GN=DDOST PE=1 SV=4 - [OST48_HUMAN]	102.115	39.04	1	10	10	54	1113733629	456	50.769	6.55127
Q96I24	Far upstream element-binding protein 3 OS=Homo sapiens GN=FUBP3 PE=1 SV=2 - [FUBP3_HUMAN]	100.776	41.61	1	12	13	44	3.40991e+08	572	61.6022	8.38232
P49368	T-complex protein 1 subunit gamma OS=Homo sapiens GN=CCT3 PE=1 SV=4 - [TCPG_HUMAN]	100.594	37.06	1	16	16	44	2.13699e+09	545	60.4953	6.49365
P55884	Eukaryotic translation initiation factor 3 subunit B OS=Homo sapiens GN=EIF3B PE=1 SV=3 - [EIF3B_HUMAN]	100.476	25.06	1	13	13	48	8.24695e+08	814	92.4238	4.99561
P12270	Nucleoprotein TPR OS=Homo sapiens GN=TPR PE=1 SV=3 - [TPR_HUMAN]	99.9498	15.62	1	25	25	37	2.95729e+08	2363	267.131	5.021
Q03252	Lamin-B2 OS=Homo sapiens GN=LMNB2 PE=1 SV=3 - [LMNB2_HUMAN]	99.1577	27.83	1	16	17	55	1.0038e+09	600	67.6475	5.35107
P04792	Heat shock protein beta-1 OS=Homo sapiens GN=HSPB1 PE=1 SV=2 - [HSPB1_HUMAN]	99.0629	47.8	1	8	8	35	4.77927e+09	205	22.7685	6.40479
P84103	Serine/arginine-rich splicing factor 3 OS=Homo sapiens GN=SRSF3 PE=1 SV=1 - [SRSF3_HUMAN]	98.7811	24.39	1	3	4	40	1.57524e+09	164	19.3179	11.6489
P61106	Ras-related protein Rab-14 OS=Homo sapiens GN=RAB14 PE=1 SV=4 - [RAB14_HUMAN]	98.4036	59.53	10	10	12	36	1293647450	215	23.8819	6.21436
P29692	Elongation factor 1-delta OS=Homo sapiens GN=EEF1D PE=1 SV=5 - [EF1D_HUMAN]	98.0272	28.83	1	6	7	29	6.43061e+08	281	31.1028	5.0083
P10253	Lysosomal alpha-glucosidase OS=Homo sapiens GN=GAA PE=1 SV=4 - [LYAG_HUMAN]	97.5117	24.16	1	15	15	35	9.48726e+08	952	105.257	5.99854
P23526	Adenosylhomocysteinase OS=Homo sapiens GN=AHCY PE=1 SV=4 - [SAHH_HUMAN]	96.8578	35.88	1	12	13	44	6.79428e+08	432	47.6852	6.34131
Q7Z6Z7	E3 ubiquitin-protein ligase HUWE1 OS=Homo sapiens GN=HUWE1 PE=1 SV=3 - [HUWE1_HUMAN]	96.6111	7.43	1	18	18	35	2.03412e+08	4374	481.589	5.22412
Q9BSJ8	Extended synaptotagmin-1 OS=Homo sapiens GN=ESYT1 PE=1 SV=1 - [ESYT1_HUMAN]	96.1301	22.37	1	17	17	37	940720231	1104	122.78	5.8335
Q01518	Adenylyl cyclase-associated protein 1 OS=Homo sapiens GN=CAP1 PE=1 SV=5 - [CAP1_HUMAN]	95.7162	31.16	1	10	10	32	8.74213e+08	475	51.8687	8.06006
P24821	Tenascin OS=Homo sapiens GN=TNC PE=1 SV=3 - [TENA_HUMAN]	94.7572	14.31	1	20	20	39	6.3108e+08	2201	240.7	4.89404
P35637	RNA-binding protein FUS OS=Homo sapiens GN=FUS PE=1 SV=1 - [FUS_HUMAN]	94.4984	19.2	1	5	6	37	1.63238e+09	526	53.3938	9.36377
Q92945	Far upstream element-binding protein 2 OS=Homo sapiens GN=KHSRP PE=1 SV=4 - [FUBP2_HUMAN]	93.3569	25.46	1	13	13	27	711965120	711	73.07	7.29834
Q99623	Prohibitin-2 OS=Homo sapiens GN=PHB2 PE=1 SV=2 - [PHB2_HUMAN]	92.6195	40.8	1	9	9	44	7.92491e+08	299	33.2759	9.83252
P48643	T-complex protein 1 subunit epsilon OS=Homo sapiens GN=CCT5 PE=1 SV=1 - [TCPE_HUMAN]	91.7114	40.3	1	13	13	43	1.08785e+09	541	59.6328	5.65576
P07108	Acyl-CoA-binding protein OS=Homo sapiens GN=DBI PE=1 SV=2 - [ACBP_HUMAN]	91.1868	41.38	1	2	2	35	7.62743e+09	87	10.038	6.56592
P12268	Inosine-5'-monophosphate dehydrogenase 2 OS=Homo sapiens GN=IMPDH2 PE=1 SV=2 - [IMDH2_HUMAN]	90.5429	25.1	1	13	13	35	5.26414e+08	514	55.7696	6.90283
Q71DI3	Histone H3.2 OS=Homo sapiens GN=HIST2H3A PE=1 SV=3 - [H32_HUMAN]	89.9817	56.62	5	7	7	40	8.97423e+08	136	15.3785	11.2681
P31946	14-3-3 protein beta/alpha OS=Homo sapiens GN=YWHAB PE=1 SV=3 - [1433B_HUMAN]	87.8402	32.11	1	3	8	47	4.55523e+09	246	28.0648	4.83057
P62701	40S ribosomal protein S4, X isoform OS=Homo sapiens GN=RPS4X PE=1 SV=2 - [RS4X_HUMAN]	86.9885	33.46	3	10	10	31	3054354572	263	29.5791	10.1548
P61313	60S ribosomal protein L15 OS=Homo sapiens GN=RPL15 PE=1 SV=2 - [RL15_HUMAN]	86.2135	30.88	1	6	6	39	6.61937e+08	204	24.1311	11.6196
Q16891	MICOS complex subunit MIC60 OS=Homo sapiens GN=IMMT PE=1 SV=1 - [MIC60_HUMAN]	85.989	23.88	1	15	15	38	5.87889e+08	758	83.6264	6.48096
P43243	Matrin-3 OS=Homo sapiens GN=MATR3 PE=1 SV=2 - [MATR3_HUMAN]	85.7355	23.02	1	15	15	39	1.36319e+09	847	94.5648	6.25244
P38919	Eukaryotic initiation factor 4A-III OS=Homo sapiens GN=EIF4A3 PE=1 SV=4 - [IF4A3_HUMAN]	85.0021	33.09	1	7	10	32	1.48225e+09	411	46.8412	6.72705
P38606	V-type proton ATPase catalytic subunit A OS=Homo sapiens GN=ATP6V1A PE=1 SV=2 - [VATA_HUMAN]	84.6875	30.96	1	14	14	30	8.8705e+08	617	68.2605	5.51611
P46783	40S ribosomal protein S10 OS=Homo sapiens GN=RPS10 PE=1 SV=1 - [RS10_HUMAN]	84.4884	29.7	2	7	7	30	1.41176e+09	165	18.8859	10.1548
P26599	Polypyrimidine tract-binding protein 1 OS=Homo sapiens GN=PTBP1 PE=1 SV=1 - [PTBP1_HUMAN]	84.0158	37.48	1	10	10	35	368247860	531	57.1856	9.17334
Q13263	Transcription intermediary factor 1-beta OS=Homo sapiens GN=TRIM28 PE=1 SV=5 - [TIF1B_HUMAN]	83.8015	37.72	1	18	18	42	1.10651e+09	835	88.4934	5.77002
P63220	40S ribosomal protein S21 OS=Homo sapiens GN=RPS21 PE=1 SV=1 - [RS21_HUMAN]	83.5244	21.69	1	2	2	19	1.59963e+09	83	9.10557	8.49951
Q92599	Septin-8 OS=Homo sapiens GN=SEPT8 PE=1 SV=4 - [SEPT8_HUMAN]	82.612	18.22	2	4	7	32	3.87044e+08	483	55.7211	6.27783
P16152	Carbonyl reductase [NADPH] 1 OS=Homo sapiens GN=CBR1 PE=1 SV=3 - [CBR1_HUMAN]	82.5256	42.6	1	5	8	30	2.30818e+09	277	30.3559	8.32373
Q9NYU2	UDP-glucose:glycoprotein glucosyltransferase 1 OS=Homo sapiens GN=UGGT1 PE=1 SV=3 - [UGGG1_HUMAN]	82.4887	21.8	1	18	18	31	5.97083e+08	1555	177.078	5.63037
Q9UNX3	60S ribosomal protein L26-like 1 OS=Homo sapiens GN=RPL26L1 PE=1 SV=1 - [RL26L_HUMAN]	82.3239	29.66	1	1	5	27	3.41168e+08	145	17.2456	10.5503
P53621	Coatomer subunit alpha OS=Homo sapiens GN=COPA PE=1 SV=2 - [COPA_HUMAN]	82.1036	16.34	1	12	12	37	6.45968e+08	1224	138.258	7.66455
P00367	Glutamate dehydrogenase 1, mitochondrial OS=Homo sapiens GN=GLUD1 PE=1 SV=2 - [DHE3_HUMAN]	81.1322	27.78	1	7	13	33	6.50921e+08	558	61.3592	7.79639
O43390	Heterogeneous nuclear ribonucleoprotein R OS=Homo sapiens GN=HNRNPR PE=1 SV=1 - [HNRPR_HUMAN]	80.2539	28.59	1	12	15	44	1.12058e+09	633	70.8993	8.1333
P13473	Lysosome-associated membrane glycoprotein 2 OS=Homo sapiens GN=LAMP2 PE=1 SV=2 - [LAMP2_HUMAN]	80.239	9.27	1	3	3	33	1.90485e+08	410	44.9323	5.63037
P49755	Transmembrane emp24 domain-containing protein 10 OS=Homo sapiens GN=TMED10 PE=1 SV=2 - [TMEDA_HUMAN]	79.8367	34.25	1	7	7	32	1.85828e+09	219	24.96	7.44482
P47895	Aldehyde dehydrogenase family 1 member A3 OS=Homo sapiens GN=ALDH1A3 PE=1 SV=2 - [AL1A3_HUMAN]	79.7871	25.39	2	9	9	31	1.02905e+09	512	56.0728	7.25439
P61254	60S ribosomal protein L26 OS=Homo sapiens GN=RPL26 PE=1 SV=1 - [RL26_HUMAN]	79.7466	29.66	1	1	5	26	6.9721e+08	145	17.2475	10.5503
Q58FG0	Putative heat shock protein HSP 90-alpha A5 OS=Homo sapiens GN=HSP90AA5P PE=1 SV=1 - [HS905_HUMAN]	79.5782	25.45	1	2	6	40	1.86687e+08	334	38.7138	6.56592
Q99460	26S proteasome non-ATPase regulatory subunit 1 OS=Homo sapiens GN=PSMD1 PE=1 SV=2 - [PSMD1_HUMAN]	79.4039	23.29	1	15	15	29	3.42632e+08	953	105.769	5.38916
Q68CZ2	Tensin-3 OS=Homo sapiens GN=TNS3 PE=1 SV=2 - [TENS3_HUMAN]	78.6671	23.81	3	16	16	29	7.20133e+08	1445	155.169	6.81494
P05023	Sodium/potassium-transporting ATPase subunit alpha-1 OS=Homo sapiens GN=ATP1A1 PE=1 SV=1 - [AT1A1_HUMAN]	77.6856	27.57	5	20	21	36	6.37962e+08	1023	112.824	5.49072
Q92841	Probable ATP-dependent RNA helicase DDX17 OS=Homo sapiens GN=DDX17 PE=1 SV=2 - [DDX17_HUMAN]	77.3436	20.58	1	10	13	30	1.83606e+09	729	80.222	8.26514
P07910	Heterogeneous nuclear ribonucleoproteins C1/C2 OS=Homo sapiens GN=HNRNPC PE=1 SV=4 - [HNRPC_HUMAN]	77.2839	27.12	4	6	6	38	1822799819	306	33.6495	5.08447
P38159	RNA-binding motif protein, X chromosome OS=Homo sapiens GN=RBMX PE=1 SV=3 - [RBMX_HUMAN]	77.167	21.23	4	6	6	25	1.15306e+09	391	42.3063	10.0522
Q04917	14-3-3 protein eta OS=Homo sapiens GN=YWHAH PE=1 SV=4 - [1433F_HUMAN]	76.7833	28.05	2	2	6	41	4165675827	246	28.201	4.84326
Q15293	Reticulocalbin-1 OS=Homo sapiens GN=RCN1 PE=1 SV=1 - [RCN1_HUMAN]	75.9931	42.9	1	10	10	23	9.90243e+08	331	38.8662	4.99561
P51991	Heterogeneous nuclear ribonucleoprotein A3 OS=Homo sapiens GN=HNRNPA3 PE=1 SV=2 - [ROA3_HUMAN]	75.5163	22.49	1	10	11	48	1051304676	378	39.5706	9.01221
Q13423	NAD(P) transhydrogenase, mitochondrial OS=Homo sapiens GN=NNT PE=1 SV=3 - [NNTM_HUMAN]	75.0508	20.35	1	13	13	33	4.30674e+08	1086	113.823	8.08936
P11586	C-1-tetrahydrofolate synthase, cytoplasmic OS=Homo sapiens GN=MTHFD1 PE=1 SV=3 - [C1TC_HUMAN]	74.7055	22.67	1	15	15	32	8.72783e+08	935	101.495	7.29834
Q8IUE6	Histone H2A type 2-B OS=Homo sapiens GN=HIST2H2AB PE=1 SV=3 - [H2A2B_HUMAN]	74.6544	34.62	1	1	3	21	2.05801e+09	130	13.9868	10.8872
Q9P2E9	Ribosome-binding protein 1 OS=Homo sapiens GN=RRBP1 PE=1 SV=4 - [RRBP1_HUMAN]	74.5079	14.47	1	13	13	37	5.59666e+08	1410	152.381	8.60205
P35606	Coatomer subunit beta' OS=Homo sapiens GN=COPB2 PE=1 SV=2 - [COPB2_HUMAN]	74.1538	21.63	1	13	13	33	8.02698e+08	906	102.422	5.2749
P54819	Adenylate kinase 2, mitochondrial OS=Homo sapiens GN=AK2 PE=1 SV=2 - [KAD2_HUMAN]	74.0479	33.89	1	6	6	24	8.59231e+08	239	26.4608	7.81104
O15144	Actin-related protein 2/3 complex subunit 2 OS=Homo sapiens GN=ARPC2 PE=1 SV=1 - [ARPC2_HUMAN]	74.0228	61	1	13	13	32	2.87278e+08	300	34.3115	7.35693
P36578	60S ribosomal protein L4 OS=Homo sapiens GN=RPL4 PE=1 SV=5 - [RL4_HUMAN]	74.0005	17.56	1	7	7	24	1141482155	427	47.6674	11.063
P06753	Tropomyosin alpha-3 chain OS=Homo sapiens GN=TPM3 PE=1 SV=2 - [TPM3_HUMAN]	73.9632	31.58	1	5	11	27	9.86816e+08	285	32.9298	4.71631
Q99832	T-complex protein 1 subunit eta OS=Homo sapiens GN=CCT7 PE=1 SV=2 - [TCPH_HUMAN]	73.6431	33.89	1	13	13	31	679564740	543	59.3289	7.6499
P21281	V-type proton ATPase subunit B, brain isoform OS=Homo sapiens GN=ATP6V1B2 PE=1 SV=3 - [VATB2_HUMAN]	73.2359	37.38	2	11	11	31	927592095	511	56.4649	5.80811
Q8NC51	Plasminogen activator inhibitor 1 RNA-binding protein OS=Homo sapiens GN=SERBP1 PE=1 SV=2 - [PAIRB_HUMAN]	72.9929	25	1	7	7	39	2.99197e+08	408	44.9385	8.646
Q14108	Lysosome membrane protein 2 OS=Homo sapiens GN=SCARB2 PE=1 SV=2 - [SCRB2_HUMAN]	72.8993	18.62	1	5	5	28	1.56414e+09	478	54.2555	5.13525
P09429	High mobility group protein B1 OS=Homo sapiens GN=HMGB1 PE=1 SV=3 - [HMGB1_HUMAN]	72.8144	31.16	2	7	9	31	1.54681e+09	215	24.8782	5.74463
P35232	Prohibitin OS=Homo sapiens GN=PHB PE=1 SV=1 - [PHB_HUMAN]	72.7303	46.69	1	10	10	39	1.07743e+09	272	29.7859	5.75732
P16435	NADPH--cytochrome P450 reductase OS=Homo sapiens GN=POR PE=1 SV=2 - [NCPR_HUMAN]	72.6571	18.61	1	10	10	25	3.3384e+08	677	76.6413	5.57959
P30153	Serine/threonine-protein phosphatase 2A 65 kDa regulatory subunit A alpha isoform OS=Homo sapiens GN=PPP2R1A PE=1 SV=4 - [2AAA_HUMAN]	72.565	21.05	2	9	9	30	1.53839e+09	589	65.2669	5.10986
O95302	Peptidyl-prolyl cis-trans isomerase FKBP9 OS=Homo sapiens GN=FKBP9 PE=1 SV=2 - [FKBP9_HUMAN]	72.4024	17.89	2	10	10	47	9.90195e+08	570	63.0435	5.08447
P22695	Cytochrome b-c1 complex subunit 2, mitochondrial OS=Homo sapiens GN=UQCRC2 PE=1 SV=3 - [QCR2_HUMAN]	72.3179	26.05	1	9	9	28	8.26201e+08	453	48.4129	8.63135
P01892	HLA class I histocompatibility antigen, A-2 alpha chain OS=Homo sapiens GN=HLA-A PE=1 SV=1 - [1A02_HUMAN]	72.1706	32.33	12	6	10	26	9.93652e+08	365	40.8962	6.99072
P30086	Phosphatidylethanolamine-binding protein 1 OS=Homo sapiens GN=PEBP1 PE=1 SV=3 - [PEBP1_HUMAN]	72.0276	57.22	1	8	8	26	3.8007e+09	187	21.0437	7.53271
P28074	Proteasome subunit beta type-5 OS=Homo sapiens GN=PSMB5 PE=1 SV=3 - [PSB5_HUMAN]	71.7739	28.14	1	5	5	31	2.91828e+08	263	28.4622	6.91748
P61604	10 kDa heat shock protein, mitochondrial OS=Homo sapiens GN=HSPE1 PE=1 SV=2 - [CH10_HUMAN]	71.4915	42.16	1	4	4	30	3.29581e+09	102	10.9249	8.92432
P09382	Galectin-1 OS=Homo sapiens GN=LGALS1 PE=1 SV=2 - [LEG1_HUMAN]	71.4647	34.07	1	6	6	49	682505216	135	14.7062	5.50342
P11413	Glucose-6-phosphate 1-dehydrogenase OS=Homo sapiens GN=G6PD PE=1 SV=4 - [G6PD_HUMAN]	71.2898	23.5	1	10	10	28	3.92643e+08	515	59.219	6.84424
P32119	Peroxiredoxin-2 OS=Homo sapiens GN=PRDX2 PE=1 SV=5 - [PRDX2_HUMAN]	70.9893	34.34	1	8	9	27	7.20912e+08	198	21.8782	5.97314
P67936	Tropomyosin alpha-4 chain OS=Homo sapiens GN=TPM4 PE=1 SV=3 - [TPM4_HUMAN]	70.8107	30.65	2	6	11	27	4.0216e+08	248	28.5045	4.69092
O75390	Citrate synthase, mitochondrial OS=Homo sapiens GN=CS PE=1 SV=2 - [CISY_HUMAN]	70.007	20.6	1	6	6	26	1.23739e+09	466	51.6795	8.32373
P26641	Elongation factor 1-gamma OS=Homo sapiens GN=EEF1G PE=1 SV=3 - [EF1G_HUMAN]	69.9649	25.4	1	9	9	32	2.14836e+09	437	50.0871	6.66846
Q16181	Septin-7 OS=Homo sapiens GN=SEPT7 PE=1 SV=2 - [SEPT7_HUMAN]	69.7877	22.88	2	7	8	23	7.32323e+08	437	50.648	8.63135
Q16881	Thioredoxin reductase 1, cytoplasmic OS=Homo sapiens GN=TXNRD1 PE=1 SV=3 - [TRXR1_HUMAN]	69.5959	30.35	1	10	10	29	4.17806e+08	649	70.8622	7.38623
Q9UJZ1	Stomatin-like protein 2, mitochondrial OS=Homo sapiens GN=STOML2 PE=1 SV=1 - [STML2_HUMAN]	69.3904	26.4	1	7	7	26	5.11026e+08	356	38.5102	7.38623
P53618	Coatomer subunit beta OS=Homo sapiens GN=COPB1 PE=1 SV=3 - [COPB_HUMAN]	69.3453	25.6	1	16	16	31	1134532216	953	107.074	6.04932
P12236	ADP/ATP translocase 3 OS=Homo sapiens GN=SLC25A6 PE=1 SV=4 - [ADT3_HUMAN]	69.1972	7.72	2	1	2	33		298	32.8452	9.74463
P43686	26S protease regulatory subunit 6B OS=Homo sapiens GN=PSMC4 PE=1 SV=2 - [PRS6B_HUMAN]	69.1147	50.24	1	12	12	31	5.34689e+08	418	47.3365	5.21143
Q12905	Interleukin enhancer-binding factor 2 OS=Homo sapiens GN=ILF2 PE=1 SV=2 - [ILF2_HUMAN]	68.5967	41.54	1	11	11	34	4.98367e+08	390	43.0352	5.26221
P46782	40S ribosomal protein S5 OS=Homo sapiens GN=RPS5 PE=1 SV=4 - [RS5_HUMAN]	68.5366	23.53	1	4	4	33	3.42673e+08	204	22.8621	9.71533
Q12907	Vesicular integral-membrane protein VIP36 OS=Homo sapiens GN=LMAN2 PE=1 SV=1 - [LMAN2_HUMAN]	68.4459	29.78	1	7	7	24	6.34901e+08	356	40.2031	6.94678
P62820	Ras-related protein Rab-1A OS=Homo sapiens GN=RAB1A PE=1 SV=3 - [RAB1A_HUMAN]	67.5538	46.83	8	3	7	42	1.79747e+09	205	22.6634	6.21436
P50395	Rab GDP dissociation inhibitor beta OS=Homo sapiens GN=GDI2 PE=1 SV=2 - [GDIB_HUMAN]	67.3976	38.65	1	10	13	28	9.40685e+08	445	50.6309	6.46826
P13804	Electron transfer flavoprotein subunit alpha, mitochondrial OS=Homo sapiens GN=ETFA PE=1 SV=1 - [ETFA_HUMAN]	67.193	37.84	1	7	7	27	6.09145e+08	333	35.0576	8.38232
Q15029	116 kDa U5 small nuclear ribonucleoprotein component OS=Homo sapiens GN=EFTUD2 PE=1 SV=1 - [U5S1_HUMAN]	66.8831	23.15	1	11	11	26	4.14083e+08	972	109.366	4.99561
Q99497	Protein DJ-1 OS=Homo sapiens GN=PARK7 PE=1 SV=2 - [PARK7_HUMAN]	66.7404	33.86	1	5	5	36	1.9501e+09	189	19.8785	6.78564
P15531	Nucleoside diphosphate kinase A OS=Homo sapiens GN=NME1 PE=1 SV=1 - [NDKA_HUMAN]	66.7357	28.29	1	1	3	26	3.8363e+08	152	17.1377	6.18896
P20700	Lamin-B1 OS=Homo sapiens GN=LMNB1 PE=1 SV=2 - [LMNB1_HUMAN]	66.6022	28.16	1	13	14	35	5.13393e+08	586	66.3676	5.16064
P50990	T-complex protein 1 subunit theta OS=Homo sapiens GN=CCT8 PE=1 SV=4 - [TCPQ_HUMAN]	66.5565	25.73	1	12	12	27	1.06509e+09	548	59.5825	5.60498
P07858	Cathepsin B OS=Homo sapiens GN=CTSB PE=1 SV=3 - [CATB_HUMAN]	65.6322	22.71	1	7	7	24	1.31845e+09	339	37.7968	6.30322
P39019	40S ribosomal protein S19 OS=Homo sapiens GN=RPS19 PE=1 SV=2 - [RS19_HUMAN]	65.5452	31.72	1	5	5	25	1.33993e+09	145	16.0505	10.3159
Q13200	26S proteasome non-ATPase regulatory subunit 2 OS=Homo sapiens GN=PSMD2 PE=1 SV=3 - [PSMD2_HUMAN]	65.3487	13.44	1	8	8	24	1.12588e+09	908	100.136	5.19873
Q9UHX1	Poly(U)-binding-splicing factor PUF60 OS=Homo sapiens GN=PUF60 PE=1 SV=1 - [PUF60_HUMAN]	65.3152	30.77	1	9	9	23	5.35503e+08	559	59.8376	5.2876
P07954	Fumarate hydratase, mitochondrial OS=Homo sapiens GN=FH PE=1 SV=3 - [FUMH_HUMAN]	65.2537	35.88	1	10	10	26	1037916367	510	54.6022	8.76318
P36871	Phosphoglucomutase-1 OS=Homo sapiens GN=PGM1 PE=1 SV=3 - [PGM1_HUMAN]	65.1919	16.37	1	7	7	24	2.59478e+08	562	61.4105	6.75635
P05387	60S acidic ribosomal protein P2 OS=Homo sapiens GN=RPLP2 PE=1 SV=1 - [RLA2_HUMAN]	64.7472	64.35	1	9	9	24	3.20264e+09	115	11.6578	4.53857
P51571	Translocon-associated protein subunit delta OS=Homo sapiens GN=SSR4 PE=1 SV=1 - [SSRD_HUMAN]	63.9175	36.42	1	5	5	28	2.09443e+09	173	18.9866	6.15088
Q9Y281	Cofilin-2 OS=Homo sapiens GN=CFL2 PE=1 SV=1 - [COF2_HUMAN]	63.8047	39.16	1	2	5	26	5.19217e+09	166	18.7249	7.88428
P0C0S5	Histone H2A.Z OS=Homo sapiens GN=H2AFZ PE=1 SV=2 - [H2AZ_HUMAN]	63.7555	53.91	2	3	5	26	8131322885	128	13.5446	10.5796
P21291	Cysteine and glycine-rich protein 1 OS=Homo sapiens GN=CSRP1 PE=1 SV=3 - [CSRP1_HUMAN]	63.6253	20.21	1	4	4	16	1.72391e+08	193	20.5538	8.57275
P07686	Beta-hexosaminidase subunit beta OS=Homo sapiens GN=HEXB PE=1 SV=3 - [HEXB_HUMAN]	63.5574	14.39	1	7	7	30	9.69675e+08	556	63.0712	6.75635
Q9Y230	RuvB-like 2 OS=Homo sapiens GN=RUVBL2 PE=1 SV=3 - [RUVB2_HUMAN]	63.3251	23.11	1	10	10	25	6.0074e+08	463	51.1246	5.64307
P10768	S-formylglutathione hydrolase OS=Homo sapiens GN=ESD PE=1 SV=2 - [ESTD_HUMAN]	63.2092	20.57	1	3	3	20	427412010	282	31.4425	7.02002
O75947	ATP synthase subunit d, mitochondrial OS=Homo sapiens GN=ATP5H PE=1 SV=3 - [ATP5H_HUMAN]	63.0894	54.66	1	7	7	29	2.09465e+09	161	18.4795	5.30029
P16615	Sarcoplasmic/endoplasmic reticulum calcium ATPase 2 OS=Homo sapiens GN=ATP2A2 PE=1 SV=1 - [AT2A2_HUMAN]	62.3519	18.81	3	16	16	30	8.53615e+08	1042	114.683	5.33838
O60861	Growth arrest-specific protein 7 OS=Homo sapiens GN=GAS7 PE=1 SV=3 - [GAS7_HUMAN]	62.3364	32.35	1	9	9	22	4.02379e+08	476	54.3372	7.34229
P63241	Eukaryotic translation initiation factor 5A-1 OS=Homo sapiens GN=EIF5A PE=1 SV=2 - [IF5A1_HUMAN]	61.9537	39.61	3	6	6	19	1.20134e+09	154	16.8214	5.23682
P13797	Plastin-3 OS=Homo sapiens GN=PLS3 PE=1 SV=4 - [PLST_HUMAN]	61.9417	13.02	3	6	6	26	1.66424e+09	630	70.7662	5.60498
Q9H0U4	Ras-related protein Rab-1B OS=Homo sapiens GN=RAB1B PE=1 SV=1 - [RAB1B_HUMAN]	61.6213	44.28	8	1	6	38	1.48893e+09	201	22.1572	5.73193
P06756	Integrin alpha-V OS=Homo sapiens GN=ITGAV PE=1 SV=2 - [ITAV_HUMAN]	61.5579	14.89	1	11	11	29	5.07862e+08	1048	115.964	5.68115
P01023	Alpha-2-macroglobulin OS=Homo sapiens GN=A2M PE=1 SV=3 - [A2MG_HUMAN]	61.5203	16.08	2	13	13	27	2.86336e+08	1474	163.188	6.45557
P27708	CAD protein OS=Homo sapiens GN=CAD PE=1 SV=3 - [PYR1_HUMAN]	61.0531	12.27	1	15	16	26	3.06506e+08	2225	242.829	6.45557
Q07021	Complement component 1 Q subcomponent-binding protein, mitochondrial OS=Homo sapiens GN=C1QBP PE=1 SV=1 - [C1QBP_HUMAN]	61.0337	34.75	1	7	7	25	1492215742	282	31.3426	4.84326
P45974	Ubiquitin carboxyl-terminal hydrolase 5 OS=Homo sapiens GN=USP5 PE=1 SV=2 - [UBP5_HUMAN]	60.8061	21.56	1	10	10	22	5.06268e+08	858	95.7253	5.03369
P58107	Epiplakin OS=Homo sapiens GN=EPPK1 PE=1 SV=2 - [EPIPL_HUMAN]	60.4293	4.01	1	1	4	18	1.27798e+09	5090	555.279	5.60498
Q6P2Q9	Pre-mRNA-processing-splicing factor 8 OS=Homo sapiens GN=PRPF8 PE=1 SV=2 - [PRP8_HUMAN]	60.2471	13.4	1	18	18	29	295949575	2335	273.427	8.83643
P51659	Peroxisomal multifunctional enzyme type 2 OS=Homo sapiens GN=HSD17B4 PE=1 SV=3 - [DHB4_HUMAN]	60.2129	30.71	1	14	14	24	7.89586e+08	736	79.6363	8.83643
Q14847	LIM and SH3 domain protein 1 OS=Homo sapiens GN=LASP1 PE=1 SV=2 - [LASP1_HUMAN]	59.9104	43.68	1	6	6	14	8.86396e+08	261	29.6982	7.04932
Q02790	Peptidyl-prolyl cis-trans isomerase FKBP4 OS=Homo sapiens GN=FKBP4 PE=1 SV=3 - [FKBP4_HUMAN]	59.9076	31.81	1	9	9	23	645159037	459	51.7721	5.42725
O75533	Splicing factor 3B subunit 1 OS=Homo sapiens GN=SF3B1 PE=1 SV=3 - [SF3B1_HUMAN]	59.6178	20.48	1	15	15	26	4.32589e+08	1304	145.738	7.09326
Q99873	Protein arginine N-methyltransferase 1 OS=Homo sapiens GN=PRMT1 PE=1 SV=2 - [ANM1_HUMAN]	59.129	22.16	1	6	6	23	6.06941e+08	361	41.4885	5.42725
P63244	Guanine nucleotide-binding protein subunit beta-2-like 1 OS=Homo sapiens GN=GNB2L1 PE=1 SV=3 - [GBLP_HUMAN]	58.8737	33.12	1	8	8	24	2.80195e+09	317	35.0546	7.69385
Q5SW79	Centrosomal protein of 170 kDa OS=Homo sapiens GN=CEP170 PE=1 SV=1 - [CE170_HUMAN]	58.8593	13.45	2	12	12	20	73438399	1584	175.187	7.10791
O95336	6-phosphogluconolactonase OS=Homo sapiens GN=PGLS PE=1 SV=2 - [6PGL_HUMAN]	58.7246	32.95	1	5	5	19	8.55396e+08	258	27.5296	6.04932
P34932	Heat shock 70 kDa protein 4 OS=Homo sapiens GN=HSPA4 PE=1 SV=4 - [HSP74_HUMAN]	58.2532	22.14	1	11	13	24	6.54407e+08	840	94.2712	5.18604
P31150	Rab GDP dissociation inhibitor alpha OS=Homo sapiens GN=GDI1 PE=1 SV=2 - [GDIA_HUMAN]	58.134	42.73	1	8	11	24	4.90116e+08	447	50.5501	5.13525
P30041	Peroxiredoxin-6 OS=Homo sapiens GN=PRDX6 PE=1 SV=3 - [PRDX6_HUMAN]	57.8824	39.73	1	8	8	25	2338385190	224	25.0192	6.37939
Q1KMD3	Heterogeneous nuclear ribonucleoprotein U-like protein 2 OS=Homo sapiens GN=HNRNPUL2 PE=1 SV=1 - [HNRL2_HUMAN]	57.6104	20.21	1	11	11	23	7.34823e+08	747	85.0522	4.90674
P09622	Dihydrolipoyl dehydrogenase, mitochondrial OS=Homo sapiens GN=DLD PE=1 SV=2 - [DLDH_HUMAN]	57.3727	14.73	1	7	7	19	5.40697e+08	509	54.143	7.85498
Q14152	Eukaryotic translation initiation factor 3 subunit A OS=Homo sapiens GN=EIF3A PE=1 SV=1 - [EIF3A_HUMAN]	57.3359	15.56	1	15	15	22	3.31546e+08	1382	166.468	6.78564
P37802	Transgelin-2 OS=Homo sapiens GN=TAGLN2 PE=1 SV=3 - [TAGL2_HUMAN]	57.0308	35.18	1	6	6	29	1.76306e+09	199	22.3772	8.25049
Q9HDC9	Adipocyte plasma membrane-associated protein OS=Homo sapiens GN=APMAP PE=1 SV=2 - [APMAP_HUMAN]	56.9031	27.64	1	7	7	21	1.00254e+09	416	46.4509	6.16357
P08107	Heat shock 70 kDa protein 1A/1B OS=Homo sapiens GN=HSPA1A PE=1 SV=5 - [HSP71_HUMAN]	56.2522	18.88	3	7	9	29	7.75965e+08	641	70.009	5.65576
Q01844	RNA-binding protein EWS OS=Homo sapiens GN=EWSR1 PE=1 SV=1 - [EWS_HUMAN]	56.2518	8.69	1	3	3	14	6.78358e+08	656	68.4357	9.33447
P46778	60S ribosomal protein L21 OS=Homo sapiens GN=RPL21 PE=1 SV=2 - [RL21_HUMAN]	55.9793	31.87	2	5	5	27	6.91728e+08	160	18.5531	10.4917
P51114	Fragile X mental retardation syndrome-related protein 1 OS=Homo sapiens GN=FXR1 PE=1 SV=3 - [FXR1_HUMAN]	55.8107	24.96	1	8	9	22	5.58496e+08	621	69.6779	6.15088
P40925	Malate dehydrogenase, cytoplasmic OS=Homo sapiens GN=MDH1 PE=1 SV=4 - [MDHC_HUMAN]	55.4113	29.64	1	7	7	29	1.80857e+09	334	36.403	7.35693
P09874	Poly [ADP-ribose] polymerase 1 OS=Homo sapiens GN=PARP1 PE=1 SV=4 - [PARP1_HUMAN]	55.304	24.85	1	16	16	29	1.13148e+09	1014	113.012	8.88037
Q9BTV4	Transmembrane protein 43 OS=Homo sapiens GN=TMEM43 PE=1 SV=1 - [TMM43_HUMAN]	55.2813	29.75	1	7	7	18	7.28226e+08	400	44.8472	8.1333
P62081	40S ribosomal protein S7 OS=Homo sapiens GN=RPS7 PE=1 SV=1 - [RS7_HUMAN]	54.9712	54.64	1	8	8	25	2.10842e+09	194	22.1133	10.0962
O00232	26S proteasome non-ATPase regulatory subunit 12 OS=Homo sapiens GN=PSMD12 PE=1 SV=3 - [PSD12_HUMAN]	54.8094	19.52	1	7	7	24	4.55815e+08	456	52.8706	7.6499
Q9UN86	Ras GTPase-activating protein-binding protein 2 OS=Homo sapiens GN=G3BP2 PE=1 SV=2 - [G3BP2_HUMAN]	54.7824	9.34	1	2	2	20	3.58515e+07	482	54.0878	5.5542
O95861	3'(2'),5'-bisphosphate nucleotidase 1 OS=Homo sapiens GN=BPNT1 PE=1 SV=1 - [BPNT1_HUMAN]	54.5058	27.6	1	6	6	25	4.99449e+08	308	33.3712	5.69385
Q9P0V9	Septin-10 OS=Homo sapiens GN=SEPT10 PE=1 SV=2 - [SEP10_HUMAN]	54.2477	24.23	1	6	8	23	3.58418e+08	454	52.5596	6.80029
Q14257	Reticulocalbin-2 OS=Homo sapiens GN=RCN2 PE=1 SV=1 - [RCN2_HUMAN]	54.1133	32.49	1	8	8	21	548004720	317	36.8536	4.39893
Q05682	Caldesmon OS=Homo sapiens GN=CALD1 PE=1 SV=3 - [CALD1_HUMAN]	53.8837	18.66	1	10	10	20	7.94052e+08	793	93.1754	5.65576
Q16851	UTP--glucose-1-phosphate uridylyltransferase OS=Homo sapiens GN=UGP2 PE=1 SV=5 - [UGPA_HUMAN]	53.6129	24.41	1	10	10	18	9.66591e+08	508	56.9047	8.14795
O75347	Tubulin-specific chaperone A OS=Homo sapiens GN=TBCA PE=1 SV=3 - [TBCA_HUMAN]	53.5125	26.85	1	3	3	15	5.89346e+08	108	12.8467	5.2876
P55084	Trifunctional enzyme subunit beta, mitochondrial OS=Homo sapiens GN=HADHB PE=1 SV=3 - [ECHB_HUMAN]	53.4222	21.52	1	9	9	29	8.07892e+08	474	51.2615	9.40771
Q07955	Serine/arginine-rich splicing factor 1 OS=Homo sapiens GN=SRSF1 PE=1 SV=2 - [SRSF1_HUMAN]	53.1344	40.73	1	10	11	32	8.131e+08	248	27.7278	10.3599
Q86UX7	Fermitin family homolog 3 OS=Homo sapiens GN=FERMT3 PE=1 SV=1 - [URP2_HUMAN]	53.0458	16.49	1	6	6	17	5.6379e+08	667	75.905	6.97607
P13761	HLA class II histocompatibility antigen, DRB1-7 beta chain OS=Homo sapiens GN=HLA-DRB1 PE=1 SV=1 - [2B17_HUMAN]	53.0263	35.34	11	6	7	21	1.23276e+09	266	29.803	7.44482
P17655	Calpain-2 catalytic subunit OS=Homo sapiens GN=CAPN2 PE=1 SV=6 - [CAN2_HUMAN]	52.8759	20	1	8	8	18	3.28843e+08	700	79.9448	4.98291
Q13011	Delta(3,5)-Delta(2,4)-dienoyl-CoA isomerase, mitochondrial OS=Homo sapiens GN=ECH1 PE=1 SV=2 - [ECH1_HUMAN]	52.7356	23.78	1	5	5	23	5.36872e+08	328	35.7934	8.00146
Q9Y277	Voltage-dependent anion-selective channel protein 3 OS=Homo sapiens GN=VDAC3 PE=1 SV=1 - [VDAC3_HUMAN]	52.5915	31.1	1	6	6	25	4.17113e+08	283	30.6393	8.66064
Q14974	Importin subunit beta-1 OS=Homo sapiens GN=KPNB1 PE=1 SV=2 - [IMB1_HUMAN]	52.3125	16.89	1	11	11	23	1.42565e+09	876	97.108	4.77979
P17844	Probable ATP-dependent RNA helicase DDX5 OS=Homo sapiens GN=DDX5 PE=1 SV=1 - [DDX5_HUMAN]	52.2958	14.98	1	6	9	29	1.79179e+09	614	69.1047	8.92432
P62314	Small nuclear ribonucleoprotein Sm D1 OS=Homo sapiens GN=SNRPD1 PE=1 SV=1 - [SMD1_HUMAN]	52.2638	54.62	1	4	4	18	2.49814e+08	119	13.2734	11.561
P26373	60S ribosomal protein L13 OS=Homo sapiens GN=RPL13 PE=1 SV=4 - [RL13_HUMAN]	52.2029	31.28	1	6	6	20	6.03051e+08	211	24.2465	11.6489
P62854	40S ribosomal protein S26 OS=Homo sapiens GN=RPS26 PE=1 SV=3 - [RS26_HUMAN]	52.1191	19.13	2	2	2	27	178554804	115	13.0071	11.0044
Q9P2J5	Leucine--tRNA ligase, cytoplasmic OS=Homo sapiens GN=LARS PE=1 SV=2 - [SYLC_HUMAN]	51.9777	16.41	1	12	12	23	3.83971e+08	1176	134.379	7.29834
P25398	40S ribosomal protein S12 OS=Homo sapiens GN=RPS12 PE=1 SV=3 - [RS12_HUMAN]	51.8091	17.42	1	3	3	23	376099814	132	14.5055	7.21045
P32969	60S ribosomal protein L9 OS=Homo sapiens GN=RPL9 PE=1 SV=1 - [RL9_HUMAN]	51.7747	48.96	1	7	7	23	1.20038e+09	192	21.8498	9.94971
P25786	Proteasome subunit alpha type-1 OS=Homo sapiens GN=PSMA1 PE=1 SV=1 - [PSA1_HUMAN]	51.757	23.57	1	5	5	19	4.04481e+08	263	29.5369	6.60986
P31040	Succinate dehydrogenase [ubiquinone] flavoprotein subunit, mitochondrial OS=Homo sapiens GN=SDHA PE=1 SV=2 - [SDHA_HUMAN]	51.5822	18.37	1	9	9	17	4.64517e+08	664	72.6453	7.38623
P62249	40S ribosomal protein S16 OS=Homo sapiens GN=RPS16 PE=1 SV=2 - [RS16_HUMAN]	51.2335	40.41	1	7	7	22	1.08141e+09	146	16.435	10.2134
O75643	U5 small nuclear ribonucleoprotein 200 kDa helicase OS=Homo sapiens GN=SNRNP200 PE=1 SV=2 - [U520_HUMAN]	51.1517	9.55	1	14	14	20	2.98665e+08	2136	244.353	6.06201
P27105	Erythrocyte band 7 integral membrane protein OS=Homo sapiens GN=STOM PE=1 SV=3 - [STOM_HUMAN]	51.0651	35.07	2	7	7	27	5.63719e+08	288	31.7107	7.88428
P28070	Proteasome subunit beta type-4 OS=Homo sapiens GN=PSMB4 PE=1 SV=4 - [PSB4_HUMAN]	50.9561	38.26	1	5	5	17	1.34063e+09	264	29.1855	5.97314
Q9P2Q2	FERM domain-containing protein 4A OS=Homo sapiens GN=FRMD4A PE=1 SV=3 - [FRM4A_HUMAN]	50.9452	8.57	1	4	4	13	6.61608e+07	1039	115.387	8.86572
Q99536	Synaptic vesicle membrane protein VAT-1 homolog OS=Homo sapiens GN=VAT1 PE=1 SV=2 - [VAT1_HUMAN]	50.7612	32.57	1	8	8	15	5.571e+08	393	41.8934	6.29053
Q13435	Splicing factor 3B subunit 2 OS=Homo sapiens GN=SF3B2 PE=1 SV=2 - [SF3B2_HUMAN]	50.7088	13.74	1	10	10	20	1.67784e+08	895	100.165	5.66846
O15540	Fatty acid-binding protein, brain OS=Homo sapiens GN=FABP7 PE=1 SV=3 - [FABP7_HUMAN]	50.6663	54.55	1	5	5	16	9.20069e+08	132	14.8795	5.59229
Q02218	2-oxoglutarate dehydrogenase, mitochondrial OS=Homo sapiens GN=OGDH PE=1 SV=3 - [ODO1_HUMAN]	50.6533	15.44	2	10	10	21	2.72659e+08	1023	115.861	6.85889
P50991	T-complex protein 1 subunit delta OS=Homo sapiens GN=CCT4 PE=1 SV=4 - [TCPD_HUMAN]	50.6297	35.06	1	12	12	27	859878541	539	57.8878	7.82568
Q14195	Dihydropyrimidinase-related protein 3 OS=Homo sapiens GN=DPYSL3 PE=1 SV=1 - [DPYL3_HUMAN]	50.5235	33.86	1	8	11	25	2.57444e+08	570	61.9241	6.49365
P24752	Acetyl-CoA acetyltransferase, mitochondrial OS=Homo sapiens GN=ACAT1 PE=1 SV=1 - [THIL_HUMAN]	50.4826	35.6	1	10	10	18	8.10673e+08	427	45.1706	8.85107
Q15459	Splicing factor 3A subunit 1 OS=Homo sapiens GN=SF3A1 PE=1 SV=1 - [SF3A1_HUMAN]	50.3597	18.16	1	10	10	17	4.44435e+08	793	88.8305	5.22412
P62906	60S ribosomal protein L10a OS=Homo sapiens GN=RPL10A PE=1 SV=2 - [RL10A_HUMAN]	50.2603	29.49	1	6	6	19	9.42596e+08	217	24.8155	9.93506
P54886	Delta-1-pyrroline-5-carboxylate synthase OS=Homo sapiens GN=ALDH18A1 PE=1 SV=2 - [P5CS_HUMAN]	50.2552	17.86	1	11	11	23	2.31784e+08	795	87.2475	7.12256
Q9Y3F4	Serine-threonine kinase receptor-associated protein OS=Homo sapiens GN=STRAP PE=1 SV=1 - [STRAP_HUMAN]	50.2012	36.57	1	8	8	19	1.00407e+09	350	38.414	5.12256
Q6NZI2	Polymerase I and transcript release factor OS=Homo sapiens GN=PTRF PE=1 SV=1 - [PTRF_HUMAN]	49.8813	21.79	1	8	8	17	4.851e+08	390	43.4498	5.60498
P26640	Valine--tRNA ligase OS=Homo sapiens GN=VARS PE=1 SV=4 - [SYVC_HUMAN]	49.8577	13.69	1	11	11	20	2.96465e+08	1264	140.387	7.59131
Q32P28	Prolyl 3-hydroxylase 1 OS=Homo sapiens GN=LEPRE1 PE=1 SV=2 - [P3H1_HUMAN]	49.7864	10.6	1	4	4	17	554664090	736	83.3411	5.13525
Q9NQC3	Reticulon-4 OS=Homo sapiens GN=RTN4 PE=1 SV=2 - [RTN4_HUMAN]	49.7487	11.16	1	6	6	28	1766168164	1192	129.851	4.50049
Q16666	Gamma-interferon-inducible protein 16 OS=Homo sapiens GN=IFI16 PE=1 SV=3 - [IF16_HUMAN]	49.4614	21.02	2	12	12	18	2.21954e+08	785	88.1994	9.27588
P20290	Transcription factor BTF3 OS=Homo sapiens GN=BTF3 PE=1 SV=1 - [BTF3_HUMAN]	49.3998	23.3	1	3	3	18	1.03743e+09	206	22.1544	9.37842
Q02809	Procollagen-lysine,2-oxoglutarate 5-dioxygenase 1 OS=Homo sapiens GN=PLOD1 PE=1 SV=2 - [PLOD1_HUMAN]	49.0156	23.8	1	12	12	18	3.5881e+08	727	83.4974	6.94678
P31937	3-hydroxyisobutyrate dehydrogenase, mitochondrial OS=Homo sapiens GN=HIBADH PE=1 SV=2 - [3HIDH_HUMAN]	48.6267	32.44	1	7	7	19	1.1046e+09	336	35.3058	8.1333
P42167	Lamina-associated polypeptide 2, isoforms beta/gamma OS=Homo sapiens GN=TMPO PE=1 SV=2 - [LAP2B_HUMAN]	48.5699	25.77	1	4	7	10	3.2676e+08	454	50.6395	9.37842
P60866	40S ribosomal protein S20 OS=Homo sapiens GN=RPS20 PE=1 SV=1 - [RS20_HUMAN]	48.309	23.53	1	4	4	15	396741521	119	13.3643	9.93506
P31930	Cytochrome b-c1 complex subunit 1, mitochondrial OS=Homo sapiens GN=UQCRC1 PE=1 SV=3 - [QCR1_HUMAN]	48.297	26.04	1	9	9	18	6.71939e+08	480	52.6124	6.3667
Q16531	DNA damage-binding protein 1 OS=Homo sapiens GN=DDB1 PE=1 SV=1 - [DDB1_HUMAN]	48.2898	13.68	1	9	9	17	9.45426e+08	1140	126.887	5.26221
Q9UJU6	Drebrin-like protein OS=Homo sapiens GN=DBNL PE=1 SV=1 - [DBNL_HUMAN]	48.1924	24.19	1	7	7	18	6.06917e+08	430	48.1776	5.04639
P62263	40S ribosomal protein S14 OS=Homo sapiens GN=RPS14 PE=1 SV=3 - [RS14_HUMAN]	48.1542	21.85	1	3	3	14	1.13366e+09	151	16.2625	10.0522
Q13838	Spliceosome RNA helicase DDX39B OS=Homo sapiens GN=DDX39B PE=1 SV=1 - [DX39B_HUMAN]	48.0457	17.76	1	2	6	19	1.60901e+09	428	48.9599	5.66846
P62241	40S ribosomal protein S8 OS=Homo sapiens GN=RPS8 PE=1 SV=2 - [RS8_HUMAN]	47.896	28.37	1	7	7	28	1.70205e+09	208	24.1902	10.3159
P09493	Tropomyosin alpha-1 chain OS=Homo sapiens GN=TPM1 PE=1 SV=2 - [TPM1_HUMAN]	47.7625	16.2	1	4	9	18	2.57067e+08	284	32.6887	4.7417
P60660	Myosin light polypeptide 6 OS=Homo sapiens GN=MYL6 PE=1 SV=2 - [MYL6_HUMAN]	47.6231	41.06	3	6	6	21	1332392949	151	16.9191	4.65283
P43304	Glycerol-3-phosphate dehydrogenase, mitochondrial OS=Homo sapiens GN=GPD2 PE=1 SV=3 - [GPDM_HUMAN]	47.6149	22.83	1	11	11	24	4.10274e+08	727	80.8016	7.69385
A0FGR8	Extended synaptotagmin-2 OS=Homo sapiens GN=ESYT2 PE=1 SV=1 - [ESYT2_HUMAN]	47.5712	21.61	1	13	13	22	3.73697e+08	921	102.294	9.26123
O75368	SH3 domain-binding glutamic acid-rich-like protein OS=Homo sapiens GN=SH3BGRL PE=1 SV=1 - [SH3L1_HUMAN]	47.321	59.65	1	6	6	19	320822122	114	12.7664	5.24951
Q14103	Heterogeneous nuclear ribonucleoprotein D0 OS=Homo sapiens GN=HNRNPD PE=1 SV=1 - [HNRPD_HUMAN]	47.1147	12.11	1	4	4	21	624158521	355	38.4103	7.81104
P46939	Utrophin OS=Homo sapiens GN=UTRN PE=1 SV=2 - [UTRO_HUMAN]	47.0849	7.72	1	15	15	19	1.55101e+08	3433	394.22	5.32568
Q15717	ELAV-like protein 1 OS=Homo sapiens GN=ELAVL1 PE=1 SV=2 - [ELAV1_HUMAN]	47.0714	42.02	1	10	10	17	4.5148e+08	326	36.0692	9.17334
Q07020	60S ribosomal protein L18 OS=Homo sapiens GN=RPL18 PE=1 SV=2 - [RL18_HUMAN]	47.0554	32.98	1	5	5	15	4.34688e+09	188	21.6211	11.7222
Q96PK6	RNA-binding protein 14 OS=Homo sapiens GN=RBM14 PE=1 SV=2 - [RBM14_HUMAN]	47.0231	15.84	1	6	6	13	4.25357e+08	669	69.4489	9.67139
O43242	26S proteasome non-ATPase regulatory subunit 3 OS=Homo sapiens GN=PSMD3 PE=1 SV=2 - [PSMD3_HUMAN]	46.9922	28.09	1	8	8	18	572191381	534	60.9395	8.44092
P17858	ATP-dependent 6-phosphofructokinase, liver type OS=Homo sapiens GN=PFKL PE=1 SV=6 - [PFKAL_HUMAN]	46.9461	12.69	1	4	6	16	580879046	780	84.9642	7.50342
Q9NVA2	Septin-11 OS=Homo sapiens GN=SEPT11 PE=1 SV=3 - [SEP11_HUMAN]	46.858	19.81	2	4	8	26	219304596	429	49.3672	6.81494
P30508	HLA class I histocompatibility antigen, Cw-12 alpha chain OS=Homo sapiens GN=HLA-C PE=2 SV=2 - [1C12_HUMAN]	46.5573	27.05	26	0	6	16	6.96805e+08	366	40.8601	6.30322
P00387	NADH-cytochrome b5 reductase 3 OS=Homo sapiens GN=CYB5R3 PE=1 SV=3 - [NB5R3_HUMAN]	46.4802	34.88	1	6	6	18	1025960750	301	34.2127	7.59131
O00754	Lysosomal alpha-mannosidase OS=Homo sapiens GN=MAN2B1 PE=1 SV=3 - [MA2B1_HUMAN]	46.3345	9.99	1	6	6	18	5.43462e+08	1011	113.672	7.28369
Q02543	60S ribosomal protein L18a OS=Homo sapiens GN=RPL18A PE=1 SV=2 - [RL18A_HUMAN]	46.0455	10.23	1	2	2	20	2.75198e+07	176	20.7489	10.7114
Q16698	2,4-dienoyl-CoA reductase, mitochondrial OS=Homo sapiens GN=DECR1 PE=1 SV=1 - [DECR_HUMAN]	46.0398	18.81	1	5	5	15	733895482	335	36.0448	9.27588
O43776	Asparagine--tRNA ligase, cytoplasmic OS=Homo sapiens GN=NARS PE=1 SV=1 - [SYNC_HUMAN]	45.9455	20.8	1	10	10	22	8.92583e+08	548	62.9025	6.25244
P47756	F-actin-capping protein subunit beta OS=Homo sapiens GN=CAPZB PE=1 SV=4 - [CAPZB_HUMAN]	45.8042	24.19	1	5	5	13	4.79011e+08	277	31.3308	5.59229
P42704	Leucine-rich PPR motif-containing protein, mitochondrial OS=Homo sapiens GN=LRPPRC PE=1 SV=3 - [LPPRC_HUMAN]	45.6276	18.29	1	17	17	25	5.03053e+08	1394	157.805	6.12549
Q9H361	Polyadenylate-binding protein 3 OS=Homo sapiens GN=PABPC3 PE=1 SV=2 - [PABP3_HUMAN]	45.5593	14.1	2	1	7	21	3.69244e+08	631	69.9867	9.67139
O75306	NADH dehydrogenase [ubiquinone] iron-sulfur protein 2, mitochondrial OS=Homo sapiens GN=NDUFS2 PE=1 SV=2 - [NDUS2_HUMAN]	45.4826	26.35	1	8	8	18	4.2435e+08	463	52.5117	7.54736
P54920	Alpha-soluble NSF attachment protein OS=Homo sapiens GN=NAPA PE=1 SV=3 - [SNAA_HUMAN]	45.2935	40.34	2	8	8	18	1.66633e+08	295	33.2113	5.36377
Q92616	Translational activator GCN1 OS=Homo sapiens GN=GCN1L1 PE=1 SV=6 - [GCN1L_HUMAN]	45.2892	6.07	1	11	11	19	2.33718e+08	2671	292.572	7.47412
P61764	Syntaxin-binding protein 1 OS=Homo sapiens GN=STXBP1 PE=1 SV=1 - [STXB1_HUMAN]	45.2651	22.22	1	10	10	18	330233387	594	67.5259	6.96143
Q92499	ATP-dependent RNA helicase DDX1 OS=Homo sapiens GN=DDX1 PE=1 SV=2 - [DDX1_HUMAN]	45.253	15.14	1	7	7	17	5.48857e+08	740	82.3798	7.2251
P49419	Alpha-aminoadipic semialdehyde dehydrogenase OS=Homo sapiens GN=ALDH7A1 PE=1 SV=5 - [AL7A1_HUMAN]	44.6871	21.15	1	7	7	17	6.61607e+08	539	58.4501	7.98682
O00571	ATP-dependent RNA helicase DDX3X OS=Homo sapiens GN=DDX3X PE=1 SV=3 - [DDX3X_HUMAN]	44.6506	19.94	3	10	11	19	1.21028e+09	662	73.198	7.18115
O75367	Core histone macro-H2A.1 OS=Homo sapiens GN=H2AFY PE=1 SV=4 - [H2AY_HUMAN]	44.6464	30.38	2	7	7	17	5.47137e+08	372	39.5925	9.78857
P30456	HLA class I histocompatibility antigen, A-43 alpha chain OS=Homo sapiens GN=HLA-A PE=1 SV=1 - [1A43_HUMAN]	44.6013	19.45	11	1	4	15	697360844	365	41.0071	6.39209
O75534	Cold shock domain-containing protein E1 OS=Homo sapiens GN=CSDE1 PE=1 SV=2 - [CSDE1_HUMAN]	44.3322	15.66	1	9	9	19	3.78776e+08	798	88.8289	6.25244
P31323	cAMP-dependent protein kinase type II-beta regulatory subunit OS=Homo sapiens GN=PRKAR2B PE=1 SV=3 - [KAP3_HUMAN]	44.1734	22.49	1	5	7	16	2.62675e+08	418	46.2729	4.91943
P13674	Prolyl 4-hydroxylase subunit alpha-1 OS=Homo sapiens GN=P4HA1 PE=1 SV=2 - [P4HA1_HUMAN]	44.0869	29.03	1	10	10	20	356545702	534	61.011	6.01123
Q9Y6E2	Basic leucine zipper and W2 domain-containing protein 2 OS=Homo sapiens GN=BZW2 PE=1 SV=1 - [BZW2_HUMAN]	44.0763	16.71	1	6	6	16	5.71677e+08	419	48.132	6.68311
P61160	Actin-related protein 2 OS=Homo sapiens GN=ACTR2 PE=1 SV=1 - [ARP2_HUMAN]	44.0001	14.21	1	4	4	21	832854668	394	44.7322	6.7417
P49448	Glutamate dehydrogenase 2, mitochondrial OS=Homo sapiens GN=GLUD2 PE=1 SV=2 - [DHE4_HUMAN]	43.9585	25.09	1	3	9	20	647633004	558	61.3954	8.45557
Q15393	Splicing factor 3B subunit 3 OS=Homo sapiens GN=SF3B3 PE=1 SV=4 - [SF3B3_HUMAN]	43.7686	13.8	1	10	10	18	4.61817e+08	1217	135.492	5.26221
P11177	Pyruvate dehydrogenase E1 component subunit beta, mitochondrial OS=Homo sapiens GN=PDHB PE=1 SV=3 - [ODPB_HUMAN]	43.7153	17.83	1	5	5	17	773738132	359	39.208	6.65381
O60568	Procollagen-lysine,2-oxoglutarate 5-dioxygenase 3 OS=Homo sapiens GN=PLOD3 PE=1 SV=1 - [PLOD3_HUMAN]	43.6955	15.58	1	7	7	20	4.47921e+08	738	84.7315	6.04932
Q9Y3I0	tRNA-splicing ligase RtcB homolog OS=Homo sapiens GN=RTCB PE=1 SV=1 - [RTCB_HUMAN]	43.3381	30.5	1	9	9	25	7.46667e+08	505	55.1749	7.2251
Q12797	Aspartyl/asparaginyl beta-hydroxylase OS=Homo sapiens GN=ASPH PE=1 SV=3 - [ASPH_HUMAN]	43.1724	24.67	1	11	11	20	5.91895e+08	758	85.8095	5.0083
Q86V81	THO complex subunit 4 OS=Homo sapiens GN=ALYREF PE=1 SV=3 - [THOC4_HUMAN]	43.0815	35.02	1	5	5	18	7.6347e+08	257	26.8716	11.1509
P46379	Large proline-rich protein BAG6 OS=Homo sapiens GN=BAG6 PE=1 SV=2 - [BAG6_HUMAN]	43.0637	11.13	1	7	7	16	8.38348e+07	1132	119.334	5.60498
Q9UBV2	Protein sel-1 homolog 1 OS=Homo sapiens GN=SEL1L PE=1 SV=3 - [SE1L1_HUMAN]	42.9639	13.48	1	5	5	11	159344955	794	88.6985	5.38916
P11498	Pyruvate carboxylase, mitochondrial OS=Homo sapiens GN=PC PE=1 SV=2 - [PYC_HUMAN]	42.7395	19.19	1	12	12	20	2.83995e+08	1178	129.551	6.84424
P30520	Adenylosuccinate synthetase isozyme 2 OS=Homo sapiens GN=ADSS PE=1 SV=3 - [PURA2_HUMAN]	42.7359	10.31	2	3	3	13	3.10554e+08	456	50.0658	6.55127
P31942	Heterogeneous nuclear ribonucleoprotein H3 OS=Homo sapiens GN=HNRNPH3 PE=1 SV=2 - [HNRH3_HUMAN]	42.7334	42.2	2	7	8	21	786404865	346	36.9031	6.87354
Q9P258	Protein RCC2 OS=Homo sapiens GN=RCC2 PE=1 SV=2 - [RCC2_HUMAN]	42.2529	33.14	1	11	11	24	8.39711e+08	522	56.0492	8.77783
Q13283	Ras GTPase-activating protein-binding protein 1 OS=Homo sapiens GN=G3BP1 PE=1 SV=1 - [G3BP1_HUMAN]	42.1442	23.18	1	8	8	15	2.71785e+08	466	52.1321	5.51611
O14579	Coatomer subunit epsilon OS=Homo sapiens GN=COPE PE=1 SV=3 - [COPE_HUMAN]	42.0553	19.81	1	5	5	14	2.61543e+08	308	34.4603	5.12256
P54709	Sodium/potassium-transporting ATPase subunit beta-3 OS=Homo sapiens GN=ATP1B3 PE=1 SV=1 - [AT1B3_HUMAN]	42.0052	24.73	1	4	4	18	7.30842e+08	279	31.4921	8.35303
Q14444	Caprin-1 OS=Homo sapiens GN=CAPRIN1 PE=1 SV=2 - [CAPR1_HUMAN]	41.9662	22.99	1	7	7	16	2.78921e+08	709	78.318	5.24951
P61204	ADP-ribosylation factor 3 OS=Homo sapiens GN=ARF3 PE=1 SV=2 - [ARF3_HUMAN]	41.9576	59.67	3	3	8	34	9.18359e+08	181	20.5877	7.43018
Q13177	Serine/threonine-protein kinase PAK 2 OS=Homo sapiens GN=PAK2 PE=1 SV=3 - [PAK2_HUMAN]	41.9563	29.58	3	7	7	15	3.9265e+08	524	58.0059	5.96045
Q9UKM9	RNA-binding protein Raly OS=Homo sapiens GN=RALY PE=1 SV=1 - [RALY_HUMAN]	41.9542	21.24	1	4	4	12	4.72549e+08	306	32.4436	9.17334
Q9UNF0	Protein kinase C and casein kinase substrate in neurons protein 2 OS=Homo sapiens GN=PACSIN2 PE=1 SV=2 - [PACN2_HUMAN]	41.7089	18.52	1	6	6	17	2.92966e+08	486	55.7039	5.19873
Q9UIG0	Tyrosine-protein kinase BAZ1B OS=Homo sapiens GN=BAZ1B PE=1 SV=2 - [BAZ1B_HUMAN]	41.6174	9.51	1	9	9	15	2.47753e+08	1483	170.796	8.48486
P51858	Hepatoma-derived growth factor OS=Homo sapiens GN=HDGF PE=1 SV=1 - [HDGF_HUMAN]	41.5001	42.92	2	5	6	18	8.87033e+08	240	26.7719	4.729
Q96KP4	Cytosolic non-specific dipeptidase OS=Homo sapiens GN=CNDP2 PE=1 SV=2 - [CNDP2_HUMAN]	41.3029	24.42	1	9	9	17	9.49065e+08	475	52.8449	5.97314
P49588	Alanine--tRNA ligase, cytoplasmic OS=Homo sapiens GN=AARS PE=1 SV=2 - [SYAC_HUMAN]	41.2319	11.05	1	8	8	17	2.29678e+08	968	106.743	5.52881
P61353	60S ribosomal protein L27 OS=Homo sapiens GN=RPL27 PE=1 SV=2 - [RL27_HUMAN]	41.2149	42.65	1	5	5	16	860121699	136	15.7877	10.5649
Q02878	60S ribosomal protein L6 OS=Homo sapiens GN=RPL6 PE=1 SV=3 - [RL6_HUMAN]	41.1251	9.72	1	3	3	11	3.81648e+08	288	32.7076	10.5796
P49721	Proteasome subunit beta type-2 OS=Homo sapiens GN=PSMB2 PE=1 SV=1 - [PSB2_HUMAN]	41.0313	28.36	1	6	6	15	2.82339e+08	201	22.8217	7.02002
Q02952	A-kinase anchor protein 12 OS=Homo sapiens GN=AKAP12 PE=1 SV=4 - [AKA12_HUMAN]	40.9965	12.85	1	12	12	15	1.76983e+08	1782	191.367	4.41162
Q14141	Septin-6 OS=Homo sapiens GN=SEPT6 PE=1 SV=4 - [SEPT6_HUMAN]	40.9567	14.75	2	1	5	20	92025017	434	49.6853	6.66846
P15121	Aldose reductase OS=Homo sapiens GN=AKR1B1 PE=1 SV=3 - [ALDR_HUMAN]	40.8706	25.95	1	5	6	20	5.64386e+08	316	35.8305	6.97607
P04080	Cystatin-B OS=Homo sapiens GN=CSTB PE=1 SV=2 - [CYTB_HUMAN]	40.8334	55.1	1	4	4	16	1.71608e+09	98	11.1326	7.56201
P30044	Peroxiredoxin-5, mitochondrial OS=Homo sapiens GN=PRDX5 PE=1 SV=4 - [PRDX5_HUMAN]	40.7156	37.85	1	8	8	23	1.96468e+09	214	22.0725	8.70459
P05455	Lupus La protein OS=Homo sapiens GN=SSB PE=1 SV=2 - [LA_HUMAN]	40.4681	25.74	1	12	12	18	3.84758e+08	408	46.8082	7.12256
Q95604	HLA class I histocompatibility antigen, Cw-17 alpha chain OS=Homo sapiens GN=HLA-C PE=1 SV=1 - [1C17_HUMAN]	40.3347	17.47	2	0	4	14	6.74738e+08	372	41.2126	6.80029
P49257	Protein ERGIC-53 OS=Homo sapiens GN=LMAN1 PE=1 SV=2 - [LMAN1_HUMAN]	40.2688	19.02	1	7	8	24	570515980	510	57.513	6.771
P20962	Parathymosin OS=Homo sapiens GN=PTMS PE=1 SV=2 - [PTMS_HUMAN]	39.8876	21.57	1	2	2	17	837078574	102	11.5232	4.15771
P10155	60 kDa SS-A/Ro ribonucleoprotein OS=Homo sapiens GN=TROVE2 PE=1 SV=2 - [RO60_HUMAN]	39.7525	16.91	1	7	7	16	7.53468e+08	538	60.6312	8.03076
P50914	60S ribosomal protein L14 OS=Homo sapiens GN=RPL14 PE=1 SV=4 - [RL14_HUMAN]	39.6027	11.16	1	2	2	15	1164452804	215	23.417	10.9312
P18206	Vinculin OS=Homo sapiens GN=VCL PE=1 SV=4 - [VINC_HUMAN]	39.5521	19.66	1	12	12	16	4.84838e+08	1134	123.722	5.65576
P31948	Stress-induced-phosphoprotein 1 OS=Homo sapiens GN=STIP1 PE=1 SV=1 - [STIP1_HUMAN]	39.4131	17.86	1	9	9	19	1.21774e+09	543	62.5994	6.80029
Q14247	Src substrate cortactin OS=Homo sapiens GN=CTTN PE=1 SV=2 - [SRC8_HUMAN]	39.3287	26.36	1	12	12	18	2.52648e+08	550	61.5485	5.40186
P14868	Aspartate--tRNA ligase, cytoplasmic OS=Homo sapiens GN=DARS PE=1 SV=2 - [SYDC_HUMAN]	39.1939	16.57	1	6	6	14	5.14154e+08	501	57.1	6.55127
Q9UH99	SUN domain-containing protein 2 OS=Homo sapiens GN=SUN2 PE=1 SV=3 - [SUN2_HUMAN]	39.1801	28.45	1	11	11	17	2.52733e+08	717	80.2616	6.72705
O94925	Glutaminase kidney isoform, mitochondrial OS=Homo sapiens GN=GLS PE=1 SV=1 - [GLSK_HUMAN]	39.0893	10.16	1	5	5	15	5.62822e+07	669	73.4139	7.76709
Q9Y5P4	Collagen type IV alpha-3-binding protein OS=Homo sapiens GN=COL4A3BP PE=1 SV=1 - [C43BP_HUMAN]	39.0486	17.31	1	7	7	14	1.81392e+08	624	70.7907	5.47803
P25787	Proteasome subunit alpha type-2 OS=Homo sapiens GN=PSMA2 PE=1 SV=2 - [PSA2_HUMAN]	38.735	21.79	1	4	4	13	4.41904e+08	234	25.8823	7.43018
Q9BRA2	Thioredoxin domain-containing protein 17 OS=Homo sapiens GN=TXNDC17 PE=1 SV=1 - [TXD17_HUMAN]	38.6087	11.38	1	1	1	11	663514786	123	13.9318	5.51611
P18754	Regulator of chromosome condensation OS=Homo sapiens GN=RCC1 PE=1 SV=1 - [RCC1_HUMAN]	38.54	19.48	1	4	4	13	2.58003e+08	421	44.9406	7.51807
P41250	Glycine--tRNA ligase OS=Homo sapiens GN=GARS PE=1 SV=3 - [SYG_HUMAN]	38.3111	18.81	1	9	9	19	649203059	739	83.1126	7.03467
P62266	40S ribosomal protein S23 OS=Homo sapiens GN=RPS23 PE=1 SV=3 - [RS23_HUMAN]	38.097	14.69	1	3	3	13	6.45883e+08	143	15.7977	10.4917
P48147	Prolyl endopeptidase OS=Homo sapiens GN=PREP PE=1 SV=2 - [PPCE_HUMAN]	38.0431	15.63	1	7	7	17	6.83255e+08	710	80.648	5.85889
P62333	26S protease regulatory subunit 10B OS=Homo sapiens GN=PSMC6 PE=1 SV=1 - [PRS10_HUMAN]	37.876	30.33	1	8	8	18	5.16804e+08	389	44.1451	7.48877
Q96AE4	Far upstream element-binding protein 1 OS=Homo sapiens GN=FUBP1 PE=1 SV=3 - [FUBP1_HUMAN]	37.7582	21.27	1	7	8	16	3.9864e+08	644	67.5185	7.60596
Q04837	Single-stranded DNA-binding protein, mitochondrial OS=Homo sapiens GN=SSBP1 PE=1 SV=1 - [SSBP_HUMAN]	37.7291	22.97	1	3	3	13	4.73862e+08	148	17.249	9.59814
P30048	Thioredoxin-dependent peroxide reductase, mitochondrial OS=Homo sapiens GN=PRDX3 PE=1 SV=3 - [PRDX3_HUMAN]	37.7006	14.45	1	3	3	16	323897829	256	27.6752	7.78174
P49591	Serine--tRNA ligase, cytoplasmic OS=Homo sapiens GN=SARS PE=1 SV=3 - [SYSC_HUMAN]	37.6742	24.71	1	8	8	23	560017398	514	58.7401	6.43018
P05362	Intercellular adhesion molecule 1 OS=Homo sapiens GN=ICAM1 PE=1 SV=2 - [ICAM1_HUMAN]	37.6636	9.59	1	5	5	13	2.90654e+08	532	57.789	7.98682
Q99613	Eukaryotic translation initiation factor 3 subunit C OS=Homo sapiens GN=EIF3C PE=1 SV=1 - [EIF3C_HUMAN]	37.5471	12.05	2	7	7	12	4.44471e+08	913	105.278	5.68115
Q9Y2J2	Band 4.1-like protein 3 OS=Homo sapiens GN=EPB41L3 PE=1 SV=2 - [E41L3_HUMAN]	37.5102	11.32	2	6	7	11	4.90299e+08	1087	120.603	5.18604
Q6YHK3	CD109 antigen OS=Homo sapiens GN=CD109 PE=1 SV=2 - [CD109_HUMAN]	37.4077	10.17	1	9	9	15	3.20496e+08	1445	161.587	5.84619
P17980	26S protease regulatory subunit 6A OS=Homo sapiens GN=PSMC3 PE=1 SV=3 - [PRS6A_HUMAN]	37.326	27.56	1	8	8	16	567214693	439	49.1725	5.23682
Q14980	Nuclear mitotic apparatus protein 1 OS=Homo sapiens GN=NUMA1 PE=1 SV=2 - [NUMA1_HUMAN]	37.3092	13.95	1	16	16	20	224064331	2115	238.115	5.78271
O43143	Putative pre-mRNA-splicing factor ATP-dependent RNA helicase DHX15 OS=Homo sapiens GN=DHX15 PE=1 SV=2 - [DHX15_HUMAN]	37.3034	20.25	1	11	11	20	4.92366e+08	795	90.8752	7.45947
Q12765	Secernin-1 OS=Homo sapiens GN=SCRN1 PE=1 SV=2 - [SCRN1_HUMAN]	37.2402	18.6	1	5	5	16	6.76896e+08	414	46.3525	4.75439
P38117	Electron transfer flavoprotein subunit beta OS=Homo sapiens GN=ETFB PE=1 SV=3 - [ETFB_HUMAN]	37.1993	30.98	1	8	8	15	6.31414e+08	255	27.8262	8.104
P49321	Nuclear autoantigenic sperm protein OS=Homo sapiens GN=NASP PE=1 SV=2 - [NASP_HUMAN]	36.9666	19.04	1	10	10	16	1.67209e+08	788	85.1861	4.29736
P62191	26S protease regulatory subunit 4 OS=Homo sapiens GN=PSMC1 PE=1 SV=1 - [PRS4_HUMAN]	36.7982	31.82	1	9	9	16	7.31323e+08	440	49.1537	6.21436
Q15365	Poly(rC)-binding protein 1 OS=Homo sapiens GN=PCBP1 PE=1 SV=2 - [PCBP1_HUMAN]	36.7254	16.57	2	1	3	12	1.4414e+09	356	37.4739	7.09326
P42330	Aldo-keto reductase family 1 member C3 OS=Homo sapiens GN=AKR1C3 PE=1 SV=4 - [AK1C3_HUMAN]	36.5624	21.98	3	4	4	13	316301538	323	36.8298	7.94287
Q9Y285	Phenylalanine--tRNA ligase alpha subunit OS=Homo sapiens GN=FARSA PE=1 SV=3 - [SYFA_HUMAN]	36.5331	15.94	1	4	4	11	2.8659e+08	508	57.5275	7.79639
P15880	40S ribosomal protein S2 OS=Homo sapiens GN=RPS2 PE=1 SV=2 - [RS2_HUMAN]	36.5163	24.57	1	5	5	16	8.85365e+08	293	31.3046	10.2427
Q86VP6	Cullin-associated NEDD8-dissociated protein 1 OS=Homo sapiens GN=CAND1 PE=1 SV=2 - [CAND1_HUMAN]	36.4445	7.07	1	7	7	20	9.98053e+08	1230	136.289	5.78271
P59998	Actin-related protein 2/3 complex subunit 4 OS=Homo sapiens GN=ARPC4 PE=1 SV=3 - [ARPC4_HUMAN]	36.4428	27.98	1	5	5	19	3.82301e+08	168	19.6543	8.42627
P31153	S-adenosylmethionine synthase isoform type-2 OS=Homo sapiens GN=MAT2A PE=1 SV=1 - [METK2_HUMAN]	36.3899	17.72	2	6	6	15	3.35667e+08	395	43.6333	6.48096
P08237	ATP-dependent 6-phosphofructokinase, muscle type OS=Homo sapiens GN=PFKM PE=1 SV=2 - [PFKAM_HUMAN]	36.2131	16.92	1	7	8	15	4.69073e+08	780	85.1284	7.98682
P04271	Protein S100-B OS=Homo sapiens GN=S100B PE=1 SV=2 - [S100B_HUMAN]	36.1593	44.57	1	4	4	12	2.86405e+09	92	10.7061	4.58936
P00390	Glutathione reductase, mitochondrial OS=Homo sapiens GN=GSR PE=1 SV=2 - [GSHR_HUMAN]	36.0399	14.56	1	5	5	14	2.05463e+08	522	56.221	8.49951
P30050	60S ribosomal protein L12 OS=Homo sapiens GN=RPL12 PE=1 SV=1 - [RL12_HUMAN]	35.9781	24.24	1	3	3	14	1.4829e+09	165	17.8075	9.42236
Q9NSE4	Isoleucine--tRNA ligase, mitochondrial OS=Homo sapiens GN=IARS2 PE=1 SV=2 - [SYIM_HUMAN]	35.9699	12.45	1	8	8	18	7.06043e+08	1012	113.719	7.1958
Q92900	Regulator of nonsense transcripts 1 OS=Homo sapiens GN=UPF1 PE=1 SV=2 - [RENT1_HUMAN]	35.9175	15.68	1	10	10	14	2.52031e+08	1129	124.267	6.60986
P15170	Eukaryotic peptide chain release factor GTP-binding subunit ERF3A OS=Homo sapiens GN=GSPT1 PE=1 SV=1 - [ERF3A_HUMAN]	35.9089	16.03	2	5	5	14	4.54956e+08	499	55.7203	5.61768
Q9UMS4	Pre-mRNA-processing factor 19 OS=Homo sapiens GN=PRPF19 PE=1 SV=1 - [PRP19_HUMAN]	35.892	31.55	1	8	8	14	5.7811e+08	504	55.1463	6.60986
P46937	Transcriptional coactivator YAP1 OS=Homo sapiens GN=YAP1 PE=1 SV=2 - [YAP1_HUMAN]	35.8695	28.57	1	6	6	12	3.03577e+08	504	54.4275	5.17334
P62826	GTP-binding nuclear protein Ran OS=Homo sapiens GN=RAN PE=1 SV=3 - [RAN_HUMAN]	35.7696	23.15	1	8	8	32	3.12461e+08	216	24.4076	7.48877
Q9H223	EH domain-containing protein 4 OS=Homo sapiens GN=EHD4 PE=1 SV=1 - [EHD4_HUMAN]	35.6967	23.29	2	9	9	16	3.76371e+08	541	61.1365	6.75635
Q13151	Heterogeneous nuclear ribonucleoprotein A0 OS=Homo sapiens GN=HNRNPA0 PE=1 SV=1 - [ROA0_HUMAN]	35.684	14.1	1	2	3	25	1.0662e+08	305	30.8218	9.29053
P35221	Catenin alpha-1 OS=Homo sapiens GN=CTNNA1 PE=1 SV=1 - [CTNA1_HUMAN]	35.6652	18.54	2	10	10	14	4.32595e+08	906	100.009	6.29053
O15067	Phosphoribosylformylglycinamidine synthase OS=Homo sapiens GN=PFAS PE=1 SV=4 - [PUR4_HUMAN]	35.648	11.51	1	9	9	14	2.07704e+08	1338	144.643	5.75732
Q8NBJ7	Sulfatase-modifying factor 2 OS=Homo sapiens GN=SUMF2 PE=1 SV=2 - [SUMF2_HUMAN]	35.6301	15.61	1	4	4	10	3.41895e+08	301	33.8218	8.00146
O96019	Actin-like protein 6A OS=Homo sapiens GN=ACTL6A PE=1 SV=1 - [ACL6A_HUMAN]	35.5277	26.34	1	6	6	14	3.44419e+08	429	47.4303	5.60498
P42224	Signal transducer and activator of transcription 1-alpha/beta OS=Homo sapiens GN=STAT1 PE=1 SV=2 - [STAT1_HUMAN]	35.4182	13.87	1	7	7	16	206491005	750	87.2795	6.04932
P46781	40S ribosomal protein S9 OS=Homo sapiens GN=RPS9 PE=1 SV=3 - [RS9_HUMAN]	35.1964	7.22	1	2	2	22	1.69531e+08	194	22.5776	10.6528
Q96FW1	Ubiquitin thioesterase OTUB1 OS=Homo sapiens GN=OTUB1 PE=1 SV=2 - [OTUB1_HUMAN]	35.1201	19.19	1	5	5	15	2.49156e+08	271	31.2644	4.94482
P99999	Cytochrome c OS=Homo sapiens GN=CYCS PE=1 SV=2 - [CYC_HUMAN]	35.1081	46.67	1	8	8	21	9.66573e+08	105	11.7411	9.56885
P41252	Isoleucine--tRNA ligase, cytoplasmic OS=Homo sapiens GN=IARS PE=1 SV=2 - [SYIC_HUMAN]	35.0937	7.53	1	8	8	14	372048570	1262	144.406	6.15088
Q13561	Dynactin subunit 2 OS=Homo sapiens GN=DCTN2 PE=1 SV=4 - [DCTN2_HUMAN]	35.0266	27.68	1	6	6	12	3.33404e+08	401	44.2039	5.21143
P20020	Plasma membrane calcium-transporting ATPase 1 OS=Homo sapiens GN=ATP2B1 PE=1 SV=3 - [AT2B1_HUMAN]	34.9686	7.07	3	3	6	13	2.29068e+08	1258	138.668	6.03662
P49748	Very long-chain specific acyl-CoA dehydrogenase, mitochondrial OS=Homo sapiens GN=ACADVL PE=1 SV=1 - [ACADV_HUMAN]	34.7926	23.66	1	11	11	16	4.3135e+08	655	70.3454	8.74854
P18621	60S ribosomal protein L17 OS=Homo sapiens GN=RPL17 PE=1 SV=3 - [RL17_HUMAN]	34.6265	14.67	1	3	3	16	986968542	184	21.3833	10.1694
Q9BS26	Endoplasmic reticulum resident protein 44 OS=Homo sapiens GN=ERP44 PE=1 SV=1 - [ERP44_HUMAN]	34.5507	30.05	1	5	6	13	3.98586e+08	406	46.9414	5.26221
O14818	Proteasome subunit alpha type-7 OS=Homo sapiens GN=PSMA7 PE=1 SV=1 - [PSA7_HUMAN]	34.4181	25	2	6	6	16	6.1254e+08	248	27.8696	8.45557
Q15363	Transmembrane emp24 domain-containing protein 2 OS=Homo sapiens GN=TMED2 PE=1 SV=1 - [TMED2_HUMAN]	34.2592	33.33	1	5	5	12	3.70995e+08	201	22.7464	5.17334
O95831	Apoptosis-inducing factor 1, mitochondrial OS=Homo sapiens GN=AIFM1 PE=1 SV=1 - [AIFM1_HUMAN]	34.2552	17.78	1	7	7	17	9.08002e+08	613	66.8589	8.95361
O00154	Cytosolic acyl coenzyme A thioester hydrolase OS=Homo sapiens GN=ACOT7 PE=1 SV=3 - [BACH_HUMAN]	34.1063	28.95	1	7	7	17	6.84116e+08	380	41.7693	8.54346
P25789	Proteasome subunit alpha type-4 OS=Homo sapiens GN=PSMA4 PE=1 SV=1 - [PSA4_HUMAN]	34.1013	8.81	1	2	2	17	4.74514e+08	261	29.4652	7.72314
P20592	Interferon-induced GTP-binding protein Mx2 OS=Homo sapiens GN=MX2 PE=1 SV=1 - [MX2_HUMAN]	34.089	12.03	2	6	6	12	249601008	715	82.0367	8.76318
Q9BR76	Coronin-1B OS=Homo sapiens GN=CORO1B PE=1 SV=1 - [COR1B_HUMAN]	34.0428	24.54	1	7	7	13	636438901	489	54.2003	5.88428
Q12904	Aminoacyl tRNA synthase complex-interacting multifunctional protein 1 OS=Homo sapiens GN=AIMP1 PE=1 SV=2 - [AIMP1_HUMAN]	34.035	34.94	1	5	5	16	4.29469e+08	312	34.3311	8.42627
P07339	Cathepsin D OS=Homo sapiens GN=CTSD PE=1 SV=1 - [CATD_HUMAN]	34.0185	21.12	1	7	7	16	1084671308	412	44.5236	6.53662
O60664	Perilipin-3 OS=Homo sapiens GN=PLIN3 PE=1 SV=3 - [PLIN3_HUMAN]	33.9737	32.26	1	8	8	14	7.39098e+08	434	47.0459	5.43994
Q9Y3B3	Transmembrane emp24 domain-containing protein 7 OS=Homo sapiens GN=TMED7 PE=1 SV=2 - [TMED7_HUMAN]	33.94	13.39	1	2	2	17	1.10356e+08	224	25.1556	6.88818
Q02818	Nucleobindin-1 OS=Homo sapiens GN=NUCB1 PE=1 SV=4 - [NUCB1_HUMAN]	33.8544	25.6	1	8	8	13	3.1618e+08	461	53.8463	5.24951
O94979	Protein transport protein Sec31A OS=Homo sapiens GN=SEC31A PE=1 SV=3 - [SC31A_HUMAN]	33.7928	6.07	1	5	5	14	1.42281e+08	1220	132.931	6.88818
O00159	Unconventional myosin-Ic OS=Homo sapiens GN=MYO1C PE=1 SV=4 - [MYO1C_HUMAN]	33.7278	14.96	1	10	11	16	300161920	1063	121.606	9.40771
Q9Y383	Putative RNA-binding protein Luc7-like 2 OS=Homo sapiens GN=LUC7L2 PE=1 SV=2 - [LC7L2_HUMAN]	33.7102	7.91	1	3	3	15	1.30719e+08	392	46.4856	10.0083
Q8N163	Cell cycle and apoptosis regulator protein 2 OS=Homo sapiens GN=CCAR2 PE=1 SV=2 - [CCAR2_HUMAN]	33.7092	15.38	1	6	6	12	4.75245e+08	923	102.838	5.22412
Q6DD88	Atlastin-3 OS=Homo sapiens GN=ATL3 PE=1 SV=1 - [ATLA3_HUMAN]	33.5587	19.59	1	6	6	12	8.56301e+08	541	60.5034	5.65576
P48444	Coatomer subunit delta OS=Homo sapiens GN=ARCN1 PE=1 SV=1 - [COPD_HUMAN]	33.5579	18.59	1	7	7	17	4.6639e+08	511	57.1741	6.21436
O00231	26S proteasome non-ATPase regulatory subunit 11 OS=Homo sapiens GN=PSMD11 PE=1 SV=3 - [PSD11_HUMAN]	33.5297	30.81	1	10	10	21	675280096	422	47.434	6.48096
P45880	Voltage-dependent anion-selective channel protein 2 OS=Homo sapiens GN=VDAC2 PE=1 SV=2 - [VDAC2_HUMAN]	33.5191	22.45	1	4	4	15	6.24242e+08	294	31.5465	7.56201
Q8WXF1	Paraspeckle component 1 OS=Homo sapiens GN=PSPC1 PE=1 SV=1 - [PSPC1_HUMAN]	33.4555	19.12	1	8	9	17	4.70075e+08	523	58.7062	6.66846
Q9Y265	RuvB-like 1 OS=Homo sapiens GN=RUVBL1 PE=1 SV=1 - [RUVB1_HUMAN]	33.4044	28.07	1	10	10	19	5.10817e+08	456	50.1963	6.41748
O75396	Vesicle-trafficking protein SEC22b OS=Homo sapiens GN=SEC22B PE=1 SV=4 - [SC22B_HUMAN]	33.3629	20.93	1	3	3	12	1160931769	215	24.5775	6.91748
O00148	ATP-dependent RNA helicase DDX39A OS=Homo sapiens GN=DDX39A PE=1 SV=2 - [DX39A_HUMAN]	33.3365	14.29	1	1	5	14	1.22789e+09	427	49.098	5.68115
P55786	Puromycin-sensitive aminopeptidase OS=Homo sapiens GN=NPEPPS PE=1 SV=2 - [PSA_HUMAN]	33.2167	22.09	2	12	12	15	378932263	919	103.211	5.71924
Q9UJS0	Calcium-binding mitochondrial carrier protein Aralar2 OS=Homo sapiens GN=SLC25A13 PE=1 SV=2 - [CMC2_HUMAN]	33.0992	14.52	1	5	6	18	5.54847e+08	675	74.1286	8.6167
P62244	40S ribosomal protein S15a OS=Homo sapiens GN=RPS15A PE=1 SV=2 - [RS15A_HUMAN]	33.0964	53.85	1	6	6	14	1.87765e+08	130	14.83	10.1255
Q08431	Lactadherin OS=Homo sapiens GN=MFGE8 PE=1 SV=2 - [MFGM_HUMAN]	33.0656	16.02	1	4	4	14	3.28527e+08	387	43.0955	8.14795
Q9UKX5	Integrin alpha-11 OS=Homo sapiens GN=ITGA11 PE=1 SV=2 - [ITA11_HUMAN]	33.0471	7.91	1	7	7	10	1.46891e+08	1188	133.386	6.69775
O95202	LETM1 and EF-hand domain-containing protein 1, mitochondrial OS=Homo sapiens GN=LETM1 PE=1 SV=1 - [LETM1_HUMAN]	32.9359	9.2	1	5	5	11	3.25602e+08	739	83.302	6.69775
Q8TAQ2	SWI/SNF complex subunit SMARCC2 OS=Homo sapiens GN=SMARCC2 PE=1 SV=1 - [SMRC2_HUMAN]	32.6828	9.64	1	5	6	11	1.44777e+08	1214	132.797	5.69385
Q9BWM7	Sideroflexin-3 OS=Homo sapiens GN=SFXN3 PE=1 SV=2 - [SFXN3_HUMAN]	32.6492	31.38	1	7	7	11	7.40589e+08	325	35.9557	9.08545
O00560	Syntenin-1 OS=Homo sapiens GN=SDCBP PE=1 SV=1 - [SDCB1_HUMAN]	32.6483	36.91	1	6	6	20	820855748	298	32.4239	7.53271
P30464	HLA class I histocompatibility antigen, B-15 alpha chain OS=Homo sapiens GN=HLA-B PE=1 SV=2 - [1B15_HUMAN]	32.623	12.98	17	1	3	13	6.4702e+08	362	40.363	6.30322
P48047	ATP synthase subunit O, mitochondrial OS=Homo sapiens GN=ATP5O PE=1 SV=1 - [ATPO_HUMAN]	32.5242	16.43	1	3	3	11	5.7119e+08	213	23.2627	9.96436
P68400	Casein kinase II subunit alpha OS=Homo sapiens GN=CSNK2A1 PE=1 SV=1 - [CSK21_HUMAN]	32.4663	36.83	2	9	9	16	4.15466e+08	391	45.1148	7.73779
P55209	Nucleosome assembly protein 1-like 1 OS=Homo sapiens GN=NAP1L1 PE=1 SV=1 - [NP1L1_HUMAN]	32.4279	21.99	1	4	5	13	879068918	391	45.3459	4.4624
Q15075	Early endosome antigen 1 OS=Homo sapiens GN=EEA1 PE=1 SV=2 - [EEA1_HUMAN]	32.4133	12.33	1	13	13	17	1.28788e+08	1411	162.367	5.68115
Q14956	Transmembrane glycoprotein NMB OS=Homo sapiens GN=GPNMB PE=1 SV=2 - [GPNMB_HUMAN]	32.3849	15.21	1	5	5	15	2.35108e+09	572	63.8819	6.63916
P62753	40S ribosomal protein S6 OS=Homo sapiens GN=RPS6 PE=1 SV=1 - [RS6_HUMAN]	32.1401	11.24	1	3	3	14	1.21672e+09	249	28.663	10.8433
P47897	Glutamine--tRNA ligase OS=Homo sapiens GN=QARS PE=1 SV=1 - [SYQ_HUMAN]	32.0689	16.26	1	9	9	12	370204265	775	87.7429	7.15186
P62888	60S ribosomal protein L30 OS=Homo sapiens GN=RPL30 PE=1 SV=2 - [RL30_HUMAN]	32.0684	15.65	1	1	2	14	8.07569e+08	115	12.7757	9.62744
P04062	Glucosylceramidase OS=Homo sapiens GN=GBA PE=1 SV=3 - [GLCM_HUMAN]	32.0485	10.45	1	4	4	15	8.46302e+08	536	59.6782	7.60596
P11766	Alcohol dehydrogenase class-3 OS=Homo sapiens GN=ADH5 PE=1 SV=4 - [ADHX_HUMAN]	31.974	17.91	1	6	6	17	5.27269e+08	374	39.6984	7.48877
P26368	Splicing factor U2AF 65 kDa subunit OS=Homo sapiens GN=U2AF2 PE=1 SV=4 - [U2AF2_HUMAN]	31.8504	32	1	7	7	12	278046181	475	53.4672	9.08545
Q13347	Eukaryotic translation initiation factor 3 subunit I OS=Homo sapiens GN=EIF3I PE=1 SV=1 - [EIF3I_HUMAN]	31.8495	37.23	1	8	8	12	4.14323e+08	325	36.4786	5.64307
Q93009	Ubiquitin carboxyl-terminal hydrolase 7 OS=Homo sapiens GN=USP7 PE=1 SV=2 - [UBP7_HUMAN]	31.7357	17.7	1	9	9	15	2.73851e+08	1102	128.22	5.5542
O60763	General vesicular transport factor p115 OS=Homo sapiens GN=USO1 PE=1 SV=2 - [USO1_HUMAN]	31.6986	17.36	1	8	8	12	2.54978e+08	962	107.828	4.90674
A8MWD9	Putative small nuclear ribonucleoprotein G-like protein 15 OS=Homo sapiens GN=SNRPGP15 PE=5 SV=2 - [RUXGL_HUMAN]	31.611	26.32	2	3	3	13	5.28094e+08	76	8.53845	8.83643
P52565	Rho GDP-dissociation inhibitor 1 OS=Homo sapiens GN=ARHGDIA PE=1 SV=3 - [GDIR1_HUMAN]	31.6012	39.22	1	6	6	18	6.97196e+08	204	23.1927	5.10986
Q9ULV4	Coronin-1C OS=Homo sapiens GN=CORO1C PE=1 SV=1 - [COR1C_HUMAN]	31.5429	17.3	1	5	5	15	5.97173e+08	474	53.2151	7.07861
P24534	Elongation factor 1-beta OS=Homo sapiens GN=EEF1B2 PE=1 SV=3 - [EF1B_HUMAN]	31.4373	26.22	1	4	5	17	1402500478	225	24.7483	4.66553
P08559	Pyruvate dehydrogenase E1 component subunit alpha, somatic form, mitochondrial OS=Homo sapiens GN=PDHA1 PE=1 SV=3 - [ODPA_HUMAN]	31.4335	22.82	1	4	6	14	2.25997e+08	390	43.2676	8.06006
Q03135	Caveolin-1 OS=Homo sapiens GN=CAV1 PE=1 SV=4 - [CAV1_HUMAN]	31.4009	24.16	1	3	3	11	6.66995e+08	178	20.4585	6.02393
P84085	ADP-ribosylation factor 5 OS=Homo sapiens GN=ARF5 PE=1 SV=2 - [ARF5_HUMAN]	31.3663	52.22	2	2	7	28	912350181	180	20.5166	6.78564
Q8NBS9	Thioredoxin domain-containing protein 5 OS=Homo sapiens GN=TXNDC5 PE=1 SV=2 - [TXND5_HUMAN]	31.2015	19.21	1	6	6	15	1.92451e+09	432	47.5987	5.97314
P18124	60S ribosomal protein L7 OS=Homo sapiens GN=RPL7 PE=1 SV=1 - [RL7_HUMAN]	31.1254	22.58	1	4	4	17	1.3977e+09	248	29.2072	10.6528
P61026	Ras-related protein Rab-10 OS=Homo sapiens GN=RAB10 PE=1 SV=1 - [RAB10_HUMAN]	31.1193	39	11	3	6	23	3.68642e+08	200	22.5266	8.38232
P51116	Fragile X mental retardation syndrome-related protein 2 OS=Homo sapiens GN=FXR2 PE=1 SV=2 - [FXR2_HUMAN]	31.0668	19.47	1	6	8	11	1.343e+08	673	74.178	6.22705
Q92928	Putative Ras-related protein Rab-1C OS=Homo sapiens GN=RAB1C PE=5 SV=2 - [RAB1C_HUMAN]	31.0496	36.82	8	1	5	24	1404795122	201	22.003	5.42725
O75828	Carbonyl reductase [NADPH] 3 OS=Homo sapiens GN=CBR3 PE=1 SV=3 - [CBR3_HUMAN]	31.0272	23.1	1	2	5	16	197800328	277	30.8307	6.17627
P61158	Actin-related protein 3 OS=Homo sapiens GN=ACTR3 PE=1 SV=3 - [ARP3_HUMAN]	31.0032	18.42	1	6	6	18	503321703	418	47.341	5.88428
P56192	Methionine--tRNA ligase, cytoplasmic OS=Homo sapiens GN=MARS PE=1 SV=2 - [SYMC_HUMAN]	30.7713	9.67	1	5	5	17	397708276	900	101.052	6.16357
P30085	UMP-CMP kinase OS=Homo sapiens GN=CMPK1 PE=1 SV=3 - [KCY_HUMAN]	30.764	29.59	1	4	4	13	4.88905e+08	196	22.2083	5.56689
P12004	Proliferating cell nuclear antigen OS=Homo sapiens GN=PCNA PE=1 SV=1 - [PCNA_HUMAN]	30.6977	34.87	1	5	5	24	1.25352e+09	261	28.7503	4.69092
P46108	Adapter molecule crk OS=Homo sapiens GN=CRK PE=1 SV=2 - [CRK_HUMAN]	30.5709	24.01	1	5	5	11	2.88783e+08	304	33.81	5.5542
Q13310	Polyadenylate-binding protein 4 OS=Homo sapiens GN=PABPC4 PE=1 SV=1 - [PABP4_HUMAN]	30.5281	12.11	1	3	7	12	871331919	644	70.7381	9.26123
Q07954	Prolow-density lipoprotein receptor-related protein 1 OS=Homo sapiens GN=LRP1 PE=1 SV=2 - [LRP1_HUMAN]	30.4537	4.2	1	12	12	14	1.27714e+08	4544	504.276	5.38916
Q9H0D6	5'-3' exoribonuclease 2 OS=Homo sapiens GN=XRN2 PE=1 SV=1 - [XRN2_HUMAN]	30.4084	17.79	1	9	9	12	2.14515e+08	950	108.513	7.47412
P52789	Hexokinase-2 OS=Homo sapiens GN=HK2 PE=1 SV=2 - [HXK2_HUMAN]	30.3297	12.54	1	8	9	14	237181212	917	102.313	6.04932
O00425	Insulin-like growth factor 2 mRNA-binding protein 3 OS=Homo sapiens GN=IGF2BP3 PE=1 SV=2 - [IF2B3_HUMAN]	30.2861	16.06	1	5	6	12	4.16933e+08	579	63.6656	8.86572
P62424	60S ribosomal protein L7a OS=Homo sapiens GN=RPL7A PE=1 SV=2 - [RL7A_HUMAN]	30.1501	12.41	1	4	4	12	2.9326e+08	266	29.977	10.6089
Q9BUJ2	Heterogeneous nuclear ribonucleoprotein U-like protein 1 OS=Homo sapiens GN=HNRNPUL1 PE=1 SV=2 - [HNRL1_HUMAN]	30.1234	10.75	1	5	5	10	3.99497e+08	856	95.6793	6.91748
P46063	ATP-dependent DNA helicase Q1 OS=Homo sapiens GN=RECQL PE=1 SV=3 - [RECQ1_HUMAN]	29.9632	11.25	1	4	4	13	4.84057e+08	649	73.41	7.88428
P46060	Ran GTPase-activating protein 1 OS=Homo sapiens GN=RANGAP1 PE=1 SV=1 - [RAGP1_HUMAN]	29.8728	18.57	1	8	8	11	1.27742e+08	587	63.5023	4.67822
P62847	40S ribosomal protein S24 OS=Homo sapiens GN=RPS24 PE=1 SV=1 - [RS24_HUMAN]	29.8529	24.81	1	4	4	13	1.59722e+09	133	15.4134	10.7847
Q13469	Nuclear factor of activated T-cells, cytoplasmic 2 OS=Homo sapiens GN=NFATC2 PE=1 SV=2 - [NFAC2_HUMAN]	29.7615	19.78	1	8	8	14	196221136	925	100.083	7.28369
O75874	Isocitrate dehydrogenase [NADP] cytoplasmic OS=Homo sapiens GN=IDH1 PE=1 SV=2 - [IDHC_HUMAN]	29.7307	38.65	1	12	12	18	6.52866e+08	414	46.6295	7.00537
Q92598	Heat shock protein 105 kDa OS=Homo sapiens GN=HSPH1 PE=1 SV=1 - [HS105_HUMAN]	29.7179	16.08	1	8	9	15	414919018	858	96.8037	5.38916
Q15020	Squamous cell carcinoma antigen recognized by T-cells 3 OS=Homo sapiens GN=SART3 PE=1 SV=1 - [SART3_HUMAN]	29.5459	11.21	1	8	8	11	1.14036e+08	963	109.865	5.56689
Q9UKV3	Apoptotic chromatin condensation inducer in the nucleus OS=Homo sapiens GN=ACIN1 PE=1 SV=2 - [ACINU_HUMAN]	29.4136	5.15	1	4	4	8	168380874	1341	151.771	6.43018
P61513	60S ribosomal protein L37a OS=Homo sapiens GN=RPL37A PE=1 SV=2 - [RL37A_HUMAN]	29.376	36.96	1	3	3	12	4.52659e+08	92	10.2685	10.4331
P35998	26S protease regulatory subunit 7 OS=Homo sapiens GN=PSMC2 PE=1 SV=3 - [PRS7_HUMAN]	29.3657	29.33	1	10	10	15	4.11899e+08	433	48.6031	5.94775
P62195	26S protease regulatory subunit 8 OS=Homo sapiens GN=PSMC5 PE=1 SV=1 - [PRS8_HUMAN]	29.3176	28.08	1	8	8	13	512927226	406	45.5971	7.54736
P62714	Serine/threonine-protein phosphatase 2A catalytic subunit beta isoform OS=Homo sapiens GN=PPP2CB PE=1 SV=1 - [PP2AB_HUMAN]	29.2154	16.5	2	3	3	10	799061368	309	35.5523	5.42725
Q6PI48	Aspartate--tRNA ligase, mitochondrial OS=Homo sapiens GN=DARS2 PE=1 SV=1 - [SYDM_HUMAN]	29.1565	18.6	1	7	7	14	2.59043e+08	645	73.5161	8.01611
O76094	Signal recognition particle subunit SRP72 OS=Homo sapiens GN=SRP72 PE=1 SV=3 - [SRP72_HUMAN]	29.0739	10.28	1	4	4	16	7.64123e+07	671	74.56	9.26123
O00625	Pirin OS=Homo sapiens GN=PIR PE=1 SV=1 - [PIR_HUMAN]	29.0631	24.14	1	5	5	11	2.65165e+08	290	32.0933	6.91748
Q9UBT2	SUMO-activating enzyme subunit 2 OS=Homo sapiens GN=UBA2 PE=1 SV=2 - [SAE2_HUMAN]	29.0419	25.47	1	9	9	14	1.97408e+08	640	71.1792	5.2876
P69849	Nodal modulator 3 OS=Homo sapiens GN=NOMO3 PE=2 SV=2 - [NOMO3_HUMAN]	29.0087	19.97	3	13	13	18	1.97602e+08	1222	134.049	5.66846
P42166	Lamina-associated polypeptide 2, isoform alpha OS=Homo sapiens GN=TMPO PE=1 SV=2 - [LAP2A_HUMAN]	28.9731	24.35	1	5	8	11	1.75555e+08	694	75.4456	7.66455
P16949	Stathmin OS=Homo sapiens GN=STMN1 PE=1 SV=3 - [STMN1_HUMAN]	28.9503	14.77	1	2	2	10	605181907	149	17.292	5.97314
Q9P2B2	Prostaglandin F2 receptor negative regulator OS=Homo sapiens GN=PTGFRN PE=1 SV=2 - [FPRP_HUMAN]	28.4863	9.44	1	7	7	11	7.36243e+08	879	98.4946	6.60986
Q09028	Histone-binding protein RBBP4 OS=Homo sapiens GN=RBBP4 PE=1 SV=3 - [RBBP4_HUMAN]	28.4038	36.47	1	4	7	11	5.85179e+08	425	47.6261	4.89404
P22087	rRNA 2'-O-methyltransferase fibrillarin OS=Homo sapiens GN=FBL PE=1 SV=2 - [FBRL_HUMAN]	28.3787	25.23	2	5	5	12	1.58448e+08	321	33.7634	10.1841
Q15366	Poly(rC)-binding protein 2 OS=Homo sapiens GN=PCBP2 PE=1 SV=1 - [PCBP2_HUMAN]	28.374	17.81	2	1	3	12	1.25259e+09	365	38.5556	6.78564
P30043	Flavin reductase (NADPH) OS=Homo sapiens GN=BLVRB PE=1 SV=3 - [BLVRB_HUMAN]	28.3215	31.07	1	4	4	16	3.48852e+08	206	22.1054	7.6499
P20339	Ras-related protein Rab-5A OS=Homo sapiens GN=RAB5A PE=1 SV=2 - [RAB5A_HUMAN]	28.2334	28.84	1	3	4	12	3.22152e+08	215	23.6438	8.14795
Q86XP3	ATP-dependent RNA helicase DDX42 OS=Homo sapiens GN=DDX42 PE=1 SV=1 - [DDX42_HUMAN]	28.2208	15.25	1	8	8	11	129417715	938	102.912	7.02002
P35222	Catenin beta-1 OS=Homo sapiens GN=CTNNB1 PE=1 SV=1 - [CTNB1_HUMAN]	28.1464	17.03	1	8	8	11	2.15268e+08	781	85.4422	5.85889
P62136	Serine/threonine-protein phosphatase PP1-alpha catalytic subunit OS=Homo sapiens GN=PPP1CA PE=1 SV=1 - [PP1A_HUMAN]	28.124	13.03	3	5	5	11	3.04996e+08	330	37.4878	6.32861
O94776	Metastasis-associated protein MTA2 OS=Homo sapiens GN=MTA2 PE=1 SV=1 - [MTA2_HUMAN]	28.0923	12.28	1	5	6	10	2.40765e+08	668	74.9757	9.65674
Q9UBQ0	Vacuolar protein sorting-associated protein 29 OS=Homo sapiens GN=VPS29 PE=1 SV=1 - [VPS29_HUMAN]	28.0653	5.49	1	1	1	10	24703843	182	20.4927	6.78564
P19367	Hexokinase-1 OS=Homo sapiens GN=HK1 PE=1 SV=3 - [HXK1_HUMAN]	28.0408	10.03	1	7	8	13	2.28696e+08	917	102.42	6.80029
P52292	Importin subunit alpha-1 OS=Homo sapiens GN=KPNA2 PE=1 SV=1 - [IMA1_HUMAN]	28.0269	10.96	1	4	4	9	2.78636e+08	529	57.8259	5.40186
Q9Y6C9	Mitochondrial carrier homolog 2 OS=Homo sapiens GN=MTCH2 PE=1 SV=1 - [MTCH2_HUMAN]	27.9436	8.91	1	2	2	11	1.23253e+08	303	33.3089	7.97217
O95571	Persulfide dioxygenase ETHE1, mitochondrial OS=Homo sapiens GN=ETHE1 PE=1 SV=2 - [ETHE1_HUMAN]	27.8998	44.09	1	6	6	10	5.8517e+08	254	27.8551	6.82959
P62995	Transformer-2 protein homolog beta OS=Homo sapiens GN=TRA2B PE=1 SV=1 - [TRA2B_HUMAN]	27.8329	10.42	1	2	2	13	1164339136	288	33.6456	11.2534
P61011	Signal recognition particle 54 kDa protein OS=Homo sapiens GN=SRP54 PE=1 SV=1 - [SRP54_HUMAN]	27.7758	17.46	1	7	7	12	1.39064e+08	504	55.6683	8.74854
Q9H1E3	Nuclear ubiquitous casein and cyclin-dependent kinase substrate 1 OS=Homo sapiens GN=NUCKS1 PE=1 SV=1 - [NUCKS_HUMAN]	27.7261	11.52	1	5	5	7	2.96138e+08	243	27.28	5.08447
P04040	Catalase OS=Homo sapiens GN=CAT PE=1 SV=3 - [CATA_HUMAN]	27.6981	18.03	1	7	7	16	2.23054e+08	527	59.7188	7.38623
P13798	Acylamino-acid-releasing enzyme OS=Homo sapiens GN=APEH PE=1 SV=4 - [ACPH_HUMAN]	27.6874	23.5	1	9	9	17	3.00825e+08	732	81.1726	5.47803
Q15417	Calponin-3 OS=Homo sapiens GN=CNN3 PE=1 SV=1 - [CNN3_HUMAN]	27.5478	20.06	1	5	5	11	3.48798e+08	329	36.3908	6.04932
P80303	Nucleobindin-2 OS=Homo sapiens GN=NUCB2 PE=1 SV=2 - [NUCB2_HUMAN]	27.5324	23.33	1	6	6	13	2.98592e+08	420	50.1643	5.12256
Q9P0L0	Vesicle-associated membrane protein-associated protein A OS=Homo sapiens GN=VAPA PE=1 SV=3 - [VAPA_HUMAN]	27.3686	36.55	1	6	6	15	4.23909e+08	249	27.8752	8.6167
Q92614	Unconventional myosin-XVIIIa OS=Homo sapiens GN=MYO18A PE=1 SV=3 - [MY18A_HUMAN]	27.3661	5.01	1	6	6	9	6.36558e+07	2054	232.971	6.30322
O00264	Membrane-associated progesterone receptor component 1 OS=Homo sapiens GN=PGRMC1 PE=1 SV=3 - [PGRC1_HUMAN]	27.3441	30.77	1	5	5	10	1.60297e+08	195	21.6578	4.70361
O75351	Vacuolar protein sorting-associated protein 4B OS=Homo sapiens GN=VPS4B PE=1 SV=2 - [VPS4B_HUMAN]	27.3366	12.39	1	4	4	9	1.97447e+08	444	49.2715	7.2251
Q15005	Signal peptidase complex subunit 2 OS=Homo sapiens GN=SPCS2 PE=1 SV=3 - [SPCS2_HUMAN]	27.2132	17.26	1	5	5	9	2.23047e+08	226	24.9867	8.47021
Q9UNF1	Melanoma-associated antigen D2 OS=Homo sapiens GN=MAGED2 PE=1 SV=2 - [MAGD2_HUMAN]	27.1518	14.19	1	5	5	8	1.63644e+08	606	64.9144	9.31982
Q9NRY4	Rho GTPase-activating protein 35 OS=Homo sapiens GN=ARHGAP35 PE=1 SV=3 - [RHG35_HUMAN]	27.135	12.81	1	10	10	13	1.39001e+08	1499	170.407	6.63916
P13861	cAMP-dependent protein kinase type II-alpha regulatory subunit OS=Homo sapiens GN=PRKAR2A PE=1 SV=2 - [KAP2_HUMAN]	27.1142	18.81	1	3	5	10	1.85945e+08	404	45.49	5.07178
O60313	Dynamin-like 120 kDa protein, mitochondrial OS=Homo sapiens GN=OPA1 PE=1 SV=3 - [OPA1_HUMAN]	27.0066	13.23	1	8	8	12	1.67181e+08	960	111.561	7.86963
P19022	Cadherin-2 OS=Homo sapiens GN=CDH2 PE=1 SV=4 - [CADH2_HUMAN]	27.001	13.58	1	6	6	14	3.18417e+08	906	99.7473	4.80518
Q99598	Translin-associated protein X OS=Homo sapiens GN=TSNAX PE=1 SV=1 - [TSNAX_HUMAN]	26.9662	23.79	1	5	5	9	2.90668e+08	290	33.0917	6.55127
P05198	Eukaryotic translation initiation factor 2 subunit 1 OS=Homo sapiens GN=EIF2S1 PE=1 SV=3 - [IF2A_HUMAN]	26.9157	42.22	1	8	8	11	3.17663e+08	315	36.0894	5.08447
P10321	HLA class I histocompatibility antigen, Cw-7 alpha chain OS=Homo sapiens GN=HLA-C PE=1 SV=3 - [1C07_HUMAN]	26.9014	27.05	4	0	6	11	2.22208e+08	366	40.6229	6.03662
Q05209	Tyrosine-protein phosphatase non-receptor type 12 OS=Homo sapiens GN=PTPN12 PE=1 SV=3 - [PTN12_HUMAN]	26.8787	15.51	1	7	7	11	2.62804e+08	780	88.0514	5.61768
Q29963	HLA class I histocompatibility antigen, Cw-6 alpha chain OS=Homo sapiens GN=HLA-C PE=2 SV=2 - [1C06_HUMAN]	26.8696	27.05	22	0	6	11	2.22208e+08	366	40.9431	5.99854
O60264	SWI/SNF-related matrix-associated actin-dependent regulator of chromatin subfamily A member 5 OS=Homo sapiens GN=SMARCA5 PE=1 SV=1 - [SMCA5_HUMAN]	26.8516	5.7	1	3	5	10	1.87337e+08	1052	121.828	8.08936
Q9UKY7	Protein CDV3 homolog OS=Homo sapiens GN=CDV3 PE=1 SV=1 - [CDV3_HUMAN]	26.8009	31.4	1	2	2	8	2.29663e+08	258	27.3184	6.40479
Q9Y512	Sorting and assembly machinery component 50 homolog OS=Homo sapiens GN=SAMM50 PE=1 SV=3 - [SAM50_HUMAN]	26.7902	12.15	1	5	5	13	1.69039e+08	469	51.9433	6.90283
Q99798	Aconitate hydratase, mitochondrial OS=Homo sapiens GN=ACO2 PE=1 SV=2 - [ACON_HUMAN]	26.7583	20.9	1	7	7	13	5.71148e+08	780	85.3719	7.60596
P09972	Fructose-bisphosphate aldolase C OS=Homo sapiens GN=ALDOC PE=1 SV=2 - [ALDOC_HUMAN]	26.7416	7.14	1	2	2	9	1.81773e+09	364	39.4312	6.87354
Q9BV57	1,2-dihydroxy-3-keto-5-methylthiopentene dioxygenase OS=Homo sapiens GN=ADI1 PE=1 SV=1 - [MTND_HUMAN]	26.7059	21.79	1	3	3	13	132494556	179	21.4846	5.68115
Q9NPJ3	Acyl-coenzyme A thioesterase 13 OS=Homo sapiens GN=ACOT13 PE=1 SV=1 - [ACO13_HUMAN]	26.5025	30.71	1	3	3	15	4.74002e+08	140	14.9509	9.14404
P33176	Kinesin-1 heavy chain OS=Homo sapiens GN=KIF5B PE=1 SV=1 - [KINH_HUMAN]	26.4417	14.95	3	9	9	13	4.28664e+08	963	109.617	6.50732
P17612	cAMP-dependent protein kinase catalytic subunit alpha OS=Homo sapiens GN=PRKACA PE=1 SV=2 - [KAPCA_HUMAN]	26.3735	17.09	2	4	4	8	1.6795e+08	351	40.564	8.79248
Q00535	Cyclin-dependent-like kinase 5 OS=Homo sapiens GN=CDK5 PE=1 SV=3 - [CDK5_HUMAN]	26.3592	17.81	20	4	5	15	6.53452e+07	292	33.2832	7.66455
P22570	NADPH:adrenodoxin oxidoreductase, mitochondrial OS=Homo sapiens GN=FDXR PE=1 SV=3 - [ADRO_HUMAN]	26.3303	16.09	1	6	6	10	4.98098e+07	491	53.803	8.44092
P60981	Destrin OS=Homo sapiens GN=DSTN PE=1 SV=3 - [DEST_HUMAN]	26.1543	26.06	1	4	4	10	1.21369e+09	165	18.4935	7.85498
Q16629	Serine/arginine-rich splicing factor 7 OS=Homo sapiens GN=SRSF7 PE=1 SV=1 - [SRSF7_HUMAN]	26.0191	17.23	1	3	4	14	1.18832e+09	238	27.35	11.8247
O95573	Long-chain-fatty-acid--CoA ligase 3 OS=Homo sapiens GN=ACSL3 PE=1 SV=3 - [ACSL3_HUMAN]	26.0177	13.61	1	5	6	15	8.5967e+08	720	80.3683	8.38232
P53597	Succinyl-CoA ligase [ADP/GDP-forming] subunit alpha, mitochondrial OS=Homo sapiens GN=SUCLG1 PE=1 SV=4 - [SUCA_HUMAN]	25.8348	11.56	1	3	3	9	311051097	346	36.2268	8.79248
Q15046	Lysine--tRNA ligase OS=Homo sapiens GN=KARS PE=1 SV=3 - [SYK_HUMAN]	25.828	19.6	1	8	8	12	2.06498e+08	597	68.0046	6.354
P60228	Eukaryotic translation initiation factor 3 subunit E OS=Homo sapiens GN=EIF3E PE=1 SV=1 - [EIF3E_HUMAN]	25.7905	17.3	1	4	4	8	2.27007e+08	445	52.1874	6.03662
Q13616	Cullin-1 OS=Homo sapiens GN=CUL1 PE=1 SV=2 - [CUL1_HUMAN]	25.7469	14.18	1	6	6	8	1.69525e+08	776	89.622	8.00146
Q5T4S7	E3 ubiquitin-protein ligase UBR4 OS=Homo sapiens GN=UBR4 PE=1 SV=1 - [UBR4_HUMAN]	25.7105	2.95	1	10	10	11	6.62462e+07	5183	573.476	6.03662
O94804	Serine/threonine-protein kinase 10 OS=Homo sapiens GN=STK10 PE=1 SV=1 - [STK10_HUMAN]	25.5768	10.95	1	7	7	14	437807536	968	112.065	6.94678
P62917	60S ribosomal protein L8 OS=Homo sapiens GN=RPL8 PE=1 SV=2 - [RL8_HUMAN]	25.5737	16.34	1	5	5	13	6.08052e+07	257	28.0073	11.0337
Q8TCT9	Minor histocompatibility antigen H13 OS=Homo sapiens GN=HM13 PE=1 SV=1 - [HM13_HUMAN]	25.5589	10.88	1	3	3	13	1.24602e+09	377	41.4616	6.43018
Q27J81	Inverted formin-2 OS=Homo sapiens GN=INF2 PE=1 SV=2 - [INF2_HUMAN]	25.5494	10.57	1	6	6	7	1.48568e+08	1249	135.54	5.37646
Q92930	Ras-related protein Rab-8B OS=Homo sapiens GN=RAB8B PE=1 SV=2 - [RAB8B_HUMAN]	25.5473	29.47	11	1	6	23	2.92936e+08	207	23.5691	9.0708
P43034	Platelet-activating factor acetylhydrolase IB subunit alpha OS=Homo sapiens GN=PAFAH1B1 PE=1 SV=2 - [LIS1_HUMAN]	25.5082	20	1	5	6	10	3.92178e+08	410	46.6082	7.37158
Q15631	Translin OS=Homo sapiens GN=TSN PE=1 SV=1 - [TSN_HUMAN]	25.4789	14.91	1	3	3	10	4.6003e+08	228	26.1668	6.44287
P28066	Proteasome subunit alpha type-5 OS=Homo sapiens GN=PSMA5 PE=1 SV=3 - [PSA5_HUMAN]	25.4526	18.67	1	3	3	10	948706918	241	26.3942	4.79248
P46777	60S ribosomal protein L5 OS=Homo sapiens GN=RPL5 PE=1 SV=3 - [RL5_HUMAN]	25.4471	13.47	1	5	5	10	377742874	297	34.3407	9.71533
Q9H299	SH3 domain-binding glutamic acid-rich-like protein 3 OS=Homo sapiens GN=SH3BGRL3 PE=1 SV=1 - [SH3L3_HUMAN]	25.4115	31.18	1	3	3	17	1.53981e+09	93	10.4313	4.93213
Q99805	Transmembrane 9 superfamily member 2 OS=Homo sapiens GN=TM9SF2 PE=1 SV=1 - [TM9S2_HUMAN]	25.3046	12.37	1	6	6	11	2.29645e+08	663	75.7255	7.44482
P28838	Cytosol aminopeptidase OS=Homo sapiens GN=LAP3 PE=1 SV=3 - [AMPL_HUMAN]	25.2546	13.87	1	6	6	11	3.0935e+08	519	56.1308	7.92822
O14980	Exportin-1 OS=Homo sapiens GN=XPO1 PE=1 SV=1 - [XPO1_HUMAN]	25.1979	6.16	1	4	4	8	3.49798e+08	1071	123.306	6.06201
Q86TX2	Acyl-coenzyme A thioesterase 1 OS=Homo sapiens GN=ACOT1 PE=1 SV=1 - [ACOT1_HUMAN]	25.1675	23.75	2	6	6	11	2.68857e+08	421	46.2481	7.34229
O94903	Proline synthase co-transcribed bacterial homolog protein OS=Homo sapiens GN=PROSC PE=1 SV=1 - [PROSC_HUMAN]	25.1648	21.82	1	4	4	8	2.2758e+08	275	30.3246	7.50342
Q13637	Ras-related protein Rab-32 OS=Homo sapiens GN=RAB32 PE=1 SV=3 - [RAB32_HUMAN]	25.1611	26.67	3	4	4	10	1.61183e+08	225	24.9817	6.53662
Q8IZ83	Aldehyde dehydrogenase family 16 member A1 OS=Homo sapiens GN=ALDH16A1 PE=1 SV=2 - [A16A1_HUMAN]	25.1364	3.37	1	2	2	10	3.45205e+06	802	85.0737	6.78564
P30405	Peptidyl-prolyl cis-trans isomerase F, mitochondrial OS=Homo sapiens GN=PPIF PE=1 SV=1 - [PPIF_HUMAN]	25.1019	16.91	2	2	2	6	127436251	207	22.0262	9.37842
P56537	Eukaryotic translation initiation factor 6 OS=Homo sapiens GN=EIF6 PE=1 SV=1 - [IF6_HUMAN]	25.0622	17.14	1	2	2	7	9.16992e+08	245	26.5822	4.67822
Q92888	Rho guanine nucleotide exchange factor 1 OS=Homo sapiens GN=ARHGEF1 PE=1 SV=2 - [ARHG1_HUMAN]	24.9489	9.32	1	6	6	10	1.70073e+08	912	102.371	5.65576
Q06210	Glutamine--fructose-6-phosphate aminotransferase [isomerizing] 1 OS=Homo sapiens GN=GFPT1 PE=1 SV=3 - [GFPT1_HUMAN]	24.9001	17.31	1	9	9	13	3.92769e+08	699	78.7563	7.10791
Q14839	Chromodomain-helicase-DNA-binding protein 4 OS=Homo sapiens GN=CHD4 PE=1 SV=2 - [CHD4_HUMAN]	24.8615	8.21	3	9	9	11	2.13141e+08	1912	217.867	5.85889
Q16543	Hsp90 co-chaperone Cdc37 OS=Homo sapiens GN=CDC37 PE=1 SV=1 - [CDC37_HUMAN]	24.8251	21.16	1	5	5	14	3.18212e+08	378	44.44	5.24951
Q99470	Stromal cell-derived factor 2 OS=Homo sapiens GN=SDF2 PE=1 SV=2 - [SDF2_HUMAN]	24.7599	36.02	1	4	4	9	1.60406e+08	211	23.0114	7.32764
P61088	Ubiquitin-conjugating enzyme E2 N OS=Homo sapiens GN=UBE2N PE=1 SV=1 - [UBE2N_HUMAN]	24.6488	30.26	2	4	4	11	8.42507e+08	152	17.127	6.56592
P60900	Proteasome subunit alpha type-6 OS=Homo sapiens GN=PSMA6 PE=1 SV=1 - [PSA6_HUMAN]	24.6077	25.2	1	5	5	13	8.16922e+08	246	27.3818	6.75635
P36543	V-type proton ATPase subunit E 1 OS=Homo sapiens GN=ATP6V1E1 PE=1 SV=1 - [VATE1_HUMAN]	24.6021	31.86	2	4	4	9	4.86915e+08	226	26.1288	8.00146
P09012	U1 small nuclear ribonucleoprotein A OS=Homo sapiens GN=SNRPA PE=1 SV=3 - [SNRPA_HUMAN]	24.5877	21.63	1	3	3	10	266918854	282	31.2592	9.83252
Q9NTJ5	Phosphatidylinositide phosphatase SAC1 OS=Homo sapiens GN=SACM1L PE=1 SV=2 - [SAC1_HUMAN]	24.5643	14.14	1	7	7	11	2.72272e+08	587	66.924	7.12256
Q12931	Heat shock protein 75 kDa, mitochondrial OS=Homo sapiens GN=TRAP1 PE=1 SV=3 - [TRAP1_HUMAN]	24.4893	18.18	1	7	8	12	6.51733e+09	704	80.0597	8.20654
P37840	Alpha-synuclein OS=Homo sapiens GN=SNCA PE=1 SV=1 - [SYUA_HUMAN]	24.4446	25	1	3	3	7	1.85321e+08	140	14.4512	4.70361
Q14194	Dihydropyrimidinase-related protein 1 OS=Homo sapiens GN=CRMP1 PE=1 SV=1 - [DPYL1_HUMAN]	24.4383	29.9	1	8	9	14	2.3108e+08	572	62.1447	7.03467
Q13409	Cytoplasmic dynein 1 intermediate chain 2 OS=Homo sapiens GN=DYNC1I2 PE=1 SV=3 - [DC1I2_HUMAN]	24.3759	14.58	1	4	4	11	3.13415e+08	638	71.4121	5.19873
Q96CS3	FAS-associated factor 2 OS=Homo sapiens GN=FAF2 PE=1 SV=2 - [FAF2_HUMAN]	24.3741	16.18	1	4	4	6	261230446	445	52.5905	5.61768
Q9UNM6	26S proteasome non-ATPase regulatory subunit 13 OS=Homo sapiens GN=PSMD13 PE=1 SV=2 - [PSD13_HUMAN]	24.3398	19.68	1	5	5	11	4.85706e+08	376	42.9181	5.80811
Q9NUQ9	Protein FAM49B OS=Homo sapiens GN=FAM49B PE=1 SV=1 - [FA49B_HUMAN]	24.3261	16.98	2	4	4	9	4.34035e+08	324	36.7246	6.06201
Q9GZS3	WD repeat-containing protein 61 OS=Homo sapiens GN=WDR61 PE=1 SV=1 - [WDR61_HUMAN]	24.268	26.23	1	4	4	11	3.81279e+08	305	33.5598	5.46533
Q96QR8	Transcriptional activator protein Pur-beta OS=Homo sapiens GN=PURB PE=1 SV=3 - [PURB_HUMAN]	24.2492	36.54	1	3	4	9	2.76497e+08	312	33.2205	5.42725
Q969G5	Protein kinase C delta-binding protein OS=Homo sapiens GN=PRKCDBP PE=1 SV=3 - [PRDBP_HUMAN]	24.1933	9.96	1	2	2	7	1.76856e+07	261	27.6845	6.43018
P07093	Glia-derived nexin OS=Homo sapiens GN=SERPINE2 PE=1 SV=1 - [GDN_HUMAN]	24.1923	26.63	1	10	10	12	5.44549e+08	398	43.9742	9.29053
P46109	Crk-like protein OS=Homo sapiens GN=CRKL PE=1 SV=1 - [CRKL_HUMAN]	24.1584	44.55	1	9	9	15	2.33012e+08	303	33.7559	6.7417
Q9UBQ7	Glyoxylate reductase/hydroxypyruvate reductase OS=Homo sapiens GN=GRHPR PE=1 SV=1 - [GRHPR_HUMAN]	24.1539	29.27	2	6	6	13	8.53548e+08	328	35.6457	7.38623
Q15436	Protein transport protein Sec23A OS=Homo sapiens GN=SEC23A PE=1 SV=2 - [SC23A_HUMAN]	24.1153	15.16	1	6	7	11	2.8852e+08	765	86.1053	7.07861
P34897	Serine hydroxymethyltransferase, mitochondrial OS=Homo sapiens GN=SHMT2 PE=1 SV=3 - [GLYM_HUMAN]	24.0413	21.63	1	7	8	12	472232789	504	55.9577	8.52881
P28482	Mitogen-activated protein kinase 1 OS=Homo sapiens GN=MAPK1 PE=1 SV=3 - [MK01_HUMAN]	24.0402	19.17	1	4	4	11	4.09725e+08	360	41.3632	6.97607
P19105	Myosin regulatory light chain 12A OS=Homo sapiens GN=MYL12A PE=1 SV=2 - [ML12A_HUMAN]	24.0352	28.07	3	4	4	14	4.30116e+08	171	19.7815	4.80518
P06493	Cyclin-dependent kinase 1 OS=Homo sapiens GN=CDK1 PE=1 SV=3 - [CDK1_HUMAN]	23.9675	13.47	20	2	3	14	3.92875e+07	297	34.0739	8.39697
P16070	CD44 antigen OS=Homo sapiens GN=CD44 PE=1 SV=3 - [CD44_HUMAN]	23.8971	6.06	1	5	5	10	1.97472e+09	742	81.4874	5.32568
Q9NSD9	Phenylalanine--tRNA ligase beta subunit OS=Homo sapiens GN=FARSB PE=1 SV=3 - [SYFB_HUMAN]	23.824	13.41	1	6	6	11	2.42598e+08	589	66.0735	6.84424
Q16576	Histone-binding protein RBBP7 OS=Homo sapiens GN=RBBP7 PE=1 SV=1 - [RBBP7_HUMAN]	23.7996	16	1	2	5	10	530470587	425	47.7902	5.04639
P60953	Cell division control protein 42 homolog OS=Homo sapiens GN=CDC42 PE=1 SV=2 - [CDC42_HUMAN]	23.7828	19.9	1	3	3	9	870746207	191	21.245	6.55127
O43169	Cytochrome b5 type B OS=Homo sapiens GN=CYB5B PE=1 SV=2 - [CYB5B_HUMAN]	23.744	31.51	1	2	2	7	2.81891e+08	146	16.322	4.97021
Q86UP2	Kinectin OS=Homo sapiens GN=KTN1 PE=1 SV=1 - [KTN1_HUMAN]	23.7414	8.47	1	7	7	10	1.68638e+08	1357	156.179	5.64307
P09960	Leukotriene A-4 hydrolase OS=Homo sapiens GN=LTA4H PE=1 SV=2 - [LKHA4_HUMAN]	23.6771	20.62	1	9	9	13	3.00844e+08	611	69.2412	6.17627
P61221	ATP-binding cassette sub-family E member 1 OS=Homo sapiens GN=ABCE1 PE=1 SV=1 - [ABCE1_HUMAN]	23.6715	10.35	1	4	4	8	281712364	599	67.271	8.33838
Q96AY3	Peptidyl-prolyl cis-trans isomerase FKBP10 OS=Homo sapiens GN=FKBP10 PE=1 SV=1 - [FKB10_HUMAN]	23.6453	9.28	1	4	4	10	1.31798e+08	582	64.2042	5.61768
O60271	C-Jun-amino-terminal kinase-interacting protein 4 OS=Homo sapiens GN=SPAG9 PE=1 SV=4 - [JIP4_HUMAN]	23.64	7.65	1	5	5	9	9.83151e+07	1321	146.115	5.14795
Q96TA1	Niban-like protein 1 OS=Homo sapiens GN=FAM129B PE=1 SV=3 - [NIBL1_HUMAN]	23.6368	17.69	1	8	8	15	5.27456e+08	746	84.0847	6.18896
Q9Y6G9	Cytoplasmic dynein 1 light intermediate chain 1 OS=Homo sapiens GN=DYNC1LI1 PE=1 SV=3 - [DC1L1_HUMAN]	23.6308	15.3	1	6	6	10	246551614	523	56.544	6.41748
P08133	Annexin A6 OS=Homo sapiens GN=ANXA6 PE=1 SV=3 - [ANXA6_HUMAN]	23.5253	19.32	1	8	8	11	204396185	673	75.8256	5.60498
O60841	Eukaryotic translation initiation factor 5B OS=Homo sapiens GN=EIF5B PE=1 SV=4 - [IF2P_HUMAN]	23.4844	9.67	1	5	5	9	1.90902e+08	1220	138.742	5.49072
Q15819	Ubiquitin-conjugating enzyme E2 variant 2 OS=Homo sapiens GN=UBE2V2 PE=1 SV=4 - [UB2V2_HUMAN]	23.4211	39.31	2	3	3	10	127718357	145	16.3522	8.08936
P05556	Integrin beta-1 OS=Homo sapiens GN=ITGB1 PE=1 SV=2 - [ITB1_HUMAN]	23.3954	5.51	1	3	3	11	4.55724e+08	798	88.357	5.38916
Q14764	Major vault protein OS=Homo sapiens GN=MVP PE=1 SV=4 - [MVP_HUMAN]	23.3921	16.91	1	7	7	9	1.59008e+08	893	99.2659	5.47803
Q15008	26S proteasome non-ATPase regulatory subunit 6 OS=Homo sapiens GN=PSMD6 PE=1 SV=1 - [PSMD6_HUMAN]	23.3497	15.42	1	5	5	10	2.66317e+08	389	45.5023	5.61768
Q7Z7H5	Transmembrane emp24 domain-containing protein 4 OS=Homo sapiens GN=TMED4 PE=1 SV=1 - [TMED4_HUMAN]	23.3375	18.5	1	2	2	8	425347954	227	25.9263	8.27979
P11310	Medium-chain specific acyl-CoA dehydrogenase, mitochondrial OS=Homo sapiens GN=ACADM PE=1 SV=1 - [ACADM_HUMAN]	23.3067	16.63	1	4	4	7	2.02849e+08	421	46.5586	8.36768
P30049	ATP synthase subunit delta, mitochondrial OS=Homo sapiens GN=ATP5D PE=1 SV=2 - [ATPD_HUMAN]	23.2856	8.33	1	1	1	7	217935108	168	17.4792	5.49072
Q5JTZ9	Alanine--tRNA ligase, mitochondrial OS=Homo sapiens GN=AARS2 PE=1 SV=1 - [SYAM_HUMAN]	23.2075	7.82	1	5	5	8	8.32938e+07	985	107.273	6.26514
O75915	PRA1 family protein 3 OS=Homo sapiens GN=ARL6IP5 PE=1 SV=1 - [PRAF3_HUMAN]	23.2022	16.49	1	3	3	10	6.96107e+08	188	21.6004	9.77393
P11802	Cyclin-dependent kinase 4 OS=Homo sapiens GN=CDK4 PE=1 SV=2 - [CDK4_HUMAN]	23.1768	10.89	20	2	3	14	9.79263e+07	303	33.7084	7.00537
P23634	Plasma membrane calcium-transporting ATPase 4 OS=Homo sapiens GN=ATP2B4 PE=1 SV=2 - [AT2B4_HUMAN]	23.1595	4.92	3	1	4	8	1.97445e+08	1241	137.833	6.59521
P0CW22	40S ribosomal protein S17-like OS=Homo sapiens GN=RPS17L PE=1 SV=1 - [RS17L_HUMAN]	23.1372	43.7	1	5	5	13	3.81345e+08	135	15.5404	9.84717
P07099	Epoxide hydrolase 1 OS=Homo sapiens GN=EPHX1 PE=1 SV=1 - [HYEP_HUMAN]	23.1151	9.01	1	2	2	8	4.06397e+08	455	52.915	7.25439
Q14677	Clathrin interactor 1 OS=Homo sapiens GN=CLINT1 PE=1 SV=1 - [EPN4_HUMAN]	23.0792	12.8	1	5	5	6	1.26498e+08	625	68.2158	6.41748
O96008	Mitochondrial import receptor subunit TOM40 homolog OS=Homo sapiens GN=TOMM40 PE=1 SV=1 - [TOM40_HUMAN]	22.9938	26.04	1	6	6	13	4.78246e+08	361	37.8691	7.25439
Q9Y5B9	FACT complex subunit SPT16 OS=Homo sapiens GN=SUPT16H PE=1 SV=1 - [SP16H_HUMAN]	22.8268	7.93	1	5	5	8	2.79661e+08	1047	119.838	5.65576
P24539	ATP synthase F(0) complex subunit B1, mitochondrial OS=Homo sapiens GN=ATP5F1 PE=1 SV=2 - [AT5F1_HUMAN]	22.7388	14.45	1	3	3	9	2.21623e+08	256	28.8903	9.36377
P82650	28S ribosomal protein S22, mitochondrial OS=Homo sapiens GN=MRPS22 PE=1 SV=1 - [RT22_HUMAN]	22.7258	27.5	1	6	6	8	8.46658e+07	360	41.2544	7.89893
Q9HB71	Calcyclin-binding protein OS=Homo sapiens GN=CACYBP PE=1 SV=2 - [CYBP_HUMAN]	22.6814	33.33	1	5	5	10	4.8522e+08	228	26.1936	8.25049
Q14558	Phosphoribosyl pyrophosphate synthase-associated protein 1 OS=Homo sapiens GN=PRPSAP1 PE=1 SV=2 - [KPRA_HUMAN]	22.6326	26.69	1	5	6	10	1.10253e+08	356	39.3686	7.1958
P22234	Multifunctional protein ADE2 OS=Homo sapiens GN=PAICS PE=1 SV=3 - [PUR6_HUMAN]	22.5481	10.35	1	4	4	16	8.15931e+08	425	47.0491	7.2251
P08865	40S ribosomal protein SA OS=Homo sapiens GN=RPSA PE=1 SV=4 - [RSSA_HUMAN]	22.5164	29.49	1	4	4	13	2.42993e+09	295	32.8334	4.86865
O95757	Heat shock 70 kDa protein 4L OS=Homo sapiens GN=HSPA4L PE=1 SV=3 - [HS74L_HUMAN]	22.4802	5.01	1	1	3	11	162115358	839	94.4525	5.88428
Q13315	Serine-protein kinase ATM OS=Homo sapiens GN=ATM PE=1 SV=4 - [ATM_HUMAN]	22.4657	4.52	1	9	9	10	5.33434e+07	3056	350.462	6.81494
P52788	Spermine synthase OS=Homo sapiens GN=SMS PE=1 SV=2 - [SPSY_HUMAN]	22.4403	24.32	1	4	4	6	2.78454e+08	366	41.2418	5.021
P21266	Glutathione S-transferase Mu 3 OS=Homo sapiens GN=GSTM3 PE=1 SV=3 - [GSTM3_HUMAN]	22.4033	12.44	1	4	4	9	9.26083e+08	225	26.5421	5.5415
Q01105	Protein SET OS=Homo sapiens GN=SET PE=1 SV=3 - [SET_HUMAN]	22.3973	24.14	2	5	5	13	1.49019e+09	290	33.4687	4.32275
O60716	Catenin delta-1 OS=Homo sapiens GN=CTNND1 PE=1 SV=1 - [CTND1_HUMAN]	22.3899	7.13	1	4	4	7	1.59221e+08	968	108.103	6.22705
Q02880	DNA topoisomerase 2-beta OS=Homo sapiens GN=TOP2B PE=1 SV=3 - [TOP2B_HUMAN]	22.3898	10.02	1	8	9	13	1.30379e+08	1626	183.152	8.00146
Q01813	ATP-dependent 6-phosphofructokinase, platelet type OS=Homo sapiens GN=PFKP PE=1 SV=2 - [PFKAP_HUMAN]	22.3652	13.14	1	5	7	12	354083132	784	85.5415	7.54736
Q96KN1	Protein FAM84B OS=Homo sapiens GN=FAM84B PE=1 SV=1 - [FA84B_HUMAN]	22.3406	22.58	1	4	4	12	274241927	310	34.4531	5.5415
Q14165	Malectin OS=Homo sapiens GN=MLEC PE=1 SV=1 - [MLEC_HUMAN]	22.3157	24.32	1	5	5	9	366157623	292	32.2136	5.41455
Q12884	Prolyl endopeptidase FAP OS=Homo sapiens GN=FAP PE=1 SV=5 - [SEPR_HUMAN]	22.2956	11.71	1	5	5	7	1.34184e+08	760	87.6567	6.65381
P61019	Ras-related protein Rab-2A OS=Homo sapiens GN=RAB2A PE=1 SV=1 - [RAB2A_HUMAN]	22.2426	39.62	2	6	6	10	8.19996e+08	212	23.5308	6.53662
Q92747	Actin-related protein 2/3 complex subunit 1A OS=Homo sapiens GN=ARPC1A PE=1 SV=2 - [ARC1A_HUMAN]	22.2161	9.19	1	3	3	7	1.80825e+08	370	41.5427	8.17725
Q15287	RNA-binding protein with serine-rich domain 1 OS=Homo sapiens GN=RNPS1 PE=1 SV=1 - [RNPS1_HUMAN]	22.2007	13.77	1	2	2	6	3.8998e+08	305	34.1877	11.8394
Q15637	Splicing factor 1 OS=Homo sapiens GN=SF1 PE=1 SV=4 - [SF01_HUMAN]	22.194	12.52	1	4	4	8	95186978	639	68.2859	8.98291
P25788	Proteasome subunit alpha type-3 OS=Homo sapiens GN=PSMA3 PE=1 SV=2 - [PSA3_HUMAN]	22.19	21.57	1	5	5	15	1.63579e+08	255	28.4151	5.32568
P51148	Ras-related protein Rab-5C OS=Homo sapiens GN=RAB5C PE=1 SV=2 - [RAB5C_HUMAN]	22.1317	28.7	1	3	4	11	3.6058e+08	216	23.4678	8.41162
P04233	HLA class II histocompatibility antigen gamma chain OS=Homo sapiens GN=CD74 PE=1 SV=3 - [HG2A_HUMAN]	22.0573	10.47	1	3	3	9	3.33684e+08	296	33.4937	8.44092
P21912	Succinate dehydrogenase [ubiquinone] iron-sulfur subunit, mitochondrial OS=Homo sapiens GN=SDHB PE=1 SV=3 - [SDHB_HUMAN]	22.0384	12.14	1	3	3	10	6.54258e+07	280	31.6088	8.76318
P55809	Succinyl-CoA:3-ketoacid coenzyme A transferase 1, mitochondrial OS=Homo sapiens GN=OXCT1 PE=1 SV=1 - [SCOT1_HUMAN]	21.9995	20	2	7	7	14	3.07501e+08	520	56.1219	7.45947
P49792	E3 SUMO-protein ligase RanBP2 OS=Homo sapiens GN=RANBP2 PE=1 SV=2 - [RBP2_HUMAN]	21.9546	6.67	5	12	12	15	1.80572e+08	3224	357.974	6.20166
P61224	Ras-related protein Rap-1b OS=Homo sapiens GN=RAP1B PE=1 SV=1 - [RAP1B_HUMAN]	21.9135	32.61	3	4	4	13	2.1313e+08	184	20.8116	5.78271
O15371	Eukaryotic translation initiation factor 3 subunit D OS=Homo sapiens GN=EIF3D PE=1 SV=1 - [EIF3D_HUMAN]	21.8379	16.42	1	6	6	9	3.55144e+08	548	63.9324	6.04932
O75955	Flotillin-1 OS=Homo sapiens GN=FLOT1 PE=1 SV=3 - [FLOT1_HUMAN]	21.8083	24.82	1	7	7	8	1.33447e+08	427	47.3256	7.48877
P19623	Spermidine synthase OS=Homo sapiens GN=SRM PE=1 SV=1 - [SPEE_HUMAN]	21.7072	22.85	1	5	5	12	3.80692e+08	302	33.8027	5.49072
Q709C8	Vacuolar protein sorting-associated protein 13C OS=Homo sapiens GN=VPS13C PE=1 SV=1 - [VP13C_HUMAN]	21.692	4.9	1	10	10	14	1.15376e+08	3753	422.124	6.82959
Q9BWD1	Acetyl-CoA acetyltransferase, cytosolic OS=Homo sapiens GN=ACAT2 PE=1 SV=2 - [THIC_HUMAN]	21.6892	22.42	1	5	5	10	5.20577e+08	397	41.3244	6.91748
P36776	Lon protease homolog, mitochondrial OS=Homo sapiens GN=LONP1 PE=1 SV=2 - [LONM_HUMAN]	21.6812	12.2	1	7	7	11	2.95877e+08	959	106.422	6.39209
Q12874	Splicing factor 3A subunit 3 OS=Homo sapiens GN=SF3A3 PE=1 SV=1 - [SF3A3_HUMAN]	21.6531	11.38	1	5	5	8	2.0077e+08	501	58.8123	5.37646
Q8NBJ5	Procollagen galactosyltransferase 1 OS=Homo sapiens GN=COLGALT1 PE=1 SV=1 - [GT251_HUMAN]	21.6037	14.79	1	5	5	8	1.09254e+08	622	71.5905	7.31299
Q5JTV8	Torsin-1A-interacting protein 1 OS=Homo sapiens GN=TOR1AIP1 PE=1 SV=2 - [TOIP1_HUMAN]	21.6015	15.78	1	5	5	10	3.612e+08	583	66.2083	8.17725
Q15437	Protein transport protein Sec23B OS=Homo sapiens GN=SEC23B PE=1 SV=2 - [SC23B_HUMAN]	21.5364	12.39	1	4	5	9	7.57909e+07	767	86.4235	6.88818
P51570	Galactokinase OS=Homo sapiens GN=GALK1 PE=1 SV=1 - [GALK1_HUMAN]	21.4764	15.31	1	5	5	8	1.37546e+08	392	42.2456	6.45557
Q06124	Tyrosine-protein phosphatase non-receptor type 11 OS=Homo sapiens GN=PTPN11 PE=1 SV=2 - [PTN11_HUMAN]	21.4155	10.72	1	5	5	10	1.43469e+08	597	68.3933	7.29834
Q15907	Ras-related protein Rab-11B OS=Homo sapiens GN=RAB11B PE=1 SV=4 - [RB11B_HUMAN]	21.4034	8.26	2	2	2	16	6.38393e+08	218	24.4735	5.93506
P63000	Ras-related C3 botulinum toxin substrate 1 OS=Homo sapiens GN=RAC1 PE=1 SV=1 - [RAC1_HUMAN]	21.3775	11.98	2	3	3	12	8.34102e+07	192	21.4362	8.49951
P22059	Oxysterol-binding protein 1 OS=Homo sapiens GN=OSBP PE=1 SV=1 - [OSBP1_HUMAN]	21.3404	9.42	1	5	5	7	1.25923e+08	807	89.3646	7.29834
Q9NS69	Mitochondrial import receptor subunit TOM22 homolog OS=Homo sapiens GN=TOMM22 PE=1 SV=3 - [TOM22_HUMAN]	21.3235	51.41	1	4	4	8	2.86376e+08	142	15.5118	4.33545
O75116	Rho-associated protein kinase 2 OS=Homo sapiens GN=ROCK2 PE=1 SV=4 - [ROCK2_HUMAN]	21.278	9.94	1	7	7	12	1.69744e+08	1388	160.799	6.02393
Q9NR28	Diablo homolog, mitochondrial OS=Homo sapiens GN=DIABLO PE=1 SV=1 - [DBLOH_HUMAN]	21.2324	25.52	1	5	5	7	9.36656e+07	239	27.1137	5.89697
O14773	Tripeptidyl-peptidase 1 OS=Homo sapiens GN=TPP1 PE=1 SV=2 - [TPP1_HUMAN]	21.2211	4.97	1	2	2	7	7.74821e+08	563	61.2096	6.48096
Q8WUM4	Programmed cell death 6-interacting protein OS=Homo sapiens GN=PDCD6IP PE=1 SV=1 - [PDC6I_HUMAN]	21.2191	11.29	1	6	6	7	5.08493e+08	868	95.9631	6.52197
Q99714	3-hydroxyacyl-CoA dehydrogenase type-2 OS=Homo sapiens GN=HSD17B10 PE=1 SV=3 - [HCD2_HUMAN]	21.1911	32.95	1	6	6	13	6.82943e+08	261	26.9061	7.78174
Q12792	Twinfilin-1 OS=Homo sapiens GN=TWF1 PE=1 SV=3 - [TWF1_HUMAN]	21.1708	17.43	1	4	4	8	1.26939e+08	350	40.2577	6.96143
P41091	Eukaryotic translation initiation factor 2 subunit 3 OS=Homo sapiens GN=EIF2S3 PE=1 SV=3 - [IF2G_HUMAN]	21.1577	12.71	2	5	5	9	157923000	472	51.0772	8.39697
Q8TCS8	Polyribonucleotide nucleotidyltransferase 1, mitochondrial OS=Homo sapiens GN=PNPT1 PE=1 SV=2 - [PNPT1_HUMAN]	21.0566	19.8	1	10	10	12	179323872	783	85.8966	7.76709
Q14203	Dynactin subunit 1 OS=Homo sapiens GN=DCTN1 PE=1 SV=3 - [DCTN1_HUMAN]	21.0314	7.59	1	7	7	8	8.54696e+07	1278	141.607	5.80811
P49023	Paxillin OS=Homo sapiens GN=PXN PE=1 SV=3 - [PAXI_HUMAN]	21.0311	14.04	1	4	4	8	1.43481e+08	591	64.4639	6.18896
P67812	Signal peptidase complex catalytic subunit SEC11A OS=Homo sapiens GN=SEC11A PE=1 SV=1 - [SC11A_HUMAN]	21.0177	6.7	1	2	2	7	147666905	179	20.6121	9.48096
P04440	HLA class II histocompatibility antigen, DP beta 1 chain OS=Homo sapiens GN=HLA-DPB1 PE=1 SV=1 - [DPB1_HUMAN]	21.0003	12.4	1	2	2	6	4.52429e+07	258	29.1408	8.57275
P52306	Rap1 GTPase-GDP dissociation stimulator 1 OS=Homo sapiens GN=RAP1GDS1 PE=1 SV=3 - [GDS1_HUMAN]	20.9855	7.58	1	3	3	8	1.04126e+08	607	66.2745	5.31299
Q7Z406	Myosin-14 OS=Homo sapiens GN=MYH14 PE=1 SV=2 - [MYH14_HUMAN]	20.9797	3.61	1	1	5	9	6.2265e+08	1995	227.732	5.60498
P11047	Laminin subunit gamma-1 OS=Homo sapiens GN=LAMC1 PE=1 SV=3 - [LAMC1_HUMAN]	20.9279	7.58	1	7	7	8	9.57961e+07	1609	177.489	5.12256
Q07157	Tight junction protein ZO-1 OS=Homo sapiens GN=TJP1 PE=1 SV=3 - [ZO1_HUMAN]	20.9267	9.38	1	8	8	8	9.33573e+07	1748	195.34	6.69775
Q99459	Cell division cycle 5-like protein OS=Homo sapiens GN=CDC5L PE=1 SV=2 - [CDC5L_HUMAN]	20.9265	15.46	1	8	8	10	1.92112e+08	802	92.1937	8.17725
Q10471	Polypeptide N-acetylgalactosaminyltransferase 2 OS=Homo sapiens GN=GALNT2 PE=1 SV=1 - [GALT2_HUMAN]	20.9098	18.21	1	7	7	10	2.09202e+08	571	64.6915	8.35303
Q04637	Eukaryotic translation initiation factor 4 gamma 1 OS=Homo sapiens GN=EIF4G1 PE=1 SV=4 - [IF4G1_HUMAN]	20.8976	9.82	1	8	8	15	5.25862e+08	1599	175.382	5.32568
O15085	Rho guanine nucleotide exchange factor 11 OS=Homo sapiens GN=ARHGEF11 PE=1 SV=1 - [ARHGB_HUMAN]	20.8934	7.69	1	5	5	7	1.23275e+08	1522	167.601	5.50342
P00568	Adenylate kinase isoenzyme 1 OS=Homo sapiens GN=AK1 PE=1 SV=3 - [KAD1_HUMAN]	20.7918	21.65	2	3	3	9	576974439	194	21.6213	8.63135
P14314	Glucosidase 2 subunit beta OS=Homo sapiens GN=PRKCSH PE=1 SV=2 - [GLU2B_HUMAN]	20.7888	16.67	1	8	9	11	2.31452e+08	528	59.3878	4.41162
Q00169	Phosphatidylinositol transfer protein alpha isoform OS=Homo sapiens GN=PITPNA PE=1 SV=2 - [PIPNA_HUMAN]	20.7591	21.85	1	3	3	8	1.76301e+08	270	31.786	6.55127
Q8N766	ER membrane protein complex subunit 1 OS=Homo sapiens GN=EMC1 PE=1 SV=1 - [EMC1_HUMAN]	20.7204	11.08	1	8	8	15	231466322	993	111.689	7.66455
P53999	Activated RNA polymerase II transcriptional coactivator p15 OS=Homo sapiens GN=SUB1 PE=1 SV=3 - [TCP4_HUMAN]	20.6693	11.02	1	2	2	9	2.91386e+08	127	14.3864	9.59814
P26639	Threonine--tRNA ligase, cytoplasmic OS=Homo sapiens GN=TARS PE=1 SV=3 - [SYTC_HUMAN]	20.6628	7.19	1	3	3	9	3.43028e+08	723	83.3819	6.66846
P46459	Vesicle-fusing ATPase OS=Homo sapiens GN=NSF PE=1 SV=3 - [NSF_HUMAN]	20.5865	10.35	1	6	6	9	2.50979e+08	744	82.5421	6.94678
Q31612	HLA class I histocompatibility antigen, B-73 alpha chain OS=Homo sapiens GN=HLA-B PE=1 SV=1 - [1B73_HUMAN]	20.5394	17.91	2	1	4	7	3.45667e+07	363	40.4099	6.23975
P61960	Ubiquitin-fold modifier 1 OS=Homo sapiens GN=UFM1 PE=1 SV=1 - [UFM1_HUMAN]	20.5163	58.82	1	2	2	7	6.13029e+08	85	9.11187	9.30518
Q8NBQ5	Estradiol 17-beta-dehydrogenase 11 OS=Homo sapiens GN=HSD17B11 PE=1 SV=3 - [DHB11_HUMAN]	20.5087	14.33	1	3	3	10	2.38406e+08	300	32.9147	9.0708
P61006	Ras-related protein Rab-8A OS=Homo sapiens GN=RAB8A PE=1 SV=1 - [RAB8A_HUMAN]	20.4479	28.5	11	1	6	23	2.74491e+08	207	23.6532	9.0708
Q9Y5K8	V-type proton ATPase subunit D OS=Homo sapiens GN=ATP6V1D PE=1 SV=1 - [VATD_HUMAN]	20.4057	39.68	1	7	7	8	2.1596e+08	247	28.2453	9.36377
P61020	Ras-related protein Rab-5B OS=Homo sapiens GN=RAB5B PE=1 SV=1 - [RAB5B_HUMAN]	20.3913	13.49	1	1	2	9	406915185	215	23.6919	8.1333
P04899	Guanine nucleotide-binding protein G(i) subunit alpha-2 OS=Homo sapiens GN=GNAI2 PE=1 SV=3 - [GNAI2_HUMAN]	20.3822	23.66	8	3	6	9	2.36738e+08	355	40.4251	5.5415
P11137	Microtubule-associated protein 2 OS=Homo sapiens GN=MAP2 PE=1 SV=4 - [MTAP2_HUMAN]	20.3715	6.68	1	6	6	10	1.85084e+08	1827	199.404	4.90674
P28331	NADH-ubiquinone oxidoreductase 75 kDa subunit, mitochondrial OS=Homo sapiens GN=NDUFS1 PE=1 SV=3 - [NDUS1_HUMAN]	20.3421	15.82	1	7	7	11	3.6626e+08	727	79.4165	6.22705
P35613	Basigin OS=Homo sapiens GN=BSG PE=1 SV=2 - [BASI_HUMAN]	20.315	20	1	5	5	9	3.68856e+08	385	42.1741	5.65576
Q03154	Aminoacylase-1 OS=Homo sapiens GN=ACY1 PE=1 SV=1 - [ACY1_HUMAN]	20.202	22.06	1	5	5	11	2.08321e+08	408	45.856	6.17627
Q13077	TNF receptor-associated factor 1 OS=Homo sapiens GN=TRAF1 PE=1 SV=1 - [TRAF1_HUMAN]	20.1243	10.34	1	3	3	5	7.55297e+07	416	46.1339	6.11279
Q00534	Cyclin-dependent kinase 6 OS=Homo sapiens GN=CDK6 PE=1 SV=1 - [CDK6_HUMAN]	20.1158	16.56	20	3	4	14	1.09822e+08	326	36.915	6.45557
P40429	60S ribosomal protein L13a OS=Homo sapiens GN=RPL13A PE=1 SV=2 - [RL13A_HUMAN]	20.0722	19.7	2	4	4	9	3.73029e+08	203	23.5624	10.9312
P54136	Arginine--tRNA ligase, cytoplasmic OS=Homo sapiens GN=RARS PE=1 SV=2 - [SYRC_HUMAN]	20.0721	16.97	1	9	9	11	2.67206e+08	660	75.3309	6.68311
Q13126	S-methyl-5'-thioadenosine phosphorylase OS=Homo sapiens GN=MTAP PE=1 SV=2 - [MTAP_HUMAN]	20.0422	25.09	1	4	4	9	4.48618e+08	283	31.2158	7.18115
Q04446	1,4-alpha-glucan-branching enzyme OS=Homo sapiens GN=GBE1 PE=1 SV=3 - [GLGB_HUMAN]	20.0371	14.25	1	7	7	15	3.67785e+08	702	80.4226	6.31592
Q04760	Lactoylglutathione lyase OS=Homo sapiens GN=GLO1 PE=1 SV=4 - [LGUL_HUMAN]	20.035	45.11	1	5	5	11	2.31354e+08	184	20.7642	5.31299
P61225	Ras-related protein Rap-2b OS=Homo sapiens GN=RAP2B PE=1 SV=1 - [RAP2B_HUMAN]	19.975	41.53	3	6	6	8	9.67976e+07	183	20.4912	4.80518
Q9BZK7	F-box-like/WD repeat-containing protein TBL1XR1 OS=Homo sapiens GN=TBL1XR1 PE=1 SV=1 - [TBL1R_HUMAN]	19.946	16.15	3	4	4	7	1.45971e+08	514	55.5601	5.5542
P50897	Palmitoyl-protein thioesterase 1 OS=Homo sapiens GN=PPT1 PE=1 SV=1 - [PPT1_HUMAN]	19.9284	5.56	1	1	1	6	4.60916e+08	306	34.1713	6.52197
P67809	Nuclease-sensitive element-binding protein 1 OS=Homo sapiens GN=YBX1 PE=1 SV=3 - [YBOX1_HUMAN]	19.9064	15.12	3	5	5	7	501484791	324	35.9027	9.87646
O75494	Serine/arginine-rich splicing factor 10 OS=Homo sapiens GN=SRSF10 PE=1 SV=1 - [SRS10_HUMAN]	19.9002	23.66	2	5	5	8	5.23107e+08	262	31.2818	11.2681
P52209	6-phosphogluconate dehydrogenase, decarboxylating OS=Homo sapiens GN=PGD PE=1 SV=3 - [6PGD_HUMAN]	19.8932	8.49	1	3	3	9	8.62745e+08	483	53.106	7.2251
Q9Y5X3	Sorting nexin-5 OS=Homo sapiens GN=SNX5 PE=1 SV=1 - [SNX5_HUMAN]	19.888	17.57	1	7	7	13	2.38373e+08	404	46.7872	6.75635
Q15056	Eukaryotic translation initiation factor 4H OS=Homo sapiens GN=EIF4H PE=1 SV=5 - [IF4H_HUMAN]	19.8573	18.55	1	3	3	7	3.65363e+08	248	27.3684	7.2251
P49915	GMP synthase [glutamine-hydrolyzing] OS=Homo sapiens GN=GMPS PE=1 SV=1 - [GUAA_HUMAN]	19.8562	24.68	1	8	8	11	2.91171e+08	693	76.667	6.87354
Q9UQ35	Serine/arginine repetitive matrix protein 2 OS=Homo sapiens GN=SRRM2 PE=1 SV=2 - [SRRM2_HUMAN]	19.7362	4.91	1	7	7	8	1.06697e+08	2752	299.438	12.0591
Q9UH65	Switch-associated protein 70 OS=Homo sapiens GN=SWAP70 PE=1 SV=1 - [SWP70_HUMAN]	19.7062	9.23	1	3	3	5	1.41873e+08	585	68.9545	5.87158
Q9NYL9	Tropomodulin-3 OS=Homo sapiens GN=TMOD3 PE=1 SV=1 - [TMOD3_HUMAN]	19.687	21.59	1	5	5	8	2.36387e+08	352	39.5703	5.18604
P78406	mRNA export factor OS=Homo sapiens GN=RAE1 PE=1 SV=1 - [RAE1L_HUMAN]	19.6178	28.8	1	5	5	10	1.86907e+08	368	40.9419	7.82568
Q9NY33	Dipeptidyl peptidase 3 OS=Homo sapiens GN=DPP3 PE=1 SV=2 - [DPP3_HUMAN]	19.6166	16.28	1	6	6	8	2.64252e+08	737	82.5378	5.09717
Q9H2U2	Inorganic pyrophosphatase 2, mitochondrial OS=Homo sapiens GN=PPA2 PE=1 SV=2 - [IPYR2_HUMAN]	19.5849	24.55	1	6	6	9	1.81547e+08	334	37.896	7.38623
Q5T1C6	Acyl-coenzyme A thioesterase THEM4 OS=Homo sapiens GN=THEM4 PE=1 SV=1 - [THEM4_HUMAN]	19.5607	19.58	1	4	4	10	3.59308e+08	240	27.1116	8.27979
Q8TAT6	Nuclear protein localization protein 4 homolog OS=Homo sapiens GN=NPLOC4 PE=1 SV=3 - [NPL4_HUMAN]	19.5562	13.98	1	4	4	9	190855375	608	68.0769	6.37939
Q15424	Scaffold attachment factor B1 OS=Homo sapiens GN=SAFB PE=1 SV=4 - [SAFB1_HUMAN]	19.5529	7.21	2	5	5	5	2.11006e+08	915	102.58	5.46533
P19174	1-phosphatidylinositol 4,5-bisphosphate phosphodiesterase gamma-1 OS=Homo sapiens GN=PLCG1 PE=1 SV=1 - [PLCG1_HUMAN]	19.5153	8.91	1	7	7	8	2.09946e+08	1290	148.438	6.04932
O43175	D-3-phosphoglycerate dehydrogenase OS=Homo sapiens GN=PHGDH PE=1 SV=4 - [SERA_HUMAN]	19.4837	8.44	1	4	4	7	1.04755e+08	533	56.6144	6.7124
P37235	Hippocalcin-like protein 1 OS=Homo sapiens GN=HPCAL1 PE=1 SV=3 - [HPCL1_HUMAN]	19.478	9.33	3	2	2	8	516277648	193	22.299	5.35107
Q01433	AMP deaminase 2 OS=Homo sapiens GN=AMPD2 PE=1 SV=2 - [AMPD2_HUMAN]	19.4566	5.92	1	4	4	7	143279902	879	100.624	6.93213
P12694	2-oxoisovalerate dehydrogenase subunit alpha, mitochondrial OS=Homo sapiens GN=BCKDHA PE=1 SV=2 - [ODBA_HUMAN]	19.4419	14.38	1	3	3	6	1.42284e+08	445	50.4392	8.26514
Q15477	Helicase SKI2W OS=Homo sapiens GN=SKIV2L PE=1 SV=3 - [SKIV2_HUMAN]	19.3853	9.07	1	7	7	7	154378769	1246	137.668	6.06201
Q92947	Glutaryl-CoA dehydrogenase, mitochondrial OS=Homo sapiens GN=GCDH PE=1 SV=1 - [GCDH_HUMAN]	19.3815	18.72	1	4	4	8	2.02295e+08	438	48.0964	8.06006
P15144	Aminopeptidase N OS=Homo sapiens GN=ANPEP PE=1 SV=4 - [AMPN_HUMAN]	19.3334	9.2	1	5	5	11	59137831	967	109.471	5.47803
Q13185	Chromobox protein homolog 3 OS=Homo sapiens GN=CBX3 PE=1 SV=4 - [CBX3_HUMAN]	19.3151	21.86	2	4	4	10	7.97547e+08	183	20.7984	5.32568
Q15286	Ras-related protein Rab-35 OS=Homo sapiens GN=RAB35 PE=1 SV=1 - [RAB35_HUMAN]	19.312	20.4	8	1	3	22	2.62758e+08	201	23.0108	8.29443
P27816	Microtubule-associated protein 4 OS=Homo sapiens GN=MAP4 PE=1 SV=3 - [MAP4_HUMAN]	19.2644	13.72	1	8	8	14	3.48972e+08	1152	120.93	5.42725
Q96G03	Phosphoglucomutase-2 OS=Homo sapiens GN=PGM2 PE=1 SV=4 - [PGM2_HUMAN]	19.2226	11.6	1	4	4	6	2.45849e+08	612	68.2404	6.72705
P30837	Aldehyde dehydrogenase X, mitochondrial OS=Homo sapiens GN=ALDH1B1 PE=1 SV=3 - [AL1B1_HUMAN]	19.2124	14.12	1	5	5	7	1.26976e+08	517	57.1702	6.80029
Q9UBG0	C-type mannose receptor 2 OS=Homo sapiens GN=MRC2 PE=1 SV=2 - [MRC2_HUMAN]	19.1563	4.39	1	4	4	11	2.83581e+08	1479	166.568	5.8335
Q96C86	m7GpppX diphosphatase OS=Homo sapiens GN=DCPS PE=1 SV=2 - [DCPS_HUMAN]	19.0414	21.07	1	5	5	11	2.31743e+08	337	38.585	6.37939
Q16630	Cleavage and polyadenylation specificity factor subunit 6 OS=Homo sapiens GN=CPSF6 PE=1 SV=2 - [CPSF6_HUMAN]	19.0286	7.08	1	3	3	7	1.56009e+08	551	59.1734	7.15186
Q08J23	tRNA (cytosine(34)-C(5))-methyltransferase OS=Homo sapiens GN=NSUN2 PE=1 SV=2 - [NSUN2_HUMAN]	19.0139	18.12	1	8	8	8	1.65738e+08	767	86.4158	6.771
P27694	Replication protein A 70 kDa DNA-binding subunit OS=Homo sapiens GN=RPA1 PE=1 SV=2 - [RFA1_HUMAN]	19.013	15.42	1	5	5	11	2.93927e+08	616	68.0953	7.21045
P48163	NADP-dependent malic enzyme OS=Homo sapiens GN=ME1 PE=1 SV=1 - [MAOX_HUMAN]	18.971	15.21	1	7	7	9	2.66875e+08	572	64.1091	6.12549
Q8NCA5	Protein FAM98A OS=Homo sapiens GN=FAM98A PE=1 SV=1 - [FA98A_HUMAN]	18.8939	21.97	1	4	5	5	1.81197e+08	519	55.3663	9.02686
Q6ZVM7	TOM1-like protein 2 OS=Homo sapiens GN=TOM1L2 PE=1 SV=1 - [TM1L2_HUMAN]	18.8855	20.12	1	6	6	7	2.05044e+08	507	55.5217	4.79248
P37198	Nuclear pore glycoprotein p62 OS=Homo sapiens GN=NUP62 PE=1 SV=3 - [NUP62_HUMAN]	18.8647	14.56	1	5	5	9	1.28917e+08	522	53.2225	5.31299
O15126	Secretory carrier-associated membrane protein 1 OS=Homo sapiens GN=SCAMP1 PE=1 SV=2 - [SCAM1_HUMAN]	18.8567	14.5	1	2	2	5	3.72882e+08	338	37.8958	7.41553
P12955	Xaa-Pro dipeptidase OS=Homo sapiens GN=PEPD PE=1 SV=3 - [PEPD_HUMAN]	18.8139	13.39	1	4	4	6	1.84524e+08	493	54.5129	5.99854
O60493	Sorting nexin-3 OS=Homo sapiens GN=SNX3 PE=1 SV=3 - [SNX3_HUMAN]	18.7925	45.06	1	5	6	11	1.58422e+08	162	18.7508	8.66064
Q93052	Lipoma-preferred partner OS=Homo sapiens GN=LPP PE=1 SV=1 - [LPP_HUMAN]	18.7889	10.62	1	4	4	7	1.67951e+08	612	65.7038	7.37158
Q14161	ARF GTPase-activating protein GIT2 OS=Homo sapiens GN=GIT2 PE=1 SV=2 - [GIT2_HUMAN]	18.7599	12.91	1	5	5	9	4.06315e+07	759	84.4902	7.2251
Q86UE4	Protein LYRIC OS=Homo sapiens GN=MTDH PE=1 SV=2 - [LYRIC_HUMAN]	18.7443	13.75	1	4	4	6	91730423	582	63.7988	9.31982
Q9HD20	Manganese-transporting ATPase 13A1 OS=Homo sapiens GN=ATP13A1 PE=1 SV=2 - [AT131_HUMAN]	18.7322	7.14	1	6	6	9	1.59959e+08	1204	132.87	8.1333
P08243	Asparagine synthetase [glutamine-hydrolyzing] OS=Homo sapiens GN=ASNS PE=1 SV=4 - [ASNS_HUMAN]	18.6529	8.56	1	4	4	9	1.08102e+08	561	64.3286	6.85889
P78344	Eukaryotic translation initiation factor 4 gamma 2 OS=Homo sapiens GN=EIF4G2 PE=1 SV=1 - [IF4G2_HUMAN]	18.6519	9.37	1	5	5	6	1.39209e+08	907	102.297	7.13721
P37108	Signal recognition particle 14 kDa protein OS=Homo sapiens GN=SRP14 PE=1 SV=2 - [SRP14_HUMAN]	18.6232	17.65	1	3	3	10	158233474	136	14.5608	10.0376
P10412	Histone H1.4 OS=Homo sapiens GN=HIST1H1E PE=1 SV=2 - [H14_HUMAN]	18.6167	15.53	4	1	4	6	1.17712e+08	219	21.852	11.0337
P42785	Lysosomal Pro-X carboxypeptidase OS=Homo sapiens GN=PRCP PE=1 SV=1 - [PCP_HUMAN]	18.6139	13.31	1	5	5	9	4.5664e+08	496	55.7639	7.21045
P78347	General transcription factor II-I OS=Homo sapiens GN=GTF2I PE=1 SV=2 - [GTF2I_HUMAN]	18.5384	10.42	1	6	6	8	2.24227e+08	998	112.346	6.39209
P52943	Cysteine-rich protein 2 OS=Homo sapiens GN=CRIP2 PE=1 SV=1 - [CRIP2_HUMAN]	18.4941	24.52	1	2	2	6	5.27257e+08	208	22.478	8.71924
O00303	Eukaryotic translation initiation factor 3 subunit F OS=Homo sapiens GN=EIF3F PE=1 SV=1 - [EIF3F_HUMAN]	18.4904	21.57	1	4	4	7	3.15872e+08	357	37.5402	5.45264
P50552	Vasodilator-stimulated phosphoprotein OS=Homo sapiens GN=VASP PE=1 SV=3 - [VASP_HUMAN]	18.4677	10.53	1	3	3	7	1.04144e+08	380	39.8051	8.93896
Q9UQE7	Structural maintenance of chromosomes protein 3 OS=Homo sapiens GN=SMC3 PE=1 SV=2 - [SMC3_HUMAN]	18.4525	9.12	1	7	7	8	1.68901e+08	1217	141.454	7.18115
O00764	Pyridoxal kinase OS=Homo sapiens GN=PDXK PE=1 SV=1 - [PDXK_HUMAN]	18.4431	18.91	1	4	4	6	7.36924e+07	312	35.0799	6.12549
Q9NQP4	Prefoldin subunit 4 OS=Homo sapiens GN=PFDN4 PE=1 SV=1 - [PFD4_HUMAN]	18.4131	29.1	1	4	4	8	5.502e+08	134	15.3046	4.52588
O43504	Ragulator complex protein LAMTOR5 OS=Homo sapiens GN=LAMTOR5 PE=1 SV=1 - [LTOR5_HUMAN]	18.3916	32.97	1	2	2	8	300624682	91	9.60772	4.86865
O75746	Calcium-binding mitochondrial carrier protein Aralar1 OS=Homo sapiens GN=SLC25A12 PE=1 SV=2 - [CMC1_HUMAN]	18.38	8.41	1	3	4	11	3.23369e+08	678	74.7149	8.38232
Q9NRX4	14 kDa phosphohistidine phosphatase OS=Homo sapiens GN=PHPT1 PE=1 SV=1 - [PHP14_HUMAN]	18.365	43.2	1	4	4	7	423839221	125	13.8237	6.07471
Q96N67	Dedicator of cytokinesis protein 7 OS=Homo sapiens GN=DOCK7 PE=1 SV=4 - [DOCK7_HUMAN]	18.3583	3.93	2	6	6	9	8.55245e+07	2140	242.407	6.80029
Q06323	Proteasome activator complex subunit 1 OS=Homo sapiens GN=PSME1 PE=1 SV=1 - [PSME1_HUMAN]	18.326	14.86	1	3	3	7	2.28447e+08	249	28.705	6.02393
Q7Z434	Mitochondrial antiviral-signaling protein OS=Homo sapiens GN=MAVS PE=1 SV=2 - [MAVS_HUMAN]	18.3025	25.74	1	4	4	5	1.83822e+08	540	56.4931	5.51611
Q9UQ80	Proliferation-associated protein 2G4 OS=Homo sapiens GN=PA2G4 PE=1 SV=3 - [PA2G4_HUMAN]	18.2963	30.71	1	9	9	15	3.49299e+08	394	43.7592	6.55127
O75489	NADH dehydrogenase [ubiquinone] iron-sulfur protein 3, mitochondrial OS=Homo sapiens GN=NDUFS3 PE=1 SV=1 - [NDUS3_HUMAN]	18.1889	26.89	1	6	6	9	4.1565e+08	264	30.2227	7.50342
P17174	Aspartate aminotransferase, cytoplasmic OS=Homo sapiens GN=GOT1 PE=1 SV=3 - [AATC_HUMAN]	18.174	24.94	1	6	6	11	1.63931e+08	413	46.2185	7.00537
P24666	Low molecular weight phosphotyrosine protein phosphatase OS=Homo sapiens GN=ACP1 PE=1 SV=3 - [PPAC_HUMAN]	18.1683	27.85	1	4	4	8	2.53199e+08	158	18.0308	6.7417
P62316	Small nuclear ribonucleoprotein Sm D2 OS=Homo sapiens GN=SNRPD2 PE=1 SV=1 - [SMD2_HUMAN]	18.137	23.73	1	3	3	7	4.08164e+08	118	13.5182	9.90576
Q8IY81	pre-rRNA processing protein FTSJ3 OS=Homo sapiens GN=FTSJ3 PE=1 SV=2 - [SPB1_HUMAN]	18.1087	13.34	1	6	6	7	8.09833e+07	847	96.4992	8.39697
Q86U42	Polyadenylate-binding protein 2 OS=Homo sapiens GN=PABPN1 PE=1 SV=3 - [PABP2_HUMAN]	18.0886	8.17	1	2	2	8	3.75907e+08	306	32.729	5.05908
O00244	Copper transport protein ATOX1 OS=Homo sapiens GN=ATOX1 PE=1 SV=1 - [ATOX1_HUMAN]	18.0871	20.59	1	2	2	6	7.44499e+08	68	7.39674	7.23975
O95602	DNA-directed RNA polymerase I subunit RPA1 OS=Homo sapiens GN=POLR1A PE=1 SV=2 - [RPA1_HUMAN]	18.0763	6.92	1	6	6	8	5.10341e+07	1720	194.687	7.03467
P14324	Farnesyl pyrophosphate synthase OS=Homo sapiens GN=FDPS PE=1 SV=4 - [FPPS_HUMAN]	18.0472	10.26	1	3	3	10	3.08023e+08	419	48.2446	6.15088
P09486	SPARC OS=Homo sapiens GN=SPARC PE=1 SV=1 - [SPRC_HUMAN]	18.0183	4.62	1	2	2	7	3.39071e+08	303	34.6097	4.84326
P30042	ES1 protein homolog, mitochondrial OS=Homo sapiens GN=C21orf33 PE=1 SV=3 - [ES1_HUMAN]	17.9261	27.24	1	3	3	7	3.85929e+08	268	28.1527	8.26514
O95373	Importin-7 OS=Homo sapiens GN=IPO7 PE=1 SV=1 - [IPO7_HUMAN]	17.8248	4.82	1	3	3	6	2.76929e+08	1038	119.44	4.81787
P28062	Proteasome subunit beta type-8 OS=Homo sapiens GN=PSMB8 PE=1 SV=3 - [PSB8_HUMAN]	17.7926	9.42	1	2	2	9	4.23219e+07	276	30.3346	7.43018
Q14683	Structural maintenance of chromosomes protein 1A OS=Homo sapiens GN=SMC1A PE=1 SV=2 - [SMC1A_HUMAN]	17.7767	9.49	1	9	9	10	1.55378e+08	1233	143.144	7.63525
P36551	Oxygen-dependent coproporphyrinogen-III oxidase, mitochondrial OS=Homo sapiens GN=CPOX PE=1 SV=3 - [HEM6_HUMAN]	17.7732	11.01	1	3	3	5	1.79906e+08	454	50.12	8.25049
Q08380	Galectin-3-binding protein OS=Homo sapiens GN=LGALS3BP PE=1 SV=1 - [LG3BP_HUMAN]	17.7494	5.64	1	2	2	6	418069209	585	65.2893	5.2749
Q86UX2	Inter-alpha-trypsin inhibitor heavy chain H5 OS=Homo sapiens GN=ITIH5 PE=2 SV=2 - [ITIH5_HUMAN]	17.7186	9.98	1	6	6	8	161763463	942	104.512	8.27979
Q5TZA2	Rootletin OS=Homo sapiens GN=CROCC PE=1 SV=1 - [CROCC_HUMAN]	17.6864	0.74	1	1	1	11	5.13556e+09	2017	228.388	5.50342
Q9UHD1	Cysteine and histidine-rich domain-containing protein 1 OS=Homo sapiens GN=CHORDC1 PE=1 SV=2 - [CHRD1_HUMAN]	17.6621	19.88	1	5	5	10	1.21241e+08	332	37.4656	7.86963
P98160	Basement membrane-specific heparan sulfate proteoglycan core protein OS=Homo sapiens GN=HSPG2 PE=1 SV=4 - [PGBM_HUMAN]	17.655	3.58	1	9	9	13	1.51898e+08	4391	468.532	6.50732
P04181	Ornithine aminotransferase, mitochondrial OS=Homo sapiens GN=OAT PE=1 SV=1 - [OAT_HUMAN]	17.6335	17.77	1	5	5	7	2.44728e+08	439	48.5042	7.03467
P07196	Neurofilament light polypeptide OS=Homo sapiens GN=NEFL PE=1 SV=3 - [NFL_HUMAN]	17.6228	21.55	2	6	7	8	2.24085e+08	543	61.4792	4.65283
Q8NE71	ATP-binding cassette sub-family F member 1 OS=Homo sapiens GN=ABCF1 PE=1 SV=2 - [ABCF1_HUMAN]	17.5874	8.76	1	5	5	7	207442588	845	95.8665	6.80029
P33993	DNA replication licensing factor MCM7 OS=Homo sapiens GN=MCM7 PE=1 SV=4 - [MCM7_HUMAN]	17.5759	12.38	1	5	5	6	7.07576e+07	719	81.2566	6.45557
P49593	Protein phosphatase 1F OS=Homo sapiens GN=PPM1F PE=1 SV=3 - [PPM1F_HUMAN]	17.5571	12.78	1	4	4	8	1.25974e+08	454	49.8001	5.09717
O00170	AH receptor-interacting protein OS=Homo sapiens GN=AIP PE=1 SV=2 - [AIP_HUMAN]	17.5547	23.64	1	4	4	7	3.93995e+08	330	37.6121	6.29053
O75165	DnaJ homolog subfamily C member 13 OS=Homo sapiens GN=DNAJC13 PE=1 SV=5 - [DJC13_HUMAN]	17.5533	5.44	1	9	9	10	1.44809e+08	2243	254.252	6.7417
Q9Y295	Developmentally-regulated GTP-binding protein 1 OS=Homo sapiens GN=DRG1 PE=1 SV=1 - [DRG1_HUMAN]	17.532	20.98	1	6	6	7	1.68499e+08	367	40.5168	8.89502
P26196	Probable ATP-dependent RNA helicase DDX6 OS=Homo sapiens GN=DDX6 PE=1 SV=2 - [DDX6_HUMAN]	17.5241	12.22	1	4	4	6	2.2238e+08	483	54.3823	8.66064
Q15181	Inorganic pyrophosphatase OS=Homo sapiens GN=PPA1 PE=1 SV=2 - [IPYR_HUMAN]	17.4754	22.49	1	4	4	5	2.968e+08	289	32.6392	5.85889
P48739	Phosphatidylinositol transfer protein beta isoform OS=Homo sapiens GN=PITPNB PE=1 SV=2 - [PIPNB_HUMAN]	17.4576	25.83	1	4	4	8	2.71523e+08	271	31.5199	6.87354
Q9BWF3	RNA-binding protein 4 OS=Homo sapiens GN=RBM4 PE=1 SV=1 - [RBM4_HUMAN]	17.3569	12.91	2	2	2	4	4.09345e+07	364	40.2887	7.07861
Q12929	Epidermal growth factor receptor kinase substrate 8 OS=Homo sapiens GN=EPS8 PE=1 SV=1 - [EPS8_HUMAN]	17.3537	13.02	1	6	6	7	473846215	822	91.8244	7.50342
Q9NWH9	SAFB-like transcription modulator OS=Homo sapiens GN=SLTM PE=1 SV=2 - [SLTM_HUMAN]	17.3122	5.42	1	4	4	7	1.0785e+08	1034	117.079	7.86963
P06241	Tyrosine-protein kinase Fyn OS=Homo sapiens GN=FYN PE=1 SV=3 - [FYN_HUMAN]	17.3042	5.21	20	1	2	13	66367822	537	60.7234	6.66846
Q96Q11	CCA tRNA nucleotidyltransferase 1, mitochondrial OS=Homo sapiens GN=TRNT1 PE=1 SV=2 - [TRNT1_HUMAN]	17.2294	19.59	1	5	5	6	6.57505e+07	434	50.0961	8.104
P33316	Deoxyuridine 5'-triphosphate nucleotidohydrolase, mitochondrial OS=Homo sapiens GN=DUT PE=1 SV=4 - [DUT_HUMAN]	17.1917	20.24	1	3	3	9	3.65937e+08	252	26.5466	9.36377
Q92974	Rho guanine nucleotide exchange factor 2 OS=Homo sapiens GN=ARHGEF2 PE=1 SV=4 - [ARHG2_HUMAN]	17.1547	5.68	1	3	3	6	7.89257e+07	986	111.473	7.26904
O60341	Lysine-specific histone demethylase 1A OS=Homo sapiens GN=KDM1A PE=1 SV=2 - [KDM1A_HUMAN]	17.1235	7.04	1	4	4	5	1.25402e+08	852	92.8447	6.52197
P07602	Prosaposin OS=Homo sapiens GN=PSAP PE=1 SV=2 - [SAP_HUMAN]	17.1121	8.59	1	4	4	8	1.09399e+08	524	58.0739	5.17334
P24941	Cyclin-dependent kinase 2 OS=Homo sapiens GN=CDK2 PE=1 SV=2 - [CDK2_HUMAN]	17.1057	7.38	21	1	2	12	6.55323e+07	298	33.908	8.67529
P42574	Caspase-3 OS=Homo sapiens GN=CASP3 PE=1 SV=2 - [CASP3_HUMAN]	17.0936	20.94	1	3	3	5	121819657	277	31.5875	6.53662
Q96S52	GPI transamidase component PIG-S OS=Homo sapiens GN=PIGS PE=1 SV=3 - [PIGS_HUMAN]	17.0757	7.93	1	2	2	6	1.84633e+08	555	61.6172	6.49365
Q6PKG0	La-related protein 1 OS=Homo sapiens GN=LARP1 PE=1 SV=2 - [LARP1_HUMAN]	17.0684	5.93	1	4	4	6	8.05591e+07	1096	123.434	8.82178
Q9Y333	U6 snRNA-associated Sm-like protein LSm2 OS=Homo sapiens GN=LSM2 PE=1 SV=1 - [LSM2_HUMAN]	17.059	40	1	2	2	7	4.76052e+08	95	10.8276	6.52197
Q01081	Splicing factor U2AF 35 kDa subunit OS=Homo sapiens GN=U2AF1 PE=1 SV=3 - [U2AF1_HUMAN]	17.0526	7.5	1	1	1	7	1050634964	240	27.8545	8.80713
P55036	26S proteasome non-ATPase regulatory subunit 4 OS=Homo sapiens GN=PSMD4 PE=1 SV=1 - [PSMD4_HUMAN]	17.0159	19.1	2	5	5	8	3.59425e+08	377	40.7112	4.79248
O95716	Ras-related protein Rab-3D OS=Homo sapiens GN=RAB3D PE=1 SV=1 - [RAB3D_HUMAN]	17.0057	20.09	11	2	4	12	1.4889e+08	219	24.2518	4.93213
P50570	Dynamin-2 OS=Homo sapiens GN=DNM2 PE=1 SV=2 - [DYN2_HUMAN]	16.9693	9.77	1	5	5	6	1.28199e+08	870	98.0032	7.44482
P26006	Integrin alpha-3 OS=Homo sapiens GN=ITGA3 PE=1 SV=5 - [ITA3_HUMAN]	16.9648	7.71	1	5	5	11	1.79677e+08	1051	116.538	6.771
P04179	Superoxide dismutase [Mn], mitochondrial OS=Homo sapiens GN=SOD2 PE=1 SV=2 - [SODM_HUMAN]	16.9491	9.91	1	2	2	6	2.66253e+08	222	24.7066	8.25049
P62750	60S ribosomal protein L23a OS=Homo sapiens GN=RPL23A PE=1 SV=1 - [RL23A_HUMAN]	16.9057	16.03	1	3	3	7	5.03184e+08	156	17.6841	10.4478
Q07960	Rho GTPase-activating protein 1 OS=Homo sapiens GN=ARHGAP1 PE=1 SV=1 - [RHG01_HUMAN]	16.9023	15.26	1	4	4	7	2.99384e+08	439	50.4042	6.29053
Q9UMY4	Sorting nexin-12 OS=Homo sapiens GN=SNX12 PE=1 SV=3 - [SNX12_HUMAN]	16.8934	31.4	1	3	4	7	1.03494e+08	172	19.7181	7.86963
P61758	Prefoldin subunit 3 OS=Homo sapiens GN=VBP1 PE=1 SV=3 - [PFD3_HUMAN]	16.8786	22.34	1	4	4	6	9.95904e+07	197	22.6434	7.10791
Q14498	RNA-binding protein 39 OS=Homo sapiens GN=RBM39 PE=1 SV=2 - [RBM39_HUMAN]	16.85	18.68	1	7	7	8	2.83503e+08	530	59.3427	10.0962
P60903	Protein S100-A10 OS=Homo sapiens GN=S100A10 PE=1 SV=2 - [S10AA_HUMAN]	16.8462	22.68	1	2	2	12	2343455466	97	11.1955	7.37158
Q9NP92	28S ribosomal protein S30, mitochondrial OS=Homo sapiens GN=MRPS30 PE=1 SV=2 - [RT30_HUMAN]	16.8266	7.74	1	2	2	6	3.26716e+07	439	50.3328	7.97217
P09525	Annexin A4 OS=Homo sapiens GN=ANXA4 PE=1 SV=4 - [ANXA4_HUMAN]	16.8255	16.61	1	5	5	7	3.37274e+08	319	35.8601	6.12549
Q5VYK3	Proteasome-associated protein ECM29 homolog OS=Homo sapiens GN=ECM29 PE=1 SV=2 - [ECM29_HUMAN]	16.8112	8.94	1	9	9	10	3.34257e+08	1845	204.16	7.12256
Q01628	Interferon-induced transmembrane protein 3 OS=Homo sapiens GN=IFITM3 PE=1 SV=2 - [IFM3_HUMAN]	16.7683	31.58	3	3	3	4	6.35754e+07	133	14.6225	7.00537
P61289	Proteasome activator complex subunit 3 OS=Homo sapiens GN=PSME3 PE=1 SV=1 - [PSME3_HUMAN]	16.708	15.35	1	3	3	10	2.99079e+08	254	29.4876	5.94775
Q13442	28 kDa heat- and acid-stable phosphoprotein OS=Homo sapiens GN=PDAP1 PE=1 SV=1 - [HAP28_HUMAN]	16.696	16.57	1	3	3	5	2.54192e+08	181	20.6176	8.86572
Q5JRA6	Melanoma inhibitory activity protein 3 OS=Homo sapiens GN=MIA3 PE=1 SV=1 - [MIA3_HUMAN]	16.6776	6.55	1	8	8	8	65851021	1907	213.57	4.84326
P17096	High mobility group protein HMG-I/HMG-Y OS=Homo sapiens GN=HMGA1 PE=1 SV=3 - [HMGA1_HUMAN]	16.6197	23.36	1	1	1	4	264662454	107	11.6691	10.3159
Q14011	Cold-inducible RNA-binding protein OS=Homo sapiens GN=CIRBP PE=1 SV=1 - [CIRBP_HUMAN]	16.4975	31.98	1	4	4	9	7.66393e+08	172	18.6367	9.51025
O60701	UDP-glucose 6-dehydrogenase OS=Homo sapiens GN=UGDH PE=1 SV=1 - [UGDH_HUMAN]	16.4773	18.83	1	5	5	8	1.24349e+08	494	54.9893	7.12256
Q9Y266	Nuclear migration protein nudC OS=Homo sapiens GN=NUDC PE=1 SV=1 - [NUDC_HUMAN]	16.4531	20.24	1	6	6	8	3.5597e+08	331	38.2191	5.37646
P30519	Heme oxygenase 2 OS=Homo sapiens GN=HMOX2 PE=1 SV=2 - [HMOX2_HUMAN]	16.4405	23.73	1	4	4	7	2.2688e+08	316	36.0098	5.41455
Q9UL25	Ras-related protein Rab-21 OS=Homo sapiens GN=RAB21 PE=1 SV=3 - [RAB21_HUMAN]	16.4265	17.33	1	3	3	6	1.39909e+08	225	24.3323	7.94287
Q99829	Copine-1 OS=Homo sapiens GN=CPNE1 PE=1 SV=1 - [CPNE1_HUMAN]	16.3815	6.89	1	3	3	9	1.7011e+08	537	59.0215	5.8335
P15289	Arylsulfatase A OS=Homo sapiens GN=ARSA PE=1 SV=3 - [ARSA_HUMAN]	16.369	12.03	1	4	4	10	1.4767e+09	507	53.5537	6.07471
Q9NUM4	Transmembrane protein 106B OS=Homo sapiens GN=TMEM106B PE=1 SV=2 - [T106B_HUMAN]	16.361	15.33	1	4	4	7	3.00296e+08	274	31.1076	6.99072
Q13765	Nascent polypeptide-associated complex subunit alpha OS=Homo sapiens GN=NACA PE=1 SV=1 - [NACA_HUMAN]	16.3228	19.53	2	3	3	6	1.0648e+09	215	23.3697	4.56396
Q86Y82	Syntaxin-12 OS=Homo sapiens GN=STX12 PE=1 SV=1 - [STX12_HUMAN]	16.3123	33.33	1	5	5	6	1.89554e+08	276	31.6223	5.59229
Q9H8Y8	Golgi reassembly-stacking protein 2 OS=Homo sapiens GN=GORASP2 PE=1 SV=3 - [GORS2_HUMAN]	16.2707	13.72	1	3	3	7	2.03563e+08	452	47.116	4.81787
Q52LJ0	Protein FAM98B OS=Homo sapiens GN=FAM98B PE=1 SV=1 - [FA98B_HUMAN]	16.2665	23.33	1	4	5	5	1.26993e+08	330	37.167	6.29053
Q13439	Golgin subfamily A member 4 OS=Homo sapiens GN=GOLGA4 PE=1 SV=1 - [GOGA4_HUMAN]	16.2596	3.23	1	5	5	6	4.96936e+07	2230	260.98	5.38916
Q13247	Serine/arginine-rich splicing factor 6 OS=Homo sapiens GN=SRSF6 PE=1 SV=2 - [SRSF6_HUMAN]	16.248	17.44	1	4	6	10	1.30598e+08	344	39.5634	11.4292
Q9NP97	Dynein light chain roadblock-type 1 OS=Homo sapiens GN=DYNLRB1 PE=1 SV=3 - [DLRB1_HUMAN]	16.2447	52.08	2	3	3	6	383993662	96	10.9147	7.25439
O75131	Copine-3 OS=Homo sapiens GN=CPNE3 PE=1 SV=1 - [CPNE3_HUMAN]	16.1712	9.5	1	5	5	7	2.44598e+08	537	60.0921	5.84619
P16403	Histone H1.2 OS=Homo sapiens GN=HIST1H1C PE=1 SV=2 - [H12_HUMAN]	16.1225	19.25	3	1	4	6	9.8999e+07	213	21.3517	10.9312
Q9UHY7	Enolase-phosphatase E1 OS=Homo sapiens GN=ENOPH1 PE=1 SV=1 - [ENOPH_HUMAN]	16.1094	13.41	1	2	2	6	1.96703e+08	261	28.9145	4.77979
Q5SSJ5	Heterochromatin protein 1-binding protein 3 OS=Homo sapiens GN=HP1BP3 PE=1 SV=1 - [HP1B3_HUMAN]	16.0849	9.76	1	5	5	8	331602431	553	61.1693	9.67139
Q13526	Peptidyl-prolyl cis-trans isomerase NIMA-interacting 1 OS=Homo sapiens GN=PIN1 PE=1 SV=1 - [PIN1_HUMAN]	16.0626	30.06	1	3	3	6	3.67872e+08	163	18.232	8.82178
P11717	Cation-independent mannose-6-phosphate receptor OS=Homo sapiens GN=IGF2R PE=1 SV=3 - [MPRI_HUMAN]	16.0408	4.94	1	8	8	9	1.46282e+08	2491	274.199	5.93506
P20340	Ras-related protein Rab-6A OS=Homo sapiens GN=RAB6A PE=1 SV=3 - [RAB6A_HUMAN]	16.0332	20.19	8	3	4	10	374016988	208	23.5779	5.5415
P51153	Ras-related protein Rab-13 OS=Homo sapiens GN=RAB13 PE=1 SV=1 - [RAB13_HUMAN]	16.0237	27.59	1	3	4	21	4.69908e+08	203	22.7597	9.18799
Q07812	Apoptosis regulator BAX OS=Homo sapiens GN=BAX PE=1 SV=1 - [BAX_HUMAN]	16.0218	23.96	1	3	3	5	4.44917e+08	192	21.1708	5.22412
O43865	Putative adenosylhomocysteinase 2 OS=Homo sapiens GN=AHCYL1 PE=1 SV=2 - [SAHH2_HUMAN]	15.9896	14.53	2	5	6	10	1.43415e+08	530	58.9134	6.88818
P56211	cAMP-regulated phosphoprotein 19 OS=Homo sapiens GN=ARPP19 PE=1 SV=2 - [ARP19_HUMAN]	15.9694	36.61	1	3	3	6	2.03212e+08	112	12.3153	9.08545
Q9Y6E0	Serine/threonine-protein kinase 24 OS=Homo sapiens GN=STK24 PE=1 SV=1 - [STK24_HUMAN]	15.9648	10.16	1	1	3	7	1.86398e+08	443	49.2773	5.69385
P27695	DNA-(apurinic or apyrimidinic site) lyase OS=Homo sapiens GN=APEX1 PE=1 SV=2 - [APEX1_HUMAN]	15.9455	21.38	1	3	3	5	1.58869e+08	318	35.5322	8.11865
Q16831	Uridine phosphorylase 1 OS=Homo sapiens GN=UPP1 PE=1 SV=1 - [UPP1_HUMAN]	15.9071	13.23	1	4	4	6	2.49913e+08	310	33.9122	7.88428
Q9H4A4	Aminopeptidase B OS=Homo sapiens GN=RNPEP PE=1 SV=2 - [AMPB_HUMAN]	15.8407	9.54	1	4	4	9	3.02509e+08	650	72.5495	5.74463
P05388	60S acidic ribosomal protein P0 OS=Homo sapiens GN=RPLP0 PE=1 SV=1 - [RLA0_HUMAN]	15.8005	17.67	2	3	3	7	709765871	317	34.2518	5.97314
P26885	Peptidyl-prolyl cis-trans isomerase FKBP2 OS=Homo sapiens GN=FKBP2 PE=1 SV=2 - [FKBP2_HUMAN]	15.7996	51.41	1	5	5	10	2.67473e+08	142	15.6393	9.12939
Q13573	SNW domain-containing protein 1 OS=Homo sapiens GN=SNW1 PE=1 SV=1 - [SNW1_HUMAN]	15.7955	13.25	1	4	4	6	1.06207e+08	536	61.4565	9.5249
Q96JJ7	Protein disulfide-isomerase TMX3 OS=Homo sapiens GN=TMX3 PE=1 SV=2 - [TMX3_HUMAN]	15.7801	11.01	1	4	4	8	3.11242e+08	454	51.8389	4.90674
Q9BXS5	AP-1 complex subunit mu-1 OS=Homo sapiens GN=AP1M1 PE=1 SV=3 - [AP1M1_HUMAN]	15.7606	20.57	1	5	5	7	1.1674e+08	423	48.5561	7.29834
O43491	Band 4.1-like protein 2 OS=Homo sapiens GN=EPB41L2 PE=1 SV=1 - [E41L2_HUMAN]	15.7474	12.54	2	7	8	9	1.14248e+08	1005	112.519	5.43994
Q9UNZ2	NSFL1 cofactor p47 OS=Homo sapiens GN=NSFL1C PE=1 SV=2 - [NSF1C_HUMAN]	15.7446	18.38	1	4	4	6	2.13274e+08	370	40.5483	5.09717
O43765	Small glutamine-rich tetratricopeptide repeat-containing protein alpha OS=Homo sapiens GN=SGTA PE=1 SV=1 - [SGTA_HUMAN]	15.7097	10.22	1	3	3	6	1.87188e+08	313	34.0417	4.86865
Q9BT78	COP9 signalosome complex subunit 4 OS=Homo sapiens GN=COPS4 PE=1 SV=1 - [CSN4_HUMAN]	15.6831	19.21	1	5	5	7	2.87707e+08	406	46.2397	5.8335
Q7Z5L9	Interferon regulatory factor 2-binding protein 2 OS=Homo sapiens GN=IRF2BP2 PE=1 SV=2 - [I2BP2_HUMAN]	15.6379	9.88	1	3	3	3	8.36167e+07	587	60.9867	8.68994
Q08170	Serine/arginine-rich splicing factor 4 OS=Homo sapiens GN=SRSF4 PE=1 SV=2 - [SRSF4_HUMAN]	15.6199	11.13	1	3	5	9	7.24074e+07	494	56.6453	11.5171
O43681	ATPase ASNA1 OS=Homo sapiens GN=ASNA1 PE=1 SV=2 - [ASNA_HUMAN]	15.5994	21.55	1	5	5	8	479490758	348	38.7674	4.90674
Q9Y262	Eukaryotic translation initiation factor 3 subunit L OS=Homo sapiens GN=EIF3L PE=1 SV=1 - [EIF3L_HUMAN]	15.5821	12.94	1	5	5	5	1.93885e+08	564	66.6844	6.34131
Q9Y6Y8	SEC23-interacting protein OS=Homo sapiens GN=SEC23IP PE=1 SV=1 - [S23IP_HUMAN]	15.5737	6.8	1	4	5	8	3.54353e+08	1000	111.007	5.5415
O43847	Nardilysin OS=Homo sapiens GN=NRD1 PE=1 SV=2 - [NRDC_HUMAN]	15.5571	5.13	1	5	5	5	8.54134e+07	1150	131.488	4.99561
Q13045	Protein flightless-1 homolog OS=Homo sapiens GN=FLII PE=1 SV=2 - [FLII_HUMAN]	15.5406	11.19	1	8	8	10	153908251	1269	144.66	6.04932
Q8NBX0	Saccharopine dehydrogenase-like oxidoreductase OS=Homo sapiens GN=SCCPDH PE=1 SV=1 - [SCPDL_HUMAN]	15.5018	13.05	1	3	3	5	1.52474e+08	429	47.1215	9.14404
Q9Y6M1	Insulin-like growth factor 2 mRNA-binding protein 2 OS=Homo sapiens GN=IGF2BP2 PE=1 SV=2 - [IF2B2_HUMAN]	15.4839	4.51	1	1	2	6	1.25612e+08	599	66.0806	8.45557
Q96GK7	Fumarylacetoacetate hydrolase domain-containing protein 2A OS=Homo sapiens GN=FAHD2A PE=1 SV=1 - [FAH2A_HUMAN]	15.3962	16.24	2	3	3	5	5.79914e+08	314	34.5741	8.23584
Q7L014	Probable ATP-dependent RNA helicase DDX46 OS=Homo sapiens GN=DDX46 PE=1 SV=2 - [DDX46_HUMAN]	15.3655	3.78	1	3	3	7	7.61055e+07	1031	117.29	9.29053
Q7Z4H8	KDEL motif-containing protein 2 OS=Homo sapiens GN=KDELC2 PE=1 SV=2 - [KDEL2_HUMAN]	15.3537	11.44	1	4	4	5	2.6231e+08	507	58.5352	8.23584
Q92544	Transmembrane 9 superfamily member 4 OS=Homo sapiens GN=TM9SF4 PE=1 SV=2 - [TM9S4_HUMAN]	15.3345	5.14	1	2	2	6	234842694	642	74.4697	6.53662
P30533	Alpha-2-macroglobulin receptor-associated protein OS=Homo sapiens GN=LRPAP1 PE=1 SV=1 - [AMRP_HUMAN]	15.3303	15.69	1	5	5	7	8.29556e+07	357	41.4409	8.77783
Q9BZZ5	Apoptosis inhibitor 5 OS=Homo sapiens GN=API5 PE=1 SV=3 - [API5_HUMAN]	15.3145	7.25	1	4	4	5	2.703e+08	524	58.9679	7.34229
P08754	Guanine nucleotide-binding protein G(k) subunit alpha OS=Homo sapiens GN=GNAI3 PE=1 SV=3 - [GNAI3_HUMAN]	15.2891	14.97	8	1	4	7	1.09742e+08	354	40.5063	5.69385
Q9Y678	Coatomer subunit gamma-1 OS=Homo sapiens GN=COPG1 PE=1 SV=1 - [COPG1_HUMAN]	15.2807	7.21	1	4	4	11	3.27299e+08	874	97.6555	5.46533
Q9NQH7	Probable Xaa-Pro aminopeptidase 3 OS=Homo sapiens GN=XPNPEP3 PE=1 SV=1 - [XPP3_HUMAN]	15.2271	7.5	1	2	3	13	3.13153e+07	507	56.9968	6.82959
P25325	3-mercaptopyruvate sulfurtransferase OS=Homo sapiens GN=MPST PE=1 SV=3 - [THTM_HUMAN]	15.2168	23.23	1	4	4	6	105809264	297	33.1576	6.59521
Q14118	Dystroglycan OS=Homo sapiens GN=DAG1 PE=1 SV=2 - [DAG1_HUMAN]	15.2163	6.48	1	5	5	7	1.51733e+08	895	97.3807	8.55811
P09543	2',3'-cyclic-nucleotide 3'-phosphodiesterase OS=Homo sapiens GN=CNP PE=1 SV=2 - [CN37_HUMAN]	15.2087	18.05	3	7	7	10	1.13255e+09	421	47.5487	9.0708
O75844	CAAX prenyl protease 1 homolog OS=Homo sapiens GN=ZMPSTE24 PE=1 SV=2 - [FACE1_HUMAN]	15.1726	9.68	1	3	3	7	2.40351e+08	475	54.7775	7.48877
Q3LXA3	Bifunctional ATP-dependent dihydroxyacetone kinase/FAD-AMP lyase (cyclizing) OS=Homo sapiens GN=DAK PE=1 SV=2 - [DHAK_HUMAN]	15.0513	15.65	1	5	5	7	2.05763e+08	575	58.91	7.48877
Q6UWP7	Lysocardiolipin acyltransferase 1 OS=Homo sapiens GN=LCLAT1 PE=1 SV=1 - [LCLT1_HUMAN]	15.0015	9.66	1	3	3	5	8.46245e+07	414	48.8883	8.6167
O75323	Protein NipSnap homolog 2 OS=Homo sapiens GN=GBAS PE=1 SV=1 - [NIPS2_HUMAN]	14.9857	14.69	1	3	4	8	6.55964e+07	286	33.7212	9.36377
O00193	Small acidic protein OS=Homo sapiens GN=SMAP PE=1 SV=1 - [SMAP_HUMAN]	14.9726	25.14	1	4	4	5	1.126e+08	183	20.3202	4.71631
Q68EM7	Rho GTPase-activating protein 17 OS=Homo sapiens GN=ARHGAP17 PE=1 SV=1 - [RHG17_HUMAN]	14.9702	5.68	1	2	2	4	3.25932e+07	881	95.3773	7.62061
O14828	Secretory carrier-associated membrane protein 3 OS=Homo sapiens GN=SCAMP3 PE=1 SV=3 - [SCAM3_HUMAN]	14.9496	22.77	1	5	5	6	3.12106e+08	347	38.2623	7.63525
P27449	V-type proton ATPase 16 kDa proteolipid subunit OS=Homo sapiens GN=ATP6V0C PE=1 SV=1 - [VATL_HUMAN]	14.9442	11.61	1	1	1	5	496209743	155	15.7255	8.44092
O00487	26S proteasome non-ATPase regulatory subunit 14 OS=Homo sapiens GN=PSMD14 PE=1 SV=1 - [PSDE_HUMAN]	14.8623	22.58	1	4	4	8	4.05191e+08	310	34.5546	6.52197
Q9Y697	Cysteine desulfurase, mitochondrial OS=Homo sapiens GN=NFS1 PE=1 SV=3 - [NFS1_HUMAN]	14.8548	19.26	1	6	6	8	8.41856e+07	457	50.1639	8.30908
P08631	Tyrosine-protein kinase HCK OS=Homo sapiens GN=HCK PE=1 SV=5 - [HCK_HUMAN]	14.8534	5.32	20	1	2	12	3.49169e+07	526	59.5617	6.69775
Q9UPZ9	Serine/threonine-protein kinase ICK OS=Homo sapiens GN=ICK PE=1 SV=1 - [ICK_HUMAN]	14.8534	4.91	20	1	2	12	272026707	632	71.382	9.77393
Q16363	Laminin subunit alpha-4 OS=Homo sapiens GN=LAMA4 PE=1 SV=4 - [LAMA4_HUMAN]	14.8461	2.96	1	3	3	6	9.3625e+07	1823	202.397	6.27783
O60508	Pre-mRNA-processing factor 17 OS=Homo sapiens GN=CDC40 PE=1 SV=1 - [PRP17_HUMAN]	14.8454	6.91	1	2	2	3	81721040	579	65.4795	7.06396
P84022	Mothers against decapentaplegic homolog 3 OS=Homo sapiens GN=SMAD3 PE=1 SV=1 - [SMAD3_HUMAN]	14.8301	8.94	2	1	2	5	1.59693e+08	425	48.0498	7.15186
Q13085	Acetyl-CoA carboxylase 1 OS=Homo sapiens GN=ACACA PE=1 SV=2 - [ACACA_HUMAN]	14.7809	2.94	2	5	5	6	129708175	2346	265.385	6.3667
Q9P0K7	Ankycorbin OS=Homo sapiens GN=RAI14 PE=1 SV=2 - [RAI14_HUMAN]	14.711	6.53	1	4	4	7	173533739	980	109.973	6.21436
Q8N1G4	Leucine-rich repeat-containing protein 47 OS=Homo sapiens GN=LRRC47 PE=1 SV=1 - [LRC47_HUMAN]	14.7075	9.09	1	4	4	6	1.24872e+08	583	63.4337	8.27979
Q9BRP8	Partner of Y14 and mago OS=Homo sapiens GN=WIBG PE=1 SV=1 - [WIBG_HUMAN]	14.6765	25.49	1	2	2	4	1.33603e+08	204	22.642	9.45166
P49354	Protein farnesyltransferase/geranylgeranyltransferase type-1 subunit alpha OS=Homo sapiens GN=FNTA PE=1 SV=1 - [FNTA_HUMAN]	14.6711	11.87	1	3	3	5	1.2038e+08	379	44.3811	5.08447
Q9NTJ3	Structural maintenance of chromosomes protein 4 OS=Homo sapiens GN=SMC4 PE=1 SV=2 - [SMC4_HUMAN]	14.6628	7.3	1	7	7	8	1.06158e+08	1288	147.091	6.78564
Q16718	NADH dehydrogenase [ubiquinone] 1 alpha subcomplex subunit 5 OS=Homo sapiens GN=NDUFA5 PE=1 SV=3 - [NDUA5_HUMAN]	14.6574	37.93	1	3	3	4	269279680	116	13.4502	5.98584
Q9Y2H2	Phosphatidylinositide phosphatase SAC2 OS=Homo sapiens GN=INPP5F PE=1 SV=3 - [SAC2_HUMAN]	14.6453	5.92	1	3	3	4	6.30409e+07	1132	128.326	7.02002
Q02750	Dual specificity mitogen-activated protein kinase kinase 1 OS=Homo sapiens GN=MAP2K1 PE=1 SV=2 - [MP2K1_HUMAN]	14.6325	14.25	1	2	3	6	6.2325e+07	393	43.4113	6.62451
Q9Y2A7	Nck-associated protein 1 OS=Homo sapiens GN=NCKAP1 PE=1 SV=1 - [NCKP1_HUMAN]	14.5497	4.08	1	3	3	7	6.7483e+07	1128	128.707	6.62451
P08579	U2 small nuclear ribonucleoprotein B'' OS=Homo sapiens GN=SNRPB2 PE=1 SV=1 - [RU2B_HUMAN]	14.5467	8	1	1	1	3	2.54993e+08	225	25.4701	9.71533
Q9UBS4	DnaJ homolog subfamily B member 11 OS=Homo sapiens GN=DNAJB11 PE=1 SV=1 - [DJB11_HUMAN]	14.4993	19.27	1	5	5	6	4.03604e+08	358	40.4886	6.17627
Q00577	Transcriptional activator protein Pur-alpha OS=Homo sapiens GN=PURA PE=1 SV=2 - [PURA_HUMAN]	14.4949	18.01	1	2	3	4	1.91755e+08	322	34.8894	6.44287
P30040	Endoplasmic reticulum resident protein 29 OS=Homo sapiens GN=ERP29 PE=1 SV=4 - [ERP29_HUMAN]	14.4616	32.18	1	5	5	10	491552776	261	28.9752	7.31299
Q9NR45	Sialic acid synthase OS=Homo sapiens GN=NANS PE=1 SV=2 - [SIAS_HUMAN]	14.454	18.66	1	4	4	7	1.48541e+08	359	40.2815	6.7417
Q9Y394	Dehydrogenase/reductase SDR family member 7 OS=Homo sapiens GN=DHRS7 PE=1 SV=1 - [DHRS7_HUMAN]	14.3735	16.81	1	5	5	8	9.06416e+07	339	38.2741	8.32373
Q7L5N1	COP9 signalosome complex subunit 6 OS=Homo sapiens GN=COPS6 PE=1 SV=1 - [CSN6_HUMAN]	14.3438	19.88	1	3	3	7	1.44474e+08	327	36.1402	5.73193
P63096	Guanine nucleotide-binding protein G(i) subunit alpha-1 OS=Homo sapiens GN=GNAI1 PE=1 SV=2 - [GNAI1_HUMAN]	14.2822	14.97	8	1	4	7	1.35933e+08	354	40.3352	5.97314
P53367	Arfaptin-1 OS=Homo sapiens GN=ARFIP1 PE=1 SV=2 - [ARFP1_HUMAN]	14.2682	20.38	1	4	4	5	6.04173e+07	373	41.7126	6.69775
P07942	Laminin subunit beta-1 OS=Homo sapiens GN=LAMB1 PE=1 SV=2 - [LAMB1_HUMAN]	14.241	2.52	1	3	3	4	212348094	1786	197.909	4.94482
Q01130	Serine/arginine-rich splicing factor 2 OS=Homo sapiens GN=SRSF2 PE=1 SV=4 - [SRSF2_HUMAN]	14.1967	12.67	1	2	2	5	712100757	221	25.4612	11.854
O15460	Prolyl 4-hydroxylase subunit alpha-2 OS=Homo sapiens GN=P4HA2 PE=1 SV=1 - [P4HA2_HUMAN]	14.1952	12.71	1	4	4	5	1.2981e+08	535	60.8636	5.70654
Q96EP5	DAZ-associated protein 1 OS=Homo sapiens GN=DAZAP1 PE=1 SV=1 - [DAZP1_HUMAN]	14.1833	10.57	1	2	2	6	3.36644e+08	407	43.3561	8.55811
P40123	Adenylyl cyclase-associated protein 2 OS=Homo sapiens GN=CAP2 PE=1 SV=1 - [CAP2_HUMAN]	14.1815	16.35	1	5	5	8	2.52199e+08	477	52.7908	6.3667
Q13148	TAR DNA-binding protein 43 OS=Homo sapiens GN=TARDBP PE=1 SV=1 - [TADBP_HUMAN]	14.1754	21.26	1	5	5	7	2.44104e+08	414	44.7113	6.18896
Q15643	Thyroid receptor-interacting protein 11 OS=Homo sapiens GN=TRIP11 PE=1 SV=3 - [TRIPB_HUMAN]	14.1751	4.95	1	6	6	7	4.13281e+07	1979	227.447	5.26221
O15533	Tapasin OS=Homo sapiens GN=TAPBP PE=1 SV=1 - [TPSN_HUMAN]	14.1685	8.26	1	2	2	4	1.83828e+08	448	47.5957	7.15186
Q13242	Serine/arginine-rich splicing factor 9 OS=Homo sapiens GN=SRSF9 PE=1 SV=1 - [SRSF9_HUMAN]	14.1307	25.79	1	4	5	7	8.52693e+07	221	25.5264	8.646
P05090	Apolipoprotein D OS=Homo sapiens GN=APOD PE=1 SV=1 - [APOD_HUMAN]	14.1135	18.52	1	4	4	8	9.00761e+07	189	21.2618	5.14795
Q5SYE7	NHS-like protein 1 OS=Homo sapiens GN=NHSL1 PE=1 SV=2 - [NHSL1_HUMAN]	14.0882	4.53	1	3	3	5	5.53697e+07	1610	170.563	6.96143
P50213	Isocitrate dehydrogenase [NAD] subunit alpha, mitochondrial OS=Homo sapiens GN=IDH3A PE=1 SV=1 - [IDH3A_HUMAN]	14.047	14.48	1	4	4	6	4.56265e+08	366	39.5661	6.91748
P10644	cAMP-dependent protein kinase type I-alpha regulatory subunit OS=Homo sapiens GN=PRKAR1A PE=1 SV=1 - [KAP0_HUMAN]	14.0304	12.86	1	3	4	5	2.43394e+08	381	42.955	5.35107
Q96DI7	U5 small nuclear ribonucleoprotein 40 kDa protein OS=Homo sapiens GN=SNRNP40 PE=1 SV=1 - [SNR40_HUMAN]	14.0278	15.69	1	2	2	3	1.54866e+08	357	39.2857	8.104
Q13948	Protein CASP OS=Homo sapiens GN=CUX1 PE=1 SV=2 - [CASP_HUMAN]	14.0098	10.47	2	4	4	5	7.76532e+07	678	77.408	5.43994
Q8IZ52	Chondroitin sulfate synthase 2 OS=Homo sapiens GN=CHPF PE=1 SV=2 - [CHSS2_HUMAN]	13.9832	0.9	1	1	1	10	6.5772e+07	775	85.414	6.93213
P53814	Smoothelin OS=Homo sapiens GN=SMTN PE=1 SV=7 - [SMTN_HUMAN]	13.9077	6.54	1	6	6	6	6.13422e+07	917	98.9982	9.0708
P98175	RNA-binding protein 10 OS=Homo sapiens GN=RBM10 PE=1 SV=3 - [RBM10_HUMAN]	13.8866	7.63	1	5	5	7	8.4954e+07	930	103.469	5.97314
P46926	Glucosamine-6-phosphate isomerase 1 OS=Homo sapiens GN=GNPDA1 PE=1 SV=1 - [GNPI1_HUMAN]	13.8786	18.69	1	2	3	5	6.68325e+08	289	32.6476	6.91748
P62857	40S ribosomal protein S28 OS=Homo sapiens GN=RPS28 PE=1 SV=1 - [RS28_HUMAN]	13.871	17.39	1	1	1	5	2773548528	69	7.8362	10.6968
O43639	Cytoplasmic protein NCK2 OS=Homo sapiens GN=NCK2 PE=1 SV=2 - [NCK2_HUMAN]	13.8648	11.84	1	2	2	4	1.4703e+08	380	42.8885	6.94678
Q9NTZ6	RNA-binding protein 12 OS=Homo sapiens GN=RBM12 PE=1 SV=1 - [RBM12_HUMAN]	13.8589	8.05	1	6	6	9	9.08063e+07	932	97.3334	8.63135
P48637	Glutathione synthetase OS=Homo sapiens GN=GSS PE=1 SV=1 - [GSHB_HUMAN]	13.8515	18.35	1	5	5	7	9.53209e+07	474	52.3523	5.92236
O60547	GDP-mannose 4,6 dehydratase OS=Homo sapiens GN=GMDS PE=1 SV=1 - [GMDS_HUMAN]	13.8437	17.47	1	4	4	5	1.25686e+08	372	41.9233	7.31299
Q9UBW8	COP9 signalosome complex subunit 7a OS=Homo sapiens GN=COPS7A PE=1 SV=1 - [CSN7A_HUMAN]	13.7853	19.64	1	3	3	4	248054844	275	30.258	8.22119
O60462	Neuropilin-2 OS=Homo sapiens GN=NRP2 PE=1 SV=2 - [NRP2_HUMAN]	13.7614	2.79	1	2	2	4	4.55065e+07	931	104.792	5.17334
Q15796	Mothers against decapentaplegic homolog 2 OS=Homo sapiens GN=SMAD2 PE=1 SV=1 - [SMAD2_HUMAN]	13.7567	8.14	2	1	2	5	1.56171e+08	467	52.2728	6.58057
O43290	U4/U6.U5 tri-snRNP-associated protein 1 OS=Homo sapiens GN=SART1 PE=1 SV=1 - [SNUT1_HUMAN]	13.7345	10.63	1	5	5	5	6.70031e+07	800	90.2003	6.12549
Q9Y224	UPF0568 protein C14orf166 OS=Homo sapiens GN=C14orf166 PE=1 SV=1 - [CN166_HUMAN]	13.6429	15.98	1	3	3	5	2.05018e+08	244	28.0507	6.65381
Q8WVV9	Heterogeneous nuclear ribonucleoprotein L-like OS=Homo sapiens GN=HNRNPLL PE=1 SV=1 - [HNRLL_HUMAN]	13.6284	18.82	1	5	5	8	1.23848e+08	542	60.0449	7.72314
Q9H936	Mitochondrial glutamate carrier 1 OS=Homo sapiens GN=SLC25A22 PE=1 SV=1 - [GHC1_HUMAN]	13.6159	14.55	2	3	3	5	85302507	323	34.4483	9.29053
Q8IY17	Neuropathy target esterase OS=Homo sapiens GN=PNPLA6 PE=1 SV=2 - [PLPL6_HUMAN]	13.5916	4.98	1	4	4	4	4.3749e+07	1366	149.9	7.81104
Q9UHG3	Prenylcysteine oxidase 1 OS=Homo sapiens GN=PCYOX1 PE=1 SV=3 - [PCYOX_HUMAN]	13.5813	18.02	1	6	6	11	5.74971e+08	505	56.6037	6.17627
Q96C19	EF-hand domain-containing protein D2 OS=Homo sapiens GN=EFHD2 PE=1 SV=1 - [EFHD2_HUMAN]	13.5664	14.58	1	2	3	6	1.42808e+08	240	26.6805	5.19873
Q16795	NADH dehydrogenase [ubiquinone] 1 alpha subcomplex subunit 9, mitochondrial OS=Homo sapiens GN=NDUFA9 PE=1 SV=2 - [NDUA9_HUMAN]	13.5515	15.38	1	4	4	6	1.86478e+08	377	42.4826	9.80322
P06865	Beta-hexosaminidase subunit alpha OS=Homo sapiens GN=HEXA PE=1 SV=2 - [HEXA_HUMAN]	13.478	9.07	1	4	4	8	1.84962e+08	529	60.6643	5.16064
Q15369	Transcription elongation factor B polypeptide 1 OS=Homo sapiens GN=TCEB1 PE=1 SV=1 - [ELOC_HUMAN]	13.4435	38.39	1	4	4	9	348141676	112	12.465	4.77979
Q9UL46	Proteasome activator complex subunit 2 OS=Homo sapiens GN=PSME2 PE=1 SV=4 - [PSME2_HUMAN]	13.4161	19.67	1	3	3	5	2.13279e+08	239	27.3843	5.73193
P16671	Platelet glycoprotein 4 OS=Homo sapiens GN=CD36 PE=1 SV=2 - [CD36_HUMAN]	13.4141	6.36	1	2	2	8	6.41614e+08	472	53.0193	7.95752
Q5ZPR3	CD276 antigen OS=Homo sapiens GN=CD276 PE=1 SV=1 - [CD276_HUMAN]	13.3807	8.24	1	2	2	3	1.58902e+08	534	57.1995	4.90674
P32322	Pyrroline-5-carboxylate reductase 1, mitochondrial OS=Homo sapiens GN=PYCR1 PE=1 SV=2 - [P5CR1_HUMAN]	13.3173	5.64	1	1	1	5	30363418	319	33.3396	7.60596
P61326	Protein mago nashi homolog OS=Homo sapiens GN=MAGOH PE=1 SV=1 - [MGN_HUMAN]	13.3045	36.3	2	3	3	5	2.55224e+08	146	17.1528	6.11279
P09110	3-ketoacyl-CoA thiolase, peroxisomal OS=Homo sapiens GN=ACAA1 PE=1 SV=2 - [THIK_HUMAN]	13.3	19.58	1	4	4	7	2.87825e+08	424	44.2639	8.44092
O00203	AP-3 complex subunit beta-1 OS=Homo sapiens GN=AP3B1 PE=1 SV=3 - [AP3B1_HUMAN]	13.2994	4.57	1	4	4	6	1.2983e+08	1094	121.245	6.03662
O15143	Actin-related protein 2/3 complex subunit 1B OS=Homo sapiens GN=ARPC1B PE=1 SV=3 - [ARC1B_HUMAN]	13.2978	18.01	1	4	4	5	4.40934e+07	372	40.9234	8.35303
P63151	Serine/threonine-protein phosphatase 2A 55 kDa regulatory subunit B alpha isoform OS=Homo sapiens GN=PPP2R2A PE=1 SV=1 - [2ABA_HUMAN]	13.2967	20.81	3	5	5	5	81485272	447	51.6595	6.20166
Q53GQ0	Estradiol 17-beta-dehydrogenase 12 OS=Homo sapiens GN=HSD17B12 PE=1 SV=2 - [DHB12_HUMAN]	13.2886	14.1	1	4	4	7	3.71282e+08	312	34.3022	9.31982
Q5QJE6	Deoxynucleotidyltransferase terminal-interacting protein 2 OS=Homo sapiens GN=DNTTIP2 PE=1 SV=2 - [TDIF2_HUMAN]	13.2829	10.58	1	4	4	5	5.02471e+07	756	84.4179	6.16357
P52948	Nuclear pore complex protein Nup98-Nup96 OS=Homo sapiens GN=NUP98 PE=1 SV=4 - [NUP98_HUMAN]	13.275	5.01	1	6	6	7	3.29976e+08	1817	197.457	6.40479
P84098	60S ribosomal protein L19 OS=Homo sapiens GN=RPL19 PE=1 SV=1 - [RL19_HUMAN]	13.2749	18.88	1	5	5	6	8.55494e+08	196	23.4512	11.4731
P08240	Signal recognition particle receptor subunit alpha OS=Homo sapiens GN=SRPR PE=1 SV=2 - [SRPR_HUMAN]	13.2409	5.96	1	3	3	5	2.77102e+08	638	69.7672	8.95361
O60888	Protein CutA OS=Homo sapiens GN=CUTA PE=1 SV=2 - [CUTA_HUMAN]	13.2252	30.73	1	3	3	7	6.62015e+08	179	19.1041	5.50342
O94905	Erlin-2 OS=Homo sapiens GN=ERLIN2 PE=1 SV=1 - [ERLN2_HUMAN]	13.222	15.34	1	3	5	6	3.05773e+08	339	37.8155	5.61768
Q9Y3D7	Mitochondrial import inner membrane translocase subunit TIM16 OS=Homo sapiens GN=PAM16 PE=1 SV=2 - [TIM16_HUMAN]	13.2158	24	1	2	2	5	121994644	125	13.8162	9.70068
P09417	Dihydropteridine reductase OS=Homo sapiens GN=QDPR PE=1 SV=2 - [DHPR_HUMAN]	13.2152	23.77	1	3	3	6	2.53908e+08	244	25.773	7.37158
O75223	Gamma-glutamylcyclotransferase OS=Homo sapiens GN=GGCT PE=1 SV=1 - [GGCT_HUMAN]	13.1867	28.72	1	3	3	5	7.74707e+07	188	20.9943	5.13525
Q9NQR4	Omega-amidase NIT2 OS=Homo sapiens GN=NIT2 PE=1 SV=1 - [NIT2_HUMAN]	13.1589	23.91	1	5	5	6	140468272	276	30.5886	7.21045
Q96K17	Transcription factor BTF3 homolog 4 OS=Homo sapiens GN=BTF3L4 PE=1 SV=1 - [BT3L4_HUMAN]	13.1527	37.34	1	3	3	7	297371907	158	17.26	6.354
Q63ZY3	KN motif and ankyrin repeat domain-containing protein 2 OS=Homo sapiens GN=KANK2 PE=1 SV=1 - [KANK2_HUMAN]	13.1212	5.41	1	2	3	5	2.94697e+07	851	91.1179	5.63037
P29803	Pyruvate dehydrogenase E1 component subunit alpha, testis-specific form, mitochondrial OS=Homo sapiens GN=PDHA2 PE=1 SV=1 - [ODPAT_HUMAN]	13.1194	8.76	1	1	3	8	193734775	388	42.9055	8.45557
P62269	40S ribosomal protein S18 OS=Homo sapiens GN=RPS18 PE=1 SV=3 - [RS18_HUMAN]	13.0997	23.68	1	4	4	6	14859714	152	17.7079	10.9897
O00422	Histone deacetylase complex subunit SAP18 OS=Homo sapiens GN=SAP18 PE=1 SV=1 - [SAP18_HUMAN]	13.0663	27.45	1	3	3	6	1.14815e+08	153	17.55	9.34912
Q16643	Drebrin OS=Homo sapiens GN=DBN1 PE=1 SV=4 - [DREB_HUMAN]	13.0504	5.08	1	2	2	3	1.35827e+08	649	71.3854	4.44971
P53041	Serine/threonine-protein phosphatase 5 OS=Homo sapiens GN=PPP5C PE=1 SV=1 - [PPP5_HUMAN]	13.0504	10.42	1	3	3	5	230600292	499	56.8423	6.27783
P55039	Developmentally-regulated GTP-binding protein 2 OS=Homo sapiens GN=DRG2 PE=1 SV=1 - [DRG2_HUMAN]	13.0469	10.16	1	2	2	5	144585961	364	40.7204	8.88037
P55145	Mesencephalic astrocyte-derived neurotrophic factor OS=Homo sapiens GN=MANF PE=1 SV=3 - [MANF_HUMAN]	13.037	18.68	1	2	2	7	651579087	182	20.6868	8.68994
Q9P2R3	Rabankyrin-5 OS=Homo sapiens GN=ANKFY1 PE=1 SV=2 - [ANFY1_HUMAN]	13.028	5.22	1	3	3	5	1.10712e+08	1169	128.318	6.1001
P62829	60S ribosomal protein L23 OS=Homo sapiens GN=RPL23 PE=1 SV=1 - [RL23_HUMAN]	12.9903	34.29	1	6	6	6	376109304	140	14.8561	10.5063
P14927	Cytochrome b-c1 complex subunit 7 OS=Homo sapiens GN=UQCRB PE=1 SV=2 - [QCR7_HUMAN]	12.9859	29.73	1	3	3	4	2.21164e+08	111	13.522	8.77783
Q9HD45	Transmembrane 9 superfamily member 3 OS=Homo sapiens GN=TM9SF3 PE=1 SV=2 - [TM9S3_HUMAN]	12.9673	7.98	1	2	2	3	8.73598e+07	589	67.8431	7.21045
P51572	B-cell receptor-associated protein 31 OS=Homo sapiens GN=BCAP31 PE=1 SV=3 - [BAP31_HUMAN]	12.9513	12.6	1	2	2	5	1022267284	246	27.974	8.44092
Q9Y4I1	Unconventional myosin-Va OS=Homo sapiens GN=MYO5A PE=1 SV=2 - [MYO5A_HUMAN]	12.9383	2.37	2	2	2	4	4.84567e+07	1855	215.269	8.48486
Q14966	Zinc finger protein 638 OS=Homo sapiens GN=ZNF638 PE=1 SV=2 - [ZN638_HUMAN]	12.8781	4.75	1	6	6	7	4.09266e+07	1978	220.488	6.37939
Q969T9	WW domain-binding protein 2 OS=Homo sapiens GN=WBP2 PE=1 SV=1 - [WBP2_HUMAN]	12.8697	22.61	1	3	3	6	33260016	261	28.0684	5.90967
O76031	ATP-dependent Clp protease ATP-binding subunit clpX-like, mitochondrial OS=Homo sapiens GN=CLPX PE=1 SV=2 - [CLPX_HUMAN]	12.861	9.64	1	4	4	5	1.0457e+08	633	69.1807	7.57666
P13762	HLA class II histocompatibility antigen, DR beta 4 chain OS=Homo sapiens GN=HLA-DRB4 PE=1 SV=2 - [DRB4_HUMAN]	12.8587	24.81	1	2	3	7	2.66776e+08	266	29.9219	7.32764
P13489	Ribonuclease inhibitor OS=Homo sapiens GN=RNH1 PE=1 SV=2 - [RINI_HUMAN]	12.8325	9.76	1	3	3	5	1.25619e+08	461	49.9411	4.81787
Q96IU4	Alpha/beta hydrolase domain-containing protein 14B OS=Homo sapiens GN=ABHD14B PE=1 SV=1 - [ABHEB_HUMAN]	12.821	16.67	1	2	2	5	3.98325e+08	210	22.3316	6.40479
P49189	4-trimethylaminobutyraldehyde dehydrogenase OS=Homo sapiens GN=ALDH9A1 PE=1 SV=3 - [AL9A1_HUMAN]	12.7485	10.53	1	4	4	6	1.56441e+08	494	53.767	5.87158
Q92905	COP9 signalosome complex subunit 5 OS=Homo sapiens GN=COPS5 PE=1 SV=4 - [CSN5_HUMAN]	12.7444	20.06	1	4	4	8	1.30746e+08	334	37.5547	6.53662
Q08945	FACT complex subunit SSRP1 OS=Homo sapiens GN=SSRP1 PE=1 SV=1 - [SSRP1_HUMAN]	12.7153	12.98	1	6	6	6	2.11563e+08	709	81.0244	6.87354
O43674	NADH dehydrogenase [ubiquinone] 1 beta subcomplex subunit 5, mitochondrial OS=Homo sapiens GN=NDUFB5 PE=1 SV=1 - [NDUB5_HUMAN]	12.6737	19.05	1	3	3	6	3.7845e+08	189	21.7366	9.62744
P62280	40S ribosomal protein S11 OS=Homo sapiens GN=RPS11 PE=1 SV=3 - [RS11_HUMAN]	12.6735	32.28	1	6	6	10	1.50441e+08	158	18.419	10.3013
P54802	Alpha-N-acetylglucosaminidase OS=Homo sapiens GN=NAGLU PE=1 SV=2 - [ANAG_HUMAN]	12.6674	9.42	1	4	4	4	2.28151e+08	743	82.2136	6.65381
P07384	Calpain-1 catalytic subunit OS=Homo sapiens GN=CAPN1 PE=1 SV=1 - [CAN1_HUMAN]	12.6641	9.52	1	5	5	11	3.19655e+08	714	81.8382	5.66846
Q96S66	Chloride channel CLIC-like protein 1 OS=Homo sapiens GN=CLCC1 PE=1 SV=1 - [CLCC1_HUMAN]	12.6623	3.81	1	1	1	3	3.63444e+07	551	61.9831	5.5542
Q96P70	Importin-9 OS=Homo sapiens GN=IPO9 PE=1 SV=3 - [IPO9_HUMAN]	12.6589	5.86	1	4	4	6	1.12051e+08	1041	115.889	4.80518
Q8NFZ8	Cell adhesion molecule 4 OS=Homo sapiens GN=CADM4 PE=1 SV=1 - [CADM4_HUMAN]	12.6535	10.31	1	3	3	5	6.54839e+07	388	42.7588	6.30322
P43487	Ran-specific GTPase-activating protein OS=Homo sapiens GN=RANBP1 PE=1 SV=1 - [RANG_HUMAN]	12.6497	22.39	1	2	2	5	5.96581e+08	201	23.2956	5.2876
P43121	Cell surface glycoprotein MUC18 OS=Homo sapiens GN=MCAM PE=1 SV=2 - [MUC18_HUMAN]	12.6306	8.36	1	4	4	6	1.36585e+08	646	71.5626	5.75732
Q99720	Sigma non-opioid intracellular receptor 1 OS=Homo sapiens GN=SIGMAR1 PE=1 SV=1 - [SGMR1_HUMAN]	12.6281	20.63	1	2	2	4	800356914	223	25.1118	5.96045
Q9Y2V2	Calcium-regulated heat stable protein 1 OS=Homo sapiens GN=CARHSP1 PE=1 SV=2 - [CHSP1_HUMAN]	12.617	36.73	1	3	3	5	4.49887e+08	147	15.882	8.20654
P60983	Glia maturation factor beta OS=Homo sapiens GN=GMFB PE=1 SV=2 - [GMFB_HUMAN]	12.6129	28.87	1	3	3	4	217962584	142	16.7025	5.2876
Q15165	Serum paraoxonase/arylesterase 2 OS=Homo sapiens GN=PON2 PE=1 SV=3 - [PON2_HUMAN]	12.6101	29.38	1	4	4	7	7.93334e+08	354	39.3723	5.60498
Q9P035	Very-long-chain (3R)-3-hydroxyacyl-CoA dehydratase 3 OS=Homo sapiens GN=PTPLAD1 PE=1 SV=2 - [HACD3_HUMAN]	12.6062	17.13	1	4	4	6	5.57856e+08	362	43.1316	8.93896
P06730	Eukaryotic translation initiation factor 4E OS=Homo sapiens GN=EIF4E PE=1 SV=2 - [IF4E_HUMAN]	12.5887	6.45	1	1	1	4	1.5428e+08	217	25.0815	6.15088
Q06787	Fragile X mental retardation protein 1 OS=Homo sapiens GN=FMR1 PE=1 SV=1 - [FMR1_HUMAN]	12.5861	7.44	1	1	4	5	9.14453e+07	632	71.1309	7.41553
Q96B97	SH3 domain-containing kinase-binding protein 1 OS=Homo sapiens GN=SH3KBP1 PE=1 SV=2 - [SH3K1_HUMAN]	12.56	8.12	1	2	2	5	1.16744e+08	665	73.0817	6.62451
Q96EY1	DnaJ homolog subfamily A member 3, mitochondrial OS=Homo sapiens GN=DNAJA3 PE=1 SV=2 - [DNJA3_HUMAN]	12.5589	15.83	1	6	6	6	1.5087e+08	480	52.4555	9.26123
O95782	AP-2 complex subunit alpha-1 OS=Homo sapiens GN=AP2A1 PE=1 SV=3 - [AP2A1_HUMAN]	12.54	6.24	1	2	3	5	157174779	977	107.478	7.03467
Q92973	Transportin-1 OS=Homo sapiens GN=TNPO1 PE=1 SV=2 - [TNPO1_HUMAN]	12.5382	6.12	2	3	3	5	1.26964e+08	898	102.289	4.98291
P16401	Histone H1.5 OS=Homo sapiens GN=HIST1H1B PE=1 SV=3 - [H15_HUMAN]	12.5362	15.04	1	3	4	5	5.95173e+07	226	22.5665	10.9165
P06703	Protein S100-A6 OS=Homo sapiens GN=S100A6 PE=1 SV=1 - [S10A6_HUMAN]	12.5306	75.56	1	6	6	9	7.44263e+07	90	10.1733	5.47803
P39059	Collagen alpha-1(XV) chain OS=Homo sapiens GN=COL15A1 PE=1 SV=2 - [COFA1_HUMAN]	12.53	1.08	1	1	1	5	51121263	1388	141.632	4.99561
Q9Y2B0	Protein canopy homolog 2 OS=Homo sapiens GN=CNPY2 PE=1 SV=1 - [CNPY2_HUMAN]	12.5163	24.73	1	3	3	6	3.10453e+08	182	20.6392	4.91943
P22033	Methylmalonyl-CoA mutase, mitochondrial OS=Homo sapiens GN=MUT PE=1 SV=4 - [MUTA_HUMAN]	12.5141	14.93	1	7	7	8	1.87045e+08	750	83.0818	6.93213
P29218	Inositol monophosphatase 1 OS=Homo sapiens GN=IMPA1 PE=1 SV=1 - [IMPA1_HUMAN]	12.5105	10.83	1	3	3	4	5.73437e+07	277	30.1692	5.26221
P49916	DNA ligase 3 OS=Homo sapiens GN=LIG3 PE=1 SV=2 - [DNLI3_HUMAN]	12.5019	5.75	1	4	4	4	3.49102e+07	1009	112.835	9.01221
P27635	60S ribosomal protein L10 OS=Homo sapiens GN=RPL10 PE=1 SV=4 - [RL10_HUMAN]	12.4844	12.15	2	4	4	8	4.5089e+08	214	24.5879	10.0815
Q7L0Y3	Mitochondrial ribonuclease P protein 1 OS=Homo sapiens GN=TRMT10C PE=1 SV=2 - [MRRP1_HUMAN]	12.4743	14.89	1	4	4	5	1.10222e+08	403	47.3166	9.36377
P30084	Enoyl-CoA hydratase, mitochondrial OS=Homo sapiens GN=ECHS1 PE=1 SV=4 - [ECHM_HUMAN]	12.4686	18.97	1	4	4	6	2.78706e+08	290	31.3671	8.07471
P11172	Uridine 5'-monophosphate synthase OS=Homo sapiens GN=UMPS PE=1 SV=1 - [UMPS_HUMAN]	12.4675	13.13	1	3	3	5	1.46164e+08	480	52.1886	7.23975
Q32MZ4	Leucine-rich repeat flightless-interacting protein 1 OS=Homo sapiens GN=LRRFIP1 PE=1 SV=2 - [LRRF1_HUMAN]	12.4585	7.43	1	3	3	3	4.92803e+07	808	89.1987	4.65283
Q9UKI2	Cdc42 effector protein 3 OS=Homo sapiens GN=CDC42EP3 PE=1 SV=1 - [BORG2_HUMAN]	12.4551	21.65	1	2	2	4	4.71377e+07	254	27.6608	5.78271
O95071	E3 ubiquitin-protein ligase UBR5 OS=Homo sapiens GN=UBR5 PE=1 SV=2 - [UBR5_HUMAN]	12.4518	3	1	4	4	5	4.58239e+07	2799	309.158	5.84619
P22102	Trifunctional purine biosynthetic protein adenosine-3 OS=Homo sapiens GN=GART PE=1 SV=1 - [PUR2_HUMAN]	12.4369	7.92	1	5	5	6	1.76004e+08	1010	107.699	6.69775
Q9NP58	ATP-binding cassette sub-family B member 6, mitochondrial OS=Homo sapiens GN=ABCB6 PE=1 SV=1 - [ABCB6_HUMAN]	12.4225	10.1	1	4	4	4	1.41597e+08	842	93.8262	8.48486
P40222	Alpha-taxilin OS=Homo sapiens GN=TXLNA PE=1 SV=3 - [TXLNA_HUMAN]	12.422	11.17	1	3	3	3	6.98676e+07	546	61.8532	6.52197
Q92922	SWI/SNF complex subunit SMARCC1 OS=Homo sapiens GN=SMARCC1 PE=1 SV=3 - [SMRC1_HUMAN]	12.4044	5.25	1	2	3	5	8.52372e+07	1105	122.79	5.75732
Q96GG9	DCN1-like protein 1 OS=Homo sapiens GN=DCUN1D1 PE=1 SV=1 - [DCNL1_HUMAN]	12.3833	6.56	1	1	1	4	66146308	259	30.1051	5.33838
Q9H0A0	N-acetyltransferase 10 OS=Homo sapiens GN=NAT10 PE=1 SV=2 - [NAT10_HUMAN]	12.3601	7.71	1	5	5	5	4.30903e+07	1025	115.657	8.26514
Q53T59	HCLS1-binding protein 3 OS=Homo sapiens GN=HS1BP3 PE=1 SV=1 - [H1BP3_HUMAN]	12.356	16.33	1	4	4	5	1.06839e+08	392	42.7539	5.0083
Q9HD26	Golgi-associated PDZ and coiled-coil motif-containing protein OS=Homo sapiens GN=GOPC PE=1 SV=1 - [GOPC_HUMAN]	12.3317	6.71	1	2	2	4	261107648	462	50.4888	5.92236
Q9HB07	UPF0160 protein MYG1, mitochondrial OS=Homo sapiens GN=C12orf10 PE=1 SV=2 - [MYG1_HUMAN]	12.3261	24.2	1	6	6	7	2.57122e+08	376	42.4224	6.66846
Q9BXP5	Serrate RNA effector molecule homolog OS=Homo sapiens GN=SRRT PE=1 SV=1 - [SRRT_HUMAN]	12.3175	6.74	1	3	3	6	243116692	876	100.604	5.96045
Q9C0C2	182 kDa tankyrase-1-binding protein OS=Homo sapiens GN=TNKS1BP1 PE=1 SV=4 - [TB182_HUMAN]	12.3168	4.86	1	4	4	4	6.53204e+07	1729	181.685	4.85596
Q92878	DNA repair protein RAD50 OS=Homo sapiens GN=RAD50 PE=1 SV=1 - [RAD50_HUMAN]	12.3004	3.35	1	3	3	4	6.93623e+07	1312	153.797	6.88818
Q01085	Nucleolysin TIAR OS=Homo sapiens GN=TIAL1 PE=1 SV=1 - [TIAR_HUMAN]	12.2906	16.27	1	2	3	5	2.40247e+08	375	41.5641	7.73779
Q16864	V-type proton ATPase subunit F OS=Homo sapiens GN=ATP6V1F PE=1 SV=2 - [VATF_HUMAN]	12.2866	22.69	1	1	1	2	9.74415e+07	119	13.362	5.51611
Q15555	Microtubule-associated protein RP/EB family member 2 OS=Homo sapiens GN=MAPRE2 PE=1 SV=1 - [MARE2_HUMAN]	12.2531	6.12	1	1	1	3	4.23663e+08	327	37.0082	5.56689
P62942	Peptidyl-prolyl cis-trans isomerase FKBP1A OS=Homo sapiens GN=FKBP1A PE=1 SV=2 - [FKB1A_HUMAN]	12.2493	12.96	1	1	1	5	1866967913	108	11.9431	8.1626
Q96D15	Reticulocalbin-3 OS=Homo sapiens GN=RCN3 PE=1 SV=1 - [RCN3_HUMAN]	12.2336	13.11	1	2	2	3	4.29394e+07	328	37.47	4.89404
P40763	Signal transducer and activator of transcription 3 OS=Homo sapiens GN=STAT3 PE=1 SV=2 - [STAT3_HUMAN]	12.2326	10.65	1	4	4	4	2.64375e+07	770	88.0114	6.30322
O95881	Thioredoxin domain-containing protein 12 OS=Homo sapiens GN=TXNDC12 PE=1 SV=1 - [TXD12_HUMAN]	12.2241	48.26	1	4	4	9	2.45408e+08	172	19.1936	5.40186
O43252	Bifunctional 3'-phosphoadenosine 5'-phosphosulfate synthase 1 OS=Homo sapiens GN=PAPSS1 PE=1 SV=2 - [PAPS1_HUMAN]	12.2126	9.78	1	5	5	6	2.5699e+08	624	70.7876	6.85889
P62899	60S ribosomal protein L31 OS=Homo sapiens GN=RPL31 PE=1 SV=1 - [RL31_HUMAN]	12.2089	25.6	1	4	4	8	1.70738e+08	125	14.4539	10.5356
P30876	DNA-directed RNA polymerase II subunit RPB2 OS=Homo sapiens GN=POLR2B PE=1 SV=1 - [RPB2_HUMAN]	12.2001	8.26	1	4	4	5	92390989	1174	133.811	6.87354
P15586	N-acetylglucosamine-6-sulfatase OS=Homo sapiens GN=GNS PE=1 SV=3 - [GNS_HUMAN]	12.173	11.78	1	4	4	5	3.98379e+08	552	62.042	8.30908
P47985	Cytochrome b-c1 complex subunit Rieske, mitochondrial OS=Homo sapiens GN=UQCRFS1 PE=1 SV=2 - [UCRI_HUMAN]	12.1483	15.33	2	2	2	5	4.89353e+08	274	29.6494	8.32373
O75821	Eukaryotic translation initiation factor 3 subunit G OS=Homo sapiens GN=EIF3G PE=1 SV=2 - [EIF3G_HUMAN]	12.137	19.38	1	4	4	5	3.1859e+08	320	35.5889	6.12549
Q8NHP6	Motile sperm domain-containing protein 2 OS=Homo sapiens GN=MOSPD2 PE=1 SV=1 - [MSPD2_HUMAN]	12.1336	13.71	1	4	4	6	2.04405e+08	518	59.7084	5.96045
Q9H082	Ras-related protein Rab-33B OS=Homo sapiens GN=RAB33B PE=1 SV=1 - [RB33B_HUMAN]	12.1335	10.48	11	1	3	9	2.63172e+08	229	25.7008	7.18115
Q4G0J3	La-related protein 7 OS=Homo sapiens GN=LARP7 PE=1 SV=1 - [LARP7_HUMAN]	12.1134	10.31	1	4	4	5	7.73596e+07	582	66.8574	9.5542
P20338	Ras-related protein Rab-4A OS=Homo sapiens GN=RAB4A PE=1 SV=3 - [RAB4A_HUMAN]	12.1078	11.47	7	1	2	8	1.93274e+08	218	24.3742	6.07471
Q9Y2W1	Thyroid hormone receptor-associated protein 3 OS=Homo sapiens GN=THRAP3 PE=1 SV=2 - [TR150_HUMAN]	12.1012	7.33	1	4	4	6	1.48958e+08	955	108.601	10.1548
Q969H8	UPF0556 protein C19orf10 OS=Homo sapiens GN=C19orf10 PE=1 SV=1 - [CS010_HUMAN]	12.0695	21.39	1	3	3	9	1.10135e+09	173	18.7833	6.68311
P36542	ATP synthase subunit gamma, mitochondrial OS=Homo sapiens GN=ATP5C1 PE=1 SV=1 - [ATPG_HUMAN]	12.0615	16.11	1	4	4	7	561771612	298	32.9753	9.21729
P49207	60S ribosomal protein L34 OS=Homo sapiens GN=RPL34 PE=1 SV=3 - [RL34_HUMAN]	12.0392	18.8	1	2	2	5	2.59862e+07	117	13.2845	11.4731
Q13884	Beta-1-syntrophin OS=Homo sapiens GN=SNTB1 PE=1 SV=3 - [SNTB1_HUMAN]	12.0327	8.74	1	4	4	6	1.69988e+08	538	58.0251	8.63135
P49841	Glycogen synthase kinase-3 beta OS=Homo sapiens GN=GSK3B PE=1 SV=2 - [GSK3B_HUMAN]	12.028	20.24	1	3	4	5	3.75081e+07	420	46.7149	8.77783
Q15942	Zyxin OS=Homo sapiens GN=ZYX PE=1 SV=1 - [ZYX_HUMAN]	12.0172	8.04	1	2	2	4	186276043	572	61.2382	6.66846
Q70UQ0	Inhibitor of nuclear factor kappa-B kinase-interacting protein OS=Homo sapiens GN=IKBIP PE=1 SV=1 - [IKIP_HUMAN]	11.9979	13.43	1	4	4	6	1.30165e+08	350	39.285	9.17334
Q12913	Receptor-type tyrosine-protein phosphatase eta OS=Homo sapiens GN=PTPRJ PE=1 SV=3 - [PTPRJ_HUMAN]	11.8948	4.04	1	3	3	4	8.11501e+07	1337	145.851	5.57959
P14678	Small nuclear ribonucleoprotein-associated proteins B and B' OS=Homo sapiens GN=SNRPB PE=1 SV=2 - [RSMB_HUMAN]	11.8899	12.08	2	2	2	7	2.84232e+07	240	24.5937	11.1948
P82979	SAP domain-containing ribonucleoprotein OS=Homo sapiens GN=SARNP PE=1 SV=3 - [SARNP_HUMAN]	11.8695	10.48	1	3	3	3	4.54139e+07	210	23.6564	6.41748
Q99523	Sortilin OS=Homo sapiens GN=SORT1 PE=1 SV=3 - [SORT_HUMAN]	11.8437	7.58	1	4	4	5	5.19908e+07	831	92.0095	5.74463
O43660	Pleiotropic regulator 1 OS=Homo sapiens GN=PLRG1 PE=1 SV=1 - [PLRG1_HUMAN]	11.8376	9.73	1	2	2	3	11457967	514	57.1581	9.17334
O60476	Mannosyl-oligosaccharide 1,2-alpha-mannosidase IB OS=Homo sapiens GN=MAN1A2 PE=1 SV=1 - [MA1A2_HUMAN]	11.8136	6.86	1	3	3	6	1.43745e+08	641	72.9575	7.60596
P39748	Flap endonuclease 1 OS=Homo sapiens GN=FEN1 PE=1 SV=1 - [FEN1_HUMAN]	11.8001	10.53	1	2	2	5	2.72448e+08	380	42.5661	8.6167
P48735	Isocitrate dehydrogenase [NADP], mitochondrial OS=Homo sapiens GN=IDH2 PE=1 SV=2 - [IDHP_HUMAN]	11.7951	14.6	1	5	5	7	3.10591e+08	452	50.8769	8.68994
P42766	60S ribosomal protein L35 OS=Homo sapiens GN=RPL35 PE=1 SV=2 - [RL35_HUMAN]	11.7945	26.02	1	3	3	5	3.66363e+08	123	14.5426	11.0483
Q15125	3-beta-hydroxysteroid-Delta(8),Delta(7)-isomerase OS=Homo sapiens GN=EBP PE=1 SV=3 - [EBP_HUMAN]	11.7865	5.22	1	1	1	3	17687582	230	26.3358	7.89893
Q9BVK6	Transmembrane emp24 domain-containing protein 9 OS=Homo sapiens GN=TMED9 PE=1 SV=2 - [TMED9_HUMAN]	11.7725	20	1	3	3	6	100128928	235	27.2602	8.01611
Q9BUP0	EF-hand domain-containing protein D1 OS=Homo sapiens GN=EFHD1 PE=1 SV=1 - [EFHD1_HUMAN]	11.7645	23.43	1	4	5	5	1.50463e+08	239	26.9108	5.38916
Q9NTX5	Ethylmalonyl-CoA decarboxylase OS=Homo sapiens GN=ECHDC1 PE=1 SV=2 - [ECHD1_HUMAN]	11.7582	18.89	1	3	3	5	1.96797e+08	307	33.6765	8.20654
O14979	Heterogeneous nuclear ribonucleoprotein D-like OS=Homo sapiens GN=HNRNPDL PE=1 SV=3 - [HNRDL_HUMAN]	11.7356	11.43	1	4	4	9	2.31943e+08	420	46.4091	9.56885
O76003	Glutaredoxin-3 OS=Homo sapiens GN=GLRX3 PE=1 SV=2 - [GLRX3_HUMAN]	11.7324	19.1	1	4	4	5	1.14445e+08	335	37.4082	5.38916
Q9BZE4	Nucleolar GTP-binding protein 1 OS=Homo sapiens GN=GTPBP4 PE=1 SV=3 - [NOG1_HUMAN]	11.7252	9.62	1	3	3	6	8.7061e+07	634	73.9178	9.49561
P50402	Emerin OS=Homo sapiens GN=EMD PE=1 SV=1 - [EMD_HUMAN]	11.6903	32.28	1	4	4	6	304666171	254	28.9759	5.50342
Q9Y696	Chloride intracellular channel protein 4 OS=Homo sapiens GN=CLIC4 PE=1 SV=4 - [CLIC4_HUMAN]	11.6825	25.3	1	4	4	6	1.94954e+08	253	28.7537	5.59229
Q86W92	Liprin-beta-1 OS=Homo sapiens GN=PPFIBP1 PE=1 SV=2 - [LIPB1_HUMAN]	11.6711	5.64	1	4	4	5	1.32435e+08	1011	113.952	5.5542
Q9NRL3	Striatin-4 OS=Homo sapiens GN=STRN4 PE=1 SV=2 - [STRN4_HUMAN]	11.6659	11.16	1	4	4	5	5.9458e+07	753	80.5461	5.40186
Q9BWS9	Chitinase domain-containing protein 1 OS=Homo sapiens GN=CHID1 PE=1 SV=1 - [CHID1_HUMAN]	11.6489	9.67	1	3	3	6	142903808	393	44.9123	8.63135
Q14157	Ubiquitin-associated protein 2-like OS=Homo sapiens GN=UBAP2L PE=1 SV=2 - [UBP2L_HUMAN]	11.6476	10.4	1	5	5	6	1.29396e+08	1087	114.465	7.10791
Q658Y4	Protein FAM91A1 OS=Homo sapiens GN=FAM91A1 PE=1 SV=3 - [F91A1_HUMAN]	11.616	7.16	1	2	2	4	5.08967e+07	838	93.8497	6.39209
Q9H3P7	Golgi resident protein GCP60 OS=Homo sapiens GN=ACBD3 PE=1 SV=4 - [GCP60_HUMAN]	11.6145	5.3	1	2	2	5	6.13298e+08	528	60.556	5.05908
P39687	Acidic leucine-rich nuclear phosphoprotein 32 family member A OS=Homo sapiens GN=ANP32A PE=1 SV=1 - [AN32A_HUMAN]	11.6141	10.44	3	4	4	6	5.32896e+08	249	28.5683	4.09424
Q15785	Mitochondrial import receptor subunit TOM34 OS=Homo sapiens GN=TOMM34 PE=1 SV=2 - [TOM34_HUMAN]	11.6053	17.15	1	3	3	5	5.77893e+07	309	34.5378	8.98291
Q9UDT6	CAP-Gly domain-containing linker protein 2 OS=Homo sapiens GN=CLIP2 PE=1 SV=1 - [CLIP2_HUMAN]	11.5677	4.78	1	3	3	9	1.43939e+07	1046	115.767	6.72705
Q99733	Nucleosome assembly protein 1-like 4 OS=Homo sapiens GN=NAP1L4 PE=1 SV=1 - [NP1L4_HUMAN]	11.5397	18.4	1	3	4	7	223980990	375	42.7969	4.69092
Q92621	Nuclear pore complex protein Nup205 OS=Homo sapiens GN=NUP205 PE=1 SV=3 - [NU205_HUMAN]	11.5106	4.97	1	6	6	8	1.1072e+08	2012	227.776	6.18896
P26358	DNA (cytosine-5)-methyltransferase 1 OS=Homo sapiens GN=DNMT1 PE=1 SV=2 - [DNMT1_HUMAN]	11.4761	4.64	1	5	5	6	8.2905e+07	1616	183.05	7.75244
Q9UBE0	SUMO-activating enzyme subunit 1 OS=Homo sapiens GN=SAE1 PE=1 SV=1 - [SAE1_HUMAN]	11.4546	26.3	1	5	5	7	249287704	346	38.4256	5.30029
Q8WVM8	Sec1 family domain-containing protein 1 OS=Homo sapiens GN=SCFD1 PE=1 SV=4 - [SCFD1_HUMAN]	11.4407	9.66	1	4	4	5	79120023	642	72.3341	6.26514
P13807	Glycogen [starch] synthase, muscle OS=Homo sapiens GN=GYS1 PE=1 SV=2 - [GYS1_HUMAN]	11.4293	8.28	1	3	3	3	1.16858e+08	737	83.7325	6.17627
Q12996	Cleavage stimulation factor subunit 3 OS=Homo sapiens GN=CSTF3 PE=1 SV=1 - [CSTF3_HUMAN]	11.4281	10.32	1	3	3	5	1.14807e+08	717	82.8687	8.11865
Q6FI81	Anamorsin OS=Homo sapiens GN=CIAPIN1 PE=1 SV=2 - [CPIN1_HUMAN]	11.4275	17.63	1	2	2	4	106943644	312	33.5611	5.61768
Q8WUY1	Protein THEM6 OS=Homo sapiens GN=THEM6 PE=1 SV=2 - [THEM6_HUMAN]	11.4057	23.56	1	3	3	6	1.32773e+08	208	23.8499	9.5542
P51665	26S proteasome non-ATPase regulatory subunit 7 OS=Homo sapiens GN=PSMD7 PE=1 SV=2 - [PSMD7_HUMAN]	11.4052	15.43	1	3	3	4	7.73172e+07	324	37.0025	6.771
Q6NYC8	Phostensin OS=Homo sapiens GN=PPP1R18 PE=1 SV=1 - [PPR18_HUMAN]	11.4038	15.33	1	5	5	6	9.87023e+07	613	67.9015	5.40186
P25685	DnaJ homolog subfamily B member 1 OS=Homo sapiens GN=DNAJB1 PE=1 SV=4 - [DNJB1_HUMAN]	11.4008	13.24	1	4	4	7	1.40319e+08	340	38.0204	8.63135
Q6NUK1	Calcium-binding mitochondrial carrier protein SCaMC-1 OS=Homo sapiens GN=SLC25A24 PE=1 SV=2 - [SCMC1_HUMAN]	11.3995	7.97	1	2	2	8	1.14735e+08	477	53.3203	6.32861
Q9UNS2	COP9 signalosome complex subunit 3 OS=Homo sapiens GN=COPS3 PE=1 SV=3 - [CSN3_HUMAN]	11.3904	14.66	1	4	4	7	1.2511e+08	423	47.842	6.65381
Q969V3	Nicalin OS=Homo sapiens GN=NCLN PE=1 SV=2 - [NCLN_HUMAN]	11.3822	11.01	1	4	4	5	1.67538e+08	563	62.9346	6.88818
O43264	Centromere/kinetochore protein zw10 homolog OS=Homo sapiens GN=ZW10 PE=1 SV=3 - [ZW10_HUMAN]	11.3495	6.55	1	3	3	5	6.66629e+07	779	88.7729	6.26514
P55081	Microfibrillar-associated protein 1 OS=Homo sapiens GN=MFAP1 PE=1 SV=2 - [MFAP1_HUMAN]	11.3433	6.15	1	2	2	3	2.42797e+07	439	51.9266	4.98291
P11279	Lysosome-associated membrane glycoprotein 1 OS=Homo sapiens GN=LAMP1 PE=1 SV=3 - [LAMP1_HUMAN]	11.299	4.8	1	2	2	5	3.48279e+07	417	44.8538	8.74854
P10301	Ras-related protein R-Ras OS=Homo sapiens GN=RRAS PE=1 SV=1 - [RRAS_HUMAN]	11.2805	22.02	2	3	3	3	8.60532e+07	218	23.4659	6.93213
P82663	28S ribosomal protein S25, mitochondrial OS=Homo sapiens GN=MRPS25 PE=1 SV=1 - [RT25_HUMAN]	11.2799	15.61	1	2	2	5	1.37907e+08	173	20.1033	8.82178
Q8N684	Cleavage and polyadenylation specificity factor subunit 7 OS=Homo sapiens GN=CPSF7 PE=1 SV=1 - [CPSF7_HUMAN]	11.2609	7.43	1	2	2	3	107582722	471	52.0183	8.00146
P25205	DNA replication licensing factor MCM3 OS=Homo sapiens GN=MCM3 PE=1 SV=3 - [MCM3_HUMAN]	11.2378	9.28	1	4	4	7	2.28037e+08	808	90.924	5.77002
Q9UHV9	Prefoldin subunit 2 OS=Homo sapiens GN=PFDN2 PE=1 SV=1 - [PFD2_HUMAN]	11.2294	14.94	1	2	2	5	168318992	154	16.6376	6.58057
P58215	Lysyl oxidase homolog 3 OS=Homo sapiens GN=LOXL3 PE=2 SV=1 - [LOXL3_HUMAN]	11.2288	3.85	1	2	2	4	1.00314e+08	753	83.1131	6.85889
Q05519	Serine/arginine-rich splicing factor 11 OS=Homo sapiens GN=SRSF11 PE=1 SV=1 - [SRS11_HUMAN]	11.2171	13.64	1	4	4	6	1.93443e+08	484	53.5102	10.521
Q99729	Heterogeneous nuclear ribonucleoprotein A/B OS=Homo sapiens GN=HNRNPAB PE=1 SV=2 - [ROAA_HUMAN]	11.2061	12.65	1	5	5	8	3.3072e+08	332	36.2024	8.20654
O75663	TIP41-like protein OS=Homo sapiens GN=TIPRL PE=1 SV=2 - [TIPRL_HUMAN]	11.1755	18.75	1	3	3	5	2.22267e+08	272	31.4237	5.90967
Q9NPA0	ER membrane protein complex subunit 7 OS=Homo sapiens GN=EMC7 PE=1 SV=1 - [EMC7_HUMAN]	11.1284	5.37	1	1	1	4	240403688	242	26.4535	9.24658
Q96PU8	Protein quaking OS=Homo sapiens GN=QKI PE=1 SV=1 - [QKI_HUMAN]	11.1241	12.9	1	3	3	6	2.84732e+08	341	37.6467	8.55811
Q8WWI1	LIM domain only protein 7 OS=Homo sapiens GN=LMO7 PE=1 SV=3 - [LMO7_HUMAN]	11.1216	2.61	1	3	3	5	3.41835e+07	1683	192.576	8.08936
P78417	Glutathione S-transferase omega-1 OS=Homo sapiens GN=GSTO1 PE=1 SV=2 - [GSTO1_HUMAN]	11.1009	4.98	1	2	2	4	7.71379e+07	241	27.548	6.59521
P17252	Protein kinase C alpha type OS=Homo sapiens GN=PRKCA PE=1 SV=4 - [KPCA_HUMAN]	11.0954	11.9	2	6	6	6	1.87608e+08	672	76.7001	7.04932
O96005	Cleft lip and palate transmembrane protein 1 OS=Homo sapiens GN=CLPTM1 PE=1 SV=1 - [CLPT1_HUMAN]	11.0876	12.11	1	4	4	6	6.04449e+07	669	76.0485	6.30322
Q15427	Splicing factor 3B subunit 4 OS=Homo sapiens GN=SF3B4 PE=1 SV=1 - [SF3B4_HUMAN]	11.0542	8.02	1	2	2	4	7.05889e+07	424	44.3571	8.55811
P04632	Calpain small subunit 1 OS=Homo sapiens GN=CAPNS1 PE=1 SV=1 - [CPNS1_HUMAN]	11.0487	5.6	1	1	1	5	38168856	268	28.2977	5.19873
Q5JRX3	Presequence protease, mitochondrial OS=Homo sapiens GN=PITRM1 PE=1 SV=3 - [PREP_HUMAN]	11.0435	6.36	1	4	4	7	1.5248e+08	1037	117.338	6.91748
P01111	GTPase NRas OS=Homo sapiens GN=NRAS PE=1 SV=1 - [RASN_HUMAN]	11.03	25.4	3	3	3	5	1.45848e+08	189	21.2155	5.17334
Q9C0H2	Protein tweety homolog 3 OS=Homo sapiens GN=TTYH3 PE=1 SV=3 - [TTYH3_HUMAN]	11.0163	5.54	1	2	2	5	4.47256e+08	523	57.5079	5.38916
Q02252	Methylmalonate-semialdehyde dehydrogenase [acylating], mitochondrial OS=Homo sapiens GN=ALDH6A1 PE=1 SV=2 - [MMSA_HUMAN]	10.9973	11.21	1	3	3	6	1.47505e+08	535	57.8027	8.49951
P13073	Cytochrome c oxidase subunit 4 isoform 1, mitochondrial OS=Homo sapiens GN=COX4I1 PE=1 SV=1 - [COX41_HUMAN]	10.9852	13.61	1	2	2	4	566685920	169	19.564	9.51025
Q6P996	Pyridoxal-dependent decarboxylase domain-containing protein 1 OS=Homo sapiens GN=PDXDC1 PE=1 SV=2 - [PDXD1_HUMAN]	10.9806	13.71	2	5	5	5	1.40043e+08	788	86.6523	5.37646
Q5TFE4	5'-nucleotidase domain-containing protein 1 OS=Homo sapiens GN=NT5DC1 PE=1 SV=1 - [NT5D1_HUMAN]	10.9622	8.13	1	2	2	4	59918889	455	51.8119	6.354
Q6WCQ1	Myosin phosphatase Rho-interacting protein OS=Homo sapiens GN=MPRIP PE=1 SV=3 - [MPRIP_HUMAN]	10.9513	1.07	1	1	1	3	1.08035e+07	1025	116.461	6.21436
Q15843	NEDD8 OS=Homo sapiens GN=NEDD8 PE=1 SV=1 - [NEDD8_HUMAN]	10.9362	17.28	1	1	1	3	907564696	81	9.06595	8.42627
Q92530	Proteasome inhibitor PI31 subunit OS=Homo sapiens GN=PSMF1 PE=1 SV=2 - [PSMF1_HUMAN]	10.9352	9.23	1	2	2	4	193456460	271	29.798	5.74463
O43815	Striatin OS=Homo sapiens GN=STRN PE=1 SV=4 - [STRN_HUMAN]	10.9334	5.64	1	3	3	4	1.41934e+08	780	86.0788	5.2749
Q9UHB9	Signal recognition particle subunit SRP68 OS=Homo sapiens GN=SRP68 PE=1 SV=2 - [SRP68_HUMAN]	10.8943	14.83	1	5	5	5	59436581	627	70.6856	8.55811
O15498	Synaptobrevin homolog YKT6 OS=Homo sapiens GN=YKT6 PE=1 SV=1 - [YKT6_HUMAN]	10.869	15.15	1	2	2	3	6.4327e+08	198	22.4034	6.91748
P63092	Guanine nucleotide-binding protein G(s) subunit alpha isoforms short OS=Homo sapiens GN=GNAS PE=1 SV=1 - [GNAS2_HUMAN]	10.8399	5.84	8	2	3	7	161015184	394	45.6359	5.8208
P37837	Transaldolase OS=Homo sapiens GN=TALDO1 PE=1 SV=2 - [TALDO_HUMAN]	10.8311	10.39	1	3	3	5	186699500	337	37.5165	6.81494
P18031	Tyrosine-protein phosphatase non-receptor type 1 OS=Homo sapiens GN=PTPN1 PE=1 SV=1 - [PTN1_HUMAN]	10.818	11.95	1	4	4	5	56058940	435	49.9348	6.26514
P63208	S-phase kinase-associated protein 1 OS=Homo sapiens GN=SKP1 PE=1 SV=2 - [SKP1_HUMAN]	10.8161	38.65	1	4	4	6	1.52006e+08	163	18.6462	4.53857
Q8N129	Protein canopy homolog 4 OS=Homo sapiens GN=CNPY4 PE=2 SV=1 - [CNPY4_HUMAN]	10.8089	11.29	1	2	2	3	2.47854e+08	248	28.2919	4.64014
P11234	Ras-related protein Ral-B OS=Homo sapiens GN=RALB PE=1 SV=1 - [RALB_HUMAN]	10.7725	25.24	1	1	4	4	1.16448e+08	206	23.3939	6.62451
Q06587	E3 ubiquitin-protein ligase RING1 OS=Homo sapiens GN=RING1 PE=1 SV=2 - [RING1_HUMAN]	10.7639	10.84	1	3	3	3	5.5292e+07	406	42.4028	5.61768
P07996	Thrombospondin-1 OS=Homo sapiens GN=THBS1 PE=1 SV=2 - [TSP1_HUMAN]	10.7319	5.21	1	4	4	4	1.22258e+08	1170	129.3	4.94482
Q12824	SWI/SNF-related matrix-associated actin-dependent regulator of chromatin subfamily B member 1 OS=Homo sapiens GN=SMARCB1 PE=1 SV=2 - [SNF5_HUMAN]	10.723	4.42	1	1	1	3	147044914	385	44.1132	6.22705
P35270	Sepiapterin reductase OS=Homo sapiens GN=SPR PE=1 SV=1 - [SPRE_HUMAN]	10.7154	22.22	1	4	4	4	1.90742e+08	261	28.0308	8.04541
P42765	3-ketoacyl-CoA thiolase, mitochondrial OS=Homo sapiens GN=ACAA2 PE=1 SV=2 - [THIM_HUMAN]	10.7148	21.16	1	4	4	4	8.71565e+07	397	41.8976	8.08936
Q6IA86	Elongator complex protein 2 OS=Homo sapiens GN=ELP2 PE=1 SV=2 - [ELP2_HUMAN]	10.7033	4.72	1	2	2	3	4.78485e+07	826	92.4409	5.96045
Q06033	Inter-alpha-trypsin inhibitor heavy chain H3 OS=Homo sapiens GN=ITIH3 PE=1 SV=2 - [ITIH3_HUMAN]	10.6822	1.46	1	1	1	4	3.58589e+08	890	99.7865	5.74463
O15212	Prefoldin subunit 6 OS=Homo sapiens GN=PFDN6 PE=1 SV=1 - [PFD6_HUMAN]	10.6749	44.96	1	5	5	5	129651356	129	14.5738	8.88037
Q96PZ0	Pseudouridylate synthase 7 homolog OS=Homo sapiens GN=PUS7 PE=1 SV=2 - [PUS7_HUMAN]	10.6659	13.77	1	5	5	6	1.27885e+08	661	74.9882	6.3667
Q96I99	Succinyl-CoA ligase [GDP-forming] subunit beta, mitochondrial OS=Homo sapiens GN=SUCLG2 PE=1 SV=2 - [SUCB2_HUMAN]	10.6306	12.04	1	4	4	5	3.83017e+08	432	46.4814	6.39209
O00273	DNA fragmentation factor subunit alpha OS=Homo sapiens GN=DFFA PE=1 SV=1 - [DFFA_HUMAN]	10.6258	8.16	1	2	2	4	57889322	331	36.4995	4.79248
Q14166	Tubulin--tyrosine ligase-like protein 12 OS=Homo sapiens GN=TTLL12 PE=1 SV=2 - [TTL12_HUMAN]	10.6203	21.74	1	9	9	10	3.05727e+08	644	74.356	5.52881
Q12849	G-rich sequence factor 1 OS=Homo sapiens GN=GRSF1 PE=1 SV=3 - [GRSF1_HUMAN]	10.6074	10	1	3	3	5	6.9039e+07	480	53.0926	6.18896
O00116	Alkyldihydroxyacetonephosphate synthase, peroxisomal OS=Homo sapiens GN=AGPS PE=1 SV=1 - [ADAS_HUMAN]	10.5895	10.03	1	4	4	5	7.93157e+07	658	72.8658	7.34229
P55196	Afadin OS=Homo sapiens GN=MLLT4 PE=1 SV=3 - [AFAD_HUMAN]	10.5569	4.28	1	4	4	4	6.91386e+07	1824	206.676	6.46826
P09669	Cytochrome c oxidase subunit 6C OS=Homo sapiens GN=COX6C PE=1 SV=2 - [COX6C_HUMAN]	10.5403	17.33	1	2	2	6	2.90462e+08	75	8.77569	10.3892
Q9GZT9	Egl nine homolog 1 OS=Homo sapiens GN=EGLN1 PE=1 SV=1 - [EGLN1_HUMAN]	10.4776	5.63	1	1	1	2	5.93636e+06	426	45.9918	8.52881
Q9UDR5	Alpha-aminoadipic semialdehyde synthase, mitochondrial OS=Homo sapiens GN=AASS PE=1 SV=1 - [AASS_HUMAN]	10.4708	4.64	1	3	3	4	2.97342e+08	926	102.066	6.63916
P21589	5'-nucleotidase OS=Homo sapiens GN=NT5E PE=1 SV=1 - [5NTD_HUMAN]	10.4695	18.99	1	5	5	5	2.25273e+08	574	63.3275	7.03467
P25189	Myelin protein P0 OS=Homo sapiens GN=MPZ PE=1 SV=1 - [MYP0_HUMAN]	10.4531	9.27	1	2	2	4	3.51181e+08	248	27.5375	9.53955
Q8TC12	Retinol dehydrogenase 11 OS=Homo sapiens GN=RDH11 PE=1 SV=2 - [RDH11_HUMAN]	10.4485	15.09	1	3	3	5	9.5767e+07	318	35.3634	8.82178
Q9HCC0	Methylcrotonoyl-CoA carboxylase beta chain, mitochondrial OS=Homo sapiens GN=MCCC2 PE=1 SV=1 - [MCCB_HUMAN]	10.4479	10.48	1	3	3	6	9.65429e+07	563	61.2944	7.6792
Q12979	Active breakpoint cluster region-related protein OS=Homo sapiens GN=ABR PE=2 SV=2 - [ABR_HUMAN]	10.4301	5.24	2	3	3	4	1.20854e+08	859	97.5362	6.55127
O14744	Protein arginine N-methyltransferase 5 OS=Homo sapiens GN=PRMT5 PE=1 SV=4 - [ANM5_HUMAN]	10.3992	5.65	1	2	2	3	1.22008e+08	637	72.6376	6.29053
Q14534	Squalene monooxygenase OS=Homo sapiens GN=SQLE PE=1 SV=3 - [ERG1_HUMAN]	10.3831	12.37	1	3	3	3	131289006	574	63.8824	8.63135
Q9HC38	Glyoxalase domain-containing protein 4 OS=Homo sapiens GN=GLOD4 PE=1 SV=1 - [GLOD4_HUMAN]	10.38	22.04	1	5	5	6	166277668	313	34.7713	5.60498
Q16527	Cysteine and glycine-rich protein 2 OS=Homo sapiens GN=CSRP2 PE=1 SV=3 - [CSRP2_HUMAN]	10.3767	18.65	1	2	2	3	1.82419e+08	193	20.9399	8.6167
P11233	Ras-related protein Ral-A OS=Homo sapiens GN=RALA PE=1 SV=1 - [RALA_HUMAN]	10.37	24.76	1	1	4	5	9.5595e+07	206	23.552	7.10791
O15027	Protein transport protein Sec16A OS=Homo sapiens GN=SEC16A PE=1 SV=3 - [SC16A_HUMAN]	10.353	4.31	1	5	5	6	7.18654e+07	2179	233.373	5.63037
Q99447	Ethanolamine-phosphate cytidylyltransferase OS=Homo sapiens GN=PCYT2 PE=1 SV=1 - [PCY2_HUMAN]	10.3509	7.2	1	2	2	3	1.54935e+08	389	43.8079	6.91748
Q12788	Transducin beta-like protein 3 OS=Homo sapiens GN=TBL3 PE=1 SV=2 - [TBL3_HUMAN]	10.3489	6.68	1	4	4	6	7.40393e+07	808	88.9785	6.90283
Q99961	Endophilin-A2 OS=Homo sapiens GN=SH3GL1 PE=1 SV=1 - [SH3G1_HUMAN]	10.3362	9.78	2	3	3	4	8.80368e+07	368	41.464	5.42725
Q14739	Lamin-B receptor OS=Homo sapiens GN=LBR PE=1 SV=2 - [LBR_HUMAN]	10.3014	6.5	1	2	2	5	335438431	615	70.658	9.36377
O15042	U2 snRNP-associated SURP motif-containing protein OS=Homo sapiens GN=U2SURP PE=1 SV=2 - [SR140_HUMAN]	10.2738	2.62	1	1	1	7		1029	118.219	8.47021
P29966	Myristoylated alanine-rich C-kinase substrate OS=Homo sapiens GN=MARCKS PE=1 SV=4 - [MARCS_HUMAN]	10.2693	29.22	1	3	3	4	7.74036e+07	332	31.5359	4.44971
O94766	Galactosylgalactosylxylosylprotein 3-beta-glucuronosyltransferase 3 OS=Homo sapiens GN=B3GAT3 PE=1 SV=2 - [B3GA3_HUMAN]	10.2614	8.06	1	1	1	3	1.60408e+08	335	37.0987	8.26514
Q92820	Gamma-glutamyl hydrolase OS=Homo sapiens GN=GGH PE=1 SV=2 - [GGH_HUMAN]	10.26	14.78	1	4	4	7	2.08554e+08	318	35.9412	7.10791
O14907	Tax1-binding protein 3 OS=Homo sapiens GN=TAX1BP3 PE=1 SV=2 - [TX1B3_HUMAN]	10.2506	14.52	1	1	1	4	359574395	124	13.7261	8.48486
O00299	Chloride intracellular channel protein 1 OS=Homo sapiens GN=CLIC1 PE=1 SV=4 - [CLIC1_HUMAN]	10.2039	18.67	1	2	2	3	3.53689e+08	241	26.9057	5.17334
P61923	Coatomer subunit zeta-1 OS=Homo sapiens GN=COPZ1 PE=1 SV=1 - [COPZ1_HUMAN]	10.187	21.47	1	3	3	6	3.10804e+08	177	20.1855	4.80518
Q13724	Mannosyl-oligosaccharide glucosidase OS=Homo sapiens GN=MOGS PE=1 SV=5 - [MOGS_HUMAN]	10.1517	2.99	1	2	2	4	49501620	837	91.8606	8.89502
P46977	Dolichyl-diphosphooligosaccharide--protein glycosyltransferase subunit STT3A OS=Homo sapiens GN=STT3A PE=1 SV=2 - [STT3A_HUMAN]	10.1484	3.69	1	1	1	2	3.58295e+08	705	80.4768	8.07471
Q15031	Probable leucine--tRNA ligase, mitochondrial OS=Homo sapiens GN=LARS2 PE=1 SV=2 - [SYLM_HUMAN]	10.1364	7.75	1	4	4	4	5.5046e+07	903	101.911	8.22119
P62873	Guanine nucleotide-binding protein G(I)/G(S)/G(T) subunit beta-1 OS=Homo sapiens GN=GNB1 PE=1 SV=3 - [GBB1_HUMAN]	10.123	9.12	4	3	3	6	2.1797e+07	340	37.353	5.99854
Q9NRV9	Heme-binding protein 1 OS=Homo sapiens GN=HEBP1 PE=1 SV=1 - [HEBP1_HUMAN]	10.113	26.46	1	3	3	5	4.60539e+07	189	21.0835	5.79541
Q7KZ85	Transcription elongation factor SPT6 OS=Homo sapiens GN=SUPT6H PE=1 SV=2 - [SPT6H_HUMAN]	10.0799	3.36	1	3	3	3	3.5118e+07	1726	198.949	4.90674
O95834	Echinoderm microtubule-associated protein-like 2 OS=Homo sapiens GN=EML2 PE=1 SV=1 - [EMAL2_HUMAN]	10.0719	9.71	1	4	4	5	8.40276e+07	649	70.6341	6.31592
P54578	Ubiquitin carboxyl-terminal hydrolase 14 OS=Homo sapiens GN=USP14 PE=1 SV=3 - [UBP14_HUMAN]	10.0615	14.57	1	4	4	4	6.62838e+07	494	56.033	5.30029
Q15042	Rab3 GTPase-activating protein catalytic subunit OS=Homo sapiens GN=RAB3GAP1 PE=1 SV=3 - [RB3GP_HUMAN]	10.0578	5.5	1	2	2	3	7.35423e+07	981	110.454	5.5542
Q9P003	Protein cornichon homolog 4 OS=Homo sapiens GN=CNIH4 PE=1 SV=1 - [CNIH4_HUMAN]	10.0564	14.39	1	1	1	4	248058672	139	16.0822	6.65381
P36957	Dihydrolipoyllysine-residue succinyltransferase component of 2-oxoglutarate dehydrogenase complex, mitochondrial OS=Homo sapiens GN=DLST PE=1 SV=4 - [ODO2_HUMAN]	10.0474	21.85	1	4	4	6	1.99392e+08	453	48.7245	8.95361
Q9NZL9	Methionine adenosyltransferase 2 subunit beta OS=Homo sapiens GN=MAT2B PE=1 SV=1 - [MAT2B_HUMAN]	10.0265	14.07	1	2	2	3	214440121	334	37.5282	7.35693
Q8N1F7	Nuclear pore complex protein Nup93 OS=Homo sapiens GN=NUP93 PE=1 SV=2 - [NUP93_HUMAN]	10.0179	5.01	1	2	2	4	2.03942e+08	819	93.4296	5.71924
Q99584	Protein S100-A13 OS=Homo sapiens GN=S100A13 PE=1 SV=1 - [S10AD_HUMAN]	9.99397	12.24	1	1	1	6	1628203655	98	11.4641	6.16357
Q9NR31	GTP-binding protein SAR1a OS=Homo sapiens GN=SAR1A PE=1 SV=1 - [SAR1A_HUMAN]	9.99365	17.17	1	1	2	5	42899370	198	22.3525	6.68311
Q9Y676	28S ribosomal protein S18b, mitochondrial OS=Homo sapiens GN=MRPS18B PE=1 SV=1 - [RT18B_HUMAN]	9.94606	21.32	1	2	2	3	1.52752e+08	258	29.377	9.37842
O15431	High affinity copper uptake protein 1 OS=Homo sapiens GN=SLC31A1 PE=1 SV=1 - [COPT1_HUMAN]	9.94568	10	1	1	1	4	355641988	190	21.0763	7.41553
Q9BXK5	Bcl-2-like protein 13 OS=Homo sapiens GN=BCL2L13 PE=1 SV=1 - [B2L13_HUMAN]	9.94515	14.64	1	3	3	4	7.42446e+07	485	52.6906	4.43701
P55060	Exportin-2 OS=Homo sapiens GN=CSE1L PE=1 SV=3 - [XPO2_HUMAN]	9.94244	5.87	1	4	4	5	2.34034e+08	971	110.346	5.77002
Q15582	Transforming growth factor-beta-induced protein ig-h3 OS=Homo sapiens GN=TGFBI PE=1 SV=1 - [BGH3_HUMAN]	9.93832	7.32	1	4	4	5	116086392	683	74.634	7.7085
Q9BZV1	UBX domain-containing protein 6 OS=Homo sapiens GN=UBXN6 PE=1 SV=1 - [UBXN6_HUMAN]	9.92134	19.05	1	4	4	5	9.57359e+07	441	49.7229	6.88818
P17301	Integrin alpha-2 OS=Homo sapiens GN=ITGA2 PE=1 SV=1 - [ITA2_HUMAN]	9.92005	4.23	1	3	3	4	6.33859e+07	1181	129.214	5.31299
O95292	Vesicle-associated membrane protein-associated protein B/C OS=Homo sapiens GN=VAPB PE=1 SV=3 - [VAPB_HUMAN]	9.88387	13.99	1	2	2	5	1.74226e+08	243	27.2111	7.29834
Q92538	Golgi-specific brefeldin A-resistance guanine nucleotide exchange factor 1 OS=Homo sapiens GN=GBF1 PE=1 SV=2 - [GBF1_HUMAN]	9.87769	1.29	1	1	2	4	5.65064e+07	1859	206.315	5.73193
O95163	Elongator complex protein 1 OS=Homo sapiens GN=IKBKAP PE=1 SV=3 - [ELP1_HUMAN]	9.86725	4.8	1	3	3	3	9.1187e+07	1332	150.159	5.93506
Q15836	Vesicle-associated membrane protein 3 OS=Homo sapiens GN=VAMP3 PE=1 SV=3 - [VAMP3_HUMAN]	9.86703	40	2	2	2	5	389025629	100	11.302	8.79248
O00151	PDZ and LIM domain protein 1 OS=Homo sapiens GN=PDLIM1 PE=1 SV=4 - [PDLI1_HUMAN]	9.85928	15.5	1	2	2	3	1.49324e+08	329	36.049	7.02002
Q9NUQ2	1-acyl-sn-glycerol-3-phosphate acyltransferase epsilon OS=Homo sapiens GN=AGPAT5 PE=1 SV=3 - [PLCE_HUMAN]	9.85793	9.62	1	3	3	5	8.43503e+07	364	42.0449	9.1001
O15160	DNA-directed RNA polymerases I and III subunit RPAC1 OS=Homo sapiens GN=POLR1C PE=1 SV=1 - [RPAC1_HUMAN]	9.84618	26.3	1	5	5	7	1.91609e+08	346	39.225	5.50342
Q14789	Golgin subfamily B member 1 OS=Homo sapiens GN=GOLGB1 PE=1 SV=2 - [GOGB1_HUMAN]	9.83063	2.52	1	5	5	6	4.63369e+07	3259	375.79	4.99561
A2RRP1	Neuroblastoma-amplified sequence OS=Homo sapiens GN=NBAS PE=1 SV=2 - [NBAS_HUMAN]	9.81595	2.83	1	4	4	4	3.87155e+07	2371	268.401	5.96045
Q9NQW7	Xaa-Pro aminopeptidase 1 OS=Homo sapiens GN=XPNPEP1 PE=1 SV=3 - [XPP1_HUMAN]	9.81374	16.21	1	6	6	6	87343486	623	69.8732	5.66846
P08621	U1 small nuclear ribonucleoprotein 70 kDa OS=Homo sapiens GN=SNRNP70 PE=1 SV=2 - [RU17_HUMAN]	9.77291	6.86	1	3	3	4	6.19496e+07	437	51.5258	9.93506
Q9UNY4	Transcription termination factor 2 OS=Homo sapiens GN=TTF2 PE=1 SV=2 - [TTF2_HUMAN]	9.74201	4.48	1	2	2	3	5.42778e+07	1162	129.508	8.36768
Q7L2J0	7SK snRNA methylphosphate capping enzyme OS=Homo sapiens GN=MEPCE PE=1 SV=1 - [MEPCE_HUMAN]	9.74192	5.52	1	1	1	2	102168763	689	74.3096	9.56885
Q9Y2S2	Lambda-crystallin homolog OS=Homo sapiens GN=CRYL1 PE=1 SV=3 - [CRYL1_HUMAN]	9.73636	10.97	1	2	2	5	1.29759e+08	319	35.3961	6.17627
O60488	Long-chain-fatty-acid--CoA ligase 4 OS=Homo sapiens GN=ACSL4 PE=1 SV=2 - [ACSL4_HUMAN]	9.71942	4.5	1	1	2	4	7.62765e+08	711	79.1367	8.38232
O43399	Tumor protein D54 OS=Homo sapiens GN=TPD52L2 PE=1 SV=2 - [TPD54_HUMAN]	9.71098	23.79	1	3	3	4	1.30657e+08	206	22.2243	5.36377
O43598	2'-deoxynucleoside 5'-phosphate N-hydrolase 1 OS=Homo sapiens GN=DNPH1 PE=1 SV=1 - [DNPH1_HUMAN]	9.70951	24.14	1	3	3	4	8.63439e+07	174	19.0966	5.04639
Q9Y4G6	Talin-2 OS=Homo sapiens GN=TLN2 PE=1 SV=4 - [TLN2_HUMAN]	9.70943	3.7	1	5	6	6	7.39696e+07	2542	271.443	5.56689
P58546	Myotrophin OS=Homo sapiens GN=MTPN PE=1 SV=2 - [MTPN_HUMAN]	9.70506	16.1	1	1	1	2	1.65592e+08	118	12.8866	5.51611
Q9NR09	Baculoviral IAP repeat-containing protein 6 OS=Homo sapiens GN=BIRC6 PE=1 SV=2 - [BIRC6_HUMAN]	9.70481	1.17	1	3	3	3	1.32723e+07	4857	529.919	6.04932
Q9BZF1	Oxysterol-binding protein-related protein 8 OS=Homo sapiens GN=OSBPL8 PE=1 SV=3 - [OSBL8_HUMAN]	9.68921	5.96	1	3	3	3	5.22326e+07	889	101.132	6.96143
Q14C86	GTPase-activating protein and VPS9 domain-containing protein 1 OS=Homo sapiens GN=GAPVD1 PE=1 SV=2 - [GAPD1_HUMAN]	9.6777	5.95	1	4	4	5	7.27033e+07	1478	164.877	5.22412
Q9Y276	Mitochondrial chaperone BCS1 OS=Homo sapiens GN=BCS1L PE=1 SV=1 - [BCS1_HUMAN]	9.6743	4.06	1	1	1	2	2.21624e+07	419	47.5045	8.49951
O95394	Phosphoacetylglucosamine mutase OS=Homo sapiens GN=PGM3 PE=1 SV=1 - [AGM1_HUMAN]	9.66497	5.17	1	2	2	3	2.1997e+08	542	59.8143	6.25244
P56693	Transcription factor SOX-10 OS=Homo sapiens GN=SOX10 PE=1 SV=1 - [SOX10_HUMAN]	9.66338	4.29	1	1	1	3	112086541	466	49.8802	6.66846
Q13510	Acid ceramidase OS=Homo sapiens GN=ASAH1 PE=1 SV=5 - [ASAH1_HUMAN]	9.65451	8.86	1	2	2	5	3.1338e+08	395	44.6308	7.62061
Q8WWM7	Ataxin-2-like protein OS=Homo sapiens GN=ATXN2L PE=1 SV=2 - [ATX2L_HUMAN]	9.63378	6.23	1	3	3	3	1.21316e+08	1075	113.304	8.5874
P28370	Probable global transcription activator SNF2L1 OS=Homo sapiens GN=SMARCA1 PE=1 SV=2 - [SMCA1_HUMAN]	9.63353	3.04	1	1	3	4	5.08747e+07	1054	122.527	8.08936
Q9UM54	Unconventional myosin-VI OS=Homo sapiens GN=MYO6 PE=1 SV=4 - [MYO6_HUMAN]	9.60383	2.01	1	2	2	3	12871903	1294	149.596	8.52881
P07203	Glutathione peroxidase 1 OS=Homo sapiens GN=GPX1 PE=1 SV=4 - [GPX1_HUMAN]	9.60295	23.15	1	3	3	4	3.47022e+08	203	22.0751	6.55127
Q9BX40	Protein LSM14 homolog B OS=Homo sapiens GN=LSM14B PE=1 SV=1 - [LS14B_HUMAN]	9.59957	14.55	1	4	4	5	2.18583e+07	385	42.0453	9.68604
Q03426	Mevalonate kinase OS=Homo sapiens GN=MVK PE=1 SV=1 - [KIME_HUMAN]	9.59066	8.59	1	2	2	3	5.23915e+07	396	42.4243	6.45557
Q6UN15	Pre-mRNA 3'-end-processing factor FIP1 OS=Homo sapiens GN=FIP1L1 PE=1 SV=1 - [FIP1_HUMAN]	9.57207	11.45	1	3	3	5	1.47242e+08	594	66.4865	5.59229
Q9H2U1	ATP-dependent RNA helicase DHX36 OS=Homo sapiens GN=DHX36 PE=1 SV=2 - [DHX36_HUMAN]	9.56906	4.07	1	2	2	3	67174369	1008	114.688	7.6792
P31327	Carbamoyl-phosphate synthase [ammonia], mitochondrial OS=Homo sapiens GN=CPS1 PE=1 SV=2 - [CPSM_HUMAN]	9.55541	7.8	1	7	8	9	1.06746e+08	1500	164.835	6.7417
Q6P5R6	60S ribosomal protein L22-like 1 OS=Homo sapiens GN=RPL22L1 PE=1 SV=2 - [RL22L_HUMAN]	9.55272	29.51	1	2	2	3	2.57927e+08	122	14.5976	9.37842
Q96CW1	AP-2 complex subunit mu OS=Homo sapiens GN=AP2M1 PE=1 SV=2 - [AP2M1_HUMAN]	9.54813	8.74	1	3	3	3	1.49438e+08	435	49.623	9.53955
P43307	Translocon-associated protein subunit alpha OS=Homo sapiens GN=SSR1 PE=1 SV=3 - [SSRA_HUMAN]	9.53586	17.13	1	3	3	8	4.42554e+08	286	32.2153	4.48779
Q9NQX7	Integral membrane protein 2C OS=Homo sapiens GN=ITM2C PE=1 SV=1 - [ITM2C_HUMAN]	9.51946	18.73	1	3	3	3	1.43257e+08	267	30.2045	8.00146
O95793	Double-stranded RNA-binding protein Staufen homolog 1 OS=Homo sapiens GN=STAU1 PE=1 SV=2 - [STAU1_HUMAN]	9.50983	7.11	1	2	2	3	2.95585e+08	577	63.1428	9.43701
Q8WUM0	Nuclear pore complex protein Nup133 OS=Homo sapiens GN=NUP133 PE=1 SV=2 - [NU133_HUMAN]	9.50231	2.51	1	2	2	3	100696964	1156	128.898	5.09717
P08195	4F2 cell-surface antigen heavy chain OS=Homo sapiens GN=SLC3A2 PE=1 SV=3 - [4F2_HUMAN]	9.49221	5.56	1	2	2	5	208537386	630	67.9517	5.0083
Q7KZI7	Serine/threonine-protein kinase MARK2 OS=Homo sapiens GN=MARK2 PE=1 SV=2 - [MARK2_HUMAN]	9.48897	3.81	1	1	1	2		788	87.8559	9.71533
Q9C004	Protein sprouty homolog 4 OS=Homo sapiens GN=SPRY4 PE=1 SV=2 - [SPY4_HUMAN]	9.4827	11.71	1	2	2	4	2.64556e+08	299	32.5197	7.88428
Q9BX68	Histidine triad nucleotide-binding protein 2, mitochondrial OS=Homo sapiens GN=HINT2 PE=1 SV=1 - [HINT2_HUMAN]	9.47987	21.47	1	2	2	4	236558088	163	17.1512	9.15869
Q9UMX0	Ubiquilin-1 OS=Homo sapiens GN=UBQLN1 PE=1 SV=2 - [UBQL1_HUMAN]	9.47855	16.13	1	3	5	5	1.33201e+08	589	62.4794	5.10986
Q13769	THO complex subunit 5 homolog OS=Homo sapiens GN=THOC5 PE=1 SV=2 - [THOC5_HUMAN]	9.46963	9.37	1	4	4	4	3.35571e+07	683	78.4579	6.87354
P10606	Cytochrome c oxidase subunit 5B, mitochondrial OS=Homo sapiens GN=COX5B PE=1 SV=2 - [COX5B_HUMAN]	9.45921	9.3	1	1	1	3	345798416	129	13.6869	8.80713
Q00688	Peptidyl-prolyl cis-trans isomerase FKBP3 OS=Homo sapiens GN=FKBP3 PE=1 SV=1 - [FKBP3_HUMAN]	9.4559	6.25	1	2	2	5	1.70713e+08	224	25.1613	9.27588
O75044	SLIT-ROBO Rho GTPase-activating protein 2 OS=Homo sapiens GN=SRGAP2 PE=1 SV=2 - [SRGP2_HUMAN]	9.44842	3.45	2	2	3	4	5.56461e+07	1071	120.805	6.69775
Q6Y7W6	PERQ amino acid-rich with GYF domain-containing protein 2 OS=Homo sapiens GN=GIGYF2 PE=1 SV=1 - [PERQ2_HUMAN]	9.42857	4.23	1	3	4	5	4.77321e+07	1299	149.978	5.5415
O95479	GDH/6PGL endoplasmic bifunctional protein OS=Homo sapiens GN=H6PD PE=1 SV=2 - [G6PE_HUMAN]	9.42263	3.29	1	2	2	3	37931991	791	88.8364	7.29834
P54646	5'-AMP-activated protein kinase catalytic subunit alpha-2 OS=Homo sapiens GN=PRKAA2 PE=1 SV=2 - [AAPK2_HUMAN]	9.40104	5.98	2	2	2	3	134578338	552	62.2796	7.75244
Q6P1M0	Long-chain fatty acid transport protein 4 OS=Homo sapiens GN=SLC27A4 PE=1 SV=1 - [S27A4_HUMAN]	9.39669	8.71	1	3	3	3	7.02857e+07	643	72.0181	8.47021
A1L0T0	Acetolactate synthase-like protein OS=Homo sapiens GN=ILVBL PE=1 SV=2 - [ILVBL_HUMAN]	9.39476	9.49	1	3	3	3	8.43658e+07	632	67.8248	8.14795
P49458	Signal recognition particle 9 kDa protein OS=Homo sapiens GN=SRP9 PE=1 SV=2 - [SRP09_HUMAN]	9.3867	17.44	1	2	2	5	5.11778e+07	86	10.1051	7.97217
O60762	Dolichol-phosphate mannosyltransferase subunit 1 OS=Homo sapiens GN=DPM1 PE=1 SV=1 - [DPM1_HUMAN]	9.3787	8.85	1	2	2	4	9.20832e+07	260	29.6158	9.56885
Q9UJ70	N-acetyl-D-glucosamine kinase OS=Homo sapiens GN=NAGK PE=1 SV=4 - [NAGK_HUMAN]	9.37502	15.99	1	3	3	5	2.16832e+08	344	37.3519	6.23975
O60784	Target of Myb protein 1 OS=Homo sapiens GN=TOM1 PE=1 SV=2 - [TOM1_HUMAN]	9.36403	9.35	1	2	2	2	6.42286e+07	492	53.7849	4.70361
Q9BUQ8	Probable ATP-dependent RNA helicase DDX23 OS=Homo sapiens GN=DDX23 PE=1 SV=3 - [DDX23_HUMAN]	9.34716	4.63	1	3	3	4	5.13891e+07	820	95.5239	9.5542
P82909	28S ribosomal protein S36, mitochondrial OS=Homo sapiens GN=MRPS36 PE=1 SV=2 - [RT36_HUMAN]	9.3431	39.81	1	3	3	4	2.98023e+08	103	11.459	9.99365
O15013	Rho guanine nucleotide exchange factor 10 OS=Homo sapiens GN=ARHGEF10 PE=1 SV=4 - [ARHGA_HUMAN]	9.33851	4.6	1	3	3	4	8.44866e+07	1369	151.516	5.68115
P41227	N-alpha-acetyltransferase 10 OS=Homo sapiens GN=NAA10 PE=1 SV=1 - [NAA10_HUMAN]	9.30717	14.47	1	2	2	3	1.71319e+08	235	26.4419	5.64307
Q9H7B2	Ribosome production factor 2 homolog OS=Homo sapiens GN=RPF2 PE=1 SV=2 - [RPF2_HUMAN]	9.3028	15.69	1	3	3	5	98839543	306	35.5602	9.99365
P29972	Aquaporin-1 OS=Homo sapiens GN=AQP1 PE=1 SV=3 - [AQP1_HUMAN]	9.29862	7.43	1	1	1	4	1152291151	269	28.5081	7.41553
P26447	Protein S100-A4 OS=Homo sapiens GN=S100A4 PE=1 SV=1 - [S10A4_HUMAN]	9.28641	19.8	1	2	2	5	6.97877e+07	101	11.7207	6.11279
Q6P1J9	Parafibromin OS=Homo sapiens GN=CDC73 PE=1 SV=1 - [CDC73_HUMAN]	9.28336	8.66	1	3	3	3	7.60995e+07	531	60.5391	9.61279
P62495	Eukaryotic peptide chain release factor subunit 1 OS=Homo sapiens GN=ETF1 PE=1 SV=3 - [ERF1_HUMAN]	9.26884	9.84	1	2	2	3	2.37854e+07	437	49.0002	5.70654
O14672	Disintegrin and metalloproteinase domain-containing protein 10 OS=Homo sapiens GN=ADAM10 PE=1 SV=1 - [ADA10_HUMAN]	9.25144	8.56	1	3	3	5	5.88381e+07	748	84.0877	7.76709
O75190	DnaJ homolog subfamily B member 6 OS=Homo sapiens GN=DNAJB6 PE=1 SV=2 - [DNJB6_HUMAN]	9.23082	21.17	2	4	4	5	8.041e+07	326	36.0649	9.15869
Q92520	Protein FAM3C OS=Homo sapiens GN=FAM3C PE=1 SV=1 - [FAM3C_HUMAN]	9.21502	12.78	1	3	3	4	1.06347e+08	227	24.6646	8.29443
P19404	NADH dehydrogenase [ubiquinone] flavoprotein 2, mitochondrial OS=Homo sapiens GN=NDUFV2 PE=1 SV=2 - [NDUV2_HUMAN]	9.18812	17.27	1	4	4	6	2.59793e+08	249	27.374	8.06006
P00505	Aspartate aminotransferase, mitochondrial OS=Homo sapiens GN=GOT2 PE=1 SV=3 - [AATM_HUMAN]	9.17501	7.21	1	2	2	3	370846700	430	47.4873	9.01221
Q9BSH4	Translational activator of cytochrome c oxidase 1 OS=Homo sapiens GN=TACO1 PE=1 SV=1 - [TACO1_HUMAN]	9.1538	10.1	1	3	3	3	1.63203e+08	297	32.4567	8.1333
Q9NVS9	Pyridoxine-5'-phosphate oxidase OS=Homo sapiens GN=PNPO PE=1 SV=1 - [PNPO_HUMAN]	9.1532	21.46	1	3	3	4	1.46569e+08	261	29.9688	7.06396
O75718	Cartilage-associated protein OS=Homo sapiens GN=CRTAP PE=1 SV=1 - [CRTAP_HUMAN]	9.14924	13.22	1	4	4	6	1.89189e+08	401	46.5319	5.73193
Q12959	Disks large homolog 1 OS=Homo sapiens GN=DLG1 PE=1 SV=2 - [DLG1_HUMAN]	9.14651	8.19	1	4	4	4	3.60801e+07	904	100.393	5.75732
Q13685	Angio-associated migratory cell protein OS=Homo sapiens GN=AAMP PE=1 SV=2 - [AAMP_HUMAN]	9.14066	7.14	1	2	2	4	5.4129e+07	434	46.7214	4.42432
Q9NZZ3	Charged multivesicular body protein 5 OS=Homo sapiens GN=CHMP5 PE=1 SV=1 - [CHMP5_HUMAN]	9.1305	19.18	1	3	3	5	1.7653e+08	219	24.5554	4.83057
Q9BPX3	Condensin complex subunit 3 OS=Homo sapiens GN=NCAPG PE=1 SV=1 - [CND3_HUMAN]	9.12451	4.24	1	3	3	4	9.45458e+07	1015	114.262	5.59229
P35869	Aryl hydrocarbon receptor OS=Homo sapiens GN=AHR PE=1 SV=2 - [AHR_HUMAN]	9.08839	4.01	1	2	2	2	9.81276e+07	848	96.0862	6.37939
Q12882	Dihydropyrimidine dehydrogenase [NADP(+)] OS=Homo sapiens GN=DPYD PE=1 SV=2 - [DPYD_HUMAN]	9.08769	7.9	1	6	6	6	1.75578e+08	1025	111.329	7.04932
O43148	mRNA cap guanine-N7 methyltransferase OS=Homo sapiens GN=RNMT PE=1 SV=1 - [MCES_HUMAN]	9.08629	8.82	1	2	2	2	1.1879e+08	476	54.8093	6.60986
Q5VU43	Myomegalin OS=Homo sapiens GN=PDE4DIP PE=1 SV=1 - [MYOME_HUMAN]	9.05396	1.88	1	2	2	3	7.70776e+07	2346	264.918	5.43994
Q9UHB6	LIM domain and actin-binding protein 1 OS=Homo sapiens GN=LIMA1 PE=1 SV=1 - [LIMA1_HUMAN]	9.05382	9.09	1	4	4	4	6.72394e+07	759	85.1734	6.84424
Q9NVP1	ATP-dependent RNA helicase DDX18 OS=Homo sapiens GN=DDX18 PE=1 SV=2 - [DDX18_HUMAN]	9.03744	10.75	1	4	4	5	7.60127e+07	670	75.3594	9.49561
P08574	Cytochrome c1, heme protein, mitochondrial OS=Homo sapiens GN=CYC1 PE=1 SV=3 - [CY1_HUMAN]	9.01452	17.23	1	3	3	8	1.84121e+08	325	35.399	8.99756
A8MXV4	Nucleoside diphosphate-linked moiety X motif 19, mitochondrial OS=Homo sapiens GN=NUDT19 PE=1 SV=1 - [NUD19_HUMAN]	9.01198	13.87	1	3	3	3	88246535	375	42.2066	7.63525
O60739	Eukaryotic translation initiation factor 1b OS=Homo sapiens GN=EIF1B PE=1 SV=2 - [EIF1B_HUMAN]	9.00999	14.16	2	1	1	3	356779386	113	12.8157	7.37158
O95347	Structural maintenance of chromosomes protein 2 OS=Homo sapiens GN=SMC2 PE=1 SV=2 - [SMC2_HUMAN]	9.00262	7.94	1	5	5	7	1.08597e+08	1197	135.572	8.42627
P63010	AP-2 complex subunit beta OS=Homo sapiens GN=AP2B1 PE=1 SV=1 - [AP2B1_HUMAN]	8.99987	6.3	1	3	5	6	3.10785e+08	937	104.486	5.37646
O43795	Unconventional myosin-Ib OS=Homo sapiens GN=MYO1B PE=1 SV=3 - [MYO1B_HUMAN]	8.98899	6.16	2	4	4	5	170002847	1136	131.902	9.37842
Q9BQA1	Methylosome protein 50 OS=Homo sapiens GN=WDR77 PE=1 SV=1 - [MEP50_HUMAN]	8.97427	21.05	1	3	3	6	1.21633e+08	342	36.7011	5.17334
O95870	Abhydrolase domain-containing protein 16A OS=Homo sapiens GN=ABHD16A PE=1 SV=3 - [ABHGA_HUMAN]	8.96436	4.84	1	1	1	2	149539930	558	63.2031	8.1333
P83731	60S ribosomal protein L24 OS=Homo sapiens GN=RPL24 PE=1 SV=1 - [RL24_HUMAN]	8.93448	20.38	1	3	3	7	2.85896e+08	157	17.7679	11.2534
P50502	Hsc70-interacting protein OS=Homo sapiens GN=ST13 PE=1 SV=2 - [F10A1_HUMAN]	8.9317	8.94	3	3	3	5	4.48791e+08	369	41.3055	5.2749
P28072	Proteasome subunit beta type-6 OS=Homo sapiens GN=PSMB6 PE=1 SV=4 - [PSB6_HUMAN]	8.93151	25.52	1	3	3	5	585568663	239	25.3414	4.91943
Q9H0C8	Integrin-linked kinase-associated serine/threonine phosphatase 2C OS=Homo sapiens GN=ILKAP PE=1 SV=1 - [ILKAP_HUMAN]	8.90442	5.61	1	2	2	6	6.56817e+07	392	42.8798	7.09326
Q7Z4W1	L-xylulose reductase OS=Homo sapiens GN=DCXR PE=1 SV=2 - [DCXR_HUMAN]	8.86609	13.52	1	2	2	5	1.10132e+08	244	25.8966	8.104
Q8NFH3	Nucleoporin Nup43 OS=Homo sapiens GN=NUP43 PE=1 SV=1 - [NUP43_HUMAN]	8.86018	12.11	1	3	3	5	1.30171e+08	380	42.1245	5.63037
P49821	NADH dehydrogenase [ubiquinone] flavoprotein 1, mitochondrial OS=Homo sapiens GN=NDUFV1 PE=1 SV=4 - [NDUV1_HUMAN]	8.84113	12.72	1	4	4	4	1.34325e+08	464	50.7848	8.20654
Q969G3	SWI/SNF-related matrix-associated actin-dependent regulator of chromatin subfamily E member 1 OS=Homo sapiens GN=SMARCE1 PE=1 SV=2 - [SMCE1_HUMAN]	8.83474	18.25	1	4	4	5	1.27452e+08	411	46.6206	4.88135
P23497	Nuclear autoantigen Sp-100 OS=Homo sapiens GN=SP100 PE=1 SV=3 - [SP100_HUMAN]	8.8291	2.84	1	1	2	6	5.38301e+07	879	100.354	8.22119
O75054	Immunoglobulin superfamily member 3 OS=Homo sapiens GN=IGSF3 PE=2 SV=3 - [IGSF3_HUMAN]	8.8121	8.38	1	5	5	7	111564237	1194	135.112	6.07471
Q9BRR6	ADP-dependent glucokinase OS=Homo sapiens GN=ADPGK PE=1 SV=1 - [ADPGK_HUMAN]	8.8068	5.63	1	2	2	3	5.49054e+07	497	54.0547	6.20166
P61586	Transforming protein RhoA OS=Homo sapiens GN=RHOA PE=1 SV=1 - [RHOA_HUMAN]	8.80667	25.39	2	1	3	4	2.53502e+08	193	21.7541	6.1001
Q7L5N7	Lysophosphatidylcholine acyltransferase 2 OS=Homo sapiens GN=LPCAT2 PE=1 SV=1 - [PCAT2_HUMAN]	8.7696	8.09	1	3	3	3	50132503	544	60.1694	6.55127
Q15428	Splicing factor 3A subunit 2 OS=Homo sapiens GN=SF3A2 PE=1 SV=2 - [SF3A2_HUMAN]	8.76845	9.05	1	2	2	3	5.23485e+07	464	49.2243	9.64209
O94906	Pre-mRNA-processing factor 6 OS=Homo sapiens GN=PRPF6 PE=1 SV=1 - [PRP6_HUMAN]	8.76475	5.53	1	4	4	4	6.55525e+07	941	106.858	8.25049
P20839	Inosine-5'-monophosphate dehydrogenase 1 OS=Homo sapiens GN=IMPDH1 PE=1 SV=2 - [IMDH1_HUMAN]	8.74847	3.5	1	1	1	2	66979761	514	55.3705	6.90283
P14550	Alcohol dehydrogenase [NADP(+)] OS=Homo sapiens GN=AKR1A1 PE=1 SV=3 - [AK1A1_HUMAN]	8.73716	16.92	2	3	4	4	2.19316e+08	325	36.5499	6.78564
P00403	Cytochrome c oxidase subunit 2 OS=Homo sapiens GN=MT-CO2 PE=1 SV=1 - [COX2_HUMAN]	8.71678	20.26	1	3	3	6	4.97697e+08	227	25.5482	4.81787
P00167	Cytochrome b5 OS=Homo sapiens GN=CYB5A PE=1 SV=2 - [CYB5_HUMAN]	8.69803	26.12	1	2	2	3	4.6447e+07	134	15.3205	4.95752
P53634	Dipeptidyl peptidase 1 OS=Homo sapiens GN=CTSC PE=1 SV=2 - [CATC_HUMAN]	8.69219	5.62	1	2	2	3	3.46549e+07	463	51.8203	6.99072
O00505	Importin subunit alpha-4 OS=Homo sapiens GN=KPNA3 PE=1 SV=2 - [IMA4_HUMAN]	8.64721	10.56	1	2	3	3	8.80955e+07	521	57.7748	4.94482
Q9Y680	Peptidyl-prolyl cis-trans isomerase FKBP7 OS=Homo sapiens GN=FKBP7 PE=1 SV=1 - [FKBP7_HUMAN]	8.64674	11.58	1	5	5	5	1.20154e+08	259	29.9901	6.53662
P51784	Ubiquitin carboxyl-terminal hydrolase 11 OS=Homo sapiens GN=USP11 PE=1 SV=3 - [UBP11_HUMAN]	8.62451	6.65	1	4	4	4	6.25986e+07	963	109.747	5.45264
P31321	cAMP-dependent protein kinase type I-beta regulatory subunit OS=Homo sapiens GN=PRKAR1B PE=1 SV=4 - [KAP1_HUMAN]	8.61818	12.86	1	2	3	4	1.62914e+08	381	43.0461	5.70654
Q9BQ52	Zinc phosphodiesterase ELAC protein 2 OS=Homo sapiens GN=ELAC2 PE=1 SV=2 - [RNZ2_HUMAN]	8.61758	8.23	1	4	4	5	140733503	826	92.1602	7.89893
Q3ZCQ8	Mitochondrial import inner membrane translocase subunit TIM50 OS=Homo sapiens GN=TIMM50 PE=1 SV=2 - [TIM50_HUMAN]	8.61377	12.46	1	3	3	4	1.22496e+08	353	39.6215	8.36768
Q99575	Ribonucleases P/MRP protein subunit POP1 OS=Homo sapiens GN=POP1 PE=1 SV=2 - [POP1_HUMAN]	8.61037	4.39	1	2	2	3	4.88363e+07	1024	114.636	9.21729
Q13123	Protein Red OS=Homo sapiens GN=IK PE=1 SV=3 - [RED_HUMAN]	8.58972	7.36	1	3	3	3	2.26971e+07	557	65.5618	6.63916
Q96D46	60S ribosomal export protein NMD3 OS=Homo sapiens GN=NMD3 PE=1 SV=1 - [NMD3_HUMAN]	8.58717	8.55	1	3	3	3	6.65596e+07	503	57.5659	7.13721
Q9NUU7	ATP-dependent RNA helicase DDX19A OS=Homo sapiens GN=DDX19A PE=1 SV=1 - [DD19A_HUMAN]	8.57421	11.3	2	4	4	5	1.38067e+08	478	53.9408	6.58057
Q9NZI8	Insulin-like growth factor 2 mRNA-binding protein 1 OS=Homo sapiens GN=IGF2BP1 PE=1 SV=2 - [IF2B1_HUMAN]	8.57126	8.84	1	4	4	4	1.39751e+08	577	63.4412	9.20264
Q9ULT8	E3 ubiquitin-protein ligase HECTD1 OS=Homo sapiens GN=HECTD1 PE=1 SV=3 - [HECD1_HUMAN]	8.56941	2.84	1	3	3	3	3.66268e+07	2610	289.203	5.35107
P68036	Ubiquitin-conjugating enzyme E2 L3 OS=Homo sapiens GN=UBE2L3 PE=1 SV=1 - [UB2L3_HUMAN]	8.53992	44.81	1	5	5	7	174703554	154	17.8502	8.51416
P05106	Integrin beta-3 OS=Homo sapiens GN=ITGB3 PE=1 SV=2 - [ITB3_HUMAN]	8.5274	3.3	1	2	2	3	5.9409e+07	788	87.0004	5.23682
Q9UNE7	E3 ubiquitin-protein ligase CHIP OS=Homo sapiens GN=STUB1 PE=1 SV=2 - [CHIP_HUMAN]	8.52466	8.25	1	2	2	4	2.44982e+08	303	34.8342	5.87158
O00291	Huntingtin-interacting protein 1 OS=Homo sapiens GN=HIP1 PE=1 SV=5 - [HIP1_HUMAN]	8.51282	3.28	1	2	2	2	60590245	1037	116.148	5.30029
Q15386	Ubiquitin-protein ligase E3C OS=Homo sapiens GN=UBE3C PE=1 SV=3 - [UBE3C_HUMAN]	8.49434	5.26	1	3	3	3	1.03077e+08	1083	123.844	6.7124
P33991	DNA replication licensing factor MCM4 OS=Homo sapiens GN=MCM4 PE=1 SV=5 - [MCM4_HUMAN]	8.48392	13.79	1	6	6	7	9.79695e+07	863	96.4976	6.7417
Q96AG4	Leucine-rich repeat-containing protein 59 OS=Homo sapiens GN=LRRC59 PE=1 SV=1 - [LRC59_HUMAN]	8.47217	14.01	1	3	3	4	1.60898e+08	307	34.9089	9.56885
P51610	Host cell factor 1 OS=Homo sapiens GN=HCFC1 PE=1 SV=2 - [HCFC1_HUMAN]	8.43432	1.52	1	2	2	3	6.57037e+07	2035	208.602	7.45947
O75531	Barrier-to-autointegration factor OS=Homo sapiens GN=BANF1 PE=1 SV=1 - [BAF_HUMAN]	8.43115	26.97	1	1	1	3	575158608	89	10.052	6.0874
P61163	Alpha-centractin OS=Homo sapiens GN=ACTR1A PE=1 SV=1 - [ACTZ_HUMAN]	8.40197	20.48	1	2	4	7	4.42052e+08	376	42.5869	6.63916
Q14315	Filamin-C OS=Homo sapiens GN=FLNC PE=1 SV=3 - [FLNC_HUMAN]	8.39706	2.28	1	1	4	4	1.24041e+08	2725	290.841	5.97314
Q13888	General transcription factor IIH subunit 2 OS=Homo sapiens GN=GTF2H2 PE=1 SV=1 - [TF2H2_HUMAN]	8.39404	8.86	2	3	3	4	2.04126e+07	395	44.3901	6.75635
O00139	Kinesin-like protein KIF2A OS=Homo sapiens GN=KIF2A PE=1 SV=3 - [KIF2A_HUMAN]	8.39316	4.82	1	2	2	3	4.01311e+07	706	79.9046	6.68311
P21399	Cytoplasmic aconitate hydratase OS=Homo sapiens GN=ACO1 PE=1 SV=3 - [ACOC_HUMAN]	8.38083	8.55	1	3	3	3	51219824	889	98.3366	6.68311
Q08378	Golgin subfamily A member 3 OS=Homo sapiens GN=GOLGA3 PE=1 SV=2 - [GOGA3_HUMAN]	8.36911	3	1	3	3	4	29123474	1498	167.252	5.43994
P54105	Methylosome subunit pICln OS=Homo sapiens GN=CLNS1A PE=1 SV=1 - [ICLN_HUMAN]	8.34929	8.02	1	1	1	2	2.42537e+08	237	26.1989	4.10693
P42226	Signal transducer and activator of transcription 6 OS=Homo sapiens GN=STAT6 PE=1 SV=1 - [STAT6_HUMAN]	8.33671	5.43	1	3	3	4	8.84031e+07	847	94.0752	6.22705
Q2PZI1	Probable C-mannosyltransferase DPY19L1 OS=Homo sapiens GN=DPY19L1 PE=2 SV=1 - [D19L1_HUMAN]	8.32683	6.96	2	3	3	6	9.95204e+07	675	77.2675	8.95361
Q9Y2X7	ARF GTPase-activating protein GIT1 OS=Homo sapiens GN=GIT1 PE=1 SV=2 - [GIT1_HUMAN]	8.32413	4.34	1	2	2	3	68207823	761	84.2888	6.80029
Q9Y6B6	GTP-binding protein SAR1b OS=Homo sapiens GN=SAR1B PE=1 SV=1 - [SAR1B_HUMAN]	8.31633	25.25	1	2	3	5	2.3033e+07	198	22.3955	6.11279
Q9HCS7	Pre-mRNA-splicing factor SYF1 OS=Homo sapiens GN=XAB2 PE=1 SV=2 - [SYF1_HUMAN]	8.29943	6.55	1	3	3	4	2.83683e+07	855	99.9464	6.22705
Q13066	G antigen 2B/2C OS=Homo sapiens GN=GAGE2B PE=2 SV=1 - [GAG2B_HUMAN]	8.28403	30.17	4	2	2	3	147841245	116	12.7777	4.37354
Q9UKK9	ADP-sugar pyrophosphatase OS=Homo sapiens GN=NUDT5 PE=1 SV=1 - [NUDT5_HUMAN]	8.26453	12.79	1	2	2	6	2.24272e+08	219	24.3122	4.94482
Q92890	Ubiquitin fusion degradation protein 1 homolog OS=Homo sapiens GN=UFD1L PE=1 SV=3 - [UFD1_HUMAN]	8.26361	16.94	1	3	3	3	9.23376e+07	307	34.4783	6.69775
O75822	Eukaryotic translation initiation factor 3 subunit J OS=Homo sapiens GN=EIF3J PE=1 SV=2 - [EIF3J_HUMAN]	8.25895	26.74	1	4	4	5	1.52078e+08	258	29.0445	4.83057
P36639	7,8-dihydro-8-oxoguanine triphosphatase OS=Homo sapiens GN=NUDT1 PE=1 SV=3 - [8ODP_HUMAN]	8.24736	14.21	1	2	2	3	1.66854e+08	197	22.5051	5.2749
Q9BXV9	Uncharacterized protein C14orf142 OS=Homo sapiens GN=C14orf142 PE=1 SV=2 - [CN142_HUMAN]	8.24646	26	1	1	1	2	1.6402e+07	100	10.8521	4.27197
Q53H12	Acylglycerol kinase, mitochondrial OS=Homo sapiens GN=AGK PE=1 SV=2 - [AGK_HUMAN]	8.244	6.16	1	2	2	3	515310146	422	47.1074	8.08936
Q13541	Eukaryotic translation initiation factor 4E-binding protein 1 OS=Homo sapiens GN=EIF4EBP1 PE=1 SV=3 - [4EBP1_HUMAN]	8.23896	22.03	1	1	1	3	437466625	118	12.5721	5.47803
P31689	DnaJ homolog subfamily A member 1 OS=Homo sapiens GN=DNAJA1 PE=1 SV=2 - [DNJA1_HUMAN]	8.23065	11.84	1	3	3	4	155861468	397	44.8395	7.07861
Q13557	Calcium/calmodulin-dependent protein kinase type II subunit delta OS=Homo sapiens GN=CAMK2D PE=1 SV=3 - [KCC2D_HUMAN]	8.2223	6.41	4	2	2	3	4.64388e+08	499	56.3336	7.25439
Q96EE3	Nucleoporin SEH1 OS=Homo sapiens GN=SEH1L PE=1 SV=3 - [SEH1_HUMAN]	8.2139	11.39	1	3	3	5	1.02744e+08	360	39.6234	8.08936
Q16836	Hydroxyacyl-coenzyme A dehydrogenase, mitochondrial OS=Homo sapiens GN=HADH PE=1 SV=3 - [HCDH_HUMAN]	8.19908	17.83	1	3	3	6	3.49621e+08	314	34.2719	8.85107
Q9NXV6	CDKN2A-interacting protein OS=Homo sapiens GN=CDKN2AIP PE=1 SV=3 - [CARF_HUMAN]	8.18767	3.62	1	1	1	4	5.50985e+06	580	61.0879	9.01221
Q9H3H3	UPF0696 protein C11orf68 OS=Homo sapiens GN=C11orf68 PE=1 SV=2 - [CK068_HUMAN]	8.17719	9.56	1	2	2	4	3.77049e+07	251	27.3377	5.45264
Q969E4	Transcription elongation factor A protein-like 3 OS=Homo sapiens GN=TCEAL3 PE=1 SV=1 - [TCAL3_HUMAN]	8.17621	12	1	1	1	4	1.86186e+07	200	22.4886	4.91943
P13693	Translationally-controlled tumor protein OS=Homo sapiens GN=TPT1 PE=1 SV=1 - [TCTP_HUMAN]	8.1737	42.44	1	3	3	6	9.21721e+08	172	19.5826	4.93213
Q8IY67	Ribonucleoprotein PTB-binding 1 OS=Homo sapiens GN=RAVER1 PE=1 SV=1 - [RAVR1_HUMAN]	8.16532	5.12	1	1	1	2	8.6171e+07	606	63.8372	8.48486
Q9HBH5	Retinol dehydrogenase 14 OS=Homo sapiens GN=RDH14 PE=1 SV=1 - [RDH14_HUMAN]	8.15235	10.42	1	2	2	2	92689449	336	36.8414	8.79248
P49406	39S ribosomal protein L19, mitochondrial OS=Homo sapiens GN=MRPL19 PE=1 SV=2 - [RM19_HUMAN]	8.14586	14.04	1	3	3	5	6.35075e+07	292	33.5136	9.49561
Q9Y5P6	Mannose-1-phosphate guanyltransferase beta OS=Homo sapiens GN=GMPPB PE=1 SV=2 - [GMPPB_HUMAN]	8.12218	8.89	1	2	2	2	119394502	360	39.8086	6.60986
Q7Z7F7	39S ribosomal protein L55, mitochondrial OS=Homo sapiens GN=MRPL55 PE=1 SV=1 - [RM55_HUMAN]	8.11762	24.22	1	2	2	2	6.51272e+07	128	15.1191	11.1509
P19388	DNA-directed RNA polymerases I, II, and III subunit RPABC1 OS=Homo sapiens GN=POLR2E PE=1 SV=4 - [RPAB1_HUMAN]	8.09632	20.95	1	2	2	3	102106197	210	24.5357	5.94775
O00267	Transcription elongation factor SPT5 OS=Homo sapiens GN=SUPT5H PE=1 SV=1 - [SPT5H_HUMAN]	8.08984	9.57	1	5	5	5	1.57175e+08	1087	120.925	5.05908
P31949	Protein S100-A11 OS=Homo sapiens GN=S100A11 PE=1 SV=2 - [S10AB_HUMAN]	8.08281	15.24	1	1	1	3	6.90519e+08	105	11.7328	7.12256
P07305	Histone H1.0 OS=Homo sapiens GN=H1F0 PE=1 SV=3 - [H10_HUMAN]	8.0786	6.7	1	1	1	7	1805182925	194	20.8502	10.8433
P19021	Peptidyl-glycine alpha-amidating monooxygenase OS=Homo sapiens GN=PAM PE=1 SV=2 - [AMD_HUMAN]	8.07241	4.32	1	2	2	2	5.71044e+07	973	108.263	6.41748
Q9Y5S9	RNA-binding protein 8A OS=Homo sapiens GN=RBM8A PE=1 SV=1 - [RBM8A_HUMAN]	8.05405	11.49	1	2	2	3	183617267	174	19.8767	5.71924
P36405	ADP-ribosylation factor-like protein 3 OS=Homo sapiens GN=ARL3 PE=1 SV=2 - [ARL3_HUMAN]	8.05213	22.53	1	2	2	4	153346247	182	20.4428	7.23975
Q14137	Ribosome biogenesis protein BOP1 OS=Homo sapiens GN=BOP1 PE=1 SV=2 - [BOP1_HUMAN]	8.05151	8.45	1	3	3	3	8.635e+07	746	83.5772	6.18896
P35249	Replication factor C subunit 4 OS=Homo sapiens GN=RFC4 PE=1 SV=2 - [RFC4_HUMAN]	8.04337	18.46	1	3	3	3	5.80186e+07	363	39.6569	8.01611
Q9Y639	Neuroplastin OS=Homo sapiens GN=NPTN PE=1 SV=2 - [NPTN_HUMAN]	8.03913	5.53	1	2	2	3	3.69017e+08	398	44.3595	7.98682
Q12768	WASH complex subunit strumpellin OS=Homo sapiens GN=KIAA0196 PE=1 SV=1 - [STRUM_HUMAN]	8.01905	4.31	1	4	4	4	5.69764e+07	1159	134.201	6.97607
P49585	Choline-phosphate cytidylyltransferase A OS=Homo sapiens GN=PCYT1A PE=1 SV=2 - [PCY1A_HUMAN]	8.01714	9.81	2	2	2	3	216089612	367	41.7048	7.25439
Q8IVD9	NudC domain-containing protein 3 OS=Homo sapiens GN=NUDCD3 PE=1 SV=3 - [NUDC3_HUMAN]	8.0127	16.62	1	3	3	3	1.56812e+08	361	40.7967	5.24951
P55265	Double-stranded RNA-specific adenosine deaminase OS=Homo sapiens GN=ADAR PE=1 SV=4 - [DSRAD_HUMAN]	7.99946	7.26	1	5	5	6	2.19921e+08	1226	135.981	8.646
P51608	Methyl-CpG-binding protein 2 OS=Homo sapiens GN=MECP2 PE=1 SV=1 - [MECP2_HUMAN]	7.99164	7.61	1	3	3	3	4.9774e+07	486	52.4087	9.94971
Q15050	Ribosome biogenesis regulatory protein homolog OS=Homo sapiens GN=RRS1 PE=1 SV=2 - [RRS1_HUMAN]	7.98571	14.52	1	3	3	3	6.34428e+07	365	41.1682	10.6968
P30038	Delta-1-pyrroline-5-carboxylate dehydrogenase, mitochondrial OS=Homo sapiens GN=ALDH4A1 PE=1 SV=3 - [AL4A1_HUMAN]	7.96352	11.19	1	4	4	4	115141274	563	61.6806	8.07471
P11387	DNA topoisomerase 1 OS=Homo sapiens GN=TOP1 PE=1 SV=2 - [TOP1_HUMAN]	7.94195	7.97	1	4	4	4	9.09047e+07	765	90.6689	9.30518
Q9H270	Vacuolar protein sorting-associated protein 11 homolog OS=Homo sapiens GN=VPS11 PE=1 SV=1 - [VPS11_HUMAN]	7.91445	5.84	1	3	3	3	7.7819e+07	941	107.768	7.04932
P62304	Small nuclear ribonucleoprotein E OS=Homo sapiens GN=SNRPE PE=1 SV=1 - [RUXE_HUMAN]	7.91234	30.43	1	2	2	4	117387565	92	10.7966	9.43701
Q9BVP2	Guanine nucleotide-binding protein-like 3 OS=Homo sapiens GN=GNL3 PE=1 SV=2 - [GNL3_HUMAN]	7.90212	4.37	1	1	1	2	5.94676e+07	549	61.9545	9.15869
A1X283	SH3 and PX domain-containing protein 2B OS=Homo sapiens GN=SH3PXD2B PE=1 SV=3 - [SPD2B_HUMAN]	7.87456	9	1	3	3	3	8.5525e+07	911	101.516	8.68994
Q96AT9	Ribulose-phosphate 3-epimerase OS=Homo sapiens GN=RPE PE=1 SV=1 - [RPE_HUMAN]	7.85994	23.68	1	2	2	4	9.14072e+07	228	24.9113	5.57959
P21980	Protein-glutamine gamma-glutamyltransferase 2 OS=Homo sapiens GN=TGM2 PE=1 SV=2 - [TGM2_HUMAN]	7.84892	2.33	1	1	1	2	113508780	687	77.2797	5.22412
Q9UI12	V-type proton ATPase subunit H OS=Homo sapiens GN=ATP6V1H PE=1 SV=1 - [VATH_HUMAN]	7.84413	8.7	1	2	2	2	3.25141e+08	483	55.8471	6.48096
Q96QD9	UAP56-interacting factor OS=Homo sapiens GN=FYTTD1 PE=1 SV=3 - [UIF_HUMAN]	7.84191	5.35	1	1	1	2	31442808	318	35.7964	11.7808
Q9Y3E5	Peptidyl-tRNA hydrolase 2, mitochondrial OS=Homo sapiens GN=PTRH2 PE=1 SV=1 - [PTH2_HUMAN]	7.84049	37.43	1	4	4	4	1.29035e+08	179	19.181	8.73389
Q9UI09	NADH dehydrogenase [ubiquinone] 1 alpha subcomplex subunit 12 OS=Homo sapiens GN=NDUFA12 PE=1 SV=1 - [NDUAC_HUMAN]	7.83529	24.14	1	2	2	6	1.77687e+08	145	17.1036	9.62744
Q96FX7	tRNA (adenine(58)-N(1))-methyltransferase catalytic subunit TRMT61A OS=Homo sapiens GN=TRMT61A PE=1 SV=1 - [TRM61_HUMAN]	7.83369	5.88	1	1	1	2	5.40334e+07	289	31.3619	7.35693
Q9Y5J7	Mitochondrial import inner membrane translocase subunit Tim9 OS=Homo sapiens GN=TIMM9 PE=1 SV=1 - [TIM9_HUMAN]	7.8183	16.85	1	1	1	2	170089648	89	10.3711	7.21045
Q9H7Z7	Prostaglandin E synthase 2 OS=Homo sapiens GN=PTGES2 PE=1 SV=1 - [PGES2_HUMAN]	7.81229	16.18	1	3	3	6	104701487	377	41.9167	9.15869
Q7Z2T5	TRMT1-like protein OS=Homo sapiens GN=TRMT1L PE=1 SV=2 - [TRM1L_HUMAN]	7.80294	3.55	1	1	1	2	11160369	733	81.6952	7.88428
Q05048	Cleavage stimulation factor subunit 1 OS=Homo sapiens GN=CSTF1 PE=1 SV=1 - [CSTF1_HUMAN]	7.80249	10.44	1	3	3	3	5.29368e+07	431	48.3267	6.58057
P36507	Dual specificity mitogen-activated protein kinase kinase 2 OS=Homo sapiens GN=MAP2K2 PE=1 SV=1 - [MP2K2_HUMAN]	7.79454	6.5	1	1	2	3	1.09653e+07	400	44.3961	6.55127
O43924	Retinal rod rhodopsin-sensitive cGMP 3',5'-cyclic phosphodiesterase subunit delta OS=Homo sapiens GN=PDE6D PE=1 SV=1 - [PDE6D_HUMAN]	7.77487	28.67	1	3	3	3	6.32697e+07	150	17.4089	5.66846
Q9UGI8	Testin OS=Homo sapiens GN=TES PE=1 SV=1 - [TES_HUMAN]	7.74764	5.46	1	2	2	4	9.5528e+07	421	47.9639	7.6792
P12109	Collagen alpha-1(VI) chain OS=Homo sapiens GN=COL6A1 PE=1 SV=3 - [CO6A1_HUMAN]	7.74691	4.47	1	3	3	3	3.11932e+07	1028	108.462	5.42725
O14737	Programmed cell death protein 5 OS=Homo sapiens GN=PDCD5 PE=1 SV=3 - [PDCD5_HUMAN]	7.7434	19.2	1	2	2	4	1.34492e+08	125	14.2763	6.03662
O60256	Phosphoribosyl pyrophosphate synthase-associated protein 2 OS=Homo sapiens GN=PRPSAP2 PE=1 SV=1 - [KPRB_HUMAN]	7.74333	20.6	1	3	4	4	7.97505e+07	369	40.8994	7.44482
Q9UPN3	Microtubule-actin cross-linking factor 1, isoforms 1/2/3/5 OS=Homo sapiens GN=MACF1 PE=1 SV=4 - [MACF1_HUMAN]	7.73656	0.83	1	3	4	4	2.27925e+07	7388	837.787	5.38916
Q99622	Protein C10 OS=Homo sapiens GN=C12orf57 PE=1 SV=1 - [C10_HUMAN]	7.72279	14.29	1	1	1	2	8.01814e+07	126	13.1697	5.13525
Q15404	Ras suppressor protein 1 OS=Homo sapiens GN=RSU1 PE=1 SV=3 - [RSU1_HUMAN]	7.71633	6.14	1	1	1	3	340563724	277	31.5207	8.646
O15145	Actin-related protein 2/3 complex subunit 3 OS=Homo sapiens GN=ARPC3 PE=1 SV=3 - [ARPC3_HUMAN]	7.69482	35.96	1	4	4	5	402840578	178	20.5334	8.5874
P49736	DNA replication licensing factor MCM2 OS=Homo sapiens GN=MCM2 PE=1 SV=4 - [MCM2_HUMAN]	7.67435	3.76	1	2	2	2	1.93976e+07	904	101.832	5.51611
P13716	Delta-aminolevulinic acid dehydratase OS=Homo sapiens GN=ALAD PE=1 SV=1 - [HEM2_HUMAN]	7.66044	8.79	1	2	2	3	9.06894e+07	330	36.2714	6.78564
Q96T76	MMS19 nucleotide excision repair protein homolog OS=Homo sapiens GN=MMS19 PE=1 SV=2 - [MMS19_HUMAN]	7.6401	2.52	1	1	1	2		1030	113.217	6.354
O75340	Programmed cell death protein 6 OS=Homo sapiens GN=PDCD6 PE=1 SV=1 - [PDCD6_HUMAN]	7.63527	14.14	1	1	1	3	292350585	191	21.8548	5.40186
Q8N8N7	Prostaglandin reductase 2 OS=Homo sapiens GN=PTGR2 PE=1 SV=1 - [PTGR2_HUMAN]	7.63346	9.97	1	2	2	3	8.13203e+07	351	38.4743	5.41455
Q9P0J0	NADH dehydrogenase [ubiquinone] 1 alpha subcomplex subunit 13 OS=Homo sapiens GN=NDUFA13 PE=1 SV=3 - [NDUAD_HUMAN]	7.627	20.83	1	3	3	4	21697346	144	16.6876	8.42627
O43583	Density-regulated protein OS=Homo sapiens GN=DENR PE=1 SV=2 - [DENR_HUMAN]	7.62513	8.59	1	1	1	3	297093984	198	22.0781	5.30029
Q9H0W9	Ester hydrolase C11orf54 OS=Homo sapiens GN=C11orf54 PE=1 SV=1 - [CK054_HUMAN]	7.59691	5.4	1	1	1	3	53051938	315	35.0946	6.69775
P23258	Tubulin gamma-1 chain OS=Homo sapiens GN=TUBG1 PE=1 SV=2 - [TBG1_HUMAN]	7.59437	15.74	2	4	4	6	2.02182e+08	451	51.1378	6.13818
Q9BY67	Cell adhesion molecule 1 OS=Homo sapiens GN=CADM1 PE=1 SV=2 - [CADM1_HUMAN]	7.58189	6.11	1	3	3	4	7.89637e+07	442	48.4784	5.07178
Q15691	Microtubule-associated protein RP/EB family member 1 OS=Homo sapiens GN=MAPRE1 PE=1 SV=3 - [MARE1_HUMAN]	7.57676	8.58	1	1	1	3	288182808	268	29.9802	5.13525
P21926	CD9 antigen OS=Homo sapiens GN=CD9 PE=1 SV=4 - [CD9_HUMAN]	7.56963	4.39	1	1	1	2	290368992	228	25.399	7.15186
Q969Z0	Protein TBRG4 OS=Homo sapiens GN=TBRG4 PE=1 SV=1 - [TBRG4_HUMAN]	7.56775	8.56	1	2	2	2	4.86145e+07	631	70.6934	7.41553
Q15382	GTP-binding protein Rheb OS=Homo sapiens GN=RHEB PE=1 SV=1 - [RHEB_HUMAN]	7.56551	22.83	1	2	2	3	6.08475e+07	184	20.4845	5.92236
P22670	MHC class II regulatory factor RFX1 OS=Homo sapiens GN=RFX1 PE=1 SV=2 - [RFX1_HUMAN]	7.56118	7.15	1	3	3	3	7.27632e+07	979	104.693	6.29053
Q92797	Symplekin OS=Homo sapiens GN=SYMPK PE=1 SV=2 - [SYMPK_HUMAN]	7.54979	2.83	1	2	2	3	120780953	1274	141.059	6.12549
Q16762	Thiosulfate sulfurtransferase OS=Homo sapiens GN=TST PE=1 SV=4 - [THTR_HUMAN]	7.54556	18.52	1	3	3	5	6.27936e+07	297	33.4078	7.25439
O43464	Serine protease HTRA2, mitochondrial OS=Homo sapiens GN=HTRA2 PE=1 SV=2 - [HTRA2_HUMAN]	7.5417	7.42	1	2	2	3	7.69173e+07	458	48.8109	10.0669
P31483	Nucleolysin TIA-1 isoform p40 OS=Homo sapiens GN=TIA1 PE=1 SV=3 - [TIA1_HUMAN]	7.53455	15.54	1	2	3	3	1.61332e+08	386	42.9356	7.73779
O43684	Mitotic checkpoint protein BUB3 OS=Homo sapiens GN=BUB3 PE=1 SV=1 - [BUB3_HUMAN]	7.53424	5.79	1	1	1	3	357736301	328	37.1312	6.84424
Q01581	Hydroxymethylglutaryl-CoA synthase, cytoplasmic OS=Homo sapiens GN=HMGCS1 PE=1 SV=2 - [HMCS1_HUMAN]	7.52879	5.77	1	1	1	2	966460352	520	57.2574	5.41455
Q7Z3T8	Zinc finger FYVE domain-containing protein 16 OS=Homo sapiens GN=ZFYVE16 PE=1 SV=3 - [ZFY16_HUMAN]	7.52743	3.44	1	3	3	3	3.38386e+07	1539	168.797	4.81787
P31350	Ribonucleoside-diphosphate reductase subunit M2 OS=Homo sapiens GN=RRM2 PE=1 SV=1 - [RIR2_HUMAN]	7.47111	11.31	2	3	3	3	3.67882e+07	389	44.8488	5.37646
Q9NT62	Ubiquitin-like-conjugating enzyme ATG3 OS=Homo sapiens GN=ATG3 PE=1 SV=1 - [ATG3_HUMAN]	7.45846	12.42	1	4	4	7	156335492	314	35.8415	4.7417
Q63HN8	E3 ubiquitin-protein ligase RNF213 OS=Homo sapiens GN=RNF213 PE=1 SV=3 - [RN213_HUMAN]	7.41599	0.69	1	3	3	3	4.55779e+07	5207	591.03	6.48096
Q9NPL8	Complex I assembly factor TIMMDC1, mitochondrial OS=Homo sapiens GN=TIMMDC1 PE=1 SV=2 - [TIDC1_HUMAN]	7.40251	10.88	1	2	2	3	7.61815e+07	285	32.1578	8.49951
Q96FZ7	Charged multivesicular body protein 6 OS=Homo sapiens GN=CHMP6 PE=1 SV=3 - [CHMP6_HUMAN]	7.3833	18.41	1	3	3	3	2.31506e+07	201	23.4703	5.31299
O96000	NADH dehydrogenase [ubiquinone] 1 beta subcomplex subunit 10 OS=Homo sapiens GN=NDUFB10 PE=1 SV=3 - [NDUBA_HUMAN]	7.37472	8.72	1	1	1	3	247453157	172	20.7632	8.48486
Q8NC56	LEM domain-containing protein 2 OS=Homo sapiens GN=LEMD2 PE=1 SV=1 - [LEMD2_HUMAN]	7.35933	14.71	1	4	4	5	182701180	503	56.9395	8.99756
O75934	Pre-mRNA-splicing factor SPF27 OS=Homo sapiens GN=BCAS2 PE=1 SV=1 - [SPF27_HUMAN]	7.35236	14.67	1	2	2	3	8.21384e+07	225	26.115	5.65576
Q9H0U6	39S ribosomal protein L18, mitochondrial OS=Homo sapiens GN=MRPL18 PE=1 SV=1 - [RM18_HUMAN]	7.34464	15.56	1	2	2	2	5.84863e+07	180	20.5635	9.53955
Q9NQT5	Exosome complex component RRP40 OS=Homo sapiens GN=EXOSC3 PE=1 SV=3 - [EXOS3_HUMAN]	7.33477	18.91	1	3	3	3	8.065e+07	275	29.5534	8.104
O14776	Transcription elongation regulator 1 OS=Homo sapiens GN=TCERG1 PE=1 SV=2 - [TCRG1_HUMAN]	7.33439	3.37	1	4	4	7	8.38958e+07	1098	123.823	8.646
Q96J02	E3 ubiquitin-protein ligase Itchy homolog OS=Homo sapiens GN=ITCH PE=1 SV=2 - [ITCH_HUMAN]	7.3062	5.2	1	3	3	3	3.36751e+07	903	102.738	6.30322
P10599	Thioredoxin OS=Homo sapiens GN=TXN PE=1 SV=3 - [THIO_HUMAN]	7.29362	10.48	1	1	1	3		105	11.7297	4.91943
Q13155	Aminoacyl tRNA synthase complex-interacting multifunctional protein 2 OS=Homo sapiens GN=AIMP2 PE=1 SV=2 - [AIMP2_HUMAN]	7.29207	7.81	1	1	1	3	900404186	320	35.3263	8.22119
Q8NCW5	NAD(P)H-hydrate epimerase OS=Homo sapiens GN=APOA1BP PE=1 SV=2 - [NNRE_HUMAN]	7.27272	13.54	1	3	3	5	2.32368e+08	288	31.6542	7.66455
Q07666	KH domain-containing, RNA-binding, signal transduction-associated protein 1 OS=Homo sapiens GN=KHDRBS1 PE=1 SV=1 - [KHDR1_HUMAN]	7.25742	7.67	1	2	2	3	1.73239e+08	443	48.1972	8.66064
P26440	Isovaleryl-CoA dehydrogenase, mitochondrial OS=Homo sapiens GN=IVD PE=1 SV=1 - [IVD_HUMAN]	7.25116	11.11	1	3	3	5	1.0163e+08	423	46.2896	8.19189
O43768	Alpha-endosulfine OS=Homo sapiens GN=ENSA PE=1 SV=1 - [ENSA_HUMAN]	7.24905	14.05	1	1	1	7	269985037	121	13.3808	7.23975
A0AVT1	Ubiquitin-like modifier-activating enzyme 6 OS=Homo sapiens GN=UBA6 PE=1 SV=1 - [UBA6_HUMAN]	7.23463	4.94	1	4	4	4	6.04328e+07	1052	117.895	6.13818
P46776	60S ribosomal protein L27a OS=Homo sapiens GN=RPL27A PE=1 SV=2 - [RL27A_HUMAN]	7.22092	22.3	1	3	3	4	1.1666e+08	148	16.551	11.0044
O95819	Mitogen-activated protein kinase kinase kinase kinase 4 OS=Homo sapiens GN=MAP4K4 PE=1 SV=2 - [M4K4_HUMAN]	7.21306	4.52	2	1	4	5	165653636	1239	142.013	7.45947
Q9UKE5	TRAF2 and NCK-interacting protein kinase OS=Homo sapiens GN=TNIK PE=1 SV=1 - [TNIK_HUMAN]	7.21306	4.19	2	1	4	6	165653636	1360	154.848	7.1665
P19387	DNA-directed RNA polymerase II subunit RPB3 OS=Homo sapiens GN=POLR2C PE=1 SV=2 - [RPB3_HUMAN]	7.18497	12.36	1	3	3	3	7.37116e+07	275	31.4217	4.91943
O43837	Isocitrate dehydrogenase [NAD] subunit beta, mitochondrial OS=Homo sapiens GN=IDH3B PE=1 SV=2 - [IDH3B_HUMAN]	7.18034	13.25	1	3	3	4	1.18776e+08	385	42.1566	8.45557
P40937	Replication factor C subunit 5 OS=Homo sapiens GN=RFC5 PE=1 SV=1 - [RFC5_HUMAN]	7.16853	10	1	2	2	3	2.7443e+08	340	38.4722	7.1958
P23786	Carnitine O-palmitoyltransferase 2, mitochondrial OS=Homo sapiens GN=CPT2 PE=1 SV=2 - [CPT2_HUMAN]	7.16052	6.99	1	3	3	6	1.04814e+08	658	73.7304	8.17725
O60613	15 kDa selenoprotein OS=Homo sapiens GN=SEP15 PE=1 SV=3 - [SEP15_HUMAN]	7.15239	17.9	1	2	2	3	1.8655e+08	162	17.7799	5.03369
P48556	26S proteasome non-ATPase regulatory subunit 8 OS=Homo sapiens GN=PSMD8 PE=1 SV=2 - [PSMD8_HUMAN]	7.14928	9.14	1	3	3	3	46345611	350	39.5868	9.70068
Q2M2I8	AP2-associated protein kinase 1 OS=Homo sapiens GN=AAK1 PE=1 SV=3 - [AAK1_HUMAN]	7.1432	3.12	1	2	2	2	8.62803e+07	961	103.821	6.59521
Q9H1B7	Interferon regulatory factor 2-binding protein-like OS=Homo sapiens GN=IRF2BPL PE=1 SV=1 - [I2BPL_HUMAN]	7.13829	5.15	1	2	2	2	142883044	796	82.607	8.23584
Q9NYF8	Bcl-2-associated transcription factor 1 OS=Homo sapiens GN=BCLAF1 PE=1 SV=2 - [BCLF1_HUMAN]	7.12705	5.11	1	3	3	6	1.5314e+07	920	106.059	9.979
Q5T0F9	Coiled-coil and C2 domain-containing protein 1B OS=Homo sapiens GN=CC2D1B PE=1 SV=1 - [C2D1B_HUMAN]	7.1263	5.01	1	2	2	2	1.24589e+08	858	94.1664	5.26221
Q13243	Serine/arginine-rich splicing factor 5 OS=Homo sapiens GN=SRSF5 PE=1 SV=1 - [SRSF5_HUMAN]	7.12509	11.76	1	1	2	5	8.64083e+07	272	31.2453	11.5903
Q9Y243	RAC-gamma serine/threonine-protein kinase OS=Homo sapiens GN=AKT3 PE=1 SV=1 - [AKT3_HUMAN]	7.10324	11.69	2	2	3	3	5.44401e+07	479	55.7388	6.02393
P49720	Proteasome subunit beta type-3 OS=Homo sapiens GN=PSMB3 PE=1 SV=2 - [PSB3_HUMAN]	7.10151	22.93	1	4	4	5	3.55763e+08	205	22.9335	6.55127
Q12972	Nuclear inhibitor of protein phosphatase 1 OS=Homo sapiens GN=PPP1R8 PE=1 SV=2 - [PP1R8_HUMAN]	7.09738	11.11	1	2	2	4	1.60528e+08	351	38.4548	7.37158
P53582	Methionine aminopeptidase 1 OS=Homo sapiens GN=METAP1 PE=1 SV=2 - [MAP11_HUMAN]	7.08728	12.95	1	3	3	3	4.13662e+07	386	43.1873	7.1665
Q9UHL4	Dipeptidyl peptidase 2 OS=Homo sapiens GN=DPP7 PE=1 SV=3 - [DPP2_HUMAN]	7.08445	4.47	1	2	2	3	1.05626e+08	492	54.3072	6.31592
Q9NX63	MICOS complex subunit MIC19 OS=Homo sapiens GN=CHCHD3 PE=1 SV=1 - [MIC19_HUMAN]	7.07536	13.66	1	2	2	4	2.00221e+08	227	26.1362	8.27979
Q9GZZ9	Ubiquitin-like modifier-activating enzyme 5 OS=Homo sapiens GN=UBA5 PE=1 SV=1 - [UBA5_HUMAN]	7.07156	18.81	1	4	4	7	1.39868e+08	404	44.8343	4.84326
P00441	Superoxide dismutase [Cu-Zn] OS=Homo sapiens GN=SOD1 PE=1 SV=2 - [SODC_HUMAN]	7.06929	20.13	1	3	3	8	1.385e+08	154	15.9259	6.12549
Q8N2G8	GH3 domain-containing protein OS=Homo sapiens GN=GHDC PE=1 SV=2 - [GHDC_HUMAN]	7.06397	5.85	1	3	3	3	5.20327e+07	530	57.4873	7.88428
Q96RP9	Elongation factor G, mitochondrial OS=Homo sapiens GN=GFM1 PE=1 SV=2 - [EFGM_HUMAN]	7.06389	10.92	1	5	5	7	1.97388e+08	751	83.4184	7.00537
P53680	AP-2 complex subunit sigma OS=Homo sapiens GN=AP2S1 PE=1 SV=2 - [AP2S1_HUMAN]	7.04936	22.54	1	3	3	4	6.59491e+07	142	17.0067	6.17627
Q9Y4P3	Transducin beta-like protein 2 OS=Homo sapiens GN=TBL2 PE=1 SV=1 - [TBL2_HUMAN]	7.032	2.68	1	1	1	2	3.62777e+07	447	49.7662	9.43701
Q9NUQ8	ATP-binding cassette sub-family F member 3 OS=Homo sapiens GN=ABCF3 PE=1 SV=2 - [ABCF3_HUMAN]	7.01196	5.08	1	3	3	3	58227111	709	79.6952	6.34131
O43809	Cleavage and polyadenylation specificity factor subunit 5 OS=Homo sapiens GN=NUDT21 PE=1 SV=1 - [CPSF5_HUMAN]	7.00518	16.3	1	3	3	5	49509826	227	26.2107	8.82178
Q9Y450	HBS1-like protein OS=Homo sapiens GN=HBS1L PE=1 SV=1 - [HBS1L_HUMAN]	6.99949	7.46	1	3	3	3	4.91444e+07	684	75.4256	6.60986
P29590	Protein PML OS=Homo sapiens GN=PML PE=1 SV=3 - [PML_HUMAN]	6.9924	8.96	1	3	3	3	6.38043e+07	882	97.4889	6.21436
Q8WXI9	Transcriptional repressor p66-beta OS=Homo sapiens GN=GATAD2B PE=1 SV=1 - [P66B_HUMAN]	6.9916	4.22	1	1	1	1	1.81336e+08	593	65.22	9.70068
O14734	Acyl-coenzyme A thioesterase 8 OS=Homo sapiens GN=ACOT8 PE=1 SV=1 - [ACOT8_HUMAN]	6.97541	13.17	1	2	2	4	1.59894e+08	319	35.891	7.56201
Q6UW68	Transmembrane protein 205 OS=Homo sapiens GN=TMEM205 PE=1 SV=1 - [TM205_HUMAN]	6.96526	15.87	1	2	2	2	2.64916e+08	189	21.1839	8.6167
Q71RC2	La-related protein 4 OS=Homo sapiens GN=LARP4 PE=1 SV=3 - [LARP4_HUMAN]	6.94527	4.83	1	2	2	3	2.93791e+07	724	80.5458	6.60986
P11908	Ribose-phosphate pyrophosphokinase 2 OS=Homo sapiens GN=PRPS2 PE=1 SV=2 - [PRPS2_HUMAN]	6.94302	13.52	2	3	3	3	1.6723e+08	318	34.747	6.60986
Q9H9B4	Sideroflexin-1 OS=Homo sapiens GN=SFXN1 PE=1 SV=4 - [SFXN1_HUMAN]	6.93081	14.91	1	4	4	5	4.67282e+07	322	35.5963	9.0708
P17813	Endoglin OS=Homo sapiens GN=ENG PE=1 SV=2 - [EGLN_HUMAN]	6.91566	2.74	1	1	1	2	143463452	658	70.5331	6.60986
Q13098	COP9 signalosome complex subunit 1 OS=Homo sapiens GN=GPS1 PE=1 SV=4 - [CSN1_HUMAN]	6.91079	9.78	1	2	2	2	1.1012e+08	491	55.5012	6.7417
P55957	BH3-interacting domain death agonist OS=Homo sapiens GN=BID PE=1 SV=1 - [BID_HUMAN]	6.90782	21.03	1	2	2	2	7.03026e+07	195	21.981	5.43994
Q9BWJ5	Splicing factor 3B subunit 5 OS=Homo sapiens GN=SF3B5 PE=1 SV=1 - [SF3B5_HUMAN]	6.8976	15.12	1	1	1	3	2.193e+08	86	10.1288	6.354
P49790	Nuclear pore complex protein Nup153 OS=Homo sapiens GN=NUP153 PE=1 SV=2 - [NU153_HUMAN]	6.89408	3.12	1	2	2	3	2.74024e+07	1475	153.843	8.73389
P22830	Ferrochelatase, mitochondrial OS=Homo sapiens GN=FECH PE=1 SV=2 - [HEMH_HUMAN]	6.89391	10.17	1	2	2	3	9.29221e+07	423	47.8316	8.73389
Q9Y6I9	Testis-expressed sequence 264 protein OS=Homo sapiens GN=TEX264 PE=1 SV=1 - [TX264_HUMAN]	6.88834	3.51	1	1	1	2	83042523	313	34.167	4.85596
Q2TAL8	Glutamine-rich protein 1 OS=Homo sapiens GN=QRICH1 PE=1 SV=1 - [QRIC1_HUMAN]	6.88373	5.28	1	2	2	2	3.03897e+07	776	86.3819	5.87158
O00429	Dynamin-1-like protein OS=Homo sapiens GN=DNM1L PE=1 SV=2 - [DNM1L_HUMAN]	6.87515	11.14	1	5	5	7	9.99657e+07	736	81.8261	6.81494
O60831	PRA1 family protein 2 OS=Homo sapiens GN=PRAF2 PE=1 SV=1 - [PRAF2_HUMAN]	6.87107	16.29	1	2	2	3	202642470	178	19.2455	9.18799
Q99996	A-kinase anchor protein 9 OS=Homo sapiens GN=AKAP9 PE=1 SV=3 - [AKAP9_HUMAN]	6.86718	1.15	1	3	3	3	2.75502e+07	3911	453.387	4.98291
P39060	Collagen alpha-1(XVIII) chain OS=Homo sapiens GN=COL18A1 PE=1 SV=5 - [COIA1_HUMAN]	6.86026	3.14	1	2	2	2	161301245	1754	178.077	6.01123
A6NHR9	Structural maintenance of chromosomes flexible hinge domain-containing protein 1 OS=Homo sapiens GN=SMCHD1 PE=1 SV=2 - [SMHD1_HUMAN]	6.85824	2.44	1	3	3	3	6.21981e+07	2005	226.231	7.29834
P12081	Histidine--tRNA ligase, cytoplasmic OS=Homo sapiens GN=HARS PE=1 SV=2 - [SYHC_HUMAN]	6.85806	20.43	2	6	6	7	2.01886e+08	509	57.3742	5.88428
Q9NV70	Exocyst complex component 1 OS=Homo sapiens GN=EXOC1 PE=1 SV=4 - [EXOC1_HUMAN]	6.85336	6.15	1	3	3	3	6.94178e+07	894	101.917	6.60986
O60306	Intron-binding protein aquarius OS=Homo sapiens GN=AQR PE=1 SV=4 - [AQR_HUMAN]	6.84948	2.22	1	2	2	2	5.66665e+07	1485	171.186	6.3667
O15127	Secretory carrier-associated membrane protein 2 OS=Homo sapiens GN=SCAMP2 PE=1 SV=2 - [SCAM2_HUMAN]	6.83556	6.08	1	1	1	2	246675935	329	36.6253	6.1001
Q92804	TATA-binding protein-associated factor 2N OS=Homo sapiens GN=TAF15 PE=1 SV=1 - [RBP56_HUMAN]	6.82933	11.15	1	3	4	4	1.82322e+08	592	61.7931	8.01611
Q86V21	Acetoacetyl-CoA synthetase OS=Homo sapiens GN=AACS PE=1 SV=1 - [AACS_HUMAN]	6.82266	2.68	1	1	1	2	116929980	672	75.096	6.23975
P08134	Rho-related GTP-binding protein RhoC OS=Homo sapiens GN=RHOC PE=1 SV=1 - [RHOC_HUMAN]	6.81254	25.39	2	1	3	4	2.40329e+08	193	21.9923	6.58057
Q9H173	Nucleotide exchange factor SIL1 OS=Homo sapiens GN=SIL1 PE=1 SV=1 - [SIL1_HUMAN]	6.81155	6.07	1	2	2	2	1.78514e+07	461	52.052	5.36377
O75525	KH domain-containing, RNA-binding, signal transduction-associated protein 3 OS=Homo sapiens GN=KHDRBS3 PE=1 SV=1 - [KHDR3_HUMAN]	6.80409	9.25	1	2	2	3	3.04018e+08	346	38.7756	7.60596
Q6GQQ9	OTU domain-containing protein 7B OS=Homo sapiens GN=OTUD7B PE=1 SV=1 - [OTU7B_HUMAN]	6.80016	8.78	1	3	3	3	2.63579e+07	843	92.468	6.7124
O00506	Serine/threonine-protein kinase 25 OS=Homo sapiens GN=STK25 PE=1 SV=1 - [STK25_HUMAN]	6.78294	10.56	2	1	3	4	1.71933e+08	426	48.0818	6.7417
Q9NZQ3	NCK-interacting protein with SH3 domain OS=Homo sapiens GN=NCKIPSD PE=1 SV=1 - [SPN90_HUMAN]	6.77811	4.99	1	2	2	2	3.08828e+07	722	78.9101	6.37939
Q10567	AP-1 complex subunit beta-1 OS=Homo sapiens GN=AP1B1 PE=1 SV=2 - [AP1B1_HUMAN]	6.77708	3.06	1	1	3	3	6.28893e+07	949	104.57	5.05908
Q7L2E3	Putative ATP-dependent RNA helicase DHX30 OS=Homo sapiens GN=DHX30 PE=1 SV=1 - [DHX30_HUMAN]	6.76837	4.61	1	3	3	3	156272214	1194	133.855	8.77783
Q12769	Nuclear pore complex protein Nup160 OS=Homo sapiens GN=NUP160 PE=1 SV=3 - [NU160_HUMAN]	6.73752	1.6	1	1	1	3	3.53301e+07	1436	162.017	5.50342
Q13057	Bifunctional coenzyme A synthase OS=Homo sapiens GN=COASY PE=1 SV=4 - [COASY_HUMAN]	6.73626	12.77	1	3	3	5	293259224	564	62.29	6.99072
P02786	Transferrin receptor protein 1 OS=Homo sapiens GN=TFRC PE=1 SV=2 - [TFR1_HUMAN]	6.73236	8.55	1	4	4	5	2.01628e+08	760	84.8179	6.60986
Q9BTE6	Alanyl-tRNA editing protein Aarsd1 OS=Homo sapiens GN=AARSD1 PE=1 SV=2 - [AASD1_HUMAN]	6.73012	10.19	1	2	2	2	64664836	412	45.4513	6.41748
O75628	GTP-binding protein REM 1 OS=Homo sapiens GN=REM1 PE=1 SV=2 - [REM1_HUMAN]	6.72794	19.46	1	3	3	3	3.48055e+07	298	32.927	8.79248
P23588	Eukaryotic translation initiation factor 4B OS=Homo sapiens GN=EIF4B PE=1 SV=2 - [IF4B_HUMAN]	6.71867	4.42	1	2	2	2	8845835	611	69.1103	5.73193
Q14123	Calcium/calmodulin-dependent 3',5'-cyclic nucleotide phosphodiesterase 1C OS=Homo sapiens GN=PDE1C PE=1 SV=1 - [PDE1C_HUMAN]	6.7021	9.45	1	4	4	4	1.73797e+08	709	80.7102	8.82178
Q13405	39S ribosomal protein L49, mitochondrial OS=Homo sapiens GN=MRPL49 PE=1 SV=1 - [RM49_HUMAN]	6.69404	23.49	1	3	3	3	1.17568e+08	166	19.1859	9.45166
Q7L2H7	Eukaryotic translation initiation factor 3 subunit M OS=Homo sapiens GN=EIF3M PE=1 SV=1 - [EIF3M_HUMAN]	6.67157	4.81	1	1	1	2	125651698	374	42.4758	5.63037
O95864	Fatty acid desaturase 2 OS=Homo sapiens GN=FADS2 PE=1 SV=1 - [FADS2_HUMAN]	6.67007	11.49	1	2	2	4	97615903	444	52.2259	8.82178
Q9P2I0	Cleavage and polyadenylation specificity factor subunit 2 OS=Homo sapiens GN=CPSF2 PE=1 SV=2 - [CPSF2_HUMAN]	6.66576	4.22	1	2	2	2	5.82295e+07	782	88.4307	5.10986
Q562E7	WD repeat-containing protein 81 OS=Homo sapiens GN=WDR81 PE=1 SV=2 - [WDR81_HUMAN]	6.66119	2.42	1	2	2	2	6.02923e+07	1941	211.564	5.57959
Q9H0H0	Integrator complex subunit 2 OS=Homo sapiens GN=INTS2 PE=1 SV=2 - [INT2_HUMAN]	6.66108	2.82	1	2	2	2	31166085	1204	134.237	6.04932
P27361	Mitogen-activated protein kinase 3 OS=Homo sapiens GN=MAPK3 PE=1 SV=4 - [MK03_HUMAN]	6.65251	9.23	1	2	2	3	107169262	379	43.1081	6.7417
Q9BVG4	Protein PBDC1 OS=Homo sapiens GN=PBDC1 PE=1 SV=1 - [PBDC1_HUMAN]	6.64951	9.87	1	3	3	3	4.04392e+07	233	26.0407	4.79248
O75439	Mitochondrial-processing peptidase subunit beta OS=Homo sapiens GN=PMPCB PE=1 SV=2 - [MPPB_HUMAN]	6.63896	15.75	1	4	4	4	7.48738e+07	489	54.3315	6.82959
Q9Y2L5	Trafficking protein particle complex subunit 8 OS=Homo sapiens GN=TRAPPC8 PE=1 SV=2 - [TPPC8_HUMAN]	6.63521	2.65	1	2	2	2	5.30498e+07	1435	160.896	6.87354
Q9GZT3	SRA stem-loop-interacting RNA-binding protein, mitochondrial OS=Homo sapiens GN=SLIRP PE=1 SV=1 - [SLIRP_HUMAN]	6.62896	22.02	1	2	2	4	1.32437e+08	109	12.3414	10.2427
Q14653	Interferon regulatory factor 3 OS=Homo sapiens GN=IRF3 PE=1 SV=1 - [IRF3_HUMAN]	6.62367	11.94	1	2	2	3	8.37898e+07	427	47.1896	5.33838
Q14669	E3 ubiquitin-protein ligase TRIP12 OS=Homo sapiens GN=TRIP12 PE=1 SV=1 - [TRIPC_HUMAN]	6.60756	3.01	1	3	3	3	5.5064e+07	1992	220.296	8.48486
O75832	26S proteasome non-ATPase regulatory subunit 10 OS=Homo sapiens GN=PSMD10 PE=1 SV=1 - [PSD10_HUMAN]	6.59852	8.41	1	1	1	2	129979316	226	24.4124	6.1001
Q6YN16	Hydroxysteroid dehydrogenase-like protein 2 OS=Homo sapiens GN=HSDL2 PE=1 SV=1 - [HSDL2_HUMAN]	6.59846	6.7	1	2	2	2	1.24086e+08	418	45.3655	7.98682
P26583	High mobility group protein B2 OS=Homo sapiens GN=HMGB2 PE=1 SV=2 - [HMGB2_HUMAN]	6.59772	29.67	1	3	4	7	1.46268e+08	209	24.0187	7.81104
Q4KMP7	TBC1 domain family member 10B OS=Homo sapiens GN=TBC1D10B PE=1 SV=3 - [TB10B_HUMAN]	6.59417	4.21	1	1	1	2	5.83294e+07	808	87.1447	9.18799
P56199	Integrin alpha-1 OS=Homo sapiens GN=ITGA1 PE=1 SV=2 - [ITA1_HUMAN]	6.58922	3.99	1	4	4	5	4.19777e+08	1179	130.765	6.29053
Q14135	Transcription cofactor vestigial-like protein 4 OS=Homo sapiens GN=VGLL4 PE=1 SV=4 - [VGLL4_HUMAN]	6.58143	13.1	1	2	2	2	44073237	290	30.9283	8.22119
O94966	Ubiquitin carboxyl-terminal hydrolase 19 OS=Homo sapiens GN=USP19 PE=1 SV=2 - [UBP19_HUMAN]	6.57865	4.25	1	2	2	2	89304079	1318	145.559	6.27783
P24928	DNA-directed RNA polymerase II subunit RPB1 OS=Homo sapiens GN=POLR2A PE=1 SV=2 - [RPB1_HUMAN]	6.57406	2.49	1	3	3	4	2.96894e+08	1970	217.039	7.37158
P40616	ADP-ribosylation factor-like protein 1 OS=Homo sapiens GN=ARL1 PE=1 SV=1 - [ARL1_HUMAN]	6.56899	26.52	1	3	3	3	4.52246e+07	181	20.4044	5.71924
P31749	RAC-alpha serine/threonine-protein kinase OS=Homo sapiens GN=AKT1 PE=1 SV=2 - [AKT1_HUMAN]	6.56677	12.08	2	2	3	4	5.50134e+07	480	55.6508	6.07471
Q14696	LDLR chaperone MESD OS=Homo sapiens GN=MESDC2 PE=1 SV=2 - [MESD_HUMAN]	6.5562	20.09	1	3	3	3	1.66544e+08	234	26.0603	7.78174
P50895	Basal cell adhesion molecule OS=Homo sapiens GN=BCAM PE=1 SV=2 - [BCAM_HUMAN]	6.55402	4.94	1	2	2	2	2.52574e+07	628	67.3626	5.80811
P49589	Cysteine--tRNA ligase, cytoplasmic OS=Homo sapiens GN=CARS PE=1 SV=3 - [SYCC_HUMAN]	6.55292	3.61	1	2	2	2	7.63012e+07	748	85.4192	6.75635
Q6P1N0	Coiled-coil and C2 domain-containing protein 1A OS=Homo sapiens GN=CC2D1A PE=1 SV=1 - [C2D1A_HUMAN]	6.54962	4.84	1	2	2	2	44487601	951	103.998	8.08936
P78356	Phosphatidylinositol 5-phosphate 4-kinase type-2 beta OS=Homo sapiens GN=PIP4K2B PE=1 SV=1 - [PI42B_HUMAN]	6.54402	8.17	1	1	2	3	4.69663e+07	416	47.3478	7.32764
Q6PJT7	Zinc finger CCCH domain-containing protein 14 OS=Homo sapiens GN=ZC3H14 PE=1 SV=1 - [ZC3HE_HUMAN]	6.53394	4.08	1	2	2	3	1.73191e+07	736	82.8233	7.31299
Q9UBF2	Coatomer subunit gamma-2 OS=Homo sapiens GN=COPG2 PE=1 SV=1 - [COPG2_HUMAN]	6.52305	3.9	1	2	2	3	9.77823e+07	871	97.5596	5.80811
P49750	YLP motif-containing protein 1 OS=Homo sapiens GN=YLPM1 PE=1 SV=3 - [YLPM1_HUMAN]	6.52079	3.02	1	3	3	3	7.33225e+07	1951	219.849	6.56592
O43181	NADH dehydrogenase [ubiquinone] iron-sulfur protein 4, mitochondrial OS=Homo sapiens GN=NDUFS4 PE=1 SV=1 - [NDUS4_HUMAN]	6.50929	12	1	2	2	3	8.17294e+07	175	20.0954	10.3013
Q9HB90	Ras-related GTP-binding protein C OS=Homo sapiens GN=RRAGC PE=1 SV=1 - [RRAGC_HUMAN]	6.50609	14.29	1	4	4	4	9.43522e+07	399	44.1958	5.09717
P28290	Sperm-specific antigen 2 OS=Homo sapiens GN=SSFA2 PE=1 SV=3 - [SSFA2_HUMAN]	6.50101	2.7	1	2	2	2	4.84344e+07	1259	138.3	5.18604
Q86T03	Type 1 phosphatidylinositol 4,5-bisphosphate 4-phosphatase OS=Homo sapiens GN=TMEM55B PE=1 SV=1 - [TM55B_HUMAN]	6.50007	7.94	1	1	1	2	170966456	277	29.4499	8.90967
Q9NX40	OCIA domain-containing protein 1 OS=Homo sapiens GN=OCIAD1 PE=1 SV=1 - [OCAD1_HUMAN]	6.49362	15.92	1	3	3	3	4.60364e+07	245	27.6088	7.48877
Q8IWE2	Protein NOXP20 OS=Homo sapiens GN=FAM114A1 PE=1 SV=2 - [NXP20_HUMAN]	6.49231	3.55	1	1	1	1	3.98148e+07	563	60.7041	4.67822
Q9Y305	Acyl-coenzyme A thioesterase 9, mitochondrial OS=Homo sapiens GN=ACOT9 PE=1 SV=2 - [ACOT9_HUMAN]	6.48929	12.3	1	3	3	3	1.34556e+08	439	49.8695	8.60205
Q9Y2L1	Exosome complex exonuclease RRP44 OS=Homo sapiens GN=DIS3 PE=1 SV=2 - [RRP44_HUMAN]	6.48904	5.53	1	4	4	4	7.44764e+07	958	108.934	7.13721
O43572	A-kinase anchor protein 10, mitochondrial OS=Homo sapiens GN=AKAP10 PE=1 SV=2 - [AKA10_HUMAN]	6.48409	3.32	1	1	1	1	4.54618e+07	662	73.7716	6.39209
Q9NRN7	L-aminoadipate-semialdehyde dehydrogenase-phosphopantetheinyl transferase OS=Homo sapiens GN=AASDHPPT PE=1 SV=2 - [ADPPT_HUMAN]	6.47718	15.53	1	2	2	2	1.27639e+08	309	35.7531	6.80029
P0DJJ0	SLIT-ROBO Rho GTPase-activating protein 2C OS=Homo sapiens GN=SRGAP2C PE=1 SV=1 - [SRG2C_HUMAN]	6.47641	6.75	2	1	2	3	4.5318e+07	459	53.4497	6.34131
P23919	Thymidylate kinase OS=Homo sapiens GN=DTYMK PE=1 SV=4 - [KTHY_HUMAN]	6.46469	11.32	1	2	2	4	1.78006e+08	212	23.8045	8.26514
O60566	Mitotic checkpoint serine/threonine-protein kinase BUB1 beta OS=Homo sapiens GN=BUB1B PE=1 SV=3 - [BUB1B_HUMAN]	6.45826	3.33	1	2	2	3	4.50977e+07	1050	119.47	5.2749
O75477	Erlin-1 OS=Homo sapiens GN=ERLIN1 PE=1 SV=1 - [ERLN1_HUMAN]	6.45815	9.54	1	1	3	4	1.7093e+08	346	38.9014	7.86963
Q99538	Legumain OS=Homo sapiens GN=LGMN PE=1 SV=1 - [LGMN_HUMAN]	6.45551	9.24	1	2	2	3	151524629	433	49.3794	6.55127
Q9Y3Q3	Transmembrane emp24 domain-containing protein 3 OS=Homo sapiens GN=TMED3 PE=1 SV=1 - [TMED3_HUMAN]	6.45104	14.29	1	2	2	4	7.13641e+07	217	24.7613	5.60498
Q9UI30	Multifunctional methyltransferase subunit TRM112-like protein OS=Homo sapiens GN=TRMT112 PE=1 SV=1 - [TR112_HUMAN]	6.44232	22.4	1	2	2	4	180310721	125	14.1903	5.26221
Q13332	Receptor-type tyrosine-protein phosphatase S OS=Homo sapiens GN=PTPRS PE=1 SV=3 - [PTPRS_HUMAN]	6.42657	2.21	1	2	2	2	2.42575e+07	1948	216.905	6.45557
P17480	Nucleolar transcription factor 1 OS=Homo sapiens GN=UBTF PE=1 SV=1 - [UBF1_HUMAN]	6.4226	2.49	1	2	2	3	7.73146e+07	764	89.3502	5.80811
O60711	Leupaxin OS=Homo sapiens GN=LPXN PE=1 SV=1 - [LPXN_HUMAN]	6.39939	10.88	1	2	2	2	1.91273e+08	386	43.3035	6.01123
Q14566	DNA replication licensing factor MCM6 OS=Homo sapiens GN=MCM6 PE=1 SV=1 - [MCM6_HUMAN]	6.39342	4.75	1	3	3	3	74163317	821	92.8312	5.41455
Q16401	26S proteasome non-ATPase regulatory subunit 5 OS=Homo sapiens GN=PSMD5 PE=1 SV=3 - [PSMD5_HUMAN]	6.38008	13.1	1	4	4	6	8.93911e+07	504	56.1604	5.47803
P63167	Dynein light chain 1, cytoplasmic OS=Homo sapiens GN=DYNLL1 PE=1 SV=1 - [DYL1_HUMAN]	6.37626	14.61	1	2	2	3	8.86378e+07	89	10.3591	7.40088
P30613	Pyruvate kinase PKLR OS=Homo sapiens GN=PKLR PE=1 SV=2 - [KPYR_HUMAN]	6.3744	5.75	1	1	3	4	1.16587e+08	574	61.7915	7.73779
Q15257	Serine/threonine-protein phosphatase 2A activator OS=Homo sapiens GN=PPP2R4 PE=1 SV=3 - [PTPA_HUMAN]	6.372	14.25	1	2	2	2	164958789	358	40.6414	5.93506
Q6PCE3	Glucose 1,6-bisphosphate synthase OS=Homo sapiens GN=PGM2L1 PE=1 SV=3 - [PGM2L_HUMAN]	6.36708	3.05	1	1	1	2	1.01483e+08	622	70.3965	7.15186
O43719	HIV Tat-specific factor 1 OS=Homo sapiens GN=HTATSF1 PE=1 SV=1 - [HTSF1_HUMAN]	6.36502	7.68	1	3	3	3	8.68035e+07	755	85.8006	4.39893
P33992	DNA replication licensing factor MCM5 OS=Homo sapiens GN=MCM5 PE=1 SV=5 - [MCM5_HUMAN]	6.36073	7.63	1	3	3	3	2.03763e+07	734	82.2332	8.36768
P61619	Protein transport protein Sec61 subunit alpha isoform 1 OS=Homo sapiens GN=SEC61A1 PE=1 SV=2 - [S61A1_HUMAN]	6.35821	4.41	2	2	2	3	7.42939e+06	476	52.2305	8.06006
P10398	Serine/threonine-protein kinase A-Raf OS=Homo sapiens GN=ARAF PE=1 SV=2 - [ARAF_HUMAN]	6.34837	2.15	2	1	1	2	63089344	606	67.5423	9.01221
Q9NQW6	Actin-binding protein anillin OS=Homo sapiens GN=ANLN PE=1 SV=2 - [ANLN_HUMAN]	6.32794	3.2	1	2	2	2	6.44046e+07	1124	124.122	8.07471
Q13596	Sorting nexin-1 OS=Homo sapiens GN=SNX1 PE=1 SV=3 - [SNX1_HUMAN]	6.32738	7.09	1	3	3	5	8.48379e+07	522	59.0331	5.14795
Q96KR1	Zinc finger RNA-binding protein OS=Homo sapiens GN=ZFR PE=1 SV=2 - [ZFR_HUMAN]	6.32324	4.1	1	3	3	3	1.19789e+08	1074	116.939	9.0415
Q6PIU2	Neutral cholesterol ester hydrolase 1 OS=Homo sapiens GN=NCEH1 PE=1 SV=3 - [NCEH1_HUMAN]	6.31794	3.92	1	1	1	3	2.69767e+08	408	45.7787	7.2251
Q9H832	Ubiquitin-conjugating enzyme E2 Z OS=Homo sapiens GN=UBE2Z PE=1 SV=2 - [UBE2Z_HUMAN]	6.30805	11.58	1	2	2	4	3.74796e+07	354	38.1856	5.61768
Q9HCN8	Stromal cell-derived factor 2-like protein 1 OS=Homo sapiens GN=SDF2L1 PE=1 SV=2 - [SDF2L_HUMAN]	6.28899	20.81	1	2	2	2	1.97157e+08	221	23.5837	7.03467
Q9Y3A5	Ribosome maturation protein SBDS OS=Homo sapiens GN=SBDS PE=1 SV=4 - [SBDS_HUMAN]	6.28	12.4	1	2	2	2	161360659	250	28.7453	8.74854
Q96AQ6	Pre-B-cell leukemia transcription factor-interacting protein 1 OS=Homo sapiens GN=PBXIP1 PE=1 SV=1 - [PBIP1_HUMAN]	6.26371	4.24	1	2	2	3	8.56955e+07	731	80.5941	5.32568
P51798	H(+)/Cl(-) exchange transporter 7 OS=Homo sapiens GN=CLCN7 PE=1 SV=2 - [CLCN7_HUMAN]	6.26079	11.18	1	4	4	5	76084674	805	88.6224	8.42627
Q92769	Histone deacetylase 2 OS=Homo sapiens GN=HDAC2 PE=1 SV=2 - [HDAC2_HUMAN]	6.25251	10.66	1	1	5	5	3.72174e+07	488	55.3288	5.90967
P48426	Phosphatidylinositol 5-phosphate 4-kinase type-2 alpha OS=Homo sapiens GN=PIP4K2A PE=1 SV=2 - [PI42A_HUMAN]	6.25197	7.64	1	1	2	2	3.00089e+07	406	46.1955	6.99072
Q9Y2X3	Nucleolar protein 58 OS=Homo sapiens GN=NOP58 PE=1 SV=1 - [NOP58_HUMAN]	6.24209	5.86	1	2	2	2	1.11324e+08	529	59.5405	8.92432
Q15022	Polycomb protein SUZ12 OS=Homo sapiens GN=SUZ12 PE=1 SV=3 - [SUZ12_HUMAN]	6.23718	4.74	1	1	1	1	2.13662e+07	739	83.0026	8.80713
Q16539	Mitogen-activated protein kinase 14 OS=Homo sapiens GN=MAPK14 PE=1 SV=3 - [MK14_HUMAN]	6.22853	15.28	1	2	2	3	2.5002e+07	360	41.267	5.78271
Q01167	Forkhead box protein K2 OS=Homo sapiens GN=FOXK2 PE=1 SV=3 - [FOXK2_HUMAN]	6.2239	2.88	1	1	1	1	3.96958e+07	660	69.0196	9.53955
Q92609	TBC1 domain family member 5 OS=Homo sapiens GN=TBC1D5 PE=1 SV=1 - [TBCD5_HUMAN]	6.20825	3.52	1	2	2	4	3.39609e+06	795	88.9486	6.53662
Q7L576	Cytoplasmic FMR1-interacting protein 1 OS=Homo sapiens GN=CYFIP1 PE=1 SV=1 - [CYFP1_HUMAN]	6.19689	2.87	2	4	4	6	3.26509e+07	1253	145.089	6.90283
Q9BW27	Nuclear pore complex protein Nup85 OS=Homo sapiens GN=NUP85 PE=1 SV=1 - [NUP85_HUMAN]	6.19313	2.9	1	1	1	2	125143889	656	74.9711	5.5542
Q8TED0	U3 small nucleolar RNA-associated protein 15 homolog OS=Homo sapiens GN=UTP15 PE=1 SV=3 - [UTP15_HUMAN]	6.1845	11.78	1	3	3	3	6.18676e+07	518	58.3786	9.11475
Q9UHJ6	Sedoheptulokinase OS=Homo sapiens GN=SHPK PE=1 SV=3 - [SHPK_HUMAN]	6.18365	7.53	1	2	2	2		478	51.458	6.82959
Q9Y312	Protein AAR2 homolog OS=Homo sapiens GN=AAR2 PE=1 SV=2 - [AAR2_HUMAN]	6.18244	9.9	1	2	2	2	9.42559e+07	384	43.4441	5.96045
Q9Y5X2	Sorting nexin-8 OS=Homo sapiens GN=SNX8 PE=1 SV=1 - [SNX8_HUMAN]	6.17089	8.39	1	3	3	4	1.52475e+08	465	52.5361	7.38623
Q9Y2S7	Polymerase delta-interacting protein 2 OS=Homo sapiens GN=POLDIP2 PE=1 SV=1 - [PDIP2_HUMAN]	6.17026	15.76	1	3	3	3	9.57951e+07	368	42.0072	8.63135
Q8TAE8	Growth arrest and DNA damage-inducible proteins-interacting protein 1 OS=Homo sapiens GN=GADD45GIP1 PE=1 SV=1 - [G45IP_HUMAN]	6.16962	15.32	1	2	2	3	3.45296e+07	222	25.3682	10.0229
Q14914	Prostaglandin reductase 1 OS=Homo sapiens GN=PTGR1 PE=1 SV=2 - [PTGR1_HUMAN]	6.15746	12.77	1	2	2	2	8.1281e+07	329	35.8467	8.29443
Q16822	Phosphoenolpyruvate carboxykinase [GTP], mitochondrial OS=Homo sapiens GN=PCK2 PE=1 SV=3 - [PCKGM_HUMAN]	6.14998	2.5	1	1	1	2	78891776	640	70.6846	7.62061
P10515	Dihydrolipoyllysine-residue acetyltransferase component of pyruvate dehydrogenase complex, mitochondrial OS=Homo sapiens GN=DLAT PE=1 SV=3 - [ODP2_HUMAN]	6.14846	4.95	1	2	2	2	363779166	647	68.9531	7.84033
Q6UXN9	WD repeat-containing protein 82 OS=Homo sapiens GN=WDR82 PE=1 SV=1 - [WDR82_HUMAN]	6.14805	10.86	1	2	2	4	1.44262e+08	313	35.0565	7.69385
Q8IXT5	RNA-binding protein 12B OS=Homo sapiens GN=RBM12B PE=1 SV=2 - [RB12B_HUMAN]	6.13692	2.4	1	1	1	2	40392352	1001	118.03	6.81494
Q9NUP9	Protein lin-7 homolog C OS=Homo sapiens GN=LIN7C PE=1 SV=1 - [LIN7C_HUMAN]	6.12435	8.12	2	1	1	2	1.1295e+08	197	21.8205	8.42627
P53992	Protein transport protein Sec24C OS=Homo sapiens GN=SEC24C PE=1 SV=3 - [SC24C_HUMAN]	6.1216	2.74	1	2	2	2	4.79507e+06	1094	118.249	7.06396
Q8TCJ2	Dolichyl-diphosphooligosaccharide--protein glycosyltransferase subunit STT3B OS=Homo sapiens GN=STT3B PE=1 SV=1 - [STT3B_HUMAN]	6.12029	7.51	1	3	3	3	2.20942e+08	826	93.6137	8.90967
Q14320	Protein FAM50A OS=Homo sapiens GN=FAM50A PE=1 SV=2 - [FA50A_HUMAN]	6.11739	13.57	2	3	3	5	1.36548e+08	339	40.2165	6.82959
Q9UHD9	Ubiquilin-2 OS=Homo sapiens GN=UBQLN2 PE=1 SV=2 - [UBQL2_HUMAN]	6.10868	3.21	1	1	1	1	83065632	624	65.6546	5.22412
Q92556	Engulfment and cell motility protein 1 OS=Homo sapiens GN=ELMO1 PE=1 SV=2 - [ELMO1_HUMAN]	6.10204	4.13	1	2	2	2	6.52892e+07	727	83.7756	6.27783
Q9UKG1	DCC-interacting protein 13-alpha OS=Homo sapiens GN=APPL1 PE=1 SV=1 - [DP13A_HUMAN]	6.09863	4.8	1	2	2	2	151240940	709	79.6136	5.41455
Q9UEY8	Gamma-adducin OS=Homo sapiens GN=ADD3 PE=1 SV=1 - [ADDG_HUMAN]	6.09811	7.08	1	3	3	3	137016815	706	79.1052	6.31592
Q9UJ68	Mitochondrial peptide methionine sulfoxide reductase OS=Homo sapiens GN=MSRA PE=1 SV=1 - [MSRA_HUMAN]	6.0838	14.04	1	2	2	2	1.13081e+08	235	26.1157	8.08936
P08047	Transcription factor Sp1 OS=Homo sapiens GN=SP1 PE=1 SV=3 - [SP1_HUMAN]	6.07299	3.57	1	1	1	1	65052218	785	80.6436	7.34229
Q13330	Metastasis-associated protein MTA1 OS=Homo sapiens GN=MTA1 PE=1 SV=2 - [MTA1_HUMAN]	6.07135	5.73	2	2	3	3	1.31393e+08	715	80.7353	9.26123
Q6L8Q7	2',5'-phosphodiesterase 12 OS=Homo sapiens GN=PDE12 PE=1 SV=2 - [PDE12_HUMAN]	6.06184	8.54	1	2	2	2		609	67.3089	6.56592
P49006	MARCKS-related protein OS=Homo sapiens GN=MARCKSL1 PE=1 SV=2 - [MRP_HUMAN]	6.06143	44.62	1	3	3	3	1.02701e+08	195	19.5172	4.66553
Q13547	Histone deacetylase 1 OS=Homo sapiens GN=HDAC1 PE=1 SV=1 - [HDAC1_HUMAN]	6.05556	15.98	1	2	6	6	5.0382e+07	482	55.0677	5.47803
Q96T23	Remodeling and spacing factor 1 OS=Homo sapiens GN=RSF1 PE=1 SV=2 - [RSF1_HUMAN]	6.04814	2.5	1	2	2	2	6.34711e+06	1441	163.72	5.0083
Q9UIA9	Exportin-7 OS=Homo sapiens GN=XPO7 PE=1 SV=3 - [XPO7_HUMAN]	6.04594	2.3	1	1	1	2	71149600	1087	123.828	6.31592
Q15185	Prostaglandin E synthase 3 OS=Homo sapiens GN=PTGES3 PE=1 SV=1 - [TEBP_HUMAN]	6.03457	6.25	1	1	1	2	9.69101e+06	160	18.6854	4.53857
Q96A33	Coiled-coil domain-containing protein 47 OS=Homo sapiens GN=CCDC47 PE=1 SV=1 - [CCD47_HUMAN]	6.03367	15.73	1	4	4	5	1.57383e+08	483	55.8383	4.86865
Q6P9B6	TLD domain-containing protein 1 OS=Homo sapiens GN=TLDC1 PE=1 SV=2 - [TLDC1_HUMAN]	6.02305	7.24	1	2	2	2	33694217	456	50.9611	6.23975
Q9H7D7	WD repeat-containing protein 26 OS=Homo sapiens GN=WDR26 PE=1 SV=3 - [WDR26_HUMAN]	6.01802	7.26	1	3	3	3	50015244	661	72.0787	6.16357
O14949	Cytochrome b-c1 complex subunit 8 OS=Homo sapiens GN=UQCRQ PE=1 SV=4 - [QCR8_HUMAN]	6.0167	15.85	1	1	1	2	610883320	82	9.90012	10.0815
Q9NRW7	Vacuolar protein sorting-associated protein 45 OS=Homo sapiens GN=VPS45 PE=1 SV=1 - [VPS45_HUMAN]	6.01605	1.75	1	1	1	2		570	65.0358	8.23584
Q86XA9	HEAT repeat-containing protein 5A OS=Homo sapiens GN=HEATR5A PE=1 SV=2 - [HTR5A_HUMAN]	6.01292	1.52	1	2	2	2	5.44969e+07	2040	221.863	6.58057
Q9Y5K5	Ubiquitin carboxyl-terminal hydrolase isozyme L5 OS=Homo sapiens GN=UCHL5 PE=1 SV=3 - [UCHL5_HUMAN]	6.0124	11.25	1	2	2	2	121168533	329	37.583	5.32568
Q01469	Fatty acid-binding protein, epidermal OS=Homo sapiens GN=FABP5 PE=1 SV=3 - [FABP5_HUMAN]	6.00874	6.67	1	1	1	3	2.51349e+08	135	15.1546	7.00537
P47914	60S ribosomal protein L29 OS=Homo sapiens GN=RPL29 PE=1 SV=2 - [RL29_HUMAN]	6.00794	10.69	1	2	2	3	2.55486e+07	159	17.7411	11.6636
Q8IWW6	Rho GTPase-activating protein 12 OS=Homo sapiens GN=ARHGAP12 PE=1 SV=1 - [RHG12_HUMAN]	5.98443	5.2	1	2	2	2	4.90074e+07	846	96.1955	7.60596
Q96CT7	Coiled-coil domain-containing protein 124 OS=Homo sapiens GN=CCDC124 PE=1 SV=1 - [CC124_HUMAN]	5.9725	20.18	1	3	3	4	1.78664e+08	223	25.8196	9.53955
Q8NHP8	Putative phospholipase B-like 2 OS=Homo sapiens GN=PLBD2 PE=1 SV=2 - [PLBL2_HUMAN]	5.96782	8.66	1	2	2	2	6.86436e+07	589	65.43	6.80029
P43155	Carnitine O-acetyltransferase OS=Homo sapiens GN=CRAT PE=1 SV=5 - [CACP_HUMAN]	5.95843	7.03	1	3	3	3	2.08519e+08	626	70.8123	8.44092
Q9H2V7	Protein spinster homolog 1 OS=Homo sapiens GN=SPNS1 PE=1 SV=1 - [SPNS1_HUMAN]	5.95121	3.41	1	1	1	2	59007924	528	56.5937	6.63916
Q15599	Na(+)/H(+) exchange regulatory cofactor NHE-RF2 OS=Homo sapiens GN=SLC9A3R2 PE=1 SV=2 - [NHRF2_HUMAN]	5.94988	7.72	1	2	2	2	3.4322e+07	337	37.391	7.92822
P69905	Hemoglobin subunit alpha OS=Homo sapiens GN=HBA1 PE=1 SV=2 - [HBA_HUMAN]	5.93025	42.96	1	3	3	4	73428923	142	15.2479	8.67529
Q9NY27	Serine/threonine-protein phosphatase 4 regulatory subunit 2 OS=Homo sapiens GN=PPP4R2 PE=1 SV=3 - [PP4R2_HUMAN]	5.92734	7.91	1	1	1	1	52477623	417	46.8689	4.53857
Q9BYD3	39S ribosomal protein L4, mitochondrial OS=Homo sapiens GN=MRPL4 PE=1 SV=1 - [RM04_HUMAN]	5.92453	14.15	1	2	2	2	115949433	311	34.8973	9.71533
Q8NBJ4	Golgi membrane protein 1 OS=Homo sapiens GN=GOLM1 PE=1 SV=1 - [GOLM1_HUMAN]	5.91911	8.48	1	2	2	2	1.3357e+07	401	45.3058	4.97021
O00401	Neural Wiskott-Aldrich syndrome protein OS=Homo sapiens GN=WASL PE=1 SV=2 - [WASL_HUMAN]	5.91249	9.9	1	3	3	3	9.97811e+06	505	54.7927	7.92822
Q16134	Electron transfer flavoprotein-ubiquinone oxidoreductase, mitochondrial OS=Homo sapiens GN=ETFDH PE=1 SV=2 - [ETFD_HUMAN]	5.89295	5.67	1	2	2	2	6.96035e+07	617	68.4519	7.54736
Q99543	DnaJ homolog subfamily C member 2 OS=Homo sapiens GN=DNAJC2 PE=1 SV=4 - [DNJC2_HUMAN]	5.88566	4.35	1	2	2	2	15036229	621	71.9516	8.70459
P62841	40S ribosomal protein S15 OS=Homo sapiens GN=RPS15 PE=1 SV=2 - [RS15_HUMAN]	5.8848	13.1	1	1	1	2	439040930	145	17.0292	10.3892
P29558	RNA-binding motif, single-stranded-interacting protein 1 OS=Homo sapiens GN=RBMS1 PE=1 SV=3 - [RBMS1_HUMAN]	5.88344	8.87	1	1	1	2	56041187	406	44.4769	8.79248
Q8N6T3	ADP-ribosylation factor GTPase-activating protein 1 OS=Homo sapiens GN=ARFGAP1 PE=1 SV=2 - [ARFG1_HUMAN]	5.87717	8.13	1	2	2	2	9.45755e+07	406	44.6403	5.65576
Q9HAN9	Nicotinamide mononucleotide adenylyltransferase 1 OS=Homo sapiens GN=NMNAT1 PE=1 SV=1 - [NMNA1_HUMAN]	5.87463	11.11	1	2	2	3	1.11638e+08	279	31.9126	8.86572
Q16637	Survival motor neuron protein OS=Homo sapiens GN=SMN1 PE=1 SV=1 - [SMN_HUMAN]	5.8588	6.12	1	1	1	2	55240066	294	31.8285	6.55127
Q86U44	N6-adenosine-methyltransferase 70 kDa subunit OS=Homo sapiens GN=METTL3 PE=1 SV=2 - [MTA70_HUMAN]	5.83557	8.45	1	2	2	2	1.55171e+07	580	64.4335	6.41748
Q9NSC5	Homer protein homolog 3 OS=Homo sapiens GN=HOMER3 PE=1 SV=2 - [HOME3_HUMAN]	5.8287	10.8	1	2	2	2	58602382	361	39.8123	5.45264
Q8NI36	WD repeat-containing protein 36 OS=Homo sapiens GN=WDR36 PE=1 SV=1 - [WDR36_HUMAN]	5.81814	6.73	1	3	3	3	6.31652e+07	951	105.255	7.53271
Q9UNH7	Sorting nexin-6 OS=Homo sapiens GN=SNX6 PE=1 SV=1 - [SNX6_HUMAN]	5.81489	10.1	1	3	3	4	1.73866e+08	406	46.6198	6.16357
Q9NQ88	Fructose-2,6-bisphosphatase TIGAR OS=Homo sapiens GN=TIGAR PE=1 SV=1 - [TIGAR_HUMAN]	5.80384	18.15	1	3	3	3	5.30318e+07	270	30.0431	7.69385
Q9BYD1	39S ribosomal protein L13, mitochondrial OS=Homo sapiens GN=MRPL13 PE=1 SV=1 - [RM13_HUMAN]	5.79495	16.85	1	2	2	2	53297113	178	20.6787	9.15869
Q9BRG1	Vacuolar protein-sorting-associated protein 25 OS=Homo sapiens GN=VPS25 PE=1 SV=1 - [VPS25_HUMAN]	5.7922	19.32	1	1	1	2	58337647	176	20.7345	6.34131
Q6IBS0	Twinfilin-2 OS=Homo sapiens GN=TWF2 PE=1 SV=2 - [TWF2_HUMAN]	5.78615	16.05	1	3	3	3	3.13487e+08	349	39.5233	6.84424
Q9NZT2	Opioid growth factor receptor OS=Homo sapiens GN=OGFR PE=1 SV=3 - [OGFR_HUMAN]	5.78477	4.87	1	1	1	1	3.47137e+07	677	73.2801	4.84326
Q9Y3A3	MOB-like protein phocein OS=Homo sapiens GN=MOB4 PE=1 SV=1 - [PHOCN_HUMAN]	5.78183	21.78	1	2	2	3	3.73731e+07	225	26.0156	5.78271
Q9Y4Z0	U6 snRNA-associated Sm-like protein LSm4 OS=Homo sapiens GN=LSM4 PE=1 SV=1 - [LSM4_HUMAN]	5.77721	20.14	1	3	3	4	6.1635e+07	139	15.3399	9.99365
P41236	Protein phosphatase inhibitor 2 OS=Homo sapiens GN=PPP1R2 PE=1 SV=2 - [IPP2_HUMAN]	5.77702	17.56	2	2	2	3	5.62935e+07	205	23.0009	4.7417
Q8N6H7	ADP-ribosylation factor GTPase-activating protein 2 OS=Homo sapiens GN=ARFGAP2 PE=1 SV=1 - [ARFG2_HUMAN]	5.77595	6.14	1	2	2	2	64525306	521	56.6851	7.98682
Q96KB5	Lymphokine-activated killer T-cell-originated protein kinase OS=Homo sapiens GN=PBK PE=1 SV=3 - [TOPK_HUMAN]	5.75703	6.52	1	2	2	2	312421498	322	36.062	5.12256
Q92734	Protein TFG OS=Homo sapiens GN=TFG PE=1 SV=2 - [TFG_HUMAN]	5.74342	22.25	1	4	4	5	209773252	400	43.4212	5.09717
Q5T6V5	UPF0553 protein C9orf64 OS=Homo sapiens GN=C9orf64 PE=1 SV=1 - [CI064_HUMAN]	5.74106	6.74	1	1	1	2	113074343	341	39.0038	5.88428
Q9HC07	Transmembrane protein 165 OS=Homo sapiens GN=TMEM165 PE=1 SV=1 - [TM165_HUMAN]	5.74012	14.2	1	2	2	2	52025569	324	34.8835	7.02002
Q9NPF4	Probable tRNA N6-adenosine threonylcarbamoyltransferase OS=Homo sapiens GN=OSGEP PE=1 SV=1 - [OSGEP_HUMAN]	5.7275	3.58	1	1	1	2	3.86409e+07	335	36.4033	6.354
Q9Y2U8	Inner nuclear membrane protein Man1 OS=Homo sapiens GN=LEMD3 PE=1 SV=2 - [MAN1_HUMAN]	5.71773	4.61	1	3	3	3	61096862	911	99.9351	7.54736
P10109	Adrenodoxin, mitochondrial OS=Homo sapiens GN=FDX1 PE=1 SV=1 - [ADX_HUMAN]	5.70443	7.61	1	1	1	3	196522803	184	19.3806	5.8335
Q9Y263	Phospholipase A-2-activating protein OS=Homo sapiens GN=PLAA PE=1 SV=2 - [PLAP_HUMAN]	5.67511	6.16	1	2	2	2	51419281	795	87.1014	6.3667
Q9Y2R0	Cytochrome c oxidase assembly factor 3 homolog, mitochondrial OS=Homo sapiens GN=COA3 PE=1 SV=1 - [COA3_HUMAN]	5.6732	17.92	1	2	2	2	3.77908e+07	106	11.7241	9.59814
P51690	Arylsulfatase E OS=Homo sapiens GN=ARSE PE=1 SV=2 - [ARSE_HUMAN]	5.66394	2.89	1	1	1	2	47818612	589	65.6261	6.96143
Q6NVY1	3-hydroxyisobutyryl-CoA hydrolase, mitochondrial OS=Homo sapiens GN=HIBCH PE=1 SV=2 - [HIBCH_HUMAN]	5.65968	7.77	1	2	2	2	8.64721e+07	386	43.4544	8.19189
Q8NEU8	DCC-interacting protein 13-beta OS=Homo sapiens GN=APPL2 PE=1 SV=3 - [DP13B_HUMAN]	5.65022	3.61	1	2	2	2	2.3348e+07	664	74.4463	4.94482
Q8NHH9	Atlastin-2 OS=Homo sapiens GN=ATL2 PE=1 SV=2 - [ATLA2_HUMAN]	5.63562	4.29	1	1	2	2	4.68696e+07	583	66.1871	5.47803
P05120	Plasminogen activator inhibitor 2 OS=Homo sapiens GN=SERPINB2 PE=1 SV=2 - [PAI2_HUMAN]	5.6283	13.01	1	3	3	4	1.47473e+08	415	46.5661	5.63037
O94806	Serine/threonine-protein kinase D3 OS=Homo sapiens GN=PRKD3 PE=1 SV=1 - [KPCD3_HUMAN]	5.62648	1.69	2	1	1	2	33286420	890	100.406	6.87354
Q9UBL3	Set1/Ash2 histone methyltransferase complex subunit ASH2 OS=Homo sapiens GN=ASH2L PE=1 SV=1 - [ASH2L_HUMAN]	5.62458	7.64	1	2	2	4	2.81723e+07	628	68.6795	5.69385
O15075	Serine/threonine-protein kinase DCLK1 OS=Homo sapiens GN=DCLK1 PE=1 SV=2 - [DCLK1_HUMAN]	5.62412	2.3	1	1	1	2	1.51035e+08	740	82.173	8.66064
Q96M27	Protein PRRC1 OS=Homo sapiens GN=PRRC1 PE=1 SV=1 - [PRRC1_HUMAN]	5.61415	7.19	1	2	2	2	287810500	445	46.6718	5.8335
Q9Y6D9	Mitotic spindle assembly checkpoint protein MAD1 OS=Homo sapiens GN=MAD1L1 PE=1 SV=2 - [MD1L1_HUMAN]	5.61391	4.74	1	2	2	2	3.43235e+07	718	83.0156	5.92236
Q12888	Tumor suppressor p53-binding protein 1 OS=Homo sapiens GN=TP53BP1 PE=1 SV=2 - [TP53B_HUMAN]	5.61146	3.14	1	3	3	3	4.55856e+07	1972	213.443	4.70361
Q9H0E2	Toll-interacting protein OS=Homo sapiens GN=TOLLIP PE=1 SV=1 - [TOLIP_HUMAN]	5.60229	10.95	1	2	2	2	1.39368e+08	274	30.2622	5.97314
Q9P2R7	Succinyl-CoA ligase [ADP-forming] subunit beta, mitochondrial OS=Homo sapiens GN=SUCLA2 PE=1 SV=3 - [SUCB1_HUMAN]	5.60098	6.05	1	2	2	3	8.66262e+07	463	50.2852	7.41553
P61970	Nuclear transport factor 2 OS=Homo sapiens GN=NUTF2 PE=1 SV=1 - [NTF2_HUMAN]	5.59029	29.13	1	3	3	4	206429936	127	14.469	5.37646
Q15654	Thyroid receptor-interacting protein 6 OS=Homo sapiens GN=TRIP6 PE=1 SV=3 - [TRIP6_HUMAN]	5.58641	8.61	1	1	1	2	148267011	476	50.2555	7.37158
Q13033	Striatin-3 OS=Homo sapiens GN=STRN3 PE=1 SV=3 - [STRN3_HUMAN]	5.58236	7.03	1	3	3	5	4.47894e+07	797	87.1553	5.36377
Q9BXW6	Oxysterol-binding protein-related protein 1 OS=Homo sapiens GN=OSBPL1A PE=1 SV=2 - [OSBL1_HUMAN]	5.58152	3.68	1	2	2	3	136936496	950	108.401	6.37939
Q5VTR2	E3 ubiquitin-protein ligase BRE1A OS=Homo sapiens GN=RNF20 PE=1 SV=2 - [BRE1A_HUMAN]	5.56902	3.28	1	2	2	3	7.72983e+07	975	113.592	5.93506
P42025	Beta-centractin OS=Homo sapiens GN=ACTR1B PE=1 SV=1 - [ACTY_HUMAN]	5.56795	26.06	1	2	4	7	2.84956e+08	376	42.2667	6.40479
Q9NRR5	Ubiquilin-4 OS=Homo sapiens GN=UBQLN4 PE=1 SV=2 - [UBQL4_HUMAN]	5.56544	9.15	1	2	4	4	1.29587e+08	601	63.8124	5.22412
O15397	Importin-8 OS=Homo sapiens GN=IPO8 PE=1 SV=2 - [IPO8_HUMAN]	5.56544	2.8	1	2	2	2	9073282	1037	119.861	5.16064
Q86VP1	Tax1-binding protein 1 OS=Homo sapiens GN=TAX1BP1 PE=1 SV=2 - [TAXB1_HUMAN]	5.55766	6.21	1	2	2	2	1.1571e+08	789	90.8199	5.42725
Q13895	Bystin OS=Homo sapiens GN=BYSL PE=1 SV=3 - [BYST_HUMAN]	5.55697	4.81	1	1	1	1	2.31399e+07	437	49.57	8.11865
Q13618	Cullin-3 OS=Homo sapiens GN=CUL3 PE=1 SV=2 - [CUL3_HUMAN]	5.55691	5.73	1	3	3	3	6.96206e+07	768	88.8735	8.48486
Q3KQU3	MAP7 domain-containing protein 1 OS=Homo sapiens GN=MAP7D1 PE=1 SV=1 - [MA7D1_HUMAN]	5.54575	6.9	1	2	2	2	4.73283e+07	841	92.7641	10.1108
Q9NX62	Inositol monophosphatase 3 OS=Homo sapiens GN=IMPAD1 PE=1 SV=1 - [IMPA3_HUMAN]	5.54249	10.58	1	2	2	2	211292053	359	38.657	6.85889
Q96HE7	ERO1-like protein alpha OS=Homo sapiens GN=ERO1L PE=1 SV=2 - [ERO1A_HUMAN]	5.54202	6.84	1	3	3	3	1.61084e+07	468	54.3581	5.68115
P56945	Breast cancer anti-estrogen resistance protein 1 OS=Homo sapiens GN=BCAR1 PE=1 SV=2 - [BCAR1_HUMAN]	5.53376	2.18	1	1	1	1	1.75985e+07	870	93.3144	5.66846
Q00796	Sorbitol dehydrogenase OS=Homo sapiens GN=SORD PE=1 SV=4 - [DHSO_HUMAN]	5.52074	8.12	1	2	2	2	514961864	357	38.2998	7.97217
Q3KQV9	UDP-N-acetylhexosamine pyrophosphorylase-like protein 1 OS=Homo sapiens GN=UAP1L1 PE=1 SV=2 - [UAP1L_HUMAN]	5.49704	10.26	1	3	3	4	9.01571e+07	507	56.9944	6.31592
Q9Y371	Endophilin-B1 OS=Homo sapiens GN=SH3GLB1 PE=1 SV=1 - [SHLB1_HUMAN]	5.4919	11.78	1	2	2	5	6.84426e+07	365	40.7708	6.03662
Q9UG63	ATP-binding cassette sub-family F member 2 OS=Homo sapiens GN=ABCF2 PE=1 SV=2 - [ABCF2_HUMAN]	5.48351	7.22	1	3	3	3	1.25392e+08	623	71.2446	7.37158
Q8IX12	Cell division cycle and apoptosis regulator protein 1 OS=Homo sapiens GN=CCAR1 PE=1 SV=2 - [CCAR1_HUMAN]	5.47345	4.96	1	3	3	3	1.74803e+08	1150	132.739	5.75732
Q8NI22	Multiple coagulation factor deficiency protein 2 OS=Homo sapiens GN=MCFD2 PE=1 SV=1 - [MCFD2_HUMAN]	5.45349	35.62	1	2	2	2	2.31417e+08	146	16.3798	4.62744
P35268	60S ribosomal protein L22 OS=Homo sapiens GN=RPL22 PE=1 SV=2 - [RL22_HUMAN]	5.45307	10.16	1	1	1	2	371676362	128	14.7778	9.18799
Q9BTW9	Tubulin-specific chaperone D OS=Homo sapiens GN=TBCD PE=1 SV=2 - [TBCD_HUMAN]	5.44367	2.1	1	2	2	2	4822570	1192	132.515	6.18896
Q9ULR0	Pre-mRNA-splicing factor ISY1 homolog OS=Homo sapiens GN=ISY1 PE=1 SV=3 - [ISY1_HUMAN]	5.44292	6.67	1	1	1	2	189601040	285	32.9719	5.17334
O75410	Transforming acidic coiled-coil-containing protein 1 OS=Homo sapiens GN=TACC1 PE=1 SV=2 - [TACC1_HUMAN]	5.42088	3.35	1	2	2	2	53077480	805	87.7402	4.88135
Q2M389	WASH complex subunit 7 OS=Homo sapiens GN=KIAA1033 PE=1 SV=2 - [WASH7_HUMAN]	5.40855	2.56	1	2	2	2	3.70354e+07	1173	136.316	7.44482
Q14562	ATP-dependent RNA helicase DHX8 OS=Homo sapiens GN=DHX8 PE=1 SV=1 - [DHX8_HUMAN]	5.40022	5.98	1	3	3	3	3.84331e+07	1220	139.227	8.32373
Q9UPU5	Ubiquitin carboxyl-terminal hydrolase 24 OS=Homo sapiens GN=USP24 PE=1 SV=3 - [UBP24_HUMAN]	5.39557	2.18	1	3	3	3	6.40918e+07	2620	294.178	6.13818
O95425	Supervillin OS=Homo sapiens GN=SVIL PE=1 SV=2 - [SVIL_HUMAN]	5.39555	1.94	1	3	3	3	6.14855e+07	2214	247.593	6.97607
Q96L93	Kinesin-like protein KIF16B OS=Homo sapiens GN=KIF16B PE=1 SV=2 - [KI16B_HUMAN]	5.3877	1.75	1	2	2	3	50017336	1317	151.918	6.16357
Q08257	Quinone oxidoreductase OS=Homo sapiens GN=CRYZ PE=1 SV=1 - [QOR_HUMAN]	5.37574	8.21	1	1	1	1	111408068	329	35.1845	8.44092
O95352	Ubiquitin-like modifier-activating enzyme ATG7 OS=Homo sapiens GN=ATG7 PE=1 SV=1 - [ATG7_HUMAN]	5.36315	5.97	1	3	3	4	4.62842e+07	703	77.9093	6.23975
Q9BX79	Stimulated by retinoic acid gene 6 protein homolog OS=Homo sapiens GN=STRA6 PE=1 SV=1 - [STRA6_HUMAN]	5.35425	5.25	1	2	2	2	9.59709e+07	667	73.4557	8.98291
Q9Y2Q3	Glutathione S-transferase kappa 1 OS=Homo sapiens GN=GSTK1 PE=1 SV=3 - [GSTK1_HUMAN]	5.34701	19.03	1	3	3	5	1.51866e+08	226	25.4803	8.41162
Q9H5N1	Rab GTPase-binding effector protein 2 OS=Homo sapiens GN=RABEP2 PE=1 SV=2 - [RABE2_HUMAN]	5.3396	4.57	1	2	2	2	33916177	569	63.5041	4.77979
O94901	SUN domain-containing protein 1 OS=Homo sapiens GN=SUN1 PE=1 SV=3 - [SUN1_HUMAN]	5.33707	2.59	1	1	1	1	4.11278e+07	812	90.0073	7.07861
Q53SF7	Cordon-bleu protein-like 1 OS=Homo sapiens GN=COBLL1 PE=1 SV=2 - [COBL1_HUMAN]	5.33552	3.07	1	2	2	2	2.79442e+07	1204	131.705	6.66846
Q9Y5L0	Transportin-3 OS=Homo sapiens GN=TNPO3 PE=1 SV=3 - [TNPO3_HUMAN]	5.33311	2.71	1	2	2	3	1.24848e+08	923	104.136	5.56689
Q9BXW7	Cat eye syndrome critical region protein 5 OS=Homo sapiens GN=CECR5 PE=1 SV=1 - [CECR5_HUMAN]	5.3267	7.57	1	2	2	2	1.27133e+08	423	46.2918	8.1333
P06276	Cholinesterase OS=Homo sapiens GN=BCHE PE=1 SV=1 - [CHLE_HUMAN]	5.31831	5.15	1	2	2	2	119153973	602	68.3743	7.41553
O75400	Pre-mRNA-processing factor 40 homolog A OS=Homo sapiens GN=PRPF40A PE=1 SV=2 - [PR40A_HUMAN]	5.31811	3.97	1	2	2	2	9.09695e+07	957	108.737	7.56201
O00499	Myc box-dependent-interacting protein 1 OS=Homo sapiens GN=BIN1 PE=1 SV=1 - [BIN1_HUMAN]	5.31396	12.31	1	4	4	4	3.32184e+07	593	64.6594	5.05908
P51812	Ribosomal protein S6 kinase alpha-3 OS=Homo sapiens GN=RPS6KA3 PE=1 SV=1 - [KS6A3_HUMAN]	5.31308	5.54	3	3	3	3	4.20225e+07	740	83.6829	6.88818
Q9UI10	Translation initiation factor eIF-2B subunit delta OS=Homo sapiens GN=EIF2B4 PE=1 SV=2 - [EI2BD_HUMAN]	5.30994	7.84	1	3	3	3	8.38395e+07	523	57.5213	9.37842
P57105	Synaptojanin-2-binding protein OS=Homo sapiens GN=SYNJ2BP PE=1 SV=2 - [SYJ2B_HUMAN]	5.3095	17.24	1	2	2	3	2.58728e+07	145	15.9182	6.30322
Q9H3U1	Protein unc-45 homolog A OS=Homo sapiens GN=UNC45A PE=1 SV=1 - [UN45A_HUMAN]	5.29643	4.98	1	3	3	3	8.59114e+07	944	103.011	6.07471
Q99627	COP9 signalosome complex subunit 8 OS=Homo sapiens GN=COPS8 PE=1 SV=1 - [CSN8_HUMAN]	5.28998	16.75	1	2	2	2	325776178	209	23.211	5.37646
Q13601	KRR1 small subunit processome component homolog OS=Homo sapiens GN=KRR1 PE=1 SV=4 - [KRR1_HUMAN]	5.28781	10.5	1	2	2	2	1.64402e+08	381	43.6377	9.77393
P57764	Gasdermin-D OS=Homo sapiens GN=GSDMD PE=1 SV=1 - [GSDMD_HUMAN]	5.26882	7.23	1	2	2	2	53751041	484	52.7678	5.08447
Q12955	Ankyrin-3 OS=Homo sapiens GN=ANK3 PE=1 SV=3 - [ANK3_HUMAN]	5.26776	0.98	1	3	3	3	1.60583e+07	4377	480.113	6.49365
Q8NFF5	FAD synthase OS=Homo sapiens GN=FLAD1 PE=1 SV=1 - [FAD1_HUMAN]	5.25102	7.67	1	2	2	2	40395918	587	65.2243	6.93213
O43709	Probable 18S rRNA (guanine-N(7))-methyltransferase OS=Homo sapiens GN=WBSCR22 PE=1 SV=2 - [WBS22_HUMAN]	5.24997	13.52	1	2	2	2	1.00699e+08	281	31.8601	8.73389
Q8TDQ7	Glucosamine-6-phosphate isomerase 2 OS=Homo sapiens GN=GNPDA2 PE=1 SV=1 - [GNPI2_HUMAN]	5.23463	15.22	1	1	2	2	4.87192e+08	276	31.0646	6.94678
P51003	Poly(A) polymerase alpha OS=Homo sapiens GN=PAPOLA PE=1 SV=4 - [PAPOA_HUMAN]	5.23174	5.37	2	2	2	2	8.74257e+07	745	82.791	7.37158
Q8IXB1	DnaJ homolog subfamily C member 10 OS=Homo sapiens GN=DNAJC10 PE=1 SV=2 - [DJC10_HUMAN]	5.23082	6.94	1	3	3	3	96912100	793	91.0213	7.18115
P07738	Bisphosphoglycerate mutase OS=Homo sapiens GN=BPGM PE=1 SV=2 - [PMGE_HUMAN]	5.22748	7.34	1	1	1	2	88466925	259	29.9865	6.53662
Q96JJ3	Engulfment and cell motility protein 2 OS=Homo sapiens GN=ELMO2 PE=1 SV=2 - [ELMO2_HUMAN]	5.22053	4.86	1	2	2	2	38389274	720	82.5623	5.89697
Q9Y3E1	Hepatoma-derived growth factor-related protein 3 OS=Homo sapiens GN=HDGFRP3 PE=1 SV=1 - [HDGR3_HUMAN]	5.22028	12.81	2	1	2	2	75707043	203	22.606	7.98682
P35475	Alpha-L-iduronidase OS=Homo sapiens GN=IDUA PE=1 SV=2 - [IDUA_HUMAN]	5.21824	1.84	1	1	1	2	64044176	653	72.6245	9.14404
P23471	Receptor-type tyrosine-protein phosphatase zeta OS=Homo sapiens GN=PTPRZ1 PE=1 SV=4 - [PTPRZ_HUMAN]	5.21263	2.29	1	3	3	3	4.71567e+07	2315	254.429	4.88135
Q8IWR0	Zinc finger CCCH domain-containing protein 7A OS=Homo sapiens GN=ZC3H7A PE=1 SV=1 - [Z3H7A_HUMAN]	5.20669	3.91	1	2	2	3	43957350	971	110.466	7.29834
Q9BRJ2	39S ribosomal protein L45, mitochondrial OS=Homo sapiens GN=MRPL45 PE=1 SV=2 - [RM45_HUMAN]	5.20445	11.76	1	2	2	3	1.75384e+08	306	35.3281	9.02686
O94885	SAM and SH3 domain-containing protein 1 OS=Homo sapiens GN=SASH1 PE=1 SV=3 - [SASH1_HUMAN]	5.20435	3.53	1	2	2	3	2.31583e+07	1247	136.568	6.0874
Q9Y250	Leucine zipper putative tumor suppressor 1 OS=Homo sapiens GN=LZTS1 PE=1 SV=3 - [LZTS1_HUMAN]	5.19542	7.05	1	3	3	4	55466426	596	66.5719	7.09326
Q08043	Alpha-actinin-3 OS=Homo sapiens GN=ACTN3 PE=1 SV=2 - [ACTN3_HUMAN]	5.17624	5.66	1	1	4	4	2.44558e+08	901	103.176	5.51611
O75312	Zinc finger protein ZPR1 OS=Homo sapiens GN=ZPR1 PE=1 SV=1 - [ZPR1_HUMAN]	5.17306	2.83	1	1	1	2	2.99411e+07	459	50.893	4.729
Q13867	Bleomycin hydrolase OS=Homo sapiens GN=BLMH PE=1 SV=1 - [BLMH_HUMAN]	5.17245	8.79	1	2	2	3	359848132	455	52.528	6.26514
Q92615	La-related protein 4B OS=Homo sapiens GN=LARP4B PE=1 SV=3 - [LAR4B_HUMAN]	5.1692	2.3	1	1	1	2	39726454	738	80.5026	6.91748
Q8WUA7	TBC1 domain family member 22A OS=Homo sapiens GN=TBC1D22A PE=1 SV=2 - [TB22A_HUMAN]	5.16493	5.61	1	1	1	1	2.89736e+07	517	59.0838	5.97314
Q04323	UBX domain-containing protein 1 OS=Homo sapiens GN=UBXN1 PE=1 SV=2 - [UBXN1_HUMAN]	5.16428	28.96	1	4	4	4	4.34988e+07	297	33.3049	5.24951
O95674	Phosphatidate cytidylyltransferase 2 OS=Homo sapiens GN=CDS2 PE=1 SV=1 - [CDS2_HUMAN]	5.16342	4.27	1	1	1	1	124484315	445	51.3841	7.09326
P17693	HLA class I histocompatibility antigen, alpha chain G OS=Homo sapiens GN=HLA-G PE=1 SV=1 - [HLAG_HUMAN]	5.16184	7.99	3	1	2	2	1.61976e+08	338	38.1998	5.69385
O75937	DnaJ homolog subfamily C member 8 OS=Homo sapiens GN=DNAJC8 PE=1 SV=2 - [DNJC8_HUMAN]	5.16127	21.34	1	3	3	4	6.41732e+07	253	29.8234	9.05615
Q9GZL7	Ribosome biogenesis protein WDR12 OS=Homo sapiens GN=WDR12 PE=1 SV=2 - [WDR12_HUMAN]	5.15931	9.46	1	2	2	2	51443483	423	47.6777	5.89697
P54707	Potassium-transporting ATPase alpha chain 2 OS=Homo sapiens GN=ATP12A PE=1 SV=3 - [AT12A_HUMAN]	5.15147	3.75	2	1	2	2	4.52549e+07	1039	115.437	6.55127
Q13162	Peroxiredoxin-4 OS=Homo sapiens GN=PRDX4 PE=1 SV=1 - [PRDX4_HUMAN]	5.13816	16.61	1	3	3	4	1.03784e+08	271	30.5208	6.29053
O95400	CD2 antigen cytoplasmic tail-binding protein 2 OS=Homo sapiens GN=CD2BP2 PE=1 SV=1 - [CD2B2_HUMAN]	5.13781	10.56	1	2	2	3	1.08307e+08	341	37.6232	4.61475
Q5T1J5	Putative coiled-coil-helix-coiled-coil-helix domain-containing protein CHCHD2P9, mitochondrial OS=Homo sapiens GN=CHCHD2P9 PE=5 SV=1 - [CHCH9_HUMAN]	5.13551	18.54	2	1	1	1	1.57219e+07	151	15.4797	9.89111
Q9UK58	Cyclin-L1 OS=Homo sapiens GN=CCNL1 PE=1 SV=1 - [CCNL1_HUMAN]	5.13343	6.65	1	2	2	2	37590803	526	59.5972	10.6968
Q9HAV7	GrpE protein homolog 1, mitochondrial OS=Homo sapiens GN=GRPEL1 PE=1 SV=2 - [GRPE1_HUMAN]	5.12478	25.81	1	4	4	6	1.22003e+08	217	24.2639	8.11865
Q8NEZ5	F-box only protein 22 OS=Homo sapiens GN=FBXO22 PE=1 SV=1 - [FBX22_HUMAN]	5.11967	6.7	1	2	2	2	5.2626e+07	403	44.4798	7.03467
Q9P0J7	E3 ubiquitin-protein ligase KCMF1 OS=Homo sapiens GN=KCMF1 PE=1 SV=2 - [KCMF1_HUMAN]	5.0977	6.56	1	1	1	1	46328370	381	41.9189	5.65576
O94973	AP-2 complex subunit alpha-2 OS=Homo sapiens GN=AP2A2 PE=1 SV=2 - [AP2A2_HUMAN]	5.09626	4.9	1	1	2	2	1.23774e+08	939	103.895	6.96143
O15269	Serine palmitoyltransferase 1 OS=Homo sapiens GN=SPTLC1 PE=1 SV=1 - [SPTC1_HUMAN]	5.09026	7.19	1	2	2	2	1.27301e+08	473	52.7105	6.01123
Q9Y2I1	Nischarin OS=Homo sapiens GN=NISCH PE=1 SV=3 - [NISCH_HUMAN]	5.08633	2.46	1	2	2	2	1.54917e+07	1504	166.524	5.13525
Q9H9H4	Vacuolar protein sorting-associated protein 37B OS=Homo sapiens GN=VPS37B PE=1 SV=1 - [VP37B_HUMAN]	5.05989	6.32	1	1	1	2	125547051	285	31.2875	7.34229
P23458	Tyrosine-protein kinase JAK1 OS=Homo sapiens GN=JAK1 PE=1 SV=2 - [JAK1_HUMAN]	5.05304	3.38	1	2	2	2	2.58394e+07	1154	133.191	7.54736
O95433	Activator of 90 kDa heat shock protein ATPase homolog 1 OS=Homo sapiens GN=AHSA1 PE=1 SV=1 - [AHSA1_HUMAN]	5.05236	11.24	1	3	3	5	2.91948e+08	338	38.2503	5.52881
P49757	Protein numb homolog OS=Homo sapiens GN=NUMB PE=1 SV=2 - [NUMB_HUMAN]	5.0433	7.07	1	1	1	1	5.27469e+06	651	70.7594	8.51416
Q8NBF2	NHL repeat-containing protein 2 OS=Homo sapiens GN=NHLRC2 PE=1 SV=1 - [NHLC2_HUMAN]	5.03435	3.58	1	2	2	2	47893842	726	79.3935	5.5542
Q8IXI2	Mitochondrial Rho GTPase 1 OS=Homo sapiens GN=RHOT1 PE=1 SV=2 - [MIRO1_HUMAN]	5.0279	3.24	1	1	1	2		618	70.7389	6.26514
Q9BXR0	Queuine tRNA-ribosyltransferase OS=Homo sapiens GN=QTRT1 PE=1 SV=3 - [TGT_HUMAN]	5.02784	6.45	1	1	1	3		403	44.0191	7.2251
P13645	Keratin, type I cytoskeletal 10 OS=Homo sapiens GN=KRT10 PE=1 SV=6 - [K1C10_HUMAN]	5.02002	6.85	1	2	2	2	9.11376e+07	584	58.7917	5.21143
Q8N2K0	Monoacylglycerol lipase ABHD12 OS=Homo sapiens GN=ABHD12 PE=1 SV=2 - [ABD12_HUMAN]	5.01483	10.55	1	3	3	4	8.22494e+07	398	45.0682	8.646
P83436	Conserved oligomeric Golgi complex subunit 7 OS=Homo sapiens GN=COG7 PE=1 SV=1 - [COG7_HUMAN]	5.00445	3.38	1	1	1	2	4.29497e+07	770	86.289	5.46533
Q9UIJ7	GTP:AMP phosphotransferase AK3, mitochondrial OS=Homo sapiens GN=AK3 PE=1 SV=4 - [KAD3_HUMAN]	4.99742	11.45	1	2	2	2	2.03559e+07	227	25.5495	9.15869
Q96JB6	Lysyl oxidase homolog 4 OS=Homo sapiens GN=LOXL4 PE=1 SV=1 - [LOXL4_HUMAN]	4.99388	7.01	1	4	4	5	1.25818e+08	756	84.4291	7.45947
Q9Y608	Leucine-rich repeat flightless-interacting protein 2 OS=Homo sapiens GN=LRRFIP2 PE=1 SV=1 - [LRRF2_HUMAN]	4.97918	2.5	1	1	1	2	82319768	721	82.1213	6.94678
Q9NYK5	39S ribosomal protein L39, mitochondrial OS=Homo sapiens GN=MRPL39 PE=1 SV=3 - [RM39_HUMAN]	4.97497	10.95	1	3	3	3	1.21473e+08	338	38.6867	7.6499
P46779	60S ribosomal protein L28 OS=Homo sapiens GN=RPL28 PE=1 SV=3 - [RL28_HUMAN]	4.96071	19.71	1	3	3	3	4.92342e+07	137	15.7377	12.0151
Q5T1M5	FK506-binding protein 15 OS=Homo sapiens GN=FKBP15 PE=1 SV=2 - [FKB15_HUMAN]	4.94744	1.48	1	1	1	1	68891203	1219	133.547	5.19873
Q9UGP4	LIM domain-containing protein 1 OS=Homo sapiens GN=LIMD1 PE=1 SV=1 - [LIMD1_HUMAN]	4.93547	6.95	1	2	2	3	80095633	676	72.1439	6.65381
Q58DX5	Inactive N-acetylated-alpha-linked acidic dipeptidase-like protein 2 OS=Homo sapiens GN=NAALADL2 PE=1 SV=3 - [NADL2_HUMAN]	4.93024	4.15	1	2	2	3	9.158e+07	795	88.626	6.15088
P05386	60S acidic ribosomal protein P1 OS=Homo sapiens GN=RPLP1 PE=1 SV=1 - [RLA1_HUMAN]	4.92616	14.04	1	1	1	2	850076976	114	11.5067	4.32275
O00461	Golgi integral membrane protein 4 OS=Homo sapiens GN=GOLIM4 PE=1 SV=1 - [GOLI4_HUMAN]	4.92215	4.74	1	2	2	2	7562193	696	81.8313	4.76709
Q9Y6K9	NF-kappa-B essential modulator OS=Homo sapiens GN=IKBKG PE=1 SV=2 - [NEMO_HUMAN]	4.89703	9.07	1	2	2	2	1.06362e+08	419	48.1674	5.70654
Q9H4L5	Oxysterol-binding protein-related protein 3 OS=Homo sapiens GN=OSBPL3 PE=1 SV=1 - [OSBL3_HUMAN]	4.89542	3.61	1	3	3	4	1.35543e+08	887	101.16	6.87354
Q9BYD6	39S ribosomal protein L1, mitochondrial OS=Homo sapiens GN=MRPL1 PE=1 SV=2 - [RM01_HUMAN]	4.88519	12	1	2	2	3	7.95283e+07	325	36.8854	8.77783
Q6YP21	Kynurenine--oxoglutarate transaminase 3 OS=Homo sapiens GN=CCBL2 PE=1 SV=1 - [KAT3_HUMAN]	4.88164	2.64	1	1	1	2		454	51.3675	8.19189
Q6P2E9	Enhancer of mRNA-decapping protein 4 OS=Homo sapiens GN=EDC4 PE=1 SV=1 - [EDC4_HUMAN]	4.88004	2.78	1	2	2	2		1401	151.567	5.85889
Q15758	Neutral amino acid transporter B(0) OS=Homo sapiens GN=SLC1A5 PE=1 SV=2 - [AAAT_HUMAN]	4.87558	3.7	1	1	1	2	197435563	541	56.5623	5.47803
Q9Y5K6	CD2-associated protein OS=Homo sapiens GN=CD2AP PE=1 SV=1 - [CD2AP_HUMAN]	4.87549	5.01	1	2	2	4	97312054	639	71.4073	6.40479
Q9P0I2	ER membrane protein complex subunit 3 OS=Homo sapiens GN=EMC3 PE=1 SV=3 - [EMC3_HUMAN]	4.85668	18.39	1	3	3	3	3.63153e+07	261	29.9324	6.81494
Q9NVI1	Fanconi anemia group I protein OS=Homo sapiens GN=FANCI PE=1 SV=4 - [FANCI_HUMAN]	4.85063	2.48	1	1	2	3	1.31183e+07	1328	149.229	6.7417
Q8IYT4	Katanin p60 ATPase-containing subunit A-like 2 OS=Homo sapiens GN=KATNAL2 PE=2 SV=3 - [KATL2_HUMAN]	4.84893	5.95	1	1	2	2	78289201	538	61.2145	7.56201
Q8TEQ6	Gem-associated protein 5 OS=Homo sapiens GN=GEMIN5 PE=1 SV=3 - [GEMI5_HUMAN]	4.83762	2.06	1	2	2	2	82149084	1508	168.483	6.62451
Q9NZJ4	Sacsin OS=Homo sapiens GN=SACS PE=1 SV=2 - [SACS_HUMAN]	4.83707	0.48	1	1	1	1	1.64047e+07	4579	520.795	7.04932
Q5BKZ1	DBIRD complex subunit ZNF326 OS=Homo sapiens GN=ZNF326 PE=1 SV=2 - [ZN326_HUMAN]	4.83629	7.39	1	2	2	3	9.89121e+07	582	65.6131	5.14795
Q9C040	Tripartite motif-containing protein 2 OS=Homo sapiens GN=TRIM2 PE=1 SV=1 - [TRIM2_HUMAN]	4.82249	4.7	1	2	2	3	8.70556e+07	744	81.4791	6.96143
P32241	Vasoactive intestinal polypeptide receptor 1 OS=Homo sapiens GN=VIPR1 PE=1 SV=1 - [VIPR1_HUMAN]	4.82071	3.5	1	1	1	2	6.28999e+07	457	51.5133	8.17725
Q13488	V-type proton ATPase 116 kDa subunit a isoform 3 OS=Homo sapiens GN=TCIRG1 PE=1 SV=3 - [VPP3_HUMAN]	4.8201	3.49	1	2	2	2	2.29528e+07	830	92.9084	7.12256
P54577	Tyrosine--tRNA ligase, cytoplasmic OS=Homo sapiens GN=YARS PE=1 SV=4 - [SYYC_HUMAN]	4.81545	8.9	1	2	2	3	6.94644e+07	528	59.1061	7.04932
Q9H078	Caseinolytic peptidase B protein homolog OS=Homo sapiens GN=CLPB PE=1 SV=1 - [CLPB_HUMAN]	4.80171	6.08	1	2	2	2	127271623	707	78.68	9.01221
P50583	Bis(5'-nucleosyl)-tetraphosphatase [asymmetrical] OS=Homo sapiens GN=NUDT2 PE=1 SV=3 - [AP4A_HUMAN]	4.79021	16.33	1	1	1	1	2.1874e+07	147	16.8186	5.35107
O95081	Arf-GAP domain and FG repeat-containing protein 2 OS=Homo sapiens GN=AGFG2 PE=1 SV=2 - [AGFG2_HUMAN]	4.7894	3.74	1	1	1	2	59140157	481	48.9323	9.11475
Q5UIP0	Telomere-associated protein RIF1 OS=Homo sapiens GN=RIF1 PE=1 SV=2 - [RIF1_HUMAN]	4.78384	2.06	1	3	3	3	2.50954e+07	2472	274.294	5.51611
P62993	Growth factor receptor-bound protein 2 OS=Homo sapiens GN=GRB2 PE=1 SV=1 - [GRB2_HUMAN]	4.78069	6.91	1	2	2	2	3.23276e+07	217	25.1904	6.31592
Q9GZU1	Mucolipin-1 OS=Homo sapiens GN=MCOLN1 PE=1 SV=1 - [MCLN1_HUMAN]	4.76836	5	1	1	1	1	7.95338e+07	580	64.9801	7.23975
O94874	E3 UFM1-protein ligase 1 OS=Homo sapiens GN=UFL1 PE=1 SV=2 - [UFL1_HUMAN]	4.7641	5.54	1	3	3	3	4.35316e+07	794	89.5398	6.78564
Q9BXY0	Protein MAK16 homolog OS=Homo sapiens GN=MAK16 PE=1 SV=2 - [MAK16_HUMAN]	4.75724	15.33	1	3	3	3	55405137	300	35.3467	5.37646
Q9UQ90	Paraplegin OS=Homo sapiens GN=SPG7 PE=1 SV=2 - [SPG7_HUMAN]	4.75604	2.14	1	1	1	1	2.31898e+07	795	88.1789	8.68994
O00567	Nucleolar protein 56 OS=Homo sapiens GN=NOP56 PE=1 SV=4 - [NOP56_HUMAN]	4.75392	5.89	1	3	3	3	1.15904e+08	594	66.0087	9.18799
Q9Y570	Protein phosphatase methylesterase 1 OS=Homo sapiens GN=PPME1 PE=1 SV=3 - [PPME1_HUMAN]	4.74734	16.06	1	3	3	3	1.86871e+08	386	42.2882	5.97314
Q9H9T3	Elongator complex protein 3 OS=Homo sapiens GN=ELP3 PE=1 SV=2 - [ELP3_HUMAN]	4.74683	11.15	1	4	4	4	7.62631e+07	547	62.2191	8.88037
Q99816	Tumor susceptibility gene 101 protein OS=Homo sapiens GN=TSG101 PE=1 SV=2 - [TS101_HUMAN]	4.74331	14.1	1	3	3	4	1.63631e+08	390	43.9165	6.45557
Q8TD16	Protein bicaudal D homolog 2 OS=Homo sapiens GN=BICD2 PE=1 SV=1 - [BICD2_HUMAN]	4.73364	1.46	1	1	1	2	21238760	824	93.476	5.43994
O95169	NADH dehydrogenase [ubiquinone] 1 beta subcomplex subunit 8, mitochondrial OS=Homo sapiens GN=NDUFB8 PE=1 SV=1 - [NDUB8_HUMAN]	4.73336	19.35	1	3	3	3	1.47682e+08	186	21.7514	6.80029
Q9NWV4	UPF0587 protein C1orf123 OS=Homo sapiens GN=C1orf123 PE=1 SV=1 - [CA123_HUMAN]	4.71589	24.38	1	2	2	2	308273300	160	18.0368	5.0083
Q6IAA8	Ragulator complex protein LAMTOR1 OS=Homo sapiens GN=LAMTOR1 PE=1 SV=2 - [LTOR1_HUMAN]	4.71392	22.98	1	2	2	2	3.53024e+08	161	17.7338	5.14795
Q9NUK0	Muscleblind-like protein 3 OS=Homo sapiens GN=MBNL3 PE=2 SV=2 - [MBNL3_HUMAN]	4.69624	2.54	2	1	1	2	128553433	354	38.5062	8.80713
Q99436	Proteasome subunit beta type-7 OS=Homo sapiens GN=PSMB7 PE=1 SV=1 - [PSB7_HUMAN]	4.69345	7.58	1	2	2	2		277	29.9462	7.6792
Q16222	UDP-N-acetylhexosamine pyrophosphorylase OS=Homo sapiens GN=UAP1 PE=1 SV=3 - [UAP1_HUMAN]	4.68904	6.51	1	2	2	2	67973325	522	58.7318	6.32861
O95104	Splicing factor, arginine/serine-rich 15 OS=Homo sapiens GN=SCAF4 PE=1 SV=3 - [SFR15_HUMAN]	4.68778	2.44	1	1	2	2	6.55497e+07	1147	125.79	9.5542
O94919	Endonuclease domain-containing 1 protein OS=Homo sapiens GN=ENDOD1 PE=1 SV=2 - [ENDD1_HUMAN]	4.6869	6.4	1	3	3	3	2.4448e+08	500	54.9813	5.70654
Q9H4M9	EH domain-containing protein 1 OS=Homo sapiens GN=EHD1 PE=1 SV=2 - [EHD1_HUMAN]	4.68431	13.67	1	3	3	4	9.64572e+07	534	60.5887	6.82959
O75694	Nuclear pore complex protein Nup155 OS=Homo sapiens GN=NUP155 PE=1 SV=1 - [NU155_HUMAN]	4.67394	2.44	1	3	3	3	5.82086e+07	1391	155.1	6.16357
Q8IW45	ATP-dependent (S)-NAD(P)H-hydrate dehydratase OS=Homo sapiens GN=CARKD PE=1 SV=1 - [NNRD_HUMAN]	4.66798	7.49	1	2	2	2	34117728	347	36.5532	8.06006
P57740	Nuclear pore complex protein Nup107 OS=Homo sapiens GN=NUP107 PE=1 SV=1 - [NU107_HUMAN]	4.6597	3.46	1	2	2	3	23700080	925	106.307	5.42725
O60749	Sorting nexin-2 OS=Homo sapiens GN=SNX2 PE=1 SV=2 - [SNX2_HUMAN]	4.65711	5.39	1	2	2	3	168755011	519	58.4347	5.12256
Q7RTP6	Protein-methionine sulfoxide oxidase MICAL3 OS=Homo sapiens GN=MICAL3 PE=1 SV=2 - [MICA3_HUMAN]	4.65068	4.2	1	6	6	6	68424800	2002	224.156	5.5542
Q14790	Caspase-8 OS=Homo sapiens GN=CASP8 PE=1 SV=1 - [CASP8_HUMAN]	4.64473	6.26	1	2	2	2	64621962	479	55.3556	5.09717
O14617	AP-3 complex subunit delta-1 OS=Homo sapiens GN=AP3D1 PE=1 SV=1 - [AP3D1_HUMAN]	4.62761	4.77	1	3	3	4	5.60962e+07	1153	130.076	8.48486
P35658	Nuclear pore complex protein Nup214 OS=Homo sapiens GN=NUP214 PE=1 SV=2 - [NU214_HUMAN]	4.62718	1.77	1	2	2	2	49752353	2090	213.488	7.47412
Q9H490	Phosphatidylinositol glycan anchor biosynthesis class U protein OS=Homo sapiens GN=PIGU PE=1 SV=3 - [PIGU_HUMAN]	4.6266	3.91	1	1	1	1	57428434	435	50.0187	7.72314
O14497	AT-rich interactive domain-containing protein 1A OS=Homo sapiens GN=ARID1A PE=1 SV=3 - [ARI1A_HUMAN]	4.6199	1.05	1	2	2	2	1.64192e+08	2285	241.892	6.69775
Q92896	Golgi apparatus protein 1 OS=Homo sapiens GN=GLG1 PE=1 SV=2 - [GSLG1_HUMAN]	4.60608	2.37	1	2	2	2	69240675	1179	134.464	6.90283
Q99426	Tubulin-folding cofactor B OS=Homo sapiens GN=TBCB PE=1 SV=2 - [TBCB_HUMAN]	4.58959	14.34	1	2	2	2	172719930	244	27.3085	5.14795
Q9UKX7	Nuclear pore complex protein Nup50 OS=Homo sapiens GN=NUP50 PE=1 SV=2 - [NUP50_HUMAN]	4.58381	5.77	1	2	2	2	3.4281e+06	468	50.1132	7.06396
Q13418	Integrin-linked protein kinase OS=Homo sapiens GN=ILK PE=1 SV=2 - [ILK_HUMAN]	4.58186	4.65	1	2	2	2	1.1043e+08	452	51.3859	8.07471
P16278	Beta-galactosidase OS=Homo sapiens GN=GLB1 PE=1 SV=2 - [BGAL_HUMAN]	4.56786	4.28	1	2	2	2	340055774	677	76.0266	6.56592
P35611	Alpha-adducin OS=Homo sapiens GN=ADD1 PE=1 SV=2 - [ADDA_HUMAN]	4.56754	5.43	1	2	2	2	1.19475e+08	737	80.9047	5.8335
P42677	40S ribosomal protein S27 OS=Homo sapiens GN=RPS27 PE=1 SV=3 - [RS27_HUMAN]	4.55162	30.95	2	2	2	2	4.1066e+08	84	9.45484	9.45166
Q96DH6	RNA-binding protein Musashi homolog 2 OS=Homo sapiens GN=MSI2 PE=1 SV=1 - [MSI2H_HUMAN]	4.54699	21.04	1	4	4	4	93348241	328	35.1741	8.48486
Q06413	Myocyte-specific enhancer factor 2C OS=Homo sapiens GN=MEF2C PE=1 SV=1 - [MEF2C_HUMAN]	4.53977	8.67	1	1	1	1		473	51.1893	8.03076
Q8TEX9	Importin-4 OS=Homo sapiens GN=IPO4 PE=1 SV=2 - [IPO4_HUMAN]	4.53856	3.05	1	2	2	3	1.33158e+08	1081	118.64	4.95752
O14929	Histone acetyltransferase type B catalytic subunit OS=Homo sapiens GN=HAT1 PE=1 SV=1 - [HAT1_HUMAN]	4.53404	8.11	1	2	2	2	110117012	419	49.4808	5.69385
O75688	Protein phosphatase 1B OS=Homo sapiens GN=PPM1B PE=1 SV=1 - [PPM1B_HUMAN]	4.53188	6.26	1	1	2	2	1.85767e+07	479	52.6094	5.04639
Q8TEB9	Rhomboid-related protein 4 OS=Homo sapiens GN=RHBDD1 PE=1 SV=1 - [RHBL4_HUMAN]	4.52941	9.21	1	1	1	1	28558917	315	35.8	8.23584
P46976	Glycogenin-1 OS=Homo sapiens GN=GYG1 PE=1 SV=4 - [GLYG_HUMAN]	4.50766	5.14	1	1	1	2	2.73685e+07	350	39.3586	5.52881
Q9Y625	Glypican-6 OS=Homo sapiens GN=GPC6 PE=1 SV=1 - [GPC6_HUMAN]	4.50634	9.01	2	3	3	3	4.63219e+07	555	62.6949	5.41455
Q9Y4H2	Insulin receptor substrate 2 OS=Homo sapiens GN=IRS2 PE=1 SV=2 - [IRS2_HUMAN]	4.48901	2.84	1	2	2	2	1.7757e+07	1338	137.249	8.646
Q9NVD7	Alpha-parvin OS=Homo sapiens GN=PARVA PE=1 SV=1 - [PARVA_HUMAN]	4.48524	8.06	1	2	2	2	3.15907e+07	372	42.2174	5.94775
[truncated: 1,956 more rows]
