# Supplementary material for: From Proteomic Mapping to Invasion-Metastasis-Cascade Systemic Biomarkering and Targeted Drugging of Mutant BRAF-Dependent Human Cutaneous Melanomagenesis
Source: Cancers (Basel). 2021 Apr 22;13(9):2024. doi: 10.3390/cancers13092024 (PMC8122743; doi:10.3390/cancers13092024)
Supplement: Supplementary file 1 [file cancers-13-02024-s001.zip › Table_S2.xlsx]

## Sheet: Sheet1
Accession	Description	Score	Coverage	# Proteins	# Unique Peptides	# Peptides	# PSMs	Area	# AAs	MW [kDa]	calc. pI
Q58FF7	Putative heat shock protein HSP 90-beta-3 OS=Homo sapiens GN=HSP90AB3P PE=5 SV=1 - [H90B3_HUMAN]	192.325	17.25	2	1	13	73	6.19733e+09	597	68.282	4.79248
P0CG48	Polyubiquitin-C OS=Homo sapiens GN=UBC PE=1 SV=3 - [UBC_HUMAN]	141.415	52.55	4	4	4	67	2.03284e+10	685	76.9915	7.66455
Q6FI13	Histone H2A type 2-A OS=Homo sapiens GN=HIST2H2AA3 PE=1 SV=3 - [H2A2A_HUMAN]	133.507	63.08	3	2	8	49	8731934950	130	14.0869	10.9019
P16104	Histone H2AX OS=Homo sapiens GN=H2AFX PE=1 SV=2 - [H2AX_HUMAN]	130.343	41.26	2	1	5	41	8534762338	143	15.1354	10.7407
A5A3E0	POTE ankyrin domain family member F OS=Homo sapiens GN=POTEF PE=1 SV=2 - [POTEF_HUMAN]	123.457	6.88	5	1	5	47	3.01056e+10	1075	121.367	6.20166
P17661	Desmin OS=Homo sapiens GN=DES PE=1 SV=3 - [DESM_HUMAN]	110.792	10	3	1	5	42	6.28461e+08	470	53.5032	5.2749
Q9UNX3	60S ribosomal protein L26-like 1 OS=Homo sapiens GN=RPL26L1 PE=1 SV=1 - [RL26L_HUMAN]	82.3239	29.66	1	1	5	27	3.41168e+08	145	17.2456	10.5503
Q58FG0	Putative heat shock protein HSP 90-alpha A5 OS=Homo sapiens GN=HSP90AA5P PE=1 SV=1 - [HS905_HUMAN]	79.5782	25.45	1	2	6	40	1.86687e+08	334	38.7138	6.56592
P58107	Epiplakin OS=Homo sapiens GN=EPPK1 PE=1 SV=2 - [EPIPL_HUMAN]	60.4293	4.01	1	1	4	18	1.27798e+09	5090	555.279	5.60498
P13761	HLA class II histocompatibility antigen, DRB1-7 beta chain OS=Homo sapiens GN=HLA-DRB1 PE=1 SV=1 - [2B17_HUMAN]	53.0263	35.34	11	6	7	21	1.23276e+09	266	29.803	7.44482
P09493	Tropomyosin alpha-1 chain OS=Homo sapiens GN=TPM1 PE=1 SV=2 - [TPM1_HUMAN]	47.7625	16.2	1	4	9	18	2.57067e+08	284	32.6887	4.7417
Q9H361	Polyadenylate-binding protein 3 OS=Homo sapiens GN=PABPC3 PE=1 SV=2 - [PABP3_HUMAN]	45.5593	14.1	2	1	7	21	3.69244e+08	631	69.9867	9.67139
P30456	HLA class I histocompatibility antigen, A-43 alpha chain OS=Homo sapiens GN=HLA-A PE=1 SV=1 - [1A43_HUMAN]	44.6013	19.45	11	1	4	15	697360844	365	41.0071	6.39209
Q95604	HLA class I histocompatibility antigen, Cw-17 alpha chain OS=Homo sapiens GN=HLA-C PE=1 SV=1 - [1C17_HUMAN]	40.3347	17.47	2	0	4	14	6.74738e+08	372	41.2126	6.80029
Q08431	Lactadherin OS=Homo sapiens GN=MFGE8 PE=1 SV=2 - [MFGM_HUMAN]	33.0656	16.02	1	4	4	14	3.28527e+08	387	43.0955	8.14795
Q9UKX5	Integrin alpha-11 OS=Homo sapiens GN=ITGA11 PE=1 SV=2 - [ITA11_HUMAN]	33.0471	7.91	1	7	7	10	1.46891e+08	1188	133.386	6.69775
P30464	HLA class I histocompatibility antigen, B-15 alpha chain OS=Homo sapiens GN=HLA-B PE=1 SV=2 - [1B15_HUMAN]	32.623	12.98	17	1	3	13	6.4702e+08	362	40.363	6.30322
Q92928	Putative Ras-related protein Rab-1C OS=Homo sapiens GN=RAB1C PE=5 SV=2 - [RAB1C_HUMAN]	31.0496	36.82	8	1	5	24	1404795122	201	22.003	5.42725
P10321	HLA class I histocompatibility antigen, Cw-7 alpha chain OS=Homo sapiens GN=HLA-C PE=1 SV=3 - [1C07_HUMAN]	26.9014	27.05	4	0	6	11	2.22208e+08	366	40.6229	6.03662
Q29963	HLA class I histocompatibility antigen, Cw-6 alpha chain OS=Homo sapiens GN=HLA-C PE=2 SV=2 - [1C06_HUMAN]	26.8696	27.05	22	0	6	11	2.22208e+08	366	40.9431	5.99854
Q14194	Dihydropyrimidinase-related protein 1 OS=Homo sapiens GN=CRMP1 PE=1 SV=1 - [DPYL1_HUMAN]	24.4383	29.9	1	8	9	14	2.3108e+08	572	62.1447	7.03467
P04440	HLA class II histocompatibility antigen, DP beta 1 chain OS=Homo sapiens GN=HLA-DPB1 PE=1 SV=1 - [DPB1_HUMAN]	21.0003	12.4	1	2	2	6	4.52429e+07	258	29.1408	8.57275
Q31612	HLA class I histocompatibility antigen, B-73 alpha chain OS=Homo sapiens GN=HLA-B PE=1 SV=1 - [1B73_HUMAN]	20.5394	17.91	2	1	4	7	3.45667e+07	363	40.4099	6.23975
P15144	Aminopeptidase N OS=Homo sapiens GN=ANPEP PE=1 SV=4 - [AMPN_HUMAN]	19.3334	9.2	1	5	5	11	59137831	967	109.471	5.47803
Q6ZVM7	TOM1-like protein 2 OS=Homo sapiens GN=TOM1L2 PE=1 SV=1 - [TM1L2_HUMAN]	18.8855	20.12	1	6	6	7	2.05044e+08	507	55.5217	4.79248
P07196	Neurofilament light polypeptide OS=Homo sapiens GN=NEFL PE=1 SV=3 - [NFL_HUMAN]	17.6228	21.55	2	6	7	8	2.24085e+08	543	61.4792	4.65283
O95716	Ras-related protein Rab-3D OS=Homo sapiens GN=RAB3D PE=1 SV=1 - [RAB3D_HUMAN]	17.0057	20.09	11	2	4	12	1.4889e+08	219	24.2518	4.93213
P04179	Superoxide dismutase [Mn], mitochondrial OS=Homo sapiens GN=SOD2 PE=1 SV=2 - [SODM_HUMAN]	16.9491	9.91	1	2	2	6	2.66253e+08	222	24.7066	8.25049
Q01628	Interferon-induced transmembrane protein 3 OS=Homo sapiens GN=IFITM3 PE=1 SV=2 - [IFM3_HUMAN]	16.7683	31.58	3	3	3	4	6.35754e+07	133	14.6225	7.00537
Q9NQH7	Probable Xaa-Pro aminopeptidase 3 OS=Homo sapiens GN=XPNPEP3 PE=1 SV=1 - [XPP3_HUMAN]	15.2271	7.5	1	2	3	13	3.13153e+07	507	56.9968	6.82959
Q9UPZ9	Serine/threonine-protein kinase ICK OS=Homo sapiens GN=ICK PE=1 SV=1 - [ICK_HUMAN]	14.8534	4.91	20	1	2	12	272026707	632	71.382	9.77393
Q8IZ52	Chondroitin sulfate synthase 2 OS=Homo sapiens GN=CHPF PE=1 SV=2 - [CHSS2_HUMAN]	13.9832	0.9	1	1	1	10	6.5772e+07	775	85.414	6.93213
P16671	Platelet glycoprotein 4 OS=Homo sapiens GN=CD36 PE=1 SV=2 - [CD36_HUMAN]	13.4141	6.36	1	2	2	8	6.41614e+08	472	53.0193	7.95752
P29803	Pyruvate dehydrogenase E1 component subunit alpha, testis-specific form, mitochondrial OS=Homo sapiens GN=PDHA2 PE=1 SV=1 - [ODPAT_HUMAN]	13.1194	8.76	1	1	3	8	193734775	388	42.9055	8.45557
O00422	Histone deacetylase complex subunit SAP18 OS=Homo sapiens GN=SAP18 PE=1 SV=1 - [SAP18_HUMAN]	13.0663	27.45	1	3	3	6	1.14815e+08	153	17.55	9.34912
P13762	HLA class II histocompatibility antigen, DR beta 4 chain OS=Homo sapiens GN=HLA-DRB4 PE=1 SV=2 - [DRB4_HUMAN]	12.8587	24.81	1	2	3	7	2.66776e+08	266	29.9219	7.32764
P39059	Collagen alpha-1(XV) chain OS=Homo sapiens GN=COL15A1 PE=1 SV=2 - [COFA1_HUMAN]	12.53	1.08	1	1	1	5	51121263	1388	141.632	4.99561
Q9UKI2	Cdc42 effector protein 3 OS=Homo sapiens GN=CDC42EP3 PE=1 SV=1 - [BORG2_HUMAN]	12.4551	21.65	1	2	2	4	4.71377e+07	254	27.6608	5.78271
Q96D15	Reticulocalbin-3 OS=Homo sapiens GN=RCN3 PE=1 SV=1 - [RCN3_HUMAN]	12.2336	13.11	1	2	2	3	4.29394e+07	328	37.47	4.89404
Q8NHP6	Motile sperm domain-containing protein 2 OS=Homo sapiens GN=MOSPD2 PE=1 SV=1 - [MSPD2_HUMAN]	12.1336	13.71	1	4	4	6	2.04405e+08	518	59.7084	5.96045
Q9BUP0	EF-hand domain-containing protein D1 OS=Homo sapiens GN=EFHD1 PE=1 SV=1 - [EFHD1_HUMAN]	11.7645	23.43	1	4	5	5	1.50463e+08	239	26.9108	5.38916
P10301	Ras-related protein R-Ras OS=Homo sapiens GN=RRAS PE=1 SV=1 - [RRAS_HUMAN]	11.2805	22.02	2	3	3	3	8.60532e+07	218	23.4659	6.93213
P07996	Thrombospondin-1 OS=Homo sapiens GN=THBS1 PE=1 SV=2 - [TSP1_HUMAN]	10.7319	5.21	1	4	4	4	1.22258e+08	1170	129.3	4.94482
Q06033	Inter-alpha-trypsin inhibitor heavy chain H3 OS=Homo sapiens GN=ITIH3 PE=1 SV=2 - [ITIH3_HUMAN]	10.6822	1.46	1	1	1	4	3.58589e+08	890	99.7865	5.74463
P25189	Myelin protein P0 OS=Homo sapiens GN=MPZ PE=1 SV=1 - [MYP0_HUMAN]	10.4531	9.27	1	2	2	4	3.51181e+08	248	27.5375	9.53955
Q14534	Squalene monooxygenase OS=Homo sapiens GN=SQLE PE=1 SV=3 - [ERG1_HUMAN]	10.3831	12.37	1	3	3	3	131289006	574	63.8824	8.63135
Q15582	Transforming growth factor-beta-induced protein ig-h3 OS=Homo sapiens GN=TGFBI PE=1 SV=1 - [BGH3_HUMAN]	9.93832	7.32	1	4	4	5	116086392	683	74.634	7.7085
P28370	Probable global transcription activator SNF2L1 OS=Homo sapiens GN=SMARCA1 PE=1 SV=2 - [SMCA1_HUMAN]	9.63353	3.04	1	1	3	4	5.08747e+07	1054	122.527	8.08936
O75044	SLIT-ROBO Rho GTPase-activating protein 2 OS=Homo sapiens GN=SRGAP2 PE=1 SV=2 - [SRGP2_HUMAN]	9.44842	3.45	2	2	3	4	5.56461e+07	1071	120.805	6.69775
P54646	5'-AMP-activated protein kinase catalytic subunit alpha-2 OS=Homo sapiens GN=PRKAA2 PE=1 SV=2 - [AAPK2_HUMAN]	9.40104	5.98	2	2	2	3	134578338	552	62.2796	7.75244
O15013	Rho guanine nucleotide exchange factor 10 OS=Homo sapiens GN=ARHGEF10 PE=1 SV=4 - [ARHGA_HUMAN]	9.33851	4.6	1	3	3	4	8.44866e+07	1369	151.516	5.68115
P29972	Aquaporin-1 OS=Homo sapiens GN=AQP1 PE=1 SV=3 - [AQP1_HUMAN]	9.29862	7.43	1	1	1	4	1152291151	269	28.5081	7.41553
P26447	Protein S100-A4 OS=Homo sapiens GN=S100A4 PE=1 SV=1 - [S10A4_HUMAN]	9.28641	19.8	1	2	2	5	6.97877e+07	101	11.7207	6.11279
Q12882	Dihydropyrimidine dehydrogenase [NADP(+)] OS=Homo sapiens GN=DPYD PE=1 SV=2 - [DPYD_HUMAN]	9.08769	7.9	1	6	6	6	1.75578e+08	1025	111.329	7.04932
P31321	cAMP-dependent protein kinase type I-beta regulatory subunit OS=Homo sapiens GN=PRKAR1B PE=1 SV=4 - [KAP1_HUMAN]	8.61818	12.86	1	2	3	4	1.62914e+08	381	43.0461	5.70654
Q13888	General transcription factor IIH subunit 2 OS=Homo sapiens GN=GTF2H2 PE=1 SV=1 - [TF2H2_HUMAN]	8.39404	8.86	2	3	3	4	2.04126e+07	395	44.3901	6.75635
Q13066	G antigen 2B/2C OS=Homo sapiens GN=GAGE2B PE=2 SV=1 - [GAG2B_HUMAN]	8.28403	30.17	4	2	2	3	147841245	116	12.7777	4.37354
Q13541	Eukaryotic translation initiation factor 4E-binding protein 1 OS=Homo sapiens GN=EIF4EBP1 PE=1 SV=3 - [4EBP1_HUMAN]	8.23896	22.03	1	1	1	3	437466625	118	12.5721	5.47803
Q9H3H3	UPF0696 protein C11orf68 OS=Homo sapiens GN=C11orf68 PE=1 SV=2 - [CK068_HUMAN]	8.17719	9.56	1	2	2	4	3.77049e+07	251	27.3377	5.45264
Q969E4	Transcription elongation factor A protein-like 3 OS=Homo sapiens GN=TCEAL3 PE=1 SV=1 - [TCAL3_HUMAN]	8.17621	12	1	1	1	4	1.86186e+07	200	22.4886	4.91943
P19021	Peptidyl-glycine alpha-amidating monooxygenase OS=Homo sapiens GN=PAM PE=1 SV=2 - [AMD_HUMAN]	8.07241	4.32	1	2	2	2	5.71044e+07	973	108.263	6.41748
P21980	Protein-glutamine gamma-glutamyltransferase 2 OS=Homo sapiens GN=TGM2 PE=1 SV=2 - [TGM2_HUMAN]	7.84892	2.33	1	1	1	2	113508780	687	77.2797	5.22412
Q8N8N7	Prostaglandin reductase 2 OS=Homo sapiens GN=PTGR2 PE=1 SV=1 - [PTGR2_HUMAN]	7.63346	9.97	1	2	2	3	8.13203e+07	351	38.4743	5.41455
P22670	MHC class II regulatory factor RFX1 OS=Homo sapiens GN=RFX1 PE=1 SV=2 - [RFX1_HUMAN]	7.56118	7.15	1	3	3	3	7.27632e+07	979	104.693	6.29053
Q2TAL8	Glutamine-rich protein 1 OS=Homo sapiens GN=QRICH1 PE=1 SV=1 - [QRIC1_HUMAN]	6.88373	5.28	1	2	2	2	3.03897e+07	776	86.3819	5.87158
P39060	Collagen alpha-1(XVIII) chain OS=Homo sapiens GN=COL18A1 PE=1 SV=5 - [COIA1_HUMAN]	6.86026	3.14	1	2	2	2	161301245	1754	178.077	6.01123
O00506	Serine/threonine-protein kinase 25 OS=Homo sapiens GN=STK25 PE=1 SV=1 - [STK25_HUMAN]	6.78294	10.56	2	1	3	4	1.71933e+08	426	48.0818	6.7417
O75628	GTP-binding protein REM 1 OS=Homo sapiens GN=REM1 PE=1 SV=2 - [REM1_HUMAN]	6.72794	19.46	1	3	3	3	3.48055e+07	298	32.927	8.79248
Q14123	Calcium/calmodulin-dependent 3',5'-cyclic nucleotide phosphodiesterase 1C OS=Homo sapiens GN=PDE1C PE=1 SV=1 - [PDE1C_HUMAN]	6.7021	9.45	1	4	4	4	1.73797e+08	709	80.7102	8.82178
P56199	Integrin alpha-1 OS=Homo sapiens GN=ITGA1 PE=1 SV=2 - [ITA1_HUMAN]	6.58922	3.99	1	4	4	5	4.19777e+08	1179	130.765	6.29053
P50895	Basal cell adhesion molecule OS=Homo sapiens GN=BCAM PE=1 SV=2 - [BCAM_HUMAN]	6.55402	4.94	1	2	2	2	2.52574e+07	628	67.3626	5.80811
P0DJJ0	SLIT-ROBO Rho GTPase-activating protein 2C OS=Homo sapiens GN=SRGAP2C PE=1 SV=1 - [SRG2C_HUMAN]	6.47641	6.75	2	1	2	3	4.5318e+07	459	53.4497	6.34131
P30613	Pyruvate kinase PKLR OS=Homo sapiens GN=PKLR PE=1 SV=2 - [KPYR_HUMAN]	6.3744	5.75	1	1	3	4	1.16587e+08	574	61.7915	7.73779
Q6PCE3	Glucose 1,6-bisphosphate synthase OS=Homo sapiens GN=PGM2L1 PE=1 SV=3 - [PGM2L_HUMAN]	6.36708	3.05	1	1	1	2	1.01483e+08	622	70.3965	7.15186
Q8IXT5	RNA-binding protein 12B OS=Homo sapiens GN=RBM12B PE=1 SV=2 - [RB12B_HUMAN]	6.13692	2.4	1	1	1	2	40392352	1001	118.03	6.81494
P47914	60S ribosomal protein L29 OS=Homo sapiens GN=RPL29 PE=1 SV=2 - [RL29_HUMAN]	6.00794	10.69	1	2	2	3	2.55486e+07	159	17.7411	11.6636
P41236	Protein phosphatase inhibitor 2 OS=Homo sapiens GN=PPP1R2 PE=1 SV=2 - [IPP2_HUMAN]	5.77702	17.56	2	2	2	3	5.62935e+07	205	23.0009	4.7417
Q5T6V5	UPF0553 protein C9orf64 OS=Homo sapiens GN=C9orf64 PE=1 SV=1 - [CI064_HUMAN]	5.74106	6.74	1	1	1	2	113074343	341	39.0038	5.88428
Q9Y2R0	Cytochrome c oxidase assembly factor 3 homolog, mitochondrial OS=Homo sapiens GN=COA3 PE=1 SV=1 - [COA3_HUMAN]	5.6732	17.92	1	2	2	2	3.77908e+07	106	11.7241	9.59814
P51690	Arylsulfatase E OS=Homo sapiens GN=ARSE PE=1 SV=2 - [ARSE_HUMAN]	5.66394	2.89	1	1	1	2	47818612	589	65.6261	6.96143
P05120	Plasminogen activator inhibitor 2 OS=Homo sapiens GN=SERPINB2 PE=1 SV=2 - [PAI2_HUMAN]	5.6283	13.01	1	3	3	4	1.47473e+08	415	46.5661	5.63037
O94806	Serine/threonine-protein kinase D3 OS=Homo sapiens GN=PRKD3 PE=1 SV=1 - [KPCD3_HUMAN]	5.62648	1.69	2	1	1	2	33286420	890	100.406	6.87354
Q9BX79	Stimulated by retinoic acid gene 6 protein homolog OS=Homo sapiens GN=STRA6 PE=1 SV=1 - [STRA6_HUMAN]	5.35425	5.25	1	2	2	2	9.59709e+07	667	73.4557	8.98291
Q8NFF5	FAD synthase OS=Homo sapiens GN=FLAD1 PE=1 SV=1 - [FAD1_HUMAN]	5.25102	7.67	1	2	2	2	40395918	587	65.2243	6.93213
P35475	Alpha-L-iduronidase OS=Homo sapiens GN=IDUA PE=1 SV=2 - [IDUA_HUMAN]	5.21824	1.84	1	1	1	2	64044176	653	72.6245	9.14404
Q8WUA7	TBC1 domain family member 22A OS=Homo sapiens GN=TBC1D22A PE=1 SV=2 - [TB22A_HUMAN]	5.16493	5.61	1	1	1	1	2.89736e+07	517	59.0838	5.97314
P17693	HLA class I histocompatibility antigen, alpha chain G OS=Homo sapiens GN=HLA-G PE=1 SV=1 - [HLAG_HUMAN]	5.16184	7.99	3	1	2	2	1.61976e+08	338	38.1998	5.69385
P54707	Potassium-transporting ATPase alpha chain 2 OS=Homo sapiens GN=ATP12A PE=1 SV=3 - [AT12A_HUMAN]	5.15147	3.75	2	1	2	2	4.52549e+07	1039	115.437	6.55127
Q5T1J5	Putative coiled-coil-helix-coiled-coil-helix domain-containing protein CHCHD2P9, mitochondrial OS=Homo sapiens GN=CHCHD2P9 PE=5 SV=1 - [CHCH9_HUMAN]	5.13551	18.54	2	1	1	1	1.57219e+07	151	15.4797	9.89111
Q8IYT4	Katanin p60 ATPase-containing subunit A-like 2 OS=Homo sapiens GN=KATNAL2 PE=2 SV=3 - [KATL2_HUMAN]	4.84893	5.95	1	1	2	2	78289201	538	61.2145	7.56201
P32241	Vasoactive intestinal polypeptide receptor 1 OS=Homo sapiens GN=VIPR1 PE=1 SV=1 - [VIPR1_HUMAN]	4.82071	3.5	1	1	1	2	6.28999e+07	457	51.5133	8.17725
P50583	Bis(5'-nucleosyl)-tetraphosphatase [asymmetrical] OS=Homo sapiens GN=NUDT2 PE=1 SV=3 - [AP4A_HUMAN]	4.79021	16.33	1	1	1	1	2.1874e+07	147	16.8186	5.35107
Q9GZU1	Mucolipin-1 OS=Homo sapiens GN=MCOLN1 PE=1 SV=1 - [MCLN1_HUMAN]	4.76836	5	1	1	1	1	7.95338e+07	580	64.9801	7.23975
Q9UQ90	Paraplegin OS=Homo sapiens GN=SPG7 PE=1 SV=2 - [SPG7_HUMAN]	4.75604	2.14	1	1	1	1	2.31898e+07	795	88.1789	8.68994
Q9NUK0	Muscleblind-like protein 3 OS=Homo sapiens GN=MBNL3 PE=2 SV=2 - [MBNL3_HUMAN]	4.69624	2.54	2	1	1	2	128553433	354	38.5062	8.80713
Q06413	Myocyte-specific enhancer factor 2C OS=Homo sapiens GN=MEF2C PE=1 SV=1 - [MEF2C_HUMAN]	4.53977	8.67	1	1	1	1		473	51.1893	8.03076
Q8TEB9	Rhomboid-related protein 4 OS=Homo sapiens GN=RHBDD1 PE=1 SV=1 - [RHBL4_HUMAN]	4.52941	9.21	1	1	1	1	28558917	315	35.8	8.23584
Q9Y625	Glypican-6 OS=Homo sapiens GN=GPC6 PE=1 SV=1 - [GPC6_HUMAN]	4.50634	9.01	2	3	3	3	4.63219e+07	555	62.6949	5.41455
Q32P44	Echinoderm microtubule-associated protein-like 3 OS=Homo sapiens GN=EML3 PE=1 SV=1 - [EMAL3_HUMAN]	4.47587	6.03	1	3	3	4	59239514	896	95.1375	7.12256
Q8TF72	Protein Shroom3 OS=Homo sapiens GN=SHROOM3 PE=1 SV=2 - [SHRM3_HUMAN]	4.42488	1.2	1	1	1	1		1996	216.724	7.79639
Q96C92	Serologically defined colon cancer antigen 3 OS=Homo sapiens GN=SDCCAG3 PE=1 SV=3 - [SDCG3_HUMAN]	4.41787	5.52	1	1	1	1	1.39743e+07	435	47.9316	5.13525
Q7LBR1	Charged multivesicular body protein 1b OS=Homo sapiens GN=CHMP1B PE=1 SV=1 - [CHM1B_HUMAN]	4.37376	3.02	1	1	1	2	4.68255e+07	199	22.0952	8.104
Q96AX9	E3 ubiquitin-protein ligase MIB2 OS=Homo sapiens GN=MIB2 PE=1 SV=3 - [MIB2_HUMAN]	4.23805	2.37	1	1	1	3	12579883	1013	109.87	8.44092
P18074	TFIIH basal transcription factor complex helicase XPD subunit OS=Homo sapiens GN=ERCC2 PE=1 SV=1 - [ERCC2_HUMAN]	4.2188	1.97	1	1	1	2	78344450	760	86.8541	7.15186
Q5VUJ9	EF-hand calcium-binding domain-containing protein 2 OS=Homo sapiens GN=EFCAB2 PE=2 SV=1 - [EFCB2_HUMAN]	4.20306	2.6	1	1	1	2	1.48122e+08	269	29.6954	8.79248
Q5BJH7	Protein YIF1B OS=Homo sapiens GN=YIF1B PE=1 SV=1 - [YIF1B_HUMAN]	4.1931	7.96	1	1	1	1	6.40907e+07	314	34.413	9.15869
P02462	Collagen alpha-1(IV) chain OS=Homo sapiens GN=COL4A1 PE=1 SV=3 - [CO4A1_HUMAN]	3.96319	2.76	1	2	2	2	5.14989e+07	1669	160.514	8.27979
Q9GZU8	Protein FAM192A OS=Homo sapiens GN=FAM192A PE=1 SV=1 - [F192A_HUMAN]	3.92725	9.84	1	2	2	2	53020249	254	28.8945	5.45264
Q12774	Rho guanine nucleotide exchange factor 5 OS=Homo sapiens GN=ARHGEF5 PE=1 SV=3 - [ARHG5_HUMAN]	3.84482	1.06	1	1	1	1	2.99357e+07	1597	176.69	5.52881
Q02241	Kinesin-like protein KIF23 OS=Homo sapiens GN=KIF23 PE=1 SV=3 - [KIF23_HUMAN]	3.8292	1.88	1	1	1	1	3.33977e+07	960	109.99	8.51416
Q5SR53	Putative uncharacterized protein PIK3CD-AS1 OS=Homo sapiens GN=PIK3CD-AS1 PE=2 SV=1 - [CA200_HUMAN]	3.82664	5.99	1	1	1	2	369287378	167	18.1562	9.5835
Q6ZNB7	Alkylglycerol monooxygenase OS=Homo sapiens GN=AGMO PE=1 SV=1 - [ALKMO_HUMAN]	3.79361	3.82	1	1	1	1	17123959	445	51.4665	7.91357
Q9UIL1	Short coiled-coil protein OS=Homo sapiens GN=SCOC PE=1 SV=2 - [SCOC_HUMAN]	3.78881	11.32	1	1	1	1	141738800	159	18.0341	8.85107
O14656	Torsin-1A OS=Homo sapiens GN=TOR1A PE=1 SV=1 - [TOR1A_HUMAN]	3.7086	6.33	1	2	2	2	4.28697e+07	332	37.7845	6.99072
P06858	Lipoprotein lipase OS=Homo sapiens GN=LPL PE=1 SV=1 - [LIPL_HUMAN]	3.70031	8.21	1	2	2	3	5.36146e+07	475	53.1289	8.14795
Q86TS9	39S ribosomal protein L52, mitochondrial OS=Homo sapiens GN=MRPL52 PE=2 SV=2 - [RM52_HUMAN]	3.6972	26.83	1	1	1	1	161968267	123	13.6552	10.2573
Q9BV44	THUMP domain-containing protein 3 OS=Homo sapiens GN=THUMPD3 PE=1 SV=1 - [THUM3_HUMAN]	3.66297	8.68	1	3	3	3	64802499	507	56.9668	6.3667
Q5T4B2	Probable inactive glycosyltransferase 25 family member 3 OS=Homo sapiens GN=CERCAM PE=2 SV=1 - [GT253_HUMAN]	3.59577	2.52	1	1	1	1	5.64135e+07	595	67.5491	6.06201
Q9BUB4	tRNA-specific adenosine deaminase 1 OS=Homo sapiens GN=ADAT1 PE=1 SV=1 - [ADAT1_HUMAN]	3.57603	4.18	1	1	1	1	3.8505e+06	502	55.3573	9.01221
Q7Z739	YTH domain-containing family protein 3 OS=Homo sapiens GN=YTHDF3 PE=1 SV=1 - [YTHD3_HUMAN]	3.57247	5.3	1	2	2	2	4.88977e+08	585	63.8218	9.0415
P17405	Sphingomyelin phosphodiesterase OS=Homo sapiens GN=SMPD1 PE=1 SV=4 - [ASM_HUMAN]	3.56814	1.91	1	1	1	2	1.05204e+08	629	69.7072	7.28369
Q96D53	AarF domain-containing protein kinase 4 OS=Homo sapiens GN=ADCK4 PE=1 SV=2 - [ADCK4_HUMAN]	3.53649	4.23	1	1	1	1	104654151	544	60.0314	7.2251
Q9H0R3	Transmembrane protein 222 OS=Homo sapiens GN=TMEM222 PE=1 SV=2 - [TM222_HUMAN]	3.52434	16.35	1	2	2	3	3.79054e+07	208	23.2144	6.50732
Q96CC6	Inactive rhomboid protein 1 OS=Homo sapiens GN=RHBDF1 PE=1 SV=2 - [RHDF1_HUMAN]	3.49562	2.57	1	1	1	1	78299885	855	97.3385	8.44092
P07902	Galactose-1-phosphate uridylyltransferase OS=Homo sapiens GN=GALT PE=1 SV=3 - [GALT_HUMAN]	3.49224	3.96	1	1	1	1	356554138	379	43.3356	6.99072
Q9H0X4	Protein ITFG3 OS=Homo sapiens GN=ITFG3 PE=1 SV=1 - [ITFG3_HUMAN]	3.47428	3.44	1	1	1	1	1.21272e+07	552	59.6221	6.27783
O00534	von Willebrand factor A domain-containing protein 5A OS=Homo sapiens GN=VWA5A PE=2 SV=2 - [VMA5A_HUMAN]	3.44615	3.44	1	1	1	1		786	86.434	6.58057
P09914	Interferon-induced protein with tetratricopeptide repeats 1 OS=Homo sapiens GN=IFIT1 PE=1 SV=2 - [IFIT1_HUMAN]	3.35325	4.39	1	1	1	1	83079932	478	55.3252	7.1958
Q969M3	Protein YIPF5 OS=Homo sapiens GN=YIPF5 PE=1 SV=1 - [YIPF5_HUMAN]	3.34564	3.5	1	1	1	2	71098994	257	27.9706	4.36084
Q9P2C4	Transmembrane protein 181 OS=Homo sapiens GN=TMEM181 PE=1 SV=2 - [TM181_HUMAN]	3.31529	2.61	1	1	1	1	2.29444e+07	612	69.2797	8.92432
Q8N5M1	ATP synthase mitochondrial F1 complex assembly factor 2 OS=Homo sapiens GN=ATPAF2 PE=1 SV=1 - [ATPF2_HUMAN]	3.28863	5.54	1	1	1	1	82410452	289	32.7519	7.09326
Q9UII2	ATPase inhibitor, mitochondrial OS=Homo sapiens GN=ATPIF1 PE=1 SV=1 - [ATIF1_HUMAN]	3.26897	10.38	1	2	2	2	92525011	106	12.2413	9.34912
O75911	Short-chain dehydrogenase/reductase 3 OS=Homo sapiens GN=DHRS3 PE=1 SV=2 - [DHRS3_HUMAN]	3.25964	5.63	1	1	1	2	151202306	302	33.5266	8.83643
Q8NDZ4	Deleted in autism protein 1 OS=Homo sapiens GN=C3orf58 PE=1 SV=1 - [DIA1_HUMAN]	3.20094	3.49	1	1	1	1	70786922	430	49.4505	8.52881
O15068	Guanine nucleotide exchange factor DBS OS=Homo sapiens GN=MCF2L PE=1 SV=2 - [MCF2L_HUMAN]	3.19187	0.88	1	1	1	1	28393397	1137	128.029	6.43018
Q9UGM6	Tryptophan--tRNA ligase, mitochondrial OS=Homo sapiens GN=WARS2 PE=1 SV=1 - [SYWM_HUMAN]	3.18971	4.72	1	2	2	2	75467215	360	40.1214	9.27588
P51809	Vesicle-associated membrane protein 7 OS=Homo sapiens GN=VAMP7 PE=1 SV=3 - [VAMP7_HUMAN]	3.18304	8.64	1	1	1	1	117952092	220	24.919	8.60205
Q9UHW5	GPN-loop GTPase 3 OS=Homo sapiens GN=GPN3 PE=1 SV=2 - [GPN3_HUMAN]	3.16638	6.34	1	1	1	1	1.47399e+07	284	32.7397	4.50049
Q96S97	Myeloid-associated differentiation marker OS=Homo sapiens GN=MYADM PE=1 SV=2 - [MYADM_HUMAN]	3.1412	7.14	1	1	1	2	92945346	322	35.2503	8.14795
P03915	NADH-ubiquinone oxidoreductase chain 5 OS=Homo sapiens GN=MT-ND5 PE=1 SV=2 - [NU5M_HUMAN]	3.13086	2.82	1	1	1	1	1.30109e+07	603	66.9824	9.02686
Q9H446	RWD domain-containing protein 1 OS=Homo sapiens GN=RWDD1 PE=1 SV=1 - [RWDD1_HUMAN]	3.10737	13.17	1	1	1	2		243	27.9224	4.1958
P09455	Retinol-binding protein 1 OS=Homo sapiens GN=RBP1 PE=1 SV=2 - [RET1_HUMAN]	3.07571	11.85	1	1	1	1	37103809	135	15.8399	5.10986
Q9BU23	Lipase maturation factor 2 OS=Homo sapiens GN=LMF2 PE=1 SV=2 - [LMF2_HUMAN]	3.06103	2.26	1	1	1	1		707	79.6475	10.0962
Q9NUL5	UPF0515 protein C19orf66 OS=Homo sapiens GN=C19orf66 PE=1 SV=2 - [CS066_HUMAN]	3.0605	6.19	1	1	1	1	75350343	291	33.0892	7.25439
Q8WUB8	PHD finger protein 10 OS=Homo sapiens GN=PHF10 PE=1 SV=3 - [PHF10_HUMAN]	3.03648	2.21	1	1	1	1	19875063	498	56.0151	6.62451
Q3KQZ1	Solute carrier family 25 member 35 OS=Homo sapiens GN=SLC25A35 PE=2 SV=1 - [S2535_HUMAN]	3.03046	5	1	1	1	1	17761231	300	32.4166	9.11475
Q15773	Myeloid leukemia factor 2 OS=Homo sapiens GN=MLF2 PE=1 SV=1 - [MLF2_HUMAN]	3.0211	7.26	1	1	1	1	58892191	248	28.1292	6.90283
Q9H2W6	39S ribosomal protein L46, mitochondrial OS=Homo sapiens GN=MRPL46 PE=1 SV=1 - [RM46_HUMAN]	2.99922	8.96	1	1	1	1		279	31.6854	7.04932
Q86VR2	Protein FAM134C OS=Homo sapiens GN=FAM134C PE=1 SV=1 - [F134C_HUMAN]	2.98289	3.22	1	1	1	1	59942543	466	51.3637	4.97021
Q5K651	Sterile alpha motif domain-containing protein 9 OS=Homo sapiens GN=SAMD9 PE=1 SV=1 - [SAMD9_HUMAN]	2.97908	4.72	1	4	4	4	3.24061e+07	1589	184.165	7.82568
Q6ZRI6	Uncharacterized protein C15orf39 OS=Homo sapiens GN=C15orf39 PE=1 SV=3 - [CO039_HUMAN]	2.97582	2.29	1	1	1	1	2.59999e+07	1047	110.603	7.63525
P02792	Ferritin light chain OS=Homo sapiens GN=FTL PE=1 SV=2 - [FRIL_HUMAN]	2.97288	8.57	1	1	1	2	124697140	175	20.0071	5.78271
Q9Y2D4	Exocyst complex component 6B OS=Homo sapiens GN=EXOC6B PE=1 SV=3 - [EXC6B_HUMAN]	2.95773	2.59	1	1	1	1	31027242	811	94.1411	6.45557
Q96GA3	Protein LTV1 homolog OS=Homo sapiens GN=LTV1 PE=1 SV=1 - [LTV1_HUMAN]	2.95068	4	1	1	1	1	35603471	475	54.8212	4.90674
Q9BWU1	Cyclin-dependent kinase 19 OS=Homo sapiens GN=CDK19 PE=1 SV=1 - [CDK19_HUMAN]	2.94751	3.39	1	1	1	1	102648424	502	56.7666	8.52881
Q00765	Receptor expression-enhancing protein 5 OS=Homo sapiens GN=REEP5 PE=1 SV=3 - [REEP5_HUMAN]	2.94491	5.82	1	1	1	1	5.40107e+06	189	21.479	8.104
Q68D91	Metallo-beta-lactamase domain-containing protein 2 OS=Homo sapiens GN=MBLAC2 PE=1 SV=3 - [MBLC2_HUMAN]	2.9275	5.38	1	1	1	1	3.85149e+07	279	31.352	6.91748
O43312	Metastasis suppressor protein 1 OS=Homo sapiens GN=MTSS1 PE=1 SV=2 - [MTSS1_HUMAN]	2.92715	2.65	1	1	1	1	3.36864e+07	755	82.1999	6.91748
Q9BZ67	FERM domain-containing protein 8 OS=Homo sapiens GN=FRMD8 PE=1 SV=1 - [FRMD8_HUMAN]	2.91108	7.11	1	1	1	1	4.99505e+07	464	51.1862	6.22705
Q9HCN4	GPN-loop GTPase 1 OS=Homo sapiens GN=GPN1 PE=1 SV=1 - [GPN1_HUMAN]	2.90393	3.74	1	1	1	1		374	41.7137	4.91943
Q9NWM3	CUE domain-containing protein 1 OS=Homo sapiens GN=CUEDC1 PE=1 SV=1 - [CUED1_HUMAN]	2.88669	4.15	1	1	1	1	2.36862e+07	386	42.2318	5.68115
Q13642	Four and a half LIM domains protein 1 OS=Homo sapiens GN=FHL1 PE=1 SV=4 - [FHL1_HUMAN]	2.87541	3.72	1	1	1	1	4.38809e+07	323	36.2386	8.96826
Q6P161	39S ribosomal protein L54, mitochondrial OS=Homo sapiens GN=MRPL54 PE=1 SV=1 - [RM54_HUMAN]	2.86393	18.84	1	1	1	1	1.34321e+08	138	15.8092	9.59814
P23443	Ribosomal protein S6 kinase beta-1 OS=Homo sapiens GN=RPS6KB1 PE=1 SV=2 - [KS6B1_HUMAN]	2.86386	3.43	1	1	1	1		525	59.1018	6.65381
O95772	MLN64 N-terminal domain homolog OS=Homo sapiens GN=STARD3NL PE=1 SV=1 - [MENTO_HUMAN]	2.83829	4.27	1	1	1	1	3.23135e+07	234	26.6377	4.80518
Q9Y287	Integral membrane protein 2B OS=Homo sapiens GN=ITM2B PE=1 SV=1 - [ITM2B_HUMAN]	2.83717	10.53	1	1	1	1	18956611	266	30.3184	5.13525
Q6PKC3	Thioredoxin domain-containing protein 11 OS=Homo sapiens GN=TXNDC11 PE=1 SV=2 - [TXD11_HUMAN]	2.82036	1.32	1	1	1	1		985	110.459	6.55127
Q5CZC0	Fibrous sheath-interacting protein 2 OS=Homo sapiens GN=FSIP2 PE=2 SV=4 - [FSIP2_HUMAN]	2.80985	0.58	1	3	3	4	1.93417e+07	6907	780.119	6.7124
Q15642	Cdc42-interacting protein 4 OS=Homo sapiens GN=TRIP10 PE=1 SV=3 - [CIP4_HUMAN]	2.80944	3.33	1	1	1	1	40052418	601	68.3102	5.73193
Q9NYJ8	TGF-beta-activated kinase 1 and MAP3K7-binding protein 2 OS=Homo sapiens GN=TAB2 PE=1 SV=1 - [TAB2_HUMAN]	2.7922	2.31	1	1	1	1	1.47078e+07	693	76.4466	8.54346
O15466	Alpha-2,8-sialyltransferase 8E OS=Homo sapiens GN=ST8SIA5 PE=2 SV=2 - [SIA8E_HUMAN]	2.78755	5.05	1	1	1	1	38715342	376	43.8663	9.01221
Q15526	Surfeit locus protein 1 OS=Homo sapiens GN=SURF1 PE=1 SV=1 - [SURF1_HUMAN]	2.77414	5.33	1	1	1	1	104183531	300	33.3104	9.59814
Q96GS4	Uncharacterized protein C17orf59 OS=Homo sapiens GN=C17orf59 PE=1 SV=2 - [CQ059_HUMAN]	2.77153	7	1	1	1	1	25028919	357	37.2036	5.75732
P98171	Rho GTPase-activating protein 4 OS=Homo sapiens GN=ARHGAP4 PE=1 SV=2 - [RHG04_HUMAN]	2.76813	3.28	1	1	1	1	1.04132e+07	946	104.96	6.34131
Q9UHF7	Zinc finger transcription factor Trps1 OS=Homo sapiens GN=TRPS1 PE=1 SV=2 - [TRPS1_HUMAN]	2.75557	1.09	1	1	1	1		1281	141.432	7.57666
Q96BQ5	Coiled-coil domain-containing protein 127 OS=Homo sapiens GN=CCDC127 PE=1 SV=1 - [CC127_HUMAN]	2.75181	5.77	1	1	1	1		260	30.815	9.20264
Q7L4I2	Arginine/serine-rich coiled-coil protein 2 OS=Homo sapiens GN=RSRC2 PE=1 SV=1 - [RSRC2_HUMAN]	2.74057	5.07	1	1	1	1	43581682	434	50.5293	11.3267
Q8N126	Cell adhesion molecule 3 OS=Homo sapiens GN=CADM3 PE=1 SV=1 - [CADM3_HUMAN]	2.73633	4.77	1	1	1	1	80450331	398	43.2727	6.0874
P02671	Fibrinogen alpha chain OS=Homo sapiens GN=FGA PE=1 SV=2 - [FIBA_HUMAN]	2.73231	1.04	1	1	1	1	36909996	866	94.9144	6.01123
Q8TEQ8	GPI ethanolamine phosphate transferase 3 OS=Homo sapiens GN=PIGO PE=1 SV=3 - [PIGO_HUMAN]	2.73045	2.3	1	1	1	2	3.8802e+07	1089	118.623	8.11865
P02458	Collagen alpha-1(II) chain OS=Homo sapiens GN=COL2A1 PE=1 SV=3 - [CO2A1_HUMAN]	2.72289	5.11	1	2	2	2	5.95962e+06	1487	141.699	6.91748
Q8NHZ8	Anaphase-promoting complex subunit CDC26 OS=Homo sapiens GN=CDC26 PE=1 SV=1 - [CDC26_HUMAN]	2.70411	28.24	1	1	1	1		85	9.77103	6.81494
Q9H246	Uncharacterized protein C1orf21 OS=Homo sapiens GN=C1orf21 PE=1 SV=1 - [CA021_HUMAN]	2.67636	11.57	1	1	1	1		121	13.8567	5.22412
P49754	Vacuolar protein sorting-associated protein 41 homolog OS=Homo sapiens GN=VPS41 PE=1 SV=3 - [VPS41_HUMAN]	2.66227	3.98	1	2	2	2	8.31705e+07	854	98.5031	5.84619
Q9Y3C5	RING finger protein 11 OS=Homo sapiens GN=RNF11 PE=1 SV=1 - [RNF11_HUMAN]	2.65028	7.79	1	1	1	1	1.19983e+07	154	17.4323	4.77979
P01920	HLA class II histocompatibility antigen, DQ beta 1 chain OS=Homo sapiens GN=HLA-DQB1 PE=1 SV=2 - [DQB1_HUMAN]	2.63604	4.6	1	1	1	1	2.26376e+06	261	29.9722	7.25439
Q7Z2W9	39S ribosomal protein L21, mitochondrial OS=Homo sapiens GN=MRPL21 PE=1 SV=2 - [RM21_HUMAN]	2.61975	10.24	1	1	1	1		205	22.8003	9.89111
Q53TN4	Cytochrome b reductase 1 OS=Homo sapiens GN=CYBRD1 PE=1 SV=1 - [CYBR1_HUMAN]	2.61893	16.08	1	2	2	2	2.04557e+07	286	31.6207	8.76318
Q92623	Tetratricopeptide repeat protein 9A OS=Homo sapiens GN=TTC9 PE=2 SV=3 - [TTC9A_HUMAN]	2.61693	13.51	1	1	1	1		222	24.3635	8.98291
Q9GZP9	Derlin-2 OS=Homo sapiens GN=DERL2 PE=1 SV=1 - [DERL2_HUMAN]	2.61543	12.55	1	1	1	3	2.13839e+08	239	27.5493	7.28369
Q86TL2	Transmembrane protein 110 OS=Homo sapiens GN=TMEM110 PE=2 SV=1 - [TM110_HUMAN]	2.6093	5.44	1	1	1	1	1107667288	294	33.1654	8.14795
O60825	6-phosphofructo-2-kinase/fructose-2,6-bisphosphatase 2 OS=Homo sapiens GN=PFKFB2 PE=1 SV=2 - [F262_HUMAN]	2.60686	3.17	1	1	1	1	50188853	505	58.4397	8.38232
Q9H7D0	Dedicator of cytokinesis protein 5 OS=Homo sapiens GN=DOCK5 PE=1 SV=3 - [DOCK5_HUMAN]	2.59309	0.53	1	1	1	1	5.00038e+07	1870	215.172	7.95752
Q8NFY4	Semaphorin-6D OS=Homo sapiens GN=SEMA6D PE=2 SV=1 - [SEM6D_HUMAN]	2.58279	1.58	1	1	1	1		1073	119.796	8.51416
Q6ZUV0	Putative cytosolic acyl coenzyme A thioester hydrolase-like OS=Homo sapiens GN=ACOT7L PE=5 SV=1 - [BACHL_HUMAN]	2.58074	4.76	1	1	1	1	30650703	252	28.1461	7.15186
Q9UL45	Biogenesis of lysosome-related organelles complex 1 subunit 6 OS=Homo sapiens GN=BLOC1S6 PE=1 SV=1 - [BL1S6_HUMAN]	2.58024	11.05	1	1	1	1	2.7203e+07	172	19.7313	6.40479
P04259	Keratin, type II cytoskeletal 6B OS=Homo sapiens GN=KRT6B PE=1 SV=5 - [K2C6B_HUMAN]	2.57817	3.9	8	2	2	2	3.43022e+07	564	60.0303	8.00146
Q5T9S5	Coiled-coil domain-containing protein 18 OS=Homo sapiens GN=CCDC18 PE=2 SV=1 - [CCD18_HUMAN]	2.56761	0.89	1	1	1	1		1454	168.857	5.65576
O15427	Monocarboxylate transporter 4 OS=Homo sapiens GN=SLC16A3 PE=1 SV=1 - [MOT4_HUMAN]	2.55414	6.24	1	1	1	1	377084358	465	49.4369	7.95752
Q16854	Deoxyguanosine kinase, mitochondrial OS=Homo sapiens GN=DGUOK PE=1 SV=2 - [DGUOK_HUMAN]	2.53044	9.03	1	1	1	2	131684068	277	32.0356	8.66064
Q11201	CMP-N-acetylneuraminate-beta-galactosamide-alpha-2,3-sialyltransferase 1 OS=Homo sapiens GN=ST3GAL1 PE=2 SV=1 - [SIA4A_HUMAN]	2.52083	3.82	1	1	1	1	10431282	340	39.0501	9.08545
Q8TDH9	Biogenesis of lysosome-related organelles complex 1 subunit 5 OS=Homo sapiens GN=BLOC1S5 PE=1 SV=1 - [BL1S5_HUMAN]	2.51815	7.49	1	1	1	1	1.4832e+07	187	21.5958	7.59131
Q75N03	E3 ubiquitin-protein ligase Hakai OS=Homo sapiens GN=CBLL1 PE=1 SV=1 - [HAKAI_HUMAN]	2.51382	4.07	1	1	1	1	31557095	491	54.484	8.29443
Q8IX18	Probable ATP-dependent RNA helicase DHX40 OS=Homo sapiens GN=DHX40 PE=1 SV=2 - [DHX40_HUMAN]	2.50423	1.67	1	1	1	1	4.19212e+07	779	88.5038	8.646
Q7Z6K5	Arpin OS=Homo sapiens GN=ARPIN PE=1 SV=1 - [ARPIN_HUMAN]	2.50226	17.7	1	2	2	4	82319781	226	24.9275	5.8335
P20036	HLA class II histocompatibility antigen, DP alpha 1 chain OS=Homo sapiens GN=HLA-DPA1 PE=1 SV=1 - [DPA1_HUMAN]	2.49548	4.62	1	1	1	1	96821196	260	29.3619	5.21143
Q15047	Histone-lysine N-methyltransferase SETDB1 OS=Homo sapiens GN=SETDB1 PE=1 SV=1 - [SETB1_HUMAN]	2.48414	0.93	1	1	1	2	1.8245e+07	1291	143.066	6.02393
Q5QP82	DDB1- and CUL4-associated factor 10 OS=Homo sapiens GN=DCAF10 PE=1 SV=1 - [DCA10_HUMAN]	2.48062	2.33	1	1	1	1	7256129	559	60.5439	7.50342
Q8TF61	F-box only protein 41 OS=Homo sapiens GN=FBXO41 PE=2 SV=5 - [FBX41_HUMAN]	2.47503	3.09	1	1	1	1	1.64694e+07	875	94.4374	8.23584
Q96PE3	Type I inositol 3,4-bisphosphate 4-phosphatase OS=Homo sapiens GN=INPP4A PE=1 SV=1 - [INP4A_HUMAN]	2.46452	1.64	1	1	1	1		977	109.885	6.96143
Q9BY11	Protein kinase C and casein kinase substrate in neurons protein 1 OS=Homo sapiens GN=PACSIN1 PE=1 SV=1 - [PACN1_HUMAN]	2.42791	4.95	1	1	1	1		444	50.9338	5.23682
Q13401	Putative postmeiotic segregation increased 2-like protein 3 OS=Homo sapiens GN=PMS2P3 PE=5 SV=2 - [PM2P3_HUMAN]	2.41116	10.12	4	1	1	1	1.5771e+07	168	18.704	4.62744
Q9NP08	Homeobox protein HMX1 OS=Homo sapiens GN=HMX1 PE=2 SV=2 - [HMX1_HUMAN]	2.4103	8.91	1	1	1	1		348	36.1335	6.65381
Q9NVT9	Armadillo repeat-containing protein 1 OS=Homo sapiens GN=ARMC1 PE=1 SV=1 - [ARMC1_HUMAN]	2.40115	14.54	1	2	2	2	38548222	282	31.2608	5.74463
P51687	Sulfite oxidase, mitochondrial OS=Homo sapiens GN=SUOX PE=1 SV=2 - [SUOX_HUMAN]	2.39241	2.39	1	1	1	1		545	60.2454	6.11279
Q9H159	Cadherin-19 OS=Homo sapiens GN=CDH19 PE=2 SV=1 - [CAD19_HUMAN]	2.37592	1.3	1	1	1	1	5.27919e+07	772	86.9482	4.729
Q5JS54	Proteasome assembly chaperone 4 OS=Homo sapiens GN=PSMG4 PE=2 SV=2 - [PSMG4_HUMAN]	2.36297	20.33	1	1	1	1	6.07011e+07	123	13.766	6.52197
Q9BPX6	Calcium uptake protein 1, mitochondrial OS=Homo sapiens GN=MICU1 PE=1 SV=1 - [MICU1_HUMAN]	2.35261	2.1	1	1	1	1		476	54.3165	8.41162
Q92845	Kinesin-associated protein 3 OS=Homo sapiens GN=KIFAP3 PE=1 SV=2 - [KIFA3_HUMAN]	2.33555	1.64	1	1	1	1		792	91.1465	5.08447
Q9Y4K0	Lysyl oxidase homolog 2 OS=Homo sapiens GN=LOXL2 PE=1 SV=1 - [LOXL2_HUMAN]	2.33338	1.42	1	1	1	1	1.5801e+08	774	86.6683	6.37939
Q8NBK3	Sulfatase-modifying factor 1 OS=Homo sapiens GN=SUMF1 PE=1 SV=3 - [SUMF1_HUMAN]	2.30364	5.08	1	1	1	1	1.08445e+08	374	40.5305	6.65381
Q8IWV2	Contactin-4 OS=Homo sapiens GN=CNTN4 PE=1 SV=1 - [CNTN4_HUMAN]	2.29514	1.27	2	1	1	1	1.57172e+07	1026	113.383	7.47412
Q5SRD3	Arf-GAP with GTPase, ANK repeat and PH domain-containing protein 8 OS=Homo sapiens GN=AGAP8 PE=2 SV=1 - [AGAP8_HUMAN]	2.2838	2.41	2	1	1	1	2.62652e+07	663	73.022	6.78564
Q7Z449	Cytochrome P450 2U1 OS=Homo sapiens GN=CYP2U1 PE=1 SV=1 - [CP2U1_HUMAN]	2.26135	4.23	1	1	1	1		544	61.9473	8.39697
P49137	MAP kinase-activated protein kinase 2 OS=Homo sapiens GN=MAPKAPK2 PE=1 SV=1 - [MAPK2_HUMAN]	2.24594	3	1	1	1	1		400	45.5385	8.67529
Q96MX6	WD repeat-containing protein 92 OS=Homo sapiens GN=WDR92 PE=1 SV=1 - [WDR92_HUMAN]	2.24004	7.56	1	1	1	1	6.1895e+07	357	39.7152	8.08936
Q96RD7	Pannexin-1 OS=Homo sapiens GN=PANX1 PE=1 SV=4 - [PANX1_HUMAN]	2.23261	5.16	1	1	1	1	16093069	426	48.019	6.01123
O15131	Importin subunit alpha-6 OS=Homo sapiens GN=KPNA5 PE=1 SV=2 - [IMA6_HUMAN]	2.23214	5.6	3	2	2	2	3.14925e+07	536	60.3109	5.16064
Q4AC99	Probable inactive 1-aminocyclopropane-1-carboxylate synthase-like protein 2 OS=Homo sapiens GN=ACCSL PE=2 SV=3 - [1A1L2_HUMAN]	2.22599	4.05	1	1	1	1		568	65.207	6.49365
O14896	Interferon regulatory factor 6 OS=Homo sapiens GN=IRF6 PE=1 SV=1 - [IRF6_HUMAN]	2.22114	5.57	1	1	1	1	1402096285	467	53.0956	5.32568
O75506	Heat shock factor-binding protein 1 OS=Homo sapiens GN=HSBP1 PE=1 SV=1 - [HSBP1_HUMAN]	2.22004	32.89	1	1	1	1	6.2865e+07	76	8.53818	4.36084
O15111	Inhibitor of nuclear factor kappa-B kinase subunit alpha OS=Homo sapiens GN=CHUK PE=1 SV=2 - [IKKA_HUMAN]	2.21693	1.74	1	1	1	1	7.21789e+06	745	84.585	6.72705
P17600	Synapsin-1 OS=Homo sapiens GN=SYN1 PE=1 SV=3 - [SYN1_HUMAN]	2.19539	3.97	1	1	1	1		705	74.0656	9.83252
P35442	Thrombospondin-2 OS=Homo sapiens GN=THBS2 PE=1 SV=2 - [TSP2_HUMAN]	2.19373	0.94	1	1	1	1		1172	129.908	4.83057
Q9BV79	Trans-2-enoyl-CoA reductase, mitochondrial OS=Homo sapiens GN=MECR PE=1 SV=2 - [MECR_HUMAN]	2.19251	3.22	1	1	1	1	1.82302e+07	373	40.436	8.76318
Q9ULI3	Protein HEG homolog 1 OS=Homo sapiens GN=HEG1 PE=1 SV=3 - [HEG1_HUMAN]	2.1914	1.59	1	1	1	1		1381	147.369	6.17627
Q9P273	Teneurin-3 OS=Homo sapiens GN=TENM3 PE=2 SV=3 - [TEN3_HUMAN]	2.18945	1.78	1	2	2	2	2.46729e+08	2699	300.76	6.41748
O95684	FGFR1 oncogene partner OS=Homo sapiens GN=FGFR1OP PE=1 SV=1 - [FR1OP_HUMAN]	2.17596	2.76	1	1	1	1	2.34194e+07	399	43.0389	4.80518
P78363	Retinal-specific ATP-binding cassette transporter OS=Homo sapiens GN=ABCA4 PE=1 SV=3 - [ABCA4_HUMAN]	2.17214	0.57	1	1	1	1		2273	255.78	6.29053
Q14188	Transcription factor Dp-2 OS=Homo sapiens GN=TFDP2 PE=1 SV=2 - [TFDP2_HUMAN]	2.17204	4.04	1	1	1	1	79684237	446	49.2058	6.56592
Q8NFA0	Ubiquitin carboxyl-terminal hydrolase 32 OS=Homo sapiens GN=USP32 PE=1 SV=1 - [UBP32_HUMAN]	2.17035	0.75	1	1	1	1	1.09401e+07	1604	181.54	6.44287
P04066	Tissue alpha-L-fucosidase OS=Homo sapiens GN=FUCA1 PE=1 SV=4 - [FUCO_HUMAN]	2.16539	2.36	1	1	1	1	108205661	466	53.6547	6.84424
Q9HAD4	WD repeat-containing protein 41 OS=Homo sapiens GN=WDR41 PE=2 SV=3 - [WDR41_HUMAN]	2.16289	2.4	1	1	1	1		459	51.6954	5.43994
O15040	Tectonin beta-propeller repeat-containing protein 2 OS=Homo sapiens GN=TECPR2 PE=1 SV=4 - [TCPR2_HUMAN]	2.16164	1.06	1	1	1	1		1411	153.751	5.5542
Q9Y237	Peptidyl-prolyl cis-trans isomerase NIMA-interacting 4 OS=Homo sapiens GN=PIN4 PE=1 SV=1 - [PIN4_HUMAN]	2.15743	22.9	1	1	1	1	114234920	131	13.801	9.77393
Q8NC44	Protein FAM134A OS=Homo sapiens GN=FAM134A PE=1 SV=3 - [F134A_HUMAN]	2.15722	4.6	1	1	1	1	64925538	543	57.7941	4.44971
Q9BTV5	Fibronectin type III and SPRY domain-containing protein 1 OS=Homo sapiens GN=FSD1 PE=1 SV=1 - [FSD1_HUMAN]	2.15612	4.03	1	1	1	1	36897030	496	55.7842	6.99072
Q9Y4Y9	U6 snRNA-associated Sm-like protein LSm5 OS=Homo sapiens GN=LSM5 PE=1 SV=3 - [LSM5_HUMAN]	2.1486	6.59	1	1	1	1	78841168	91	9.93113	4.53857
O95835	Serine/threonine-protein kinase LATS1 OS=Homo sapiens GN=LATS1 PE=1 SV=1 - [LATS1_HUMAN]	2.14393	4.42	1	2	2	2	5.59441e+07	1130	126.79	8.70459
Q9UPW8	Protein unc-13 homolog A OS=Homo sapiens GN=UNC13A PE=2 SV=4 - [UN13A_HUMAN]	2.14133	1.94	2	2	2	2	2.22635e+07	1703	192.892	5.35107
Q9UK55	Protein Z-dependent protease inhibitor OS=Homo sapiens GN=SERPINA10 PE=1 SV=1 - [ZPI_HUMAN]	2.14082	7.21	1	1	1	1		444	50.6742	8.26514
P28330	Long-chain specific acyl-CoA dehydrogenase, mitochondrial OS=Homo sapiens GN=ACADL PE=2 SV=2 - [ACADL_HUMAN]	2.13926	3.02	1	1	1	1	213209148	430	47.6253	7.79639
Q9NXC5	WD repeat-containing protein mio OS=Homo sapiens GN=MIOS PE=1 SV=2 - [MIO_HUMAN]	2.11184	1.37	1	1	1	1		875	98.5209	6.72705
P42694	Probable helicase with zinc finger domain OS=Homo sapiens GN=HELZ PE=1 SV=2 - [HELZ_HUMAN]	2.10212	0.72	1	1	1	1	3981229	1942	218.833	7.41553
Q9BXL5	Hemogen OS=Homo sapiens GN=HEMGN PE=1 SV=1 - [HEMGN_HUMAN]	2.0784	2.89	1	1	1	1		484	55.3067	4.86865
Q8N594	MPN domain-containing protein OS=Homo sapiens GN=MPND PE=1 SV=1 - [MPND_HUMAN]	2.07661	1.91	1	1	1	1		471	50.6303	5.71924
Q6STE5	SWI/SNF-related matrix-associated actin-dependent regulator of chromatin subfamily D member 3 OS=Homo sapiens GN=SMARCD3 PE=1 SV=1 - [SMRD3_HUMAN]	2.0698	3.52	3	1	1	1	1.14796e+08	483	54.9814	9.34912
Q86YC2	Partner and localizer of BRCA2 OS=Homo sapiens GN=PALB2 PE=1 SV=1 - [PALB2_HUMAN]	2.06941	1.18	1	1	1	1		1186	131.213	6.44287
P50479	PDZ and LIM domain protein 4 OS=Homo sapiens GN=PDLIM4 PE=1 SV=2 - [PDLI4_HUMAN]	2.06373	9.39	1	1	1	1	1.03014e+08	330	35.3757	7.91357
Q8NFW8	N-acylneuraminate cytidylyltransferase OS=Homo sapiens GN=CMAS PE=1 SV=2 - [NEUA_HUMAN]	2.05599	2.76	1	1	1	2	24046692	434	48.3487	7.92822
Q8TEL6	Short transient receptor potential channel 4-associated protein OS=Homo sapiens GN=TRPC4AP PE=1 SV=2 - [TP4AP_HUMAN]	2.03392	3.51	1	1	1	1	3.35937e+07	797	90.7939	7.60596
Q9NX20	39S ribosomal protein L16, mitochondrial OS=Homo sapiens GN=MRPL16 PE=1 SV=1 - [RM16_HUMAN]	2.02526	11.55	1	2	2	3	7.07359e+07	251	28.431	10.1255
Q13889	General transcription factor IIH subunit 3 OS=Homo sapiens GN=GTF2H3 PE=1 SV=2 - [TF2H3_HUMAN]	2.0192	4.55	1	1	1	1	1.18996e+07	308	34.3556	7.02002
Q9P246	Stromal interaction molecule 2 OS=Homo sapiens GN=STIM2 PE=1 SV=2 - [STIM2_HUMAN]	2.01401	2.68	1	1	1	1		746	83.9182	6.75635
Q15652	Probable JmjC domain-containing histone demethylation protein 2C OS=Homo sapiens GN=JMJD1C PE=1 SV=2 - [JHD2C_HUMAN]	2.01384	0.67	1	1	1	1		2540	284.349	7.86963
Q86VI3	Ras GTPase-activating-like protein IQGAP3 OS=Homo sapiens GN=IQGAP3 PE=1 SV=2 - [IQGA3_HUMAN]	2.00432	1.04	1	1	1	1	22356933	1631	184.584	7.6499
O00220	Tumor necrosis factor receptor superfamily member 10A OS=Homo sapiens GN=TNFRSF10A PE=1 SV=3 - [TR10A_HUMAN]	2.00329	4.27	1	1	1	1		468	50.0567	7.03467
Q9NQ33	Achaete-scute homolog 3 OS=Homo sapiens GN=ASCL3 PE=2 SV=2 - [ASCL3_HUMAN]	1.99159	12.22	1	1	1	2	6.73729e+07	180	20.7834	8.54346
Q9UBY8	Protein CLN8 OS=Homo sapiens GN=CLN8 PE=1 SV=3 - [CLN8_HUMAN]	1.98572	6.29	1	1	1	1	19908605	286	32.7657	8.20654
P62312	U6 snRNA-associated Sm-like protein LSm6 OS=Homo sapiens GN=LSM6 PE=1 SV=1 - [LSM6_HUMAN]	1.96143	13.75	1	1	1	1	1.73175e+07	80	9.12177	9.5835
A3KN83	Protein strawberry notch homolog 1 OS=Homo sapiens GN=SBNO1 PE=1 SV=1 - [SBNO1_HUMAN]	1.95771	3.59	1	3	3	3	1.21143e+08	1393	154.216	7.88428
Q6ULP2	Aftiphilin OS=Homo sapiens GN=AFTPH PE=1 SV=2 - [AFTIN_HUMAN]	1.93856	1.28	1	1	1	1		937	102.137	4.53857
Q9H7C4	Syncoilin OS=Homo sapiens GN=SYNC PE=1 SV=3 - [SYNCI_HUMAN]	1.92655	2.7	1	1	1	1	35395079	482	55.2656	4.61475
Q9UBD9	Cardiotrophin-like cytokine factor 1 OS=Homo sapiens GN=CLCF1 PE=1 SV=1 - [CLCF1_HUMAN]	1.91657	4.89	1	1	1	1		225	25.1599	8.45557
P49335	POU domain, class 3, transcription factor 4 OS=Homo sapiens GN=POU3F4 PE=1 SV=2 - [PO3F4_HUMAN]	1.90616	2.22	3	1	1	1	6.5895e+06	361	39.4027	7.51807
Q9Y5J9	Mitochondrial import inner membrane translocase subunit Tim8 B OS=Homo sapiens GN=TIMM8B PE=1 SV=1 - [TIM8B_HUMAN]	1.9057	13.25	1	1	1	1	264493889	83	9.33754	5.12256
A4QPB2	Low-density lipoprotein receptor-related protein 5-like protein OS=Homo sapiens GN=LRP5L PE=2 SV=2 - [LRP5L_HUMAN]	1.89966	6.35	1	1	1	1		252	28.4654	6.37939
Q8WXC6	Myeloma-overexpressed gene 2 protein OS=Homo sapiens GN=MYEOV2 PE=2 SV=3 - [MYOV2_HUMAN]	1.89074	35.09	1	1	1	1	43238952	57	6.20676	3.82764
Q8IUH3	RNA-binding protein 45 OS=Homo sapiens GN=RBM45 PE=2 SV=1 - [RBM45_HUMAN]	1.87801	2.94	1	1	1	1	22427449	476	53.4688	7.1665
Q99611	Selenide, water dikinase 2 OS=Homo sapiens GN=SEPHS2 PE=1 SV=3 - [SPS2_HUMAN]	1.84902	3.35	1	1	1	1	85155670	448	47.2757	5.88428
Q5JUX0	Spindlin-3 OS=Homo sapiens GN=SPIN3 PE=1 SV=1 - [SPIN3_HUMAN]	1.84808	6.59	2	1	1	2	1.5081e+08	258	29.1887	6.80029
Q0ZGT2	Nexilin OS=Homo sapiens GN=NEXN PE=1 SV=1 - [NEXN_HUMAN]	1.84479	2.67	1	1	1	1	33800191	675	80.6087	5.32568
P03905	NADH-ubiquinone oxidoreductase chain 4 OS=Homo sapiens GN=MT-ND4 PE=1 SV=1 - [NU4M_HUMAN]	1.8355	1.96	1	1	1	1	9.09424e+06	459	51.5466	9.34912
O43916	Carbohydrate sulfotransferase 1 OS=Homo sapiens GN=CHST1 PE=1 SV=1 - [CHST1_HUMAN]	1.83204	2.19	1	1	1	1	25572500	411	46.6852	8.96826
Q8NCF5	NFATC2-interacting protein OS=Homo sapiens GN=NFATC2IP PE=1 SV=1 - [NF2IP_HUMAN]	1.8308	4.06	1	1	1	1		419	45.7888	6.59521
Q5ST30	Valine--tRNA ligase, mitochondrial OS=Homo sapiens GN=VARS2 PE=1 SV=2 - [SYVM_HUMAN]	1.82753	1.22	1	1	1	1	3.34584e+06	1063	118.415	7.02002
Q13015	Protein AF1q OS=Homo sapiens GN=MLLT11 PE=1 SV=1 - [AF1Q_HUMAN]	1.80029	15.56	1	1	1	1	16012062	90	10.0549	4.53857
P61927	60S ribosomal protein L37 OS=Homo sapiens GN=RPL37 PE=1 SV=2 - [RL37_HUMAN]	1.78935	6.19	1	1	1	1	47550670	97	11.0709	11.7368
P13591	Neural cell adhesion molecule 1 OS=Homo sapiens GN=NCAM1 PE=1 SV=3 - [NCAM1_HUMAN]	1.77313	8.28	1	3	3	3	3.75403e+07	858	94.5152	4.86865
Q8NFD5	AT-rich interactive domain-containing protein 1B OS=Homo sapiens GN=ARID1B PE=1 SV=2 - [ARI1B_HUMAN]	1.76112	0.85	1	1	1	1	20091943	2236	235.974	6.72705
Q15283	Ras GTPase-activating protein 2 OS=Homo sapiens GN=RASA2 PE=1 SV=3 - [RASA2_HUMAN]	1.75573	1.18	1	1	1	2	378115676	850	96.5529	7.1958
A4D1S5	Ras-related protein Rab-19 OS=Homo sapiens GN=RAB19 PE=2 SV=2 - [RAB19_HUMAN]	1.74363	6.45	1	1	1	1	1.62379e+07	217	24.3843	6.52197
P48200	Iron-responsive element-binding protein 2 OS=Homo sapiens GN=IREB2 PE=1 SV=3 - [IREB2_HUMAN]	1.74157	1.77	1	1	1	1	3.44566e+07	963	104.978	7.04932
P11277	Spectrin beta chain, erythrocytic OS=Homo sapiens GN=SPTB PE=1 SV=5 - [SPTB1_HUMAN]	1.73431	0.7	1	1	2	2	32248129	2137	246.316	5.2749
Q9P2D7	Dynein heavy chain 1, axonemal OS=Homo sapiens GN=DNAH1 PE=2 SV=4 - [DYH1_HUMAN]	1.71683	0.21	1	1	1	2	17110340	4330	493.637	5.93506
P29374	AT-rich interactive domain-containing protein 4A OS=Homo sapiens GN=ARID4A PE=1 SV=3 - [ARI4A_HUMAN]	1.71332	1.35	1	1	1	1		1257	142.664	5.09717
Q8TD57	Dynein heavy chain 3, axonemal OS=Homo sapiens GN=DNAH3 PE=2 SV=1 - [DYH3_HUMAN]	1.7049	0.27	1	1	1	1	1.21752e+08	4116	470.468	6.43018
P27701	CD82 antigen OS=Homo sapiens GN=CD82 PE=1 SV=1 - [CD82_HUMAN]	1.69562	5.99	1	1	1	1		267	29.6058	5.23682
Q8N2F6	Armadillo repeat-containing protein 10 OS=Homo sapiens GN=ARMC10 PE=1 SV=1 - [ARM10_HUMAN]	1.67001	4.66	1	1	1	2	88257908	343	37.5166	6.60986
O43561	Linker for activation of T-cells family member 1 OS=Homo sapiens GN=LAT PE=1 SV=1 - [LAT_HUMAN]	1.66968	5.73	1	1	1	3	1.22546e+07	262	27.9124	4.38623
P16234	Platelet-derived growth factor receptor alpha OS=Homo sapiens GN=PDGFRA PE=1 SV=1 - [PGFRA_HUMAN]	1.66668	1.01	1	1	1	1	14862332	1089	122.592	5.17334
Q8N8E3	Centrosomal protein of 112 kDa OS=Homo sapiens GN=CEP112 PE=1 SV=2 - [CE112_HUMAN]	1.64529	1.47	1	1	1	1		955	112.679	6.68311
Q9UK96	F-box only protein 10 OS=Homo sapiens GN=FBXO10 PE=1 SV=3 - [FBX10_HUMAN]	1.62715	1.78	1	1	1	1	35891692	956	105.129	8.1333
Q9NW64	Pre-mRNA-splicing factor RBM22 OS=Homo sapiens GN=RBM22 PE=1 SV=1 - [RBM22_HUMAN]	1.61704	2.38	1	1	1	1	101553590	420	46.8654	8.54346
Q93073	Selenocysteine insertion sequence-binding protein 2-like OS=Homo sapiens GN=SECISBP2L PE=1 SV=3 - [SBP2L_HUMAN]	1.61512	1.63	1	1	1	1		1101	121.7	6.03662
Q0VDG4	Secernin-3 OS=Homo sapiens GN=SCRN3 PE=1 SV=1 - [SCRN3_HUMAN]	1.61418	2.59	1	1	1	1	31752843	424	48.5132	5.5542
Q0D2K0	Magnesium transporter NIPA4 OS=Homo sapiens GN=NIPAL4 PE=1 SV=3 - [NIPA4_HUMAN]	1.61401	6.22	1	2	2	2	2.82624e+07	466	50.0253	7.43018
Q8WVH0	Complexin-3 OS=Homo sapiens GN=CPLX3 PE=2 SV=1 - [CPLX3_HUMAN]	1.61337	3.8	1	1	1	3	1.4533e+08	158	17.5456	4.95752
A4D0S4	Laminin subunit beta-4 OS=Homo sapiens GN=LAMB4 PE=2 SV=1 - [LAMB4_HUMAN]	1.61023	1.14	1	2	2	2	70504809	1761	193.413	6.354
Q8WXA8	5-hydroxytryptamine receptor 3C OS=Homo sapiens GN=HTR3C PE=1 SV=2 - [5HT3C_HUMAN]	0	3.8	1	1	1	1	6.89529e+08	447	50.1867	5.88428
Q9Y478	5'-AMP-activated protein kinase subunit beta-1 OS=Homo sapiens GN=PRKAB1 PE=1 SV=4 - [AAKB1_HUMAN]	0	11.11	1	1	1	2		270	30.3633	6.40479
Q8IZY2	ATP-binding cassette sub-family A member 7 OS=Homo sapiens GN=ABCA7 PE=1 SV=3 - [ABCA7_HUMAN]	0	0.84	1	1	1	1		2146	234.201	7.23975
Q8N961	Ankyrin repeat and BTB/POZ domain-containing protein 2 OS=Homo sapiens GN=ABTB2 PE=2 SV=2 - [ABTB2_HUMAN]	0	1.95	1	1	1	1	37986204	1025	113.584	6.29053
Q53FZ2	Acyl-coenzyme A synthetase ACSM3, mitochondrial OS=Homo sapiens GN=ACSM3 PE=1 SV=2 - [ACSM3_HUMAN]	0	1.71	1	1	1	1		586	66.1107	9.0415
Q9H013	Disintegrin and metalloproteinase domain-containing protein 19 OS=Homo sapiens GN=ADAM19 PE=1 SV=3 - [ADA19_HUMAN]	0	1.78	1	1	1	1	7.56603e+07	955	104.928	8.35303
P08913	Alpha-2A adrenergic receptor OS=Homo sapiens GN=ADRA2A PE=1 SV=3 - [ADA2A_HUMAN]	0	2	1	1	1	1		450	48.9257	9.74463
Q9BZ11	Disintegrin and metalloproteinase domain-containing protein 33 OS=Homo sapiens GN=ADAM33 PE=1 SV=2 - [ADA33_HUMAN]	0	2.83	1	1	1	1	429697518	813	87.6814	6.97607
Q08828	Adenylate cyclase type 1 OS=Homo sapiens GN=ADCY1 PE=1 SV=2 - [ADCY1_HUMAN]	0	1.7	1	1	1	1	44790320	1119	123.36	8.42627
Q8N4X5	Actin filament-associated protein 1-like 2 OS=Homo sapiens GN=AFAP1L2 PE=1 SV=1 - [AF1L2_HUMAN]	0	2.69	1	1	1	1	2.12795e+07	818	91.2431	5.31299
Q9HCK5	Protein argonaute-4 OS=Homo sapiens GN=AGO4 PE=1 SV=2 - [AGO4_HUMAN]	0	1.97	1	1	1	1	3.22536e+07	861	97.0346	9.05615
Q5TCS8	Adenylate kinase 9 OS=Homo sapiens GN=AK9 PE=1 SV=2 - [KAD9_HUMAN]	0	1.05	1	1	1	1	1.81432e+07	1911	221.273	5.0083
Q7Z591	AT-hook-containing transcription factor OS=Homo sapiens GN=AKNA PE=1 SV=2 - [AKNA_HUMAN]	0	1.18	1	1	1	1	36450167	1439	155.044	6.31592
Q8N8R7	ARL14 effector protein OS=Homo sapiens GN=ARL14EP PE=1 SV=1 - [AL14E_HUMAN]	0	14.23	1	1	1	1	8.95087e+06	260	29.3184	8.07471
P05091	Aldehyde dehydrogenase, mitochondrial OS=Homo sapiens GN=ALDH2 PE=1 SV=2 - [ALDH2_HUMAN]	0	7.16	1	1	1	1		517	56.3456	7.04932
P05062	Fructose-bisphosphate aldolase B OS=Homo sapiens GN=ALDOB PE=1 SV=2 - [ALDOB_HUMAN]	0	4.12	1	1	1	1		364	39.4481	7.86963
Q9NP70	Ameloblastin OS=Homo sapiens GN=AMBN PE=2 SV=1 - [AMBN_HUMAN]	0	5.15	1	1	1	1		447	48.2516	4.91943
Q8N7J2	APC membrane recruitment protein 2 OS=Homo sapiens GN=AMER2 PE=1 SV=3 - [AMER2_HUMAN]	0	1.79	1	1	1	1	256531016	671	69.4647	6.99072
Q9BXX3	Ankyrin repeat domain-containing protein 30A OS=Homo sapiens GN=ANKRD30A PE=1 SV=3 - [AN30A_HUMAN]	0	1.07	1	1	1	1	1.37219e+07	1397	158.735	6.48096
Q5VTE6	Protein angel homolog 2 OS=Homo sapiens GN=ANGEL2 PE=1 SV=1 - [ANGE2_HUMAN]	0	5.51	1	1	1	1	49260772	544	62.2991	7.81104
Q7Z5J8	Ankyrin and armadillo repeat-containing protein OS=Homo sapiens GN=ANKAR PE=2 SV=3 - [ANKAR_HUMAN]	0	2.86	1	1	1	1	32457290	1434	161.922	8.104
Q5XXA6	Anoctamin-1 OS=Homo sapiens GN=ANO1 PE=1 SV=1 - [ANO1_HUMAN]	0	3.65	1	1	1	1		986	114.005	8.54346
Q8TF21	Ankyrin repeat domain-containing protein 24 OS=Homo sapiens GN=ANKRD24 PE=2 SV=2 - [ANR24_HUMAN]	0	1.4	1	1	1	1		1146	124.111	5.0083
Q96NW4	Ankyrin repeat domain-containing protein 27 OS=Homo sapiens GN=ANKRD27 PE=1 SV=2 - [ANR27_HUMAN]	0	1.71	1	1	1	1	6.14057e+07	1050	116.91	6.87354
O00213	Amyloid beta A4 precursor protein-binding family B member 1 OS=Homo sapiens GN=APBB1 PE=1 SV=2 - [APBB1_HUMAN]	0	5.77	1	1	1	1		710	77.1959	5.05908
Q96DE5	Anaphase-promoting complex subunit 16 OS=Homo sapiens GN=ANAPC16 PE=1 SV=1 - [APC16_HUMAN]	0	18.18	1	1	1	1		110	11.6597	4.97021
Q8IWT0	Protein archease OS=Homo sapiens GN=ZBTB8OS PE=1 SV=2 - [ARCH_HUMAN]	0	5.99	1	1	1	1	82543580	167	19.4784	4.48779
Q9NR80	Rho guanine nucleotide exchange factor 4 OS=Homo sapiens GN=ARHGEF4 PE=1 SV=3 - [ARHG4_HUMAN]	0	2.03	1	1	1	1	58550045	690	79.0166	7.00537
Q96PE2	Rho guanine nucleotide exchange factor 17 OS=Homo sapiens GN=ARHGEF17 PE=1 SV=1 - [ARHGH_HUMAN]	0	0.82	1	1	1	1		2063	221.535	6.29053
Q5SW96	Low density lipoprotein receptor adapter protein 1 OS=Homo sapiens GN=LDLRAP1 PE=1 SV=3 - [ARH_HUMAN]	0	7.79	1	1	1	1		308	33.8642	6.69775
Q9C0K3	Actin-related protein 3C OS=Homo sapiens GN=ACTR3C PE=2 SV=1 - [ARP3C_HUMAN]	0	14.29	2	1	1	2	19103879	210	23.6971	5.57959
Q9GZN1	Actin-related protein 6 OS=Homo sapiens GN=ACTR6 PE=1 SV=1 - [ARP6_HUMAN]	0	10.35	1	1	1	1	20283391	396	45.7808	5.03369
Q9ULH1	Arf-GAP with SH3 domain, ANK repeat and PH domain-containing protein 1 OS=Homo sapiens GN=ASAP1 PE=1 SV=4 - [ASAP1_HUMAN]	0	1.59	1	1	1	1	26746611	1129	125.42	7.31299
Q8WXK1	Ankyrin repeat and SOCS box protein 15 OS=Homo sapiens GN=ASB15 PE=2 SV=3 - [ASB15_HUMAN]	0	6.46	1	1	1	1		588	65.7565	5.8335
Q4VNC0	Probable cation-transporting ATPase 13A5 OS=Homo sapiens GN=ATP13A5 PE=2 SV=1 - [AT135_HUMAN]	0	1.15	1	1	1	1	28599113	1218	137.238	7.89893
Q96QE3	ATPase family AAA domain-containing protein 5 OS=Homo sapiens GN=ATAD5 PE=1 SV=4 - [ATAD5_HUMAN]	0	1.46	1	1	1	1		1844	207.441	9.18799
P18846	Cyclic AMP-dependent transcription factor ATF-1 OS=Homo sapiens GN=ATF1 PE=1 SV=2 - [ATF1_HUMAN]	0	2.58	1	1	1	3	1.12339e+07	271	29.2147	8.36768
Q99941	Cyclic AMP-dependent transcription factor ATF-6 beta OS=Homo sapiens GN=ATF6B PE=1 SV=2 - [ATF6B_HUMAN]	0	4.41	1	1	1	1		703	76.6613	6.26514
O75143	Autophagy-related protein 13 OS=Homo sapiens GN=ATG13 PE=1 SV=1 - [ATG13_HUMAN]	0	3.09	1	1	1	1		517	56.5361	5.12256
P35670	Copper-transporting ATPase 2 OS=Homo sapiens GN=ATP7B PE=1 SV=4 - [ATP7B_HUMAN]	0	1.71	1	1	1	1	27944869	1465	157.162	6.69775
Q8WXE1	ATR-interacting protein OS=Homo sapiens GN=ATRIP PE=1 SV=1 - [ATRIP_HUMAN]	0	3.16	1	1	1	1	82750063	791	85.7835	6.31592
Q8TE58	A disintegrin and metalloproteinase with thrombospondin motifs 15 OS=Homo sapiens GN=ADAMTS15 PE=2 SV=1 - [ATS15_HUMAN]	0	2.95	1	1	1	1		950	103.22	8.57275
Q13825	Methylglutaconyl-CoA hydratase, mitochondrial OS=Homo sapiens GN=AUH PE=1 SV=1 - [AUHM_HUMAN]	0	5.9	1	1	1	1	409712251	339	35.5862	9.48096
Q8NBF6	Late secretory pathway protein AVL9 homolog OS=Homo sapiens GN=AVL9 PE=1 SV=1 - [AVL9_HUMAN]	0	3.55	1	1	1	1		648	71.9024	6.21436
O14867	Transcription regulator protein BACH1 OS=Homo sapiens GN=BACH1 PE=1 SV=2 - [BACH1_HUMAN]	0	3.53	1	2	2	2	687560784	736	81.9057	5.04639
Q9BYV9	Transcription regulator protein BACH2 OS=Homo sapiens GN=BACH2 PE=1 SV=1 - [BACH2_HUMAN]	0	2.26	1	1	1	1		841	92.4774	5.09717
Q8NDB2	B-cell scaffold protein with ankyrin repeats OS=Homo sapiens GN=BANK1 PE=1 SV=3 - [BANK1_HUMAN]	0	2.17	1	1	1	1	91467647	785	89.2255	5.40186
Q9UHQ4	B-cell receptor-associated protein 29 OS=Homo sapiens GN=BCAP29 PE=1 SV=2 - [BAP29_HUMAN]	0	6.22	1	1	1	1	25251178	241	28.3022	9.53955
Q8NDZ0	BEN domain-containing protein 2 OS=Homo sapiens GN=BEND2 PE=2 SV=2 - [BEND2_HUMAN]	0	2.75	1	1	1	2	138258354	799	87.8632	5.41455
Q96P09	Baculoviral IAP repeat-containing protein 8 OS=Homo sapiens GN=BIRC8 PE=1 SV=2 - [BIRC8_HUMAN]	0	11.86	1	1	1	1	87878740	236	27.0715	7.31299
P55107	Bone morphogenetic protein 3B OS=Homo sapiens GN=GDF10 PE=2 SV=1 - [BMP3B_HUMAN]	0	6.28	1	1	1	1	310990554	478	53.0884	9.51025
O00238	Bone morphogenetic protein receptor type-1B OS=Homo sapiens GN=BMPR1B PE=1 SV=1 - [BMR1B_HUMAN]	0	6.97	1	1	1	1		502	56.8937	7.66455
Q01954	Zinc finger protein basonuclin-1 OS=Homo sapiens GN=BNC1 PE=1 SV=2 - [BNC1_HUMAN]	0	6.94	1	2	2	2	30864391	994	110.902	7.35693
P15056	Serine/threonine-protein kinase B-raf OS=Homo sapiens GN=BRAF PE=1 SV=4 - [BRAF_HUMAN]	0	1.7	1	1	1	1	33977276	766	84.3836	7.53271
Q06187	Tyrosine-protein kinase BTK OS=Homo sapiens GN=BTK PE=1 SV=3 - [BTK_HUMAN]	0	2.88	1	1	1	1		659	76.2324	7.76709
Q9BXJ5	Complement C1q tumor necrosis factor-related protein 2 OS=Homo sapiens GN=C1QTNF2 PE=2 SV=1 - [C1QT2_HUMAN]	0	4.56	2	1	1	1		285	29.9329	8.86572
Q8N715	Coiled-coil domain-containing protein 185 OS=Homo sapiens GN=CCDC185 PE=2 SV=2 - [CC185_HUMAN]	0	2.09	1	1	1	1		623	72.3044	10.1108
Q8NAE3	Putative uncharacterized protein encoded by LINC01555 OS=Homo sapiens GN=LINC01555 PE=2 SV=1 - [CA180_HUMAN]	0	18.7	1	1	1	1		123	13.1163	6.60986
O95180	Voltage-dependent T-type calcium channel subunit alpha-1H OS=Homo sapiens GN=CACNA1H PE=1 SV=4 - [CAC1H_HUMAN]	0	0.89	1	1	1	1	1.02207e+07	2353	258.997	7.37158
Q13698	Voltage-dependent L-type calcium channel subunit alpha-1S OS=Homo sapiens GN=CACNA1S PE=1 SV=4 - [CAC1S_HUMAN]	0	0.64	1	1	1	1		1873	212.212	6.56592
P55287	Cadherin-11 OS=Homo sapiens GN=CDH11 PE=1 SV=2 - [CAD11_HUMAN]	0	4.52	1	1	1	1		796	87.9108	4.90674
P00915	Carbonic anhydrase 1 OS=Homo sapiens GN=CA1 PE=1 SV=2 - [CAH1_HUMAN]	0	5.36	1	1	1	1	16332982	261	28.8524	7.12256
P22748	Carbonic anhydrase 4 OS=Homo sapiens GN=CA4 PE=1 SV=2 - [CAH4_HUMAN]	0	6.41	1	1	1	1	26409667	312	35.0099	7.82568
P23280	Carbonic anhydrase 6 OS=Homo sapiens GN=CA6 PE=1 SV=3 - [CAH6_HUMAN]	0	2.27	1	1	1	1		308	35.3446	7.02002
Q8TD86	Calmodulin-like protein 6 OS=Homo sapiens GN=CALML6 PE=2 SV=2 - [CALL6_HUMAN]	0	9.39	1	1	1	2	93733298	181	20.6767	4.55127
A6NCI8	Uncharacterized protein C2orf78 OS=Homo sapiens GN=C2orf78 PE=2 SV=3 - [CB078_HUMAN]	0	2.28	1	1	1	1	778258921	922	100.108	9.02686
O95503	Chromobox protein homolog 6 OS=Homo sapiens GN=CBX6 PE=1 SV=1 - [CBX6_HUMAN]	0	4.37	1	1	1	1	51934708	412	43.8713	10.0083
Q8IV32	Coiled-coil domain-containing protein 71 OS=Homo sapiens GN=CCDC71 PE=2 SV=3 - [CCD71_HUMAN]	0	1.5	1	1	1	1	5.01985e+07	467	49.6176	11.7954
Q9BXT2	Voltage-dependent calcium channel gamma-6 subunit OS=Homo sapiens GN=CACNG6 PE=2 SV=1 - [CCG6_HUMAN]	0	2.69	1	1	1	1	44024367	260	28.1108	9.17334
Q9BWV3	Cytidine and dCMP deaminase domain-containing protein 1 OS=Homo sapiens GN=CDADC1 PE=2 SV=1 - [CDAC1_HUMAN]	0	3.5	1	1	1	1	2.18577e+09	514	58.4174	8.06006
O00311	Cell division cycle 7-related protein kinase OS=Homo sapiens GN=CDC7 PE=1 SV=1 - [CDC7_HUMAN]	0	5.23	1	1	1	2	162079235	574	63.8477	8.73389
Q6UWT4	Uncharacterized protein C5orf46 OS=Homo sapiens GN=C5orf46 PE=1 SV=2 - [CE046_HUMAN]	0	8.05	1	1	1	2		87	9.6869	4.88135
Q8N960	Centrosomal protein of 120 kDa OS=Homo sapiens GN=CEP120 PE=1 SV=2 - [CE120_HUMAN]	0	2.13	1	1	1	1	77801386	986	112.57	6.25244
Q9HCU4	Cadherin EGF LAG seven-pass G-type receptor 2 OS=Homo sapiens GN=CELSR2 PE=1 SV=1 - [CELR2_HUMAN]	0	0.79	1	1	1	1	8.46377e+07	2923	317.253	5.31299
Q8IU89	Ceramide synthase 3 OS=Homo sapiens GN=CERS3 PE=1 SV=2 - [CERS3_HUMAN]	0	2.87	1	1	1	1		383	46.2856	7.75244
Q0VF96	Cingulin-like protein 1 OS=Homo sapiens GN=CGNL1 PE=1 SV=2 - [CGNL1_HUMAN]	0	0.69	1	1	1	1		1302	148.989	5.66846
Q99675	Cell growth regulator with RING finger domain protein 1 OS=Homo sapiens GN=CGRRF1 PE=1 SV=1 - [CGRF1_HUMAN]	0	4.82	1	1	1	1	7509322	332	38.2169	5.16064
Q6P6B1	Glutamate-rich protein 5 OS=Homo sapiens GN=ERICH5 PE=2 SV=1 - [ERIC5_HUMAN]	0	6.68	1	1	1	1		374	39.9115	4.48779
Q8NE62	Choline dehydrogenase, mitochondrial OS=Homo sapiens GN=CHDH PE=2 SV=2 - [CHDH_HUMAN]	0	3.54	1	1	1	1		594	65.3171	8.27979
Q9BZP6	Acidic mammalian chitinase OS=Homo sapiens GN=CHIA PE=1 SV=1 - [CHIA_HUMAN]	0	6.09	1	1	1	1		476	52.2373	5.84619
Q13231	Chitotriosidase-1 OS=Homo sapiens GN=CHIT1 PE=1 SV=1 - [CHIT1_HUMAN]	0	4.94	1	1	1	1	1.02338e+07	466	51.6484	6.96143
Q9P2E5	Chondroitin sulfate glucuronyltransferase OS=Homo sapiens GN=CHPF2 PE=2 SV=2 - [CHPF2_HUMAN]	0	3.5	1	1	1	1	149197520	772	85.8942	7.82568
Q5VYM1	Uncharacterized protein C9orf131 OS=Homo sapiens GN=C9orf131 PE=2 SV=3 - [CI131_HUMAN]	0	1.02	1	1	1	1		1079	117.65	7.35693
C9JLR9	Uncharacterized protein C11orf95 OS=Homo sapiens GN=C11orf95 PE=2 SV=1 - [CK095_HUMAN]	0	1.62	1	1	1	1	3.77841e+08	678	73.152	6.16357
Q8WUH6	Transmembrane protein 263 OS=Homo sapiens GN=TMEM263 PE=1 SV=1 - [TM263_HUMAN]	0	12.93	1	1	1	1	1.91289e+08	116	11.7411	9.31982
Q2KHT3	Protein CLEC16A OS=Homo sapiens GN=CLEC16A PE=2 SV=2 - [CL16A_HUMAN]	0	0.76	1	1	1	1	48136400	1053	117.64	5.85889
Q96NY7	Chloride intracellular channel protein 6 OS=Homo sapiens GN=CLIC6 PE=2 SV=3 - [CLIC6_HUMAN]	0	1.14	1	1	1	1	1.40369e+07	704	72.9677	4.37354
Q6P9H4	Connector enhancer of kinase suppressor of ras 3 OS=Homo sapiens GN=CNKSR3 PE=1 SV=1 - [CNKR3_HUMAN]	0	5.23	1	1	1	1		555	61.8648	8.73389
Q6PJW8	Consortin OS=Homo sapiens GN=CNST PE=1 SV=3 - [CNST_HUMAN]	0	1.52	1	1	1	2	1.29083e+06	725	79.5472	4.52588
Q9P232	Contactin-3 OS=Homo sapiens GN=CNTN3 PE=1 SV=3 - [CNTN3_HUMAN]	0	1.85	1	1	1	1	40261670	1028	112.812	6.30322
Q9Y2V0	Uncharacterized protein C15orf41 OS=Homo sapiens GN=C15orf41 PE=1 SV=2 - [CO041_HUMAN]	0	8.19	1	1	1	1		281	32.2434	6.62451
Q14055	Collagen alpha-2(IX) chain OS=Homo sapiens GN=COL9A2 PE=1 SV=2 - [CO9A2_HUMAN]	0	3.48	1	1	1	1		689	65.0909	9.17334
Q5TAT6	Collagen alpha-1(XIII) chain OS=Homo sapiens GN=COL13A1 PE=1 SV=1 - [CODA1_HUMAN]	0	3.35	1	1	1	1	1486752954	717	69.9066	9.17334
Q9UMD9	Collagen alpha-1(XVII) chain OS=Homo sapiens GN=COL17A1 PE=1 SV=3 - [COHA1_HUMAN]	0	3.14	1	2	2	2	359145918	1497	150.326	8.79248
Q7Z4G1	COMM domain-containing protein 6 OS=Homo sapiens GN=COMMD6 PE=1 SV=1 - [COMD6_HUMAN]	0	15.29	1	1	1	1	116767889	85	9.63178	5.99854
Q9Y2Z9	Ubiquinone biosynthesis monooxygenase COQ6 OS=Homo sapiens GN=COQ6 PE=1 SV=2 - [COQ6_HUMAN]	0	1.92	1	1	1	1		468	50.8378	7.29834
Q8IYS4	Uncharacterized protein C16orf71 OS=Homo sapiens GN=C16orf71 PE=2 SV=3 - [CP071_HUMAN]	0	4.23	1	1	1	1	25393729	520	55.6472	4.93213
Q6UX73	UPF0764 protein C16orf89 OS=Homo sapiens GN=C16orf89 PE=1 SV=2 - [CP089_HUMAN]	0	9.7	1	2	2	3	2.67611e+08	402	45.362	6.18896
Q9Y6A2	Cholesterol 24-hydroxylase OS=Homo sapiens GN=CYP46A1 PE=1 SV=1 - [CP46A_HUMAN]	0	6.8	1	1	1	1		500	56.7846	9.02686
P22792	Carboxypeptidase N subunit 2 OS=Homo sapiens GN=CPN2 PE=1 SV=3 - [CPN2_HUMAN]	0	2.94	1	1	1	1	356907006	545	60.5181	5.98584
Q9NQ79	Cartilage acidic protein 1 OS=Homo sapiens GN=CRTAC1 PE=1 SV=2 - [CRAC1_HUMAN]	0	4.24	1	1	1	1		661	71.3758	5.12256
P43320	Beta-crystallin B2 OS=Homo sapiens GN=CRYBB2 PE=1 SV=2 - [CRBB2_HUMAN]	0	7.8	1	1	1	1	413321130	205	23.3654	7.00537
Q8IUR6	CREB3 regulatory factor OS=Homo sapiens GN=CREBRF PE=1 SV=2 - [CRERF_HUMAN]	0	2.19	1	1	1	1	35635862	639	72.1042	4.86865
Q9BVV2	Uncharacterized protein C20orf195 OS=Homo sapiens GN=C20orf195 PE=2 SV=1 - [CT195_HUMAN]	0	14.78	1	2	2	2		318	36.5031	8.63135
Q96P56	Cation channel sperm-associated protein 2 OS=Homo sapiens GN=CATSPER2 PE=1 SV=2 - [CTSR2_HUMAN]	0	5.47	1	1	1	1		530	62.0018	7.29834
Q86XQ3	Cation channel sperm-associated protein 3 OS=Homo sapiens GN=CATSPER3 PE=1 SV=1 - [CTSR3_HUMAN]	0	4.27	1	1	1	1		398	46.3918	6.30322
Q7Z7A3	Cytoplasmic tRNA 2-thiolation protein 1 OS=Homo sapiens GN=CTU1 PE=1 SV=1 - [CTU1_HUMAN]	0	2.87	1	1	1	1		348	36.4269	9.20264
O14529	Homeobox protein cut-like 2 OS=Homo sapiens GN=CUX2 PE=1 SV=4 - [CUX2_HUMAN]	0	1.01	1	1	1	1	1062941844	1486	161.577	5.47803
Q6YFQ2	Cytochrome c oxidase subunit 6B2 OS=Homo sapiens GN=COX6B2 PE=2 SV=1 - [CX6B2_HUMAN]	0	10.23	1	1	1	1	6.57948e+06	88	10.5222	9.01221
P04839	Cytochrome b-245 heavy chain OS=Homo sapiens GN=CYBB PE=1 SV=2 - [CY24B_HUMAN]	0	1.93	1	1	1	1	920212210	570	65.2936	8.63135
Q8N8Z6	Discoidin, CUB and LCCL domain-containing protein 1 OS=Homo sapiens GN=DCBLD1 PE=1 SV=2 - [DCBD1_HUMAN]	0	2.8	1	1	1	1	2.67738e+07	715	77.8719	8.04541
Q05329	Glutamate decarboxylase 2 OS=Homo sapiens GN=GAD2 PE=1 SV=1 - [DCE2_HUMAN]	0	5.13	1	1	1	1	2.23785e+08	585	65.3685	6.90283
P20711	Aromatic-L-amino-acid decarboxylase OS=Homo sapiens GN=DDC PE=1 SV=2 - [DDC_HUMAN]	0	3.33	1	1	1	1	1.38079e+06	480	53.8913	7.1958
Q5T1V6	Probable ATP-dependent RNA helicase DDX59 OS=Homo sapiens GN=DDX59 PE=1 SV=1 - [DDX59_HUMAN]	0	5.49	1	1	1	2		619	68.7664	7.44482
Q08495	Dematin OS=Homo sapiens GN=DMTN PE=1 SV=3 - [DEMA_HUMAN]	0	6.17	1	1	1	2	150959008	405	45.4862	8.88037
P15924	Desmoplakin OS=Homo sapiens GN=DSP PE=1 SV=3 - [DESP_HUMAN]	0	0.31	1	1	1	1	7.99161e+07	2871	331.569	6.81494
Q8N5I4	Dehydrogenase/reductase SDR family member on chromosome X OS=Homo sapiens GN=DHRSX PE=2 SV=2 - [DHRSX_HUMAN]	0	5.15	1	1	1	1	2.06097e+07	330	36.42	8.99756
O95661	GTP-binding protein Di-Ras3 OS=Homo sapiens GN=DIRAS3 PE=1 SV=1 - [DIRA3_HUMAN]	0	6.99	1	1	1	1		229	25.8446	9.39307
O14490	Disks large-associated protein 1 OS=Homo sapiens GN=DLGAP1 PE=1 SV=1 - [DLGP1_HUMAN]	0	1.94	1	1	1	1	109678316	977	108.805	7.07861
Q9P1A6	Disks large-associated protein 2 OS=Homo sapiens GN=DLGAP2 PE=1 SV=4 - [DLGP2_HUMAN]	0	2.75	1	1	1	1	3.78875e+07	1054	117.546	6.87354
P28068	HLA class II histocompatibility antigen, DM beta chain OS=Homo sapiens GN=HLA-DMB PE=1 SV=1 - [DMB_HUMAN]	0	3.8	1	1	1	1		263	28.9244	7.44482
Q9Y485	DmX-like protein 1 OS=Homo sapiens GN=DMXL1 PE=1 SV=3 - [DMXL1_HUMAN]	0	1.39	1	2	2	2	134502367	3027	337.625	6.34131
Q9H4A9	Dipeptidase 2 OS=Homo sapiens GN=DPEP2 PE=1 SV=2 - [DPEP2_HUMAN]	0	3.29	1	1	1	1		486	53.2723	6.40479
Q92782	Zinc finger protein neuro-d4 OS=Homo sapiens GN=DPF1 PE=2 SV=2 - [DPF1_HUMAN]	0	5.53	1	1	1	1		380	42.4746	6.85889
Q7Z5Q5	DNA polymerase nu OS=Homo sapiens GN=POLN PE=1 SV=2 - [DPOLN_HUMAN]	0	1.44	1	1	1	1		900	100.244	8.29443
O60673	DNA polymerase zeta catalytic subunit OS=Homo sapiens GN=REV3L PE=1 SV=2 - [DPOLZ_HUMAN]	0	0.45	1	1	1	1	3.08529e+06	3130	352.554	8.47021
O14531	Dihydropyrimidinase-related protein 4 OS=Homo sapiens GN=DPYSL4 PE=1 SV=2 - [DPYL4_HUMAN]	0	2.8	1	1	1	1		572	61.8384	7.09326
Q86Y01	E3 ubiquitin-protein ligase DTX1 OS=Homo sapiens GN=DTX1 PE=1 SV=1 - [DTX1_HUMAN]	0	4.52	1	1	1	1	2.36588e+07	620	67.3255	9.59814
Q9H1R2	Dual specificity protein phosphatase 15 OS=Homo sapiens GN=DUSP15 PE=1 SV=4 - [DUS15_HUMAN]	0	11.53	1	1	1	1		295	31.8611	8.38232
Q96DT5	Dynein heavy chain 11, axonemal OS=Homo sapiens GN=DNAH11 PE=1 SV=3 - [DYH11_HUMAN]	0	0.42	1	2	2	8	7.44729e+07	4523	520.711	6.44287
Q05193	Dynamin-1 OS=Homo sapiens GN=DNM1 PE=1 SV=2 - [DYN1_HUMAN]	0	1.39	1	1	1	1		864	97.347	7.1665
A0AVK6	Transcription factor E2F8 OS=Homo sapiens GN=E2F8 PE=1 SV=1 - [E2F8_HUMAN]	0	1.85	1	1	1	1		867	94.1075	8.98291
Q9UNE0	Tumor necrosis factor receptor superfamily member EDAR OS=Homo sapiens GN=EDAR PE=1 SV=1 - [EDAR_HUMAN]	0	6.47	1	1	1	1		448	48.5504	5.17334
Q92611	ER degradation-enhancing alpha-mannosidase-like protein 1 OS=Homo sapiens GN=EDEM1 PE=1 SV=1 - [EDEM1_HUMAN]	0	3.96	1	1	1	1	4.47196e+07	657	73.7212	6.91748
Q5JST6	EF-hand domain-containing family member C2 OS=Homo sapiens GN=EFHC2 PE=1 SV=2 - [EFHC2_HUMAN]	0	2.8	1	1	1	1		749	87.341	7.37158
Q9H6Z9	Egl nine homolog 3 OS=Homo sapiens GN=EGLN3 PE=1 SV=1 - [EGLN3_HUMAN]	0	14.64	1	1	1	1		239	27.2437	7.63525
Q8TE02	Elongator complex protein 5 OS=Homo sapiens GN=ELP5 PE=1 SV=2 - [ELP5_HUMAN]	0	4.11	1	1	1	1	4.18259e+07	316	34.8194	4.97021
Q9HBW9	EGF, latrophilin and seven transmembrane domain-containing protein 1 OS=Homo sapiens GN=ELTD1 PE=1 SV=3 - [ELTD1_HUMAN]	0	3.33	1	1	1	1		690	77.7598	7.60596
Q96A84	EMI domain-containing protein 1 OS=Homo sapiens GN=EMID1 PE=2 SV=1 - [EMID1_HUMAN]	0	3.17	1	1	1	1	1.87974e+07	441	45.2636	9.1001
O14682	Ectoderm-neural cortex protein 1 OS=Homo sapiens GN=ENC1 PE=1 SV=2 - [ENC1_HUMAN]	0	5.6	1	1	1	1	98305896	589	66.0871	6.84424
P61568	Putative endogenous retrovirus group K member 11-1 Env polyprotein OS=Homo sapiens GN=ERVK11-1 PE=5 SV=1 - [ENK11_HUMAN]	0	8.38	1	1	1	1	24566961	191	21.4476	6.771
Q6UWV6	Ectonucleotide pyrophosphatase/phosphodiesterase family member 7 OS=Homo sapiens GN=ENPP7 PE=1 SV=3 - [ENPP7_HUMAN]	0	3.93	1	1	1	1		458	51.4611	6.88818
P16422	Epithelial cell adhesion molecule OS=Homo sapiens GN=EPCAM PE=1 SV=2 - [EPCAM_HUMAN]	0	4.14	1	1	1	1	6.46669e+07	314	34.9097	7.45947
Q76MJ5	Serine/threonine-protein kinase/endoribonuclease IRE2 OS=Homo sapiens GN=ERN2 PE=1 SV=4 - [ERN2_HUMAN]	0	2.92	1	1	1	1	22384978688	926	102.416	7.1958
Q6NXG1	Epithelial splicing regulatory protein 1 OS=Homo sapiens GN=ESRP1 PE=1 SV=2 - [ESRP1_HUMAN]	0	2.94	2	1	2	4		681	75.5371	6.68311
P0CG43	Putative protein FAM157C OS=Homo sapiens GN=FAM157C PE=3 SV=1 - [F157C_HUMAN]	0	8.79	1	1	1	1	1.2618e+08	387	43.3805	11.1948
Q96PV7	Protein FAM193B OS=Homo sapiens GN=FAM193B PE=2 SV=3 - [F193B_HUMAN]	0	3.33	1	1	1	1	1.984e+07	902	96.4823	7.89893
A8MYX2	Protein FAM25D/E OS=Homo sapiens GN=FAM25D PE=2 SV=2 - [F25DE_HUMAN]	0	13.14	1	1	1	1	1.88917e+07	175	18.333	6.7124
P23610	Factor VIII intron 22 protein OS=Homo sapiens GN=F8A1 PE=1 SV=2 - [F8I2_HUMAN]	0	6.74	1	1	1	1		371	39.0785	6.84424
Q8N5C1	Protein FAM26E OS=Homo sapiens GN=FAM26E PE=2 SV=1 - [FA26E_HUMAN]	0	5.5	1	1	1	1	59122286	309	35.1466	8.1333
P00451	Coagulation factor VIII OS=Homo sapiens GN=F8 PE=1 SV=1 - [FA8_HUMAN]	0	0.72	1	1	1	1		2351	266.841	7.35693
Q8TDW7	Protocadherin Fat 3 OS=Homo sapiens GN=FAT3 PE=2 SV=2 - [FAT3_HUMAN]	0	0.44	1	1	1	1	7.09601e+07	4589	505.209	4.86865
P98095	Fibulin-2 OS=Homo sapiens GN=FBLN2 PE=1 SV=2 - [FBLN2_HUMAN]	0	2.45	1	1	1	1	1.35616e+07	1184	126.489	4.81787
Q9HCM7	Fibrosin-1-like protein OS=Homo sapiens GN=FBRSL1 PE=1 SV=4 - [FBSL_HUMAN]	0	3.35	1	1	1	1		1045	110.839	9.67139
Q6PIJ6	F-box only protein 38 OS=Homo sapiens GN=FBXO38 PE=1 SV=3 - [FBX38_HUMAN]	0	2.02	1	1	1	1	59445007	1188	133.858	6.32861
Q8N4B4	F-box only protein 39 OS=Homo sapiens GN=FBXO39 PE=2 SV=1 - [FBX39_HUMAN]	0	1.58	1	1	1	1	4.66006e+07	442	52.6119	8.88037
Q9UKT5	F-box only protein 4 OS=Homo sapiens GN=FBXO4 PE=1 SV=2 - [FBX4_HUMAN]	0	4.91	1	1	1	1	91907424	387	44.108	6.16357
O14526	FCH domain only protein 1 OS=Homo sapiens GN=FCHO1 PE=1 SV=2 - [FCHO1_HUMAN]	0	2.47	1	1	1	1	26387748	889	96.8007	6.96143
Q15485	Ficolin-2 OS=Homo sapiens GN=FCN2 PE=1 SV=2 - [FCN2_HUMAN]	0	7.35	1	1	1	1	71683113	313	33.9795	6.771
Q9UIM3	FK506-binding protein-like OS=Homo sapiens GN=FKBPL PE=1 SV=1 - [FKBPL_HUMAN]	0	6.88	1	1	1	1		349	38.1524	5.50342
Q4ZHG4	Fibronectin type III domain-containing protein 1 OS=Homo sapiens GN=FNDC1 PE=1 SV=4 - [FNDC1_HUMAN]	0	0.63	1	1	1	1		1894	205.433	9.31982
A9Z1Z3	Fer-1-like protein 4 OS=Homo sapiens GN=FER1L4 PE=2 SV=1 - [FR1L4_HUMAN]	0	1.34	1	1	1	1		1794	200.854	6.23975
Q16595	Frataxin, mitochondrial OS=Homo sapiens GN=FXN PE=1 SV=2 - [FRDA_HUMAN]	0	5.71	1	1	1	1	1.87881e+07	210	23.1209	8.68994
Q9Y2L6	FERM domain-containing protein 4B OS=Homo sapiens GN=FRMD4B PE=1 SV=4 - [FRM4B_HUMAN]	0	0.87	1	1	1	1	54069018	1034	117.974	8.6167
Q6P4F1	Alpha-(1,3)-fucosyltransferase 10 OS=Homo sapiens GN=FUT10 PE=2 SV=2 - [FUT10_HUMAN]	0	2.92	1	1	1	1	2.82734e+07	479	56.0586	8.36768
Q13065	G antigen 1 OS=Homo sapiens GN=GAGE1 PE=1 SV=2 - [GAGE1_HUMAN]	0	17.27	1	1	1	1		139	15.6001	4.43701
Q9H2C0	Gigaxonin OS=Homo sapiens GN=GAN PE=1 SV=1 - [GAN_HUMAN]	0	2.85	1	1	1	1		597	67.5947	5.84619
Q5JY77	G-protein coupled receptor-associated sorting protein 1 OS=Homo sapiens GN=GPRASP1 PE=1 SV=3 - [GASP1_HUMAN]	0	1	1	1	1	1	3.53465e+07	1395	156.767	4.67822
Q17RS7	Flap endonuclease GEN homolog 1 OS=Homo sapiens GN=GEN1 PE=1 SV=2 - [GEN_HUMAN]	0	1.21	1	1	1	1	5.64149e+07	908	102.819	7.81104
P19440	Gamma-glutamyltranspeptidase 1 OS=Homo sapiens GN=GGT1 PE=1 SV=2 - [GGT1_HUMAN]	0	3.16	2	1	1	2	6.29713e+06	569	61.3718	7.12256
P36269	Gamma-glutamyltransferase 5 OS=Homo sapiens GN=GGT5 PE=1 SV=2 - [GGT5_HUMAN]	0	2.05	1	1	1	1	9.88901e+06	586	62.2223	7.54736
Q7Z4J2	Glycosyltransferase 6 domain-containing protein 1 OS=Homo sapiens GN=GLT6D1 PE=2 SV=1 - [GL6D1_HUMAN]	0	2.6	1	1	1	1		308	36.2507	9.36377
Q8NCI6	Beta-galactosidase-1-like protein 3 OS=Homo sapiens GN=GLB1L3 PE=2 SV=3 - [GLBL3_HUMAN]	0	2.76	1	1	1	1	2.09767e+07	653	74.7754	8.95361
Q8NCW6	Polypeptide N-acetylgalactosaminyltransferase 11 OS=Homo sapiens GN=GALNT11 PE=1 SV=2 - [GLT11_HUMAN]	0	5.92	1	1	1	1	57058997	608	68.8748	8.19189
O95837	Guanine nucleotide-binding protein subunit alpha-14 OS=Homo sapiens GN=GNA14 PE=2 SV=1 - [GNA14_HUMAN]	0	6.48	1	1	1	1	171092505	355	41.5442	6.07471
P30679	Guanine nucleotide-binding protein subunit alpha-15 OS=Homo sapiens GN=GNA15 PE=1 SV=2 - [GNA15_HUMAN]	0	4.01	1	1	1	4		374	43.5402	8.51416
Q8IZ08	Probable G-protein coupled receptor 135 OS=Homo sapiens GN=GPR135 PE=2 SV=2 - [GP135_HUMAN]	0	2.43	1	1	1	1		494	51.703	9.77393
Q6NUI2	Glycerol-3-phosphate acyltransferase 2, mitochondrial OS=Homo sapiens GN=GPAT2 PE=2 SV=2 - [GPAT2_HUMAN]	0	0.75	1	1	1	1		795	87.7791	7.60596
Q9BZJ7	Probable G-protein coupled receptor 62 OS=Homo sapiens GN=GPR62 PE=2 SV=2 - [GPR62_HUMAN]	0	5.71	1	1	1	1	3.39474e+08	368	37.5897	10.8433
Q9H3H5	UDP-N-acetylglucosamine--dolichyl-phosphate N-acetylglucosaminephosphotransferase OS=Homo sapiens GN=DPAGT1 PE=1 SV=2 - [GPT_HUMAN]	0	2.45	1	1	1	1		408	46.0595	8.00146
O15544	Protein GR6 OS=Homo sapiens GN=LINC01565 PE=2 SV=1 - [GR6_HUMAN]	0	14.09	1	1	1	1	95706655	149	16.046	6.72705
P48058	Glutamate receptor 4 OS=Homo sapiens GN=GRIA4 PE=2 SV=2 - [GRIA4_HUMAN]	0	1.88	1	1	1	1	4.13331e+08	902	100.807	8.104
Q9ULK0	Glutamate receptor ionotropic, delta-1 OS=Homo sapiens GN=GRID1 PE=2 SV=2 - [GRID1_HUMAN]	0	1.39	1	1	1	1	87633997	1009	112.06	6.69775
Q8IYS0	GRAM domain-containing protein 1C OS=Homo sapiens GN=GRAMD1C PE=2 SV=2 - [GRM1C_HUMAN]	0	2.27	1	1	1	1		662	75.988	7.23975
Q14831	Metabotropic glutamate receptor 7 OS=Homo sapiens GN=GRM7 PE=1 SV=1 - [GRM7_HUMAN]	0	1.31	1	1	1	2	3.92399e+07	915	102.185	7.88428
Q7LDG7	RAS guanyl-releasing protein 2 OS=Homo sapiens GN=RASGRP2 PE=1 SV=1 - [GRP2_HUMAN]	0	3.61	1	1	1	1		609	69.2044	7.79639
Q4G1C9	GLIPR1-like protein 2 OS=Homo sapiens GN=GLIPR1L2 PE=2 SV=2 - [GRPL2_HUMAN]	0	7.85	1	1	1	1	82185370	344	40.1525	4.90674
A4D1B5	Gamma-secretase-activating protein OS=Homo sapiens GN=GSAP PE=1 SV=2 - [GSAP_HUMAN]	0	1.76	1	1	1	1	9.09299e+07	854	97.7389	6.85889
A8MUP6	Putative germ cell-specific gene 1-like protein 2 OS=Homo sapiens PE=3 SV=2 - [GSG1M_HUMAN]	0	8.51	1	1	1	1	26996162	235	26.2882	6.50732
P54840	Glycogen [starch] synthase, liver OS=Homo sapiens GN=GYS2 PE=1 SV=2 - [GYS2_HUMAN]	0	3.41	1	1	1	1	617255660	703	80.9377	6.82959
Q8IZP7	Heparan-sulfate 6-O-sulfotransferase 3 OS=Homo sapiens GN=HS6ST3 PE=2 SV=3 - [H6ST3_HUMAN]	0	3.18	1	1	1	1	125815406	471	54.8089	6.82959
Q92819	Hyaluronan synthase 2 OS=Homo sapiens GN=HAS2 PE=2 SV=1 - [HYAS2_HUMAN]	0	5.8	1	1	1	1		552	63.5244	8.60205
Q9UBI9	Headcase protein homolog OS=Homo sapiens GN=HECA PE=1 SV=1 - [HDC_HUMAN]	0	6.45	1	1	1	1		543	58.7986	8.54346
Q9Y4D8	Probable E3 ubiquitin-protein ligase HECTD4 OS=Homo sapiens GN=HECTD4 PE=1 SV=5 - [HECD4_HUMAN]	0	1.08	1	1	1	1		3996	439.065	6.18896
Q8IVU3	Probable E3 ubiquitin-protein ligase HERC6 OS=Homo sapiens GN=HERC6 PE=2 SV=2 - [HERC6_HUMAN]	0	2.15	1	1	1	1	8.02324e+07	1022	115.052	7.95752
Q03014	Hematopoietically-expressed homeobox protein HHEX OS=Homo sapiens GN=HHEX PE=1 SV=1 - [HHEX_HUMAN]	0	5.19	1	1	1	1		270	30.0031	7.23975
Q86VS8	Protein Hook homolog 3 OS=Homo sapiens GN=HOOK3 PE=1 SV=2 - [HOOK3_HUMAN]	0	5.15	1	3	3	3	48548700	718	83.0744	5.17334
Q9Y663	Heparan sulfate glucosamine 3-O-sulfotransferase 3A1 OS=Homo sapiens GN=HS3ST3A1 PE=1 SV=1 - [HS3SA_HUMAN]	0	5.42	1	1	1	1		406	44.8714	9.49561
P23083	Ig heavy chain V-I region V35 OS=Homo sapiens PE=1 SV=1 - [HV103_HUMAN]	0	18.8	1	1	1	1	42836004	117	13.0004	9.5542
P17482	Homeobox protein Hox-B9 OS=Homo sapiens GN=HOXB9 PE=1 SV=2 - [HXB9_HUMAN]	0	16.4	1	1	1	1		250	28.041	8.89502
Q4G0P3	Hydrocephalus-inducing protein homolog OS=Homo sapiens GN=HYDIN PE=1 SV=3 - [HYDIN_HUMAN]	0	0.16	1	1	1	1	87779842	5121	575.528	6.06201
Q14642	Type I inositol 1,4,5-trisphosphate 5-phosphatase OS=Homo sapiens GN=INPP5A PE=1 SV=1 - [I5P1_HUMAN]	0	5.83	1	1	1	1	183983140	412	47.7887	7.03467
P01871	Ig mu chain C region OS=Homo sapiens GN=IGHM PE=1 SV=3 - [IGHM_HUMAN]	0	1.55	1	1	1	1		452	49.2755	6.771
Q9NSI5	Immunoglobulin superfamily member 5 OS=Homo sapiens GN=IGSF5 PE=2 SV=2 - [IGSF5_HUMAN]	0	7.13	1	1	1	1		407	44.5637	7.79639
Q9BYH8	NF-kappa-B inhibitor zeta OS=Homo sapiens GN=NFKBIZ PE=1 SV=1 - [IKBZ_HUMAN]	0	1.81	1	1	1	1	5.9502e+07	718	78.0117	6.62451
P26951	Interleukin-3 receptor subunit alpha OS=Homo sapiens GN=IL3RA PE=1 SV=1 - [IL3RA_HUMAN]	0	1.59	1	1	1	5	1.30322e+08	378	43.3019	8.25049
Q71H61	Immunoglobulin-like domain-containing receptor 2 OS=Homo sapiens GN=ILDR2 PE=2 SV=1 - [ILDR2_HUMAN]	0	1.88	1	1	1	1		639	71.1548	8.11865
Q01638	Interleukin-1 receptor-like 1 OS=Homo sapiens GN=IL1RL1 PE=1 SV=4 - [ILRL1_HUMAN]	0	4.14	1	1	1	1	4.11696e+07	556	63.3173	8.35303
P17181	Interferon alpha/beta receptor 1 OS=Homo sapiens GN=IFNAR1 PE=1 SV=3 - [INAR1_HUMAN]	0	1.8	1	1	1	1	2.17258e+07	557	63.4852	5.80811
Q75QN2	Integrator complex subunit 8 OS=Homo sapiens GN=INTS8 PE=1 SV=1 - [INT8_HUMAN]	0	2.41	1	1	1	2	3.55367e+08	995	113.016	7.04932
Q9Y2B9	cAMP-dependent protein kinase inhibitor gamma OS=Homo sapiens GN=PKIG PE=2 SV=1 - [IPKG_HUMAN]	0	31.58	1	1	1	1	1332297134	76	7.90559	4.24658
Q8NFU5	Inositol polyphosphate multikinase OS=Homo sapiens GN=IPMK PE=1 SV=1 - [IPMK_HUMAN]	0	4.57	1	1	1	1	1.06174e+07	416	47.1919	7.63525
Q8IXL9	IQ domain-containing protein F2 OS=Homo sapiens GN=IQCF2 PE=2 SV=1 - [IQCF2_HUMAN]	0	3.66	1	1	1	1	1.27322e+07	164	19.6147	10.5503
P78413	Iroquois-class homeodomain protein IRX-4 OS=Homo sapiens GN=IRX4 PE=1 SV=2 - [IRX4_HUMAN]	0	3.28	1	1	1	1	4.17038e+07	519	54.4109	6.17627
P08514	Integrin alpha-IIb OS=Homo sapiens GN=ITGA2B PE=1 SV=3 - [ITA2B_HUMAN]	0	1.25	1	1	1	1		1039	113.306	5.37646
Q13683	Integrin alpha-7 OS=Homo sapiens GN=ITGA7 PE=1 SV=3 - [ITA7_HUMAN]	0	1.44	1	1	1	1		1181	128.866	5.73193
Q14624	Inter-alpha-trypsin inhibitor heavy chain H4 OS=Homo sapiens GN=ITIH4 PE=1 SV=4 - [ITIH4_HUMAN]	0	3.55	1	1	1	1	41438434	930	103.293	6.97607
P17535	Transcription factor jun-D OS=Homo sapiens GN=JUND PE=1 SV=3 - [JUND_HUMAN]	0	8.07	1	1	1	1	87900597	347	35.1523	7.37158
Q9P2H0	Uncharacterized protein KIAA1377 OS=Homo sapiens GN=KIAA1377 PE=1 SV=3 - [K1377_HUMAN]	0	1.25	1	1	1	1	1154723110	1117	125.793	8.76318
Q8NCU4	Coiled-coil domain-containing protein KIAA1407 OS=Homo sapiens GN=KIAA1407 PE=2 SV=1 - [K1407_HUMAN]	0	1.82	1	1	1	1	58095062	936	110.499	9.59814
Q14532	Keratin, type I cuticular Ha2 OS=Homo sapiens GN=KRT32 PE=1 SV=3 - [K1H2_HUMAN]	0	6.25	1	1	1	1	51651546	448	50.3102	4.84326
Q14CN4	Keratin, type II cytoskeletal 72 OS=Homo sapiens GN=KRT72 PE=1 SV=2 - [K2C72_HUMAN]	0	2.35	3	1	1	1		511	55.8424	6.88818
Q6KB66	Keratin, type II cytoskeletal 80 OS=Homo sapiens GN=KRT80 PE=1 SV=2 - [K2C80_HUMAN]	0	2.21	1	1	1	1	1.7763e+07	452	50.4938	5.66846
Q96SI1	BTB/POZ domain-containing protein KCTD15 OS=Homo sapiens GN=KCTD15 PE=1 SV=1 - [KCD15_HUMAN]	0	6.36	1	1	1	1	2.58355e+07	283	31.9221	7.44482
O95279	Potassium channel subfamily K member 5 OS=Homo sapiens GN=KCNK5 PE=1 SV=1 - [KCNK5_HUMAN]	0	8.22	1	1	1	1	6967060	499	55.0952	6.7417
Q92952	Small conductance calcium-activated potassium channel protein 1 OS=Homo sapiens GN=KCNN1 PE=2 SV=2 - [KCNN1_HUMAN]	0	4.05	1	1	1	1	111012216	543	59.9491	8.82178
P51787	Potassium voltage-gated channel subfamily KQT member 1 OS=Homo sapiens GN=KCNQ1 PE=1 SV=3 - [KCNQ1_HUMAN]	0	3.25	1	1	1	1	55131836	676	74.6515	9.86182
Q5VWX1	KH domain-containing, RNA-binding, signal transduction-associated protein 2 OS=Homo sapiens GN=KHDRBS2 PE=1 SV=1 - [KHDR2_HUMAN]	0	6.02	1	1	1	1	67961616	349	38.9035	6.29053
Q9Y496	Kinesin-like protein KIF3A OS=Homo sapiens GN=KIF3A PE=1 SV=4 - [KIF3A_HUMAN]	0	2.15	1	1	1	1	55003033	699	79.991	6.53662
Q9NSK0	Kinesin light chain 4 OS=Homo sapiens GN=KLC4 PE=1 SV=3 - [KLC4_HUMAN]	0	3.72	1	1	1	1	652533765	619	68.5976	6.17627
Q8N7A1	Kelch domain-containing protein 1 OS=Homo sapiens GN=KLHDC1 PE=2 SV=2 - [KLDC1_HUMAN]	0	1.72	1	1	1	1	322953232	406	46.6898	6.06201
Q9UJP4	Kelch-like protein 21 OS=Homo sapiens GN=KLHL21 PE=1 SV=4 - [KLH21_HUMAN]	0	4.36	1	2	2	3	223113602	597	66.575	5.36377
P06311	Ig kappa chain V-III region IARC/BL41 OS=Homo sapiens PE=1 SV=1 - [KV311_HUMAN]	0	12.5	1	1	1	1	445010824	128	14.0611	6.60986
Q6P1M3	Lethal(2) giant larvae protein homolog 2 OS=Homo sapiens GN=LLGL2 PE=1 SV=2 - [L2GL2_HUMAN]	0	1.37	1	1	1	1		1020	113.377	7.51807
O60309	Leucine-rich repeat-containing protein 37A3 OS=Homo sapiens GN=LRRC37A3 PE=2 SV=2 - [L37A3_HUMAN]	0	0.98	1	1	1	1	237115814	1634	180.509	5.31299
Q9BRS8	La-related protein 6 OS=Homo sapiens GN=LARP6 PE=1 SV=1 - [LARP6_HUMAN]	0	8.76	1	2	2	2	21895694	491	54.7028	8.25049
Q9UPQ0	LIM and calponin homology domains-containing protein 1 OS=Homo sapiens GN=LIMCH1 PE=1 SV=4 - [LIMC1_HUMAN]	0	1.75	1	1	1	1		1083	121.792	6.46826
Q2Q1W2	E3 ubiquitin-protein ligase TRIM71 OS=Homo sapiens GN=TRIM71 PE=1 SV=1 - [LIN41_HUMAN]	0	1.5	1	1	1	1	2.91191e+07	868	93.326	7.60596
Q5W064	Lipase member J OS=Homo sapiens GN=LIPJ PE=2 SV=3 - [LIPJ_HUMAN]	0	10.11	1	1	1	1	224667288	366	42.3612	6.59521
Q6UX01	Protein LMBR1L OS=Homo sapiens GN=LMBR1L PE=1 SV=2 - [LMBRL_HUMAN]	0	7.77	1	1	1	1		489	55.1734	8.07471
Q0VAK6	Leiomodin-3 OS=Homo sapiens GN=LMOD3 PE=2 SV=1 - [LMOD3_HUMAN]	0	4.82	1	1	1	1		560	64.8737	5.5415
Q8N448	Ligand of Numb protein X 2 OS=Homo sapiens GN=LNX2 PE=1 SV=1 - [LNX2_HUMAN]	0	2.46	1	1	1	1	186218447	690	75.9562	6.63916
Q8ND23	Leucine-rich repeat-containing protein 16B OS=Homo sapiens GN=LRRC16B PE=2 SV=2 - [LR16B_HUMAN]	0	1.09	1	1	1	1	77856044	1372	150.137	7.44482
A6NJI9	Leucine-rich repeat-containing protein 72 OS=Homo sapiens GN=LRRC72 PE=2 SV=2 - [LRC72_HUMAN]	0	4.53	1	1	1	1	4.82007e+07	287	33.6345	8.76318
Q7L1W4	Volume-regulated anion channel subunit LRRC8D OS=Homo sapiens GN=LRRC8D PE=1 SV=1 - [LRC8D_HUMAN]	0	2.68	1	1	1	1		858	98.1382	7.72314
Q9NQ48	Leucine zipper transcription factor-like protein 1 OS=Homo sapiens GN=LZTFL1 PE=1 SV=1 - [LZTL1_HUMAN]	0	5.02	1	1	1	1	70411848	299	34.5711	5.36377
O43283	Mitogen-activated protein kinase kinase kinase 13 OS=Homo sapiens GN=MAP3K13 PE=1 SV=1 - [M3K13_HUMAN]	0	1.86	1	1	1	1		966	108.228	6.49365
Q12851	Mitogen-activated protein kinase kinase kinase kinase 2 OS=Homo sapiens GN=MAP4K2 PE=1 SV=2 - [M4K2_HUMAN]	0	2.2	2	1	1	1		820	91.4981	6.34131
Q96JG8	Melanoma-associated antigen D4 OS=Homo sapiens GN=MAGED4 PE=1 SV=3 - [MAGD4_HUMAN]	0	3.64	1	1	1	1	21213845	741	81.327	6.78564
Q86UL8	Membrane-associated guanylate kinase, WW and PDZ domain-containing protein 2 OS=Homo sapiens GN=MAGI2 PE=1 SV=3 - [MAGI2_HUMAN]	0	0.82	1	1	1	1	119021678	1455	158.656	6.354
P48740	Mannan-binding lectin serine protease 1 OS=Homo sapiens GN=MASP1 PE=1 SV=3 - [MASP1_HUMAN]	0	3.58	1	1	1	1	6.13317e+07	699	79.1952	5.49072
P51948	CDK-activating kinase assembly factor MAT1 OS=Homo sapiens GN=MNAT1 PE=1 SV=1 - [MAT1_HUMAN]	0	4.21	1	1	1	1	3.17006e+07	309	35.8003	6.0874
Q9Y586	Protein mab-21-like 2 OS=Homo sapiens GN=MAB21L2 PE=1 SV=1 - [MB212_HUMAN]	0	5.29	1	1	1	1		359	40.8971	8.55811
Q96RN5	Mediator of RNA polymerase II transcription subunit 15 OS=Homo sapiens GN=MED15 PE=1 SV=2 - [MED15_HUMAN]	0	1.9	1	1	1	2	203916084	788	86.699	9.42236
Q9NPJ6	Mediator of RNA polymerase II transcription subunit 4 OS=Homo sapiens GN=MED4 PE=1 SV=1 - [MED4_HUMAN]	0	6.3	1	1	1	1	41748196	270	29.7269	5.09717
Q96G25	Mediator of RNA polymerase II transcription subunit 8 OS=Homo sapiens GN=MED8 PE=1 SV=2 - [MED8_HUMAN]	0	7.09	1	1	1	1	25739567	268	29.0618	7.44482
Q96KG7	Multiple epidermal growth factor-like domains protein 10 OS=Homo sapiens GN=MEGF10 PE=1 SV=1 - [MEG10_HUMAN]	0	3.16	1	1	1	1		1140	122.121	6.87354
Q9BUN1	Protein MENT OS=Homo sapiens GN=MENT PE=2 SV=1 - [MENT_HUMAN]	0	4.4	1	1	1	1		341	36.7463	8.5874
O75121	Microfibrillar-associated protein 3-like OS=Homo sapiens GN=MFAP3L PE=2 SV=3 - [MFA3L_HUMAN]	0	3.67	1	1	1	1		409	45.351	5.22412
P51512	Matrix metalloproteinase-16 OS=Homo sapiens GN=MMP16 PE=1 SV=2 - [MMP16_HUMAN]	0	2.31	1	1	1	1	102831540	607	69.477	8.54346
Q86VX9	Vacuolar fusion protein MON1 homolog A OS=Homo sapiens GN=MON1A PE=1 SV=2 - [MON1A_HUMAN]	0	1.26	1	1	1	5		555	62.0924	6.30322
Q86VD1	MORC family CW-type zinc finger protein 1 OS=Homo sapiens GN=MORC1 PE=2 SV=2 - [MORC1_HUMAN]	0	2.64	1	1	1	1	119782370	984	112.81	7.85498
P30305	M-phase inducer phosphatase 2 OS=Homo sapiens GN=CDC25B PE=1 SV=2 - [MPIP2_HUMAN]	0	4.48	1	1	1	1		580	64.9465	6.40479
Q9NV56	MRG/MORF4L-binding protein OS=Homo sapiens GN=MRGBP PE=1 SV=1 - [MRGBP_HUMAN]	0	6.37	1	1	1	1	7.48562e+07	204	22.403	5.8335
Q96AM1	Mas-related G-protein coupled receptor member F OS=Homo sapiens GN=MRGPRF PE=2 SV=1 - [MRGRF_HUMAN]	0	10.2	1	1	1	2		343	38.1457	8.55811
Q6ZUA9	Maestro heat-like repeat family member 5 OS=Homo sapiens GN=MROH5 PE=2 SV=2 - [MROH5_HUMAN]	0	1.59	1	1	1	1	175839226	1318	148.995	7.69385
Q96KJ4	Mesothelin-like protein OS=Homo sapiens GN=MSLNL PE=2 SV=3 - [MSLNL_HUMAN]	0	1.42	1	1	1	18	1073489414	702	74.4934	7.13721
P55157	Microsomal triglyceride transfer protein large subunit OS=Homo sapiens GN=MTTP PE=1 SV=1 - [MTP_HUMAN]	0	1.9	1	1	1	1	2.56252e+07	894	99.2888	8.41162
Q13203	Myosin-binding protein H OS=Homo sapiens GN=MYBPH PE=1 SV=4 - [MYBPH_HUMAN]	0	3.14	1	1	1	1		477	52.0175	6.72705
P13535	Myosin-8 OS=Homo sapiens GN=MYH8 PE=1 SV=3 - [MYH8_HUMAN]	0	1.08	1	1	1	1	102510992	1937	222.625	5.74463
Q15746	Myosin light chain kinase, smooth muscle OS=Homo sapiens GN=MYLK PE=1 SV=4 - [MYLK_HUMAN]	0	0.68	1	1	1	1	79278267	1914	210.583	6.15088
Q6PIF6	Unconventional myosin-VIIb OS=Homo sapiens GN=MYO7B PE=1 SV=2 - [MYO7B_HUMAN]	0	0.9	1	1	1	1		2116	241.445	8.57275
Q86TC9	Myopalladin OS=Homo sapiens GN=MYPN PE=1 SV=2 - [MYPN_HUMAN]	0	2.12	1	1	1	4		1320	145.167	6.771
Q8WVE0	N(6)-adenine-specific DNA methyltransferase 2 OS=Homo sapiens GN=N6AMT2 PE=1 SV=1 - [N6MT2_HUMAN]	0	5.61	1	1	1	1	366151706	214	24.4899	4.55127
Q8WX94	NACHT, LRR and PYD domains-containing protein 7 OS=Homo sapiens GN=NLRP7 PE=1 SV=1 - [NALP7_HUMAN]	0	2.96	1	2	2	2	5.42972e+07	980	111.735	6.22705
Q8N8M0	Putative N-acetyltransferase 16 OS=Homo sapiens GN=NAT16 PE=2 SV=2 - [NAT16_HUMAN]	0	4.61	1	1	1	1	9.89283e+07	369	40.4963	6.93213
Q14919	Dr1-associated corepressor OS=Homo sapiens GN=DRAP1 PE=1 SV=3 - [NC2A_HUMAN]	0	10.73	1	1	1	1	1.2783e+07	205	22.3359	5.17334
Q9HCH0	Nck-associated protein 5-like OS=Homo sapiens GN=NCKAP5L PE=1 SV=2 - [NCK5L_HUMAN]	0	1.65	1	1	1	1		1330	138.927	8.1333
Q9NXR1	Nuclear distribution protein nudE homolog 1 OS=Homo sapiens GN=NDE1 PE=1 SV=2 - [NDE1_HUMAN]	0	5.49	1	1	1	1	4.96562e+06	346	38.7845	5.2749
Q8NC67	Neuropilin and tolloid-like protein 2 OS=Homo sapiens GN=NETO2 PE=1 SV=1 - [NETO2_HUMAN]	0	3.43	1	1	1	1	86304140	525	59.3544	6.81494
Q14934	Nuclear factor of activated T-cells, cytoplasmic 4 OS=Homo sapiens GN=NFATC4 PE=1 SV=2 - [NFAC4_HUMAN]	0	2	1	1	1	1	775079320	902	95.3894	5.37646
O94856	Neurofascin OS=Homo sapiens GN=NFASC PE=1 SV=4 - [NFASC_HUMAN]	0	1.63	1	1	1	1		1347	149.933	6.65381
O94916	Nuclear factor of activated T-cells 5 OS=Homo sapiens GN=NFAT5 PE=1 SV=1 - [NFAT5_HUMAN]	0	2.48	1	2	2	2	3.06017e+07	1531	165.66	5.23682
P0CG21	NHL-repeat-containing protein 4 OS=Homo sapiens GN=NHLRC4 PE=2 SV=1 - [NHLC4_HUMAN]	0	22.76	1	1	1	1	2.03074e+07	123	12.6233	4.88135
Q8IY84	Serine/threonine-protein kinase NIM1 OS=Homo sapiens GN=NIM1K PE=1 SV=1 - [NIM1_HUMAN]	0	4.59	1	1	1	1	194375200	436	49.5746	8.35303
Q86WI3	Protein NLRC5 OS=Homo sapiens GN=NLRC5 PE=1 SV=3 - [NLRC5_HUMAN]	0	0.32	1	1	1	2		1866	204.464	6.44287
Q8NC60	Nitric oxide-associated protein 1 OS=Homo sapiens GN=NOA1 PE=1 SV=2 - [NOA1_HUMAN]	0	2.29	1	1	1	1	28051012	698	78.4088	8.66064
Q76FK4	Nucleolar protein 8 OS=Homo sapiens GN=NOL8 PE=1 SV=1 - [NOL8_HUMAN]	0	2.74	1	1	1	1	1.98791e+07	1167	131.535	7.09326
Q9UHC9	Niemann-Pick C1-like protein 1 OS=Homo sapiens GN=NPC1L1 PE=1 SV=2 - [NPCL1_HUMAN]	0	2.35	1	1	1	1		1359	148.632	6.354
Q86SE8	Nucleoplasmin-2 OS=Homo sapiens GN=NPM2 PE=1 SV=1 - [NPM2_HUMAN]	0	6.07	1	1	1	1	51743206	214	24.1372	4.98291
Q8WTW4	Nitrogen permease regulator 2-like protein OS=Homo sapiens GN=NPRL2 PE=1 SV=2 - [NPRL2_HUMAN]	0	3.16	1	1	1	1	385359934	380	43.6304	6.52197
P13056	Nuclear receptor subfamily 2 group C member 1 OS=Homo sapiens GN=NR2C1 PE=1 SV=2 - [NR2C1_HUMAN]	0	3.65	1	1	1	1		603	67.2714	6.31592
P56975	Pro-neuregulin-3, membrane-bound isoform OS=Homo sapiens GN=NRG3 PE=1 SV=1 - [NRG3_HUMAN]	0	0.83	1	1	1	2		720	77.8517	7.66455
O14786	Neuropilin-1 OS=Homo sapiens GN=NRP1 PE=1 SV=3 - [NRP1_HUMAN]	0	1.41	1	1	1	1	9.57257e+06	923	103.069	5.88428
Q9BZ95	Histone-lysine N-methyltransferase NSD3 OS=Homo sapiens GN=WHSC1L1 PE=1 SV=1 - [NSD3_HUMAN]	0	2.02	1	1	1	1		1437	161.509	8.20654
Q9BZD4	Kinetochore protein Nuf2 OS=Homo sapiens GN=NUF2 PE=1 SV=2 - [NUF2_HUMAN]	0	3.66	1	1	1	1	143400584	464	54.2693	8.26514
Q8NH74	Olfactory receptor 10A6 OS=Homo sapiens GN=OR10A6 PE=2 SV=1 - [O10A6_HUMAN]	0	6.69	1	1	1	1		314	35.2945	8.104
Q9H340	Olfactory receptor 51B6 OS=Homo sapiens GN=OR51B6 PE=2 SV=2 - [O51B6_HUMAN]	0	3.53	1	1	1	1		312	35.2456	9.0415
Q96RD3	Olfactory receptor 52E6 OS=Homo sapiens GN=OR52E6 PE=2 SV=2 - [O52E6_HUMAN]	0	10.22	1	1	1	1	61904315	313	35.4999	7.95752
A6NHG9	Olfactory receptor 5H14 OS=Homo sapiens GN=OR5H14 PE=2 SV=1 - [O5H14_HUMAN]	0	7.74	1	1	1	1	8.77635e+07	310	35.0756	8.47021
Q5VST9	Obscurin OS=Homo sapiens GN=OBSCN PE=1 SV=3 - [OBSCN_HUMAN]	0	0.31	1	1	1	1		7968	867.94	5.98584
Q9ULJ1	Outer dense fiber protein 2-like OS=Homo sapiens GN=ODF2L PE=2 SV=2 - [ODF2L_HUMAN]	0	1.57	1	1	1	1	276034452	636	73.6821	6.48096
Q96PU9	Outer dense fiber protein 3 OS=Homo sapiens GN=ODF3 PE=2 SV=1 - [ODF3A_HUMAN]	0	10.24	1	1	1	1	2.62052e+07	254	27.6922	9.89111
O95918	Olfactory receptor 2H2 OS=Homo sapiens GN=OR2H2 PE=2 SV=2 - [OR2H2_HUMAN]	0	8.97	2	1	1	1	176051102	312	34.7403	8.17725
P0C7N5	Olfactory receptor 8U9 OS=Homo sapiens GN=OR8U9 PE=3 SV=1 - [OR8U9_HUMAN]	0	13.92	1	1	1	1		309	35.0299	8.07471
Q9BZF2	Oxysterol-binding protein-related protein 7 OS=Homo sapiens GN=OSBPL7 PE=2 SV=1 - [OSBL7_HUMAN]	0	2.14	1	1	1	1	1.07241e+08	842	95.3717	8.04541
Q6IE36	Ovostatin homolog 2 OS=Homo sapiens GN=OVOS2 PE=2 SV=2 - [OVOS2_HUMAN]	0	3.49	2	2	2	2	2.48487e+07	1432	161.149	5.2749
Q5MIZ7	Serine/threonine-protein phosphatase 4 regulatory subunit 3B OS=Homo sapiens GN=SMEK2 PE=1 SV=2 - [P4R3B_HUMAN]	0	2.12	1	1	1	1		849	97.3968	4.95752
Q9UP65	Cytosolic phospholipase A2 gamma OS=Homo sapiens GN=PLA2G4C PE=1 SV=2 - [PA24C_HUMAN]	0	3.7	1	1	1	1	238942260	541	60.9003	6.93213
Q53GL7	Poly [ADP-ribose] polymerase 10 OS=Homo sapiens GN=PARP10 PE=1 SV=2 - [PAR10_HUMAN]	0	2.63	1	1	1	1		1025	109.93	4.97021
Q96RI0	Proteinase-activated receptor 4 OS=Homo sapiens GN=F2RL3 PE=1 SV=3 - [PAR4_HUMAN]	0	8.57	1	1	1	1	5.146e+07	385	41.1066	8.92432
Q9HCL0	Protocadherin-18 OS=Homo sapiens GN=PCDH18 PE=2 SV=3 - [PCD18_HUMAN]	0	1.5	1	1	1	1	34449393	1135	126.071	5.14795
Q6V1P9	Protocadherin-23 OS=Homo sapiens GN=DCHS2 PE=2 SV=1 - [PCD23_HUMAN]	0	0.45	1	1	1	1	3.81611e+07	2916	322.034	4.76709
Q9UN73	Protocadherin alpha-6 OS=Homo sapiens GN=PCDHA6 PE=2 SV=1 - [PCDA6_HUMAN]	0	2	1	1	1	1	7.1121e+06	950	102.652	5.05908
Q9Y5I2	Protocadherin alpha-10 OS=Homo sapiens GN=PCDHA10 PE=2 SV=1 - [PCDAA_HUMAN]	0	3.59	1	1	1	1		948	102.812	5.17334
Q9Y5G4	Protocadherin gamma-A9 OS=Homo sapiens GN=PCDHGA9 PE=2 SV=1 - [PCDG9_HUMAN]	0	2.79	22	2	2	3	1.62135e+09	932	101.625	5.04639
Q8NBM8	Prenylcysteine oxidase-like OS=Homo sapiens GN=PCYOX1L PE=1 SV=2 - [PCYXL_HUMAN]	0	6.68	1	1	1	1	14572372	494	54.6119	7.31299
Q9NZ42	Gamma-secretase subunit PEN-2 OS=Homo sapiens GN=PSENEN PE=1 SV=1 - [PEN2_HUMAN]	0	22.77	1	1	1	1	3.2172e+07	101	12.0213	9.18799
O15534	Period circadian protein homolog 1 OS=Homo sapiens GN=PER1 PE=1 SV=2 - [PER1_HUMAN]	0	1.16	1	1	1	1		1290	136.127	6.0874
Q8IYJ0	PILR alpha-associated neural protein OS=Homo sapiens GN=PIANP PE=2 SV=1 - [PIANP_HUMAN]	0	12.77	1	1	1	1	3.40613e+06	282	30.0575	9.1001
Q9H3S5	GPI mannosyltransferase 1 OS=Homo sapiens GN=PIGM PE=1 SV=1 - [PIGM_HUMAN]	0	3.31	1	1	1	1	83653022	423	49.4271	9.11475
O95427	GPI ethanolamine phosphate transferase 1 OS=Homo sapiens GN=PIGN PE=1 SV=1 - [PIGN_HUMAN]	0	0.86	1	1	1	1		931	105.741	8.646
Q7Z443	Polycystic kidney disease protein 1-like 3 OS=Homo sapiens GN=PKD1L3 PE=1 SV=1 - [PK1L3_HUMAN]	0	1.04	1	1	1	1	341646759	1732	195.768	8.48486
Q9NTG1	Polycystic kidney disease and receptor for egg jelly-related protein OS=Homo sapiens GN=PKDREJ PE=2 SV=2 - [PKDRE_HUMAN]	0	0.62	1	1	1	1		2253	255.285	9.11475
P08F94	Fibrocystin OS=Homo sapiens GN=PKHD1 PE=1 SV=1 - [PKHD1_HUMAN]	0	0.79	1	1	1	1		4074	446.418	6.56592
A1L390	Pleckstrin homology domain-containing family G member 3 OS=Homo sapiens GN=PLEKHG3 PE=1 SV=1 - [PKHG3_HUMAN]	0	2.71	1	1	1	1	274497038	1219	134.329	6.55127
Q6ZR37	Pleckstrin homology domain-containing family G member 7 OS=Homo sapiens GN=PLEKHG7 PE=2 SV=1 - [PKHG7_HUMAN]	0	4.22	1	1	1	1	44148965	379	44.2721	8.26514
Q13018	Secretory phospholipase A2 receptor OS=Homo sapiens GN=PLA2R1 PE=1 SV=2 - [PLA2R_HUMAN]	0	2.73	1	1	1	1	145315435	1463	168.491	6.11279
P00747	Plasminogen OS=Homo sapiens GN=PLG PE=1 SV=2 - [PLMN_HUMAN]	0	4.32	1	1	1	1	81992349	810	90.5102	7.23975
Q96AD5	Patatin-like phospholipase domain-containing protein 2 OS=Homo sapiens GN=PNPLA2 PE=1 SV=1 - [PLPL2_HUMAN]	0	3.17	1	1	1	1	63042327	504	55.2807	7.07861
O75051	Plexin-A2 OS=Homo sapiens GN=PLXNA2 PE=1 SV=4 - [PLXA2_HUMAN]	0	0.48	1	1	1	1		1894	210.969	6.48096
O60486	Plexin-C1 OS=Homo sapiens GN=PLXNC1 PE=1 SV=1 - [PLXC1_HUMAN]	0	0.96	1	1	1	1	61520084	1568	175.63	7.60596
P54277	PMS1 protein homolog 1 OS=Homo sapiens GN=PMS1 PE=1 SV=1 - [PMS1_HUMAN]	0	1.29	1	1	1	1	41594050	932	105.764	6.66846
Q5K4E3	Polyserase-2 OS=Homo sapiens GN=PRSS36 PE=1 SV=2 - [POLS2_HUMAN]	0	3.39	1	1	1	1	3.87227e+07	855	91.8958	5.65576
Q15063	Periostin OS=Homo sapiens GN=POSTN PE=1 SV=2 - [POSTN_HUMAN]	0	5.02	1	1	1	1	30961230	836	93.2553	7.53271
Q8TF05	Serine/threonine-protein phosphatase 4 regulatory subunit 1 OS=Homo sapiens GN=PPP4R1 PE=1 SV=1 - [PP4R1_HUMAN]	0	2.21	1	1	1	1	17352120	950	106.936	4.76709
Q6NUP7	Serine/threonine-protein phosphatase 4 regulatory subunit 4 OS=Homo sapiens GN=PPP4R4 PE=1 SV=1 - [PP4R4_HUMAN]	0	0.8	1	1	1	2	2.06409e+08	873	99.3887	7.79639
P09923	Intestinal-type alkaline phosphatase OS=Homo sapiens GN=ALPI PE=1 SV=2 - [PPBI_HUMAN]	0	4.92	1	1	1	1	156281794	528	56.7764	5.85889
Q5JR12	Protein phosphatase 1J OS=Homo sapiens GN=PPM1J PE=1 SV=1 - [PPM1J_HUMAN]	0	5.35	1	1	1	1		505	54.7998	7.45947
Q9UBK2	Peroxisome proliferator-activated receptor gamma coactivator 1-alpha OS=Homo sapiens GN=PPARGC1A PE=1 SV=1 - [PRGC1_HUMAN]	0	2.26	1	1	1	1	1.05757e+08	798	90.9709	6.01123
A8MTI9	Putative serine protease 47 OS=Homo sapiens GN=PRSS47 PE=5 SV=2 - [PRS47_HUMAN]	0	4.53	1	1	1	1	7.46113e+06	375	41.161	8.66064
Q2L4Q9	Serine protease 53 OS=Homo sapiens GN=PRSS53 PE=2 SV=1 - [PRS53_HUMAN]	0	7.41	1	1	1	1	2.92933e+06	553	58.3726	5.77002
Q86TP1	Protein prune homolog OS=Homo sapiens GN=PRUNE PE=1 SV=2 - [PRUNE_HUMAN]	0	3.31	1	1	1	1		453	50.1679	5.50342
Q15238	Pregnancy-specific beta-1-glycoprotein 5 OS=Homo sapiens GN=PSG5 PE=1 SV=3 - [PSG5_HUMAN]	0	8.36	1	1	1	1		335	37.6894	8.86572
P0DJ07	Protein PET100 homolog, mitochondrial OS=Homo sapiens GN=PET100 PE=1 SV=1 - [PT100_HUMAN]	0	45.21	1	1	1	1	45128546	73	9.10777	6.771
Q6NUJ5	PWWP domain-containing protein 2B OS=Homo sapiens GN=PWWP2B PE=1 SV=3 - [PWP2B_HUMAN]	0	2.88	1	1	1	1		590	63.9277	8.20654
Q9H0N0	Ras-related protein Rab-6C OS=Homo sapiens GN=RAB6C PE=1 SV=2 - [RAB6C_HUMAN]	0	8.66	1	1	1	1	33104297	254	28.3374	7.7085
Q9BTL3	RNMT-activating mini protein OS=Homo sapiens GN=FAM103A1 PE=1 SV=1 - [RAM_HUMAN]	0	8.47	1	1	1	1	995449	118	14.3727	8.93896
Q9UL26	Ras-related protein Rab-22A OS=Homo sapiens GN=RAB22A PE=1 SV=2 - [RB22A_HUMAN]	0	13.92	1	1	2	2	6.86727e+07	194	21.8412	8.14795
O00194	Ras-related protein Rab-27B OS=Homo sapiens GN=RAB27B PE=1 SV=4 - [RB27B_HUMAN]	0	5.96	1	1	1	1	1.39879e+08	218	24.5922	5.51611
A6NDE4	RNA-binding motif protein, Y chromosome, family 1 member B OS=Homo sapiens GN=RBMY1B PE=2 SV=2 - [RBY1B_HUMAN]	0	4.44	2	1	1	1		496	55.8007	9.94971
Q8IYK8	GTP-binding protein REM 2 OS=Homo sapiens GN=REM2 PE=1 SV=2 - [REM2_HUMAN]	0	6.18	1	1	1	2	28577736	340	37.1159	8.19189
Q96R05	Retinoid-binding protein 7 OS=Homo sapiens GN=RBP7 PE=1 SV=1 - [RET7_HUMAN]	0	23.13	1	1	1	1		134	15.5258	7.79639
Q6WKZ4	Rab11 family-interacting protein 1 OS=Homo sapiens GN=RAB11FIP1 PE=1 SV=3 - [RFIP1_HUMAN]	0	0.78	1	1	1	1		1283	137.083	5.42725
Q52LD8	Raftlin-2 OS=Homo sapiens GN=RFTN2 PE=2 SV=3 - [RFTN2_HUMAN]	0	4.79	1	1	1	1		501	55.8868	5.8335
Q6ZV50	DNA-binding protein RFX8 OS=Homo sapiens GN=RFX8 PE=2 SV=2 - [RFX8_HUMAN]	0	3.41	1	1	1	1		586	66.2232	6.0874
O94810	Regulator of G-protein signaling 11 OS=Homo sapiens GN=RGS11 PE=1 SV=2 - [RGS11_HUMAN]	0	3.43	1	1	1	1		467	52.9119	8.77783
A5PLK6	Regulator of G-protein signaling protein-like OS=Homo sapiens GN=RGSL1 PE=2 SV=1 - [RGSL_HUMAN]	0	0.56	1	1	1	1	4.00937e+07	1076	125.607	9.01221
Q9UNA1	Rho GTPase-activating protein 26 OS=Homo sapiens GN=ARHGAP26 PE=1 SV=1 - [RHG26_HUMAN]	0	3.56	1	1	1	1	94355753	814	92.1766	6.63916
Q9P2N2	Rho GTPase-activating protein 28 OS=Homo sapiens GN=ARHGAP28 PE=1 SV=3 - [RHG28_HUMAN]	0	1.92	1	1	1	1	4.83449e+06	729	82.0081	7.75244
Q8TCX5	Rhophilin-1 OS=Homo sapiens GN=RHPN1 PE=2 SV=1 - [RHPN1_HUMAN]	0	5.18	1	1	1	1		695	76.2441	7.76709
O15034	RIMS-binding protein 2 OS=Homo sapiens GN=RIMBP2 PE=1 SV=3 - [RIMB2_HUMAN]	0	3.8	1	1	1	1		1052	115.954	5.30029
Q86VV4	Ran-binding protein 3-like OS=Homo sapiens GN=RANBP3L PE=2 SV=2 - [RNB3L_HUMAN]	0	3.01	1	1	1	1	113460098	465	52.1785	8.95361
O60518	Ran-binding protein 6 OS=Homo sapiens GN=RANBP6 PE=1 SV=2 - [RNBP6_HUMAN]	0	2.35	1	1	1	1		1105	124.633	5.0083
Q9NRR4	Ribonuclease 3 OS=Homo sapiens GN=DROSHA PE=1 SV=2 - [RNC_HUMAN]	0	1.09	1	1	1	1	44877754	1374	159.214	7.86963
Q9H0A6	RING finger protein 32 OS=Homo sapiens GN=RNF32 PE=1 SV=1 - [RNF32_HUMAN]	0	1.93	1	1	1	1		362	41.4895	8.88037
Q5TD94	Radial spoke head protein 4 homolog A OS=Homo sapiens GN=RSPH4A PE=1 SV=1 - [RSH4A_HUMAN]	0	1.68	1	1	1	1	3.26809e+07	716	80.6837	4.43701
O00442	RNA 3'-terminal phosphate cyclase OS=Homo sapiens GN=RTCA PE=1 SV=1 - [RTCA_HUMAN]	0	4.37	1	1	1	1	60804800	366	39.3114	7.85498
Q9BY42	Protein RTF2 homolog OS=Homo sapiens GN=RTFDC1 PE=1 SV=3 - [RTF2_HUMAN]	0	2.61	1	1	1	1	9.56821e+07	306	33.8652	8.5874
Q86VV8	Rotatin OS=Homo sapiens GN=RTTN PE=1 SV=3 - [RTTN_HUMAN]	0	0.67	1	1	1	1		2226	248.47	6.69775
P57060	RWD domain-containing protein 2B OS=Homo sapiens GN=RWDD2B PE=1 SV=1 - [RWD2B_HUMAN]	0	6.58	1	1	1	1	42768830	319	36.3089	5.87158
O15245	Solute carrier family 22 member 1 OS=Homo sapiens GN=SLC22A1 PE=1 SV=2 - [S22A1_HUMAN]	0	5.05	1	1	1	1	1.94546e+08	554	61.1136	6.82959
Q4U2R8	Solute carrier family 22 member 6 OS=Homo sapiens GN=SLC22A6 PE=1 SV=1 - [S22A6_HUMAN]	0	5.33	1	1	1	1		563	61.776	8.76318
A6NK97	Solute carrier family 22 member 20 OS=Homo sapiens GN=SLC22A20 PE=2 SV=1 - [S22AK_HUMAN]	0	2.7	1	1	1	1		555	60.4191	8.26514
O14975	Very long-chain acyl-CoA synthetase OS=Homo sapiens GN=SLC27A2 PE=1 SV=2 - [S27A2_HUMAN]	0	2.42	1	1	1	1	68178316	620	70.2673	8.51416
Q9HAS3	Solute carrier family 28 member 3 OS=Homo sapiens GN=SLC28A3 PE=1 SV=1 - [S28A3_HUMAN]	0	4.05	1	1	1	1		691	76.8802	7.62061
Q96K37	Solute carrier family 35 member E1 OS=Homo sapiens GN=SLC35E1 PE=1 SV=2 - [S35E1_HUMAN]	0	2.93	1	1	1	1		410	44.7437	9.78857
Q92504	Zinc transporter SLC39A7 OS=Homo sapiens GN=SLC39A7 PE=1 SV=2 - [S39A7_HUMAN]	0	5.97	1	1	1	1		469	50.0873	6.87354
Q9Y345	Sodium- and chloride-dependent glycine transporter 2 OS=Homo sapiens GN=SLC6A5 PE=1 SV=3 - [SC6A5_HUMAN]	0	4.14	1	1	1	1		797	87.3764	7.51807
Q99590	Protein SCAF11 OS=Homo sapiens GN=SCAF11 PE=1 SV=2 - [SCAFB_HUMAN]	0	0.89	1	1	1	1		1463	164.551	8.41162
Q8N9R8	Protein SCAI OS=Homo sapiens GN=SCAI PE=1 SV=2 - [SCAI_HUMAN]	0	2.64	1	1	1	1	717983682	606	70.3549	8.60205
Q96GD3	Polycomb protein SCMH1 OS=Homo sapiens GN=SCMH1 PE=1 SV=1 - [SCMH1_HUMAN]	0	1.67	1	1	1	1		660	73.3073	9.24658
Q9Y5Y9	Sodium channel protein type 10 subunit alpha OS=Homo sapiens GN=SCN10A PE=1 SV=2 - [SCNAA_HUMAN]	0	2.04	1	1	1	2		1956	220.484	5.96045
Q58EX2	Protein sidekick-2 OS=Homo sapiens GN=SDK2 PE=1 SV=3 - [SDK2_HUMAN]	0	0.97	1	1	1	1	515070847	2172	239.248	7.06396
Q96GA7	Serine dehydratase-like OS=Homo sapiens GN=SDSL PE=1 SV=1 - [SDSL_HUMAN]	0	6.99	1	1	1	1		329	34.6521	6.88818
Q13214	Semaphorin-3B OS=Homo sapiens GN=SEMA3B PE=2 SV=1 - [SEM3B_HUMAN]	0	2.67	1	1	1	1		749	83.0693	8.90967
O75326	Semaphorin-7A OS=Homo sapiens GN=SEMA7A PE=1 SV=1 - [SEM7A_HUMAN]	0	4.65	1	1	1	1	1.32105e+07	666	74.7762	7.63525
A4FU49	SH3 domain-containing protein 21 OS=Homo sapiens GN=SH3D21 PE=2 SV=2 - [SH321_HUMAN]	0	3.75	1	1	1	1		640	70.476	5.75732
Q9BZQ2	SHC SH2 domain-binding protein 1-like protein OS=Homo sapiens GN=SHCBP1L PE=1 SV=2 - [SHP1L_HUMAN]	0	2.21	1	1	1	2		725	80.5123	6.354
Q8N196	Homeobox protein SIX5 OS=Homo sapiens GN=SIX5 PE=1 SV=3 - [SIX5_HUMAN]	0	1.76	2	1	1	1	107116153	739	74.5158	4.95752
Q14940	Sodium/hydrogen exchanger 5 OS=Homo sapiens GN=SLC9A5 PE=1 SV=2 - [SL9A5_HUMAN]	0	1.79	1	1	1	1	1.38032e+08	896	98.9488	7.56201
Q86UD5	Mitochondrial sodium/hydrogen exchanger 9B2 OS=Homo sapiens GN=SLC9B2 PE=1 SV=2 - [SL9B2_HUMAN]	0	2.98	1	1	1	1	39529665	537	57.5268	6.7124
O75093	Slit homolog 1 protein OS=Homo sapiens GN=SLIT1 PE=2 SV=4 - [SLIT1_HUMAN]	0	1.5	1	1	1	1		1534	167.816	6.56592
Q9NZC9	SWI/SNF-related matrix-associated actin-dependent regulator of chromatin subfamily A-like protein 1 OS=Homo sapiens GN=SMARCAL1 PE=1 SV=1 - [SMAL1_HUMAN]	0	1.57	1	1	1	1	272721	954	105.872	9.05615
Q9H3U7	SPARC-related modular calcium-binding protein 2 OS=Homo sapiens GN=SMOC2 PE=2 SV=2 - [SMOC2_HUMAN]	0	3.36	1	1	1	1	1.54863e+07	446	49.6425	8.45557
Q9H4L7	SWI/SNF-related matrix-associated actin-dependent regulator of chromatin subfamily A containing DEAD/H box 1 OS=Homo sapiens GN=SMARCAD1 PE=1 SV=2 - [SMRCD_HUMAN]	0	3.31	1	1	1	1	1.81877e+07	1026	117.328	5.5542
Q9NRH2	SNF-related serine/threonine-protein kinase OS=Homo sapiens GN=SNRK PE=1 SV=2 - [SNRK_HUMAN]	0	3.66	1	1	1	1	40120543	765	84.2234	7.06396
Q8WV41	Sorting nexin-33 OS=Homo sapiens GN=SNX33 PE=1 SV=1 - [SNX33_HUMAN]	0	5.75	1	1	1	2		574	65.2232	6.78564
O14544	Suppressor of cytokine signaling 6 OS=Homo sapiens GN=SOCS6 PE=1 SV=2 - [SOCS6_HUMAN]	0	3.74	1	1	1	1	83898780	535	59.4906	7.25439
Q96PQ0	VPS10 domain-containing receptor SorCS2 OS=Homo sapiens GN=SORCS2 PE=1 SV=3 - [SORC2_HUMAN]	0	3.8	1	1	1	1		1159	128.071	7.07861
O00570	Transcription factor SOX-1 OS=Homo sapiens GN=SOX1 PE=1 SV=2 - [SOX1_HUMAN]	0	8.95	1	1	1	1		391	38.9981	9.70068
Q9Y651	Transcription factor SOX-21 OS=Homo sapiens GN=SOX21 PE=2 SV=1 - [SOX21_HUMAN]	0	11.23	1	1	1	1	5.65927e+07	276	28.5616	9.72998
Q5VX52	Spermatogenesis-associated protein 1 OS=Homo sapiens GN=SPATA1 PE=2 SV=3 - [SPAT1_HUMAN]	0	2.52	1	1	1	2	186309423	437	50.2755	8.42627
P35237	Serpin B6 OS=Homo sapiens GN=SERPINB6 PE=1 SV=3 - [SPB6_HUMAN]	0	3.99	1	1	1	1	1.03568e+08	376	42.5941	5.2749
Q15772	Striated muscle preferentially expressed protein kinase OS=Homo sapiens GN=SPEG PE=1 SV=4 - [SPEG_HUMAN]	0	0.86	1	1	1	1		3267	354.071	8.51416
Q8TCT7	Signal peptide peptidase-like 2B OS=Homo sapiens GN=SPPL2B PE=1 SV=2 - [SPP2B_HUMAN]	0	8.78	1	2	2	2	1.69208e+07	592	64.6014	8.32373
Q7Z698	Sprouty-related, EVH1 domain-containing protein 2 OS=Homo sapiens GN=SPRED2 PE=1 SV=2 - [SPRE2_HUMAN]	0	5.5	1	1	1	1		418	47.5273	6.78564
Q14515	SPARC-like protein 1 OS=Homo sapiens GN=SPARCL1 PE=1 SV=2 - [SPRL1_HUMAN]	0	3.61	1	1	1	1		664	75.1613	4.80518
P78539	Sushi repeat-containing protein SRPX OS=Homo sapiens GN=SRPX PE=2 SV=1 - [SRPX_HUMAN]	0	2.59	1	1	1	1	80724938	464	51.5381	8.66064
P51649	Succinate-semialdehyde dehydrogenase, mitochondrial OS=Homo sapiens GN=ALDH5A1 PE=1 SV=2 - [SSDH_HUMAN]	0	2.24	1	1	1	1	3314335199	535	57.1783	8.27979
Q9Y2H1	Serine/threonine-protein kinase 38-like OS=Homo sapiens GN=STK38L PE=1 SV=3 - [ST38L_HUMAN]	0	3.02	1	1	1	1	669525904	464	53.9684	6.81494
Q9Y3M8	StAR-related lipid transfer protein 13 OS=Homo sapiens GN=STARD13 PE=1 SV=2 - [STA13_HUMAN]	0	2.16	1	1	1	1	1.85547e+07	1113	124.889	7.02002
P49675	Steroidogenic acute regulatory protein, mitochondrial OS=Homo sapiens GN=STAR PE=1 SV=2 - [STAR_HUMAN]	0	8.07	1	1	1	1	187604191	285	31.8934	9.02686
Q14765	Signal transducer and activator of transcription 4 OS=Homo sapiens GN=STAT4 PE=1 SV=1 - [STAT4_HUMAN]	0	4.28	1	1	1	1	2.74e+06	748	85.8858	6.65381
Q6ZWJ1	Syntaxin-binding protein 4 OS=Homo sapiens GN=STXBP4 PE=1 SV=2 - [STXB4_HUMAN]	0	1.81	1	1	1	1	73109534	553	61.6234	5.19873
Q7L0J3	Synaptic vesicle glycoprotein 2A OS=Homo sapiens GN=SV2A PE=1 SV=1 - [SV2A_HUMAN]	0	3.23	1	1	1	1	178082381	742	82.6419	5.56689
Q4LDE5	Sushi, von Willebrand factor type A, EGF and pentraxin domain-containing protein 1 OS=Homo sapiens GN=SVEP1 PE=1 SV=3 - [SVEP1_HUMAN]	0	0.73	1	1	1	1	799373536	3571	389.912	5.50342
Q15431	Synaptonemal complex protein 1 OS=Homo sapiens GN=SYCP1 PE=1 SV=2 - [SYCP1_HUMAN]	0	0.92	1	1	1	1	31937965	976	114.121	5.96045
O95926	Pre-mRNA-splicing factor SYF2 OS=Homo sapiens GN=SYF2 PE=1 SV=1 - [SYF2_HUMAN]	0	7.82	1	1	1	1		243	28.7048	8.39697
Q8N3V7	Synaptopodin OS=Homo sapiens GN=SYNPO PE=1 SV=2 - [SYNPO_HUMAN]	0	1.61	1	1	1	1	2.09912e+07	929	99.4021	8.71924
Q7L3T8	Probable proline--tRNA ligase, mitochondrial OS=Homo sapiens GN=PARS2 PE=1 SV=1 - [SYPM_HUMAN]	0	3.37	1	1	1	1		475	53.2281	8.104
Q8NB59	Synaptotagmin-14 OS=Homo sapiens GN=SYT14 PE=1 SV=2 - [SYT14_HUMAN]	0	4.68	1	1	1	1	35320250	555	62.2475	6.44287
Q5T011	Protein SZT2 OS=Homo sapiens GN=SZT2 PE=2 SV=3 - [SZT2_HUMAN]	0	0.55	1	1	1	1		3432	377.791	6.26514
Q24JP5	Transmembrane protein 132A OS=Homo sapiens GN=TMEM132A PE=2 SV=1 - [T132A_HUMAN]	0	5.28	1	2	2	2	1.43427e+08	1023	110.041	5.61768
Q14DG7	Transmembrane protein 132B OS=Homo sapiens GN=TMEM132B PE=2 SV=2 - [T132B_HUMAN]	0	1.21	1	1	1	1	186759900	1078	119.402	4.75439
Q9NYV7	Taste receptor type 2 member 16 OS=Homo sapiens GN=TAS2R16 PE=1 SV=1 - [T2R16_HUMAN]	0	5.15	1	1	1	1	102470028	291	33.9632	9.36377
Q03518	Antigen peptide transporter 1 OS=Homo sapiens GN=TAP1 PE=1 SV=2 - [TAP1_HUMAN]	0	3.09	1	1	1	1	55835026	808	87.1627	8.01611
Q8IV04	Carabin OS=Homo sapiens GN=TBC1D10C PE=1 SV=1 - [TB10C_HUMAN]	0	5.16	1	1	1	1	2.49048e+07	446	49.6807	8.76318
Q9P0N9	TBC1 domain family member 7 OS=Homo sapiens GN=TBC1D7 PE=1 SV=1 - [TBCD7_HUMAN]	0	6.14	1	1	1	1	43112161	293	33.9495	7.94287
O95759	TBC1 domain family member 8 OS=Homo sapiens GN=TBC1D8 PE=1 SV=3 - [TBCD8_HUMAN]	0	1.05	1	1	1	1		1140	130.752	5.51611
Q8IUC6	TIR domain-containing adapter molecule 1 OS=Homo sapiens GN=TICAM1 PE=1 SV=1 - [TCAM1_HUMAN]	0	2.25	1	1	1	1	319032202	712	76.3739	5.41455
Q9BT92	Trichoplein keratin filament-binding protein OS=Homo sapiens GN=TCHP PE=1 SV=1 - [TCHP_HUMAN]	0	2.01	1	1	1	1		498	61.0342	6.53662
B5MCY1	Tudor domain-containing protein 15 OS=Homo sapiens GN=TDRD15 PE=2 SV=1 - [TDR15_HUMAN]	0	0.78	1	1	1	1		1934	221.58	7.03467
Q9NT68	Teneurin-2 OS=Homo sapiens GN=TENM2 PE=1 SV=3 - [TEN2_HUMAN]	0	0.5	1	1	1	1		2774	307.592	6.68311
Q00403	Transcription initiation factor IIB OS=Homo sapiens GN=GTF2B PE=1 SV=1 - [TF2B_HUMAN]	0	3.48	1	1	1	1		316	34.8106	8.35303
Q9H0W7	THAP domain-containing protein 2 OS=Homo sapiens GN=THAP2 PE=1 SV=1 - [THAP2_HUMAN]	0	3.95	1	1	1	1	72368950	228	26.2429	10.1548
Q8TBB0	THAP domain-containing protein 6 OS=Homo sapiens GN=THAP6 PE=2 SV=1 - [THAP6_HUMAN]	0	17.12	1	1	1	1	6.49826e+07	222	25.6741	8.70459
P00734	Prothrombin OS=Homo sapiens GN=F2 PE=1 SV=2 - [THRB_HUMAN]	0	2.09	1	1	1	1		622	69.9921	5.89697
Q9BU02	Thiamine-triphosphatase OS=Homo sapiens GN=THTPA PE=1 SV=3 - [THTPA_HUMAN]	0	8.26	1	1	1	1	51920164	230	25.55	4.81787
O43897	Tolloid-like protein 1 OS=Homo sapiens GN=TLL1 PE=1 SV=1 - [TLL1_HUMAN]	0	2.96	1	1	1	1		1013	114.635	6.02393
O60602	Toll-like receptor 5 OS=Homo sapiens GN=TLR5 PE=1 SV=4 - [TLR5_HUMAN]	0	3.38	1	1	1	1	27819001	858	97.7713	6.68311
Q9UL52	Transmembrane protease serine 11E OS=Homo sapiens GN=TMPRSS11E PE=1 SV=2 - [TM11E_HUMAN]	0	3.55	1	1	1	1	28427279488	423	47.6651	8.5874
Q92545	Transmembrane protein 131 OS=Homo sapiens GN=TMEM131 PE=1 SV=3 - [TM131_HUMAN]	0	1.27	1	1	1	1		1883	205.011	8.5874
Q9H0V1	Transmembrane protein 168 OS=Homo sapiens GN=TMEM168 PE=1 SV=2 - [TM168_HUMAN]	0	2.44	1	1	1	1	65779010	697	79.7023	8.03076
Q8N7C4	Transmembrane protein 217 OS=Homo sapiens GN=TMEM217 PE=2 SV=1 - [TM217_HUMAN]	0	15.72	1	1	1	1	64874701	229	26.5645	9.15869
Q9ULS5	Transmembrane and coiled-coil domains protein 3 OS=Homo sapiens GN=TMCC3 PE=2 SV=3 - [TMCC3_HUMAN]	0	2.52	1	1	1	1	14088121	477	53.7516	8.54346
Q9NVH6	Trimethyllysine dioxygenase, mitochondrial OS=Homo sapiens GN=TMLHE PE=1 SV=1 - [TMLH_HUMAN]	0	3.8	1	1	1	1	60996210	421	49.4861	7.72314
Q8N394	Transmembrane and TPR repeat-containing protein 2 OS=Homo sapiens GN=TMTC2 PE=2 SV=1 - [TMTC2_HUMAN]	0	1.91	1	1	1	2	3.70475e+07	836	94.0694	8.77783
Q9Y5U5	Tumor necrosis factor receptor superfamily member 18 OS=Homo sapiens GN=TNFRSF18 PE=1 SV=1 - [TNR18_HUMAN]	0	6.22	1	1	1	1	107433875	241	25.9821	6.40479
Q9NS68	Tumor necrosis factor receptor superfamily member 19 OS=Homo sapiens GN=TNFRSF19 PE=1 SV=1 - [TNR19_HUMAN]	0	7.57	1	1	1	1	25942234	423	45.9847	5.46533
P25942	Tumor necrosis factor receptor superfamily member 5 OS=Homo sapiens GN=CD40 PE=1 SV=1 - [TNR5_HUMAN]	0	9.75	1	1	1	1		277	30.5988	5.75732
Q96NM4	TOX high mobility group box family member 2 OS=Homo sapiens GN=TOX2 PE=2 SV=2 - [TOX2_HUMAN]	0	4.92	4	1	1	1		488	51.5714	6.7124
Q96J77	Tumor protein D55 OS=Homo sapiens GN=TPD52L3 PE=1 SV=2 - [TPD55_HUMAN]	0	10	1	1	1	1		140	15.4933	9.94971
Q9UPQ4	Tripartite motif-containing protein 35 OS=Homo sapiens GN=TRIM35 PE=1 SV=2 - [TRI35_HUMAN]	0	4.26	1	1	1	1	4.6783e+07	493	56.5038	7.10791
Q8IWZ4	Tripartite motif-containing protein 48 OS=Homo sapiens GN=TRIM48 PE=2 SV=2 - [TRI48_HUMAN]	0	9.13	1	1	1	1		208	24.4812	8.30908
O15050	TPR and ankyrin repeat-containing protein 1 OS=Homo sapiens GN=TRANK1 PE=2 SV=4 - [TRNK1_HUMAN]	0	0.48	1	1	1	1		2925	336.007	6.75635
Q86TN4	tRNA 2'-phosphotransferase 1 OS=Homo sapiens GN=TRPT1 PE=1 SV=2 - [TRPT1_HUMAN]	0	8.7	1	1	1	1		253	27.7246	9.979
Q9HBA0	Transient receptor potential cation channel subfamily V member 4 OS=Homo sapiens GN=TRPV4 PE=1 SV=2 - [TRPV4_HUMAN]	0	4.25	1	1	1	1		871	98.2184	7.76709
Q63HK5	Teashirt homolog 3 OS=Homo sapiens GN=TSHZ3 PE=1 SV=2 - [TSH3_HUMAN]	0	2.41	1	1	1	3		1081	118.492	7.25439
O60637	Tetraspanin-3 OS=Homo sapiens GN=TSPAN3 PE=2 SV=1 - [TSN3_HUMAN]	0	13.04	1	1	1	2		253	27.9992	5.80811
Q8N584	Tetratricopeptide repeat protein 39C OS=Homo sapiens GN=TTC39C PE=2 SV=2 - [TT39C_HUMAN]	0	5.83	1	1	1	1		583	65.8275	6.99072
Q49AM3	Tetratricopeptide repeat protein 31 OS=Homo sapiens GN=TTC31 PE=2 SV=3 - [TTC31_HUMAN]	0	7.13	1	1	1	1	2.02876e+07	519	57.0692	8.22119
Q5I0X7	Tetratricopeptide repeat protein 32 OS=Homo sapiens GN=TTC32 PE=2 SV=1 - [TTC32_HUMAN]	0	20.53	1	1	1	1	82388084	151	17.2853	4.98291
Q9BWV7	Probable tubulin polyglutamylase TTLL2 OS=Homo sapiens GN=TTLL2 PE=5 SV=3 - [TTLL2_HUMAN]	0	2.53	1	1	1	1	16494030	592	67.2933	8.82178
Q3SXZ7	Probable tubulin polyglutamylase TTLL9 OS=Homo sapiens GN=TTLL9 PE=2 SV=3 - [TTLL9_HUMAN]	0	2.73	1	1	1	1	17603722	439	51.4391	8.76318
Q86XW9	Thioredoxin domain-containing protein 6 OS=Homo sapiens GN=NME9 PE=1 SV=1 - [TXND6_HUMAN]	0	4.24	1	1	1	1		330	36.8324	4.89404
Q9Y6I4	Ubiquitin carboxyl-terminal hydrolase 3 OS=Homo sapiens GN=USP3 PE=1 SV=2 - [UBP3_HUMAN]	0	5	1	2	2	2	52895403	520	58.8589	8.17725
P35504	UDP-glucuronosyltransferase 1-5 OS=Homo sapiens GN=UGT1A5 PE=2 SV=1 - [UD15_HUMAN]	0	5.06	1	1	1	1		534	60.0318	8.06006
Q6UWM9	UDP-glucuronosyltransferase 2A3 OS=Homo sapiens GN=UGT2A3 PE=2 SV=2 - [UD2A3_HUMAN]	0	1.71	1	1	1	1		527	60.215	7.95752
P47901	Vasopressin V1b receptor OS=Homo sapiens GN=AVPR1B PE=2 SV=1 - [V1BR_HUMAN]	0	8.02	1	1	1	1		424	46.9404	8.92432
Q8N8Y2	V-type proton ATPase subunit d 2 OS=Homo sapiens GN=ATP6V0D2 PE=2 SV=1 - [VA0D2_HUMAN]	0	5.14	2	1	1	1	74447359	350	40.4002	5.30029
Q99990	Transcription cofactor vestigial-like protein 1 OS=Homo sapiens GN=VGLL1 PE=1 SV=1 - [VGLL1_HUMAN]	0	4.26	1	1	1	1		258	28.6894	9.17334
Q96JC1	Vam6/Vps39-like protein OS=Homo sapiens GN=VPS39 PE=1 SV=2 - [VPS39_HUMAN]	0	2.37	1	1	1	1	72763614	886	101.744	6.99072
Q9NW82	WD repeat-containing protein 70 OS=Homo sapiens GN=WDR70 PE=1 SV=1 - [WDR70_HUMAN]	0	1.68	1	1	1	1	3992806	654	73.155	6.32861
Q6ZMY6	WD repeat-containing protein 88 OS=Homo sapiens GN=WDR88 PE=2 SV=2 - [WDR88_HUMAN]	0	5.72	1	1	1	1		472	52.587	7.29834
P41221	Protein Wnt-5a OS=Homo sapiens GN=WNT5A PE=1 SV=2 - [WNT5A_HUMAN]	0	6.84	1	1	1	1		380	42.3114	8.45557
Q658N2	WSC domain-containing protein 1 OS=Homo sapiens GN=WSCD1 PE=2 SV=1 - [WSCD1_HUMAN]	0	1.39	1	1	1	1	73531906	575	65.6522	9.15869
Q2TBF2	WSC domain-containing protein 2 OS=Homo sapiens GN=WSCD2 PE=2 SV=2 - [WSCD2_HUMAN]	0	2.48	1	1	1	1		565	63.7757	8.73389
A4UGR9	Xin actin-binding repeat-containing protein 2 OS=Homo sapiens GN=XIRP2 PE=1 SV=2 - [XIRP2_HUMAN]	0	0.39	1	1	1	1	1.27324e+07	3374	382.063	6.37939
Q6PP77	XK-related protein 2 OS=Homo sapiens GN=XKRX PE=2 SV=2 - [XKR2_HUMAN]	0	4.23	1	1	1	2	8.44742e+06	449	52.0174	8.20654
Q6UX68	XK-related protein 5 OS=Homo sapiens GN=XKR5 PE=2 SV=1 - [XKR5_HUMAN]	0	4.23	1	1	1	1	1.41723e+08	686	74.9338	6.68311
Q9NRH1	Yae1 domain-containing protein 1 OS=Homo sapiens GN=YAE1D1 PE=1 SV=1 - [YAED1_HUMAN]	0	12.39	1	1	1	1	19696835	226	25.2835	5.59229
A8MXE2	Putative UDP-GlcNAc:betaGal beta-1,3-N-acetylglucosaminyltransferase LOC100288842 OS=Homo sapiens PE=5 SV=2 - [YI036_HUMAN]	0	5.15	1	1	1	1	92127451	369	42.7328	7.38623
Q86SH2	Zygote arrest protein 1 OS=Homo sapiens GN=ZAR1 PE=2 SV=1 - [ZAR1_HUMAN]	0	3.77	1	1	1	1		424	45.8435	9.05615
O75132	Zinc finger BED domain-containing protein 4 OS=Homo sapiens GN=ZBED4 PE=1 SV=2 - [ZBED4_HUMAN]	0	1.37	1	1	1	1		1171	130.239	6.82959
P86452	Zinc finger BED domain-containing protein 6 OS=Homo sapiens GN=ZBED6 PE=3 SV=1 - [ZBED6_HUMAN]	0	1.53	1	1	1	1		979	109.903	6.55127
O15209	Zinc finger and BTB domain-containing protein 22 OS=Homo sapiens GN=ZBTB22 PE=2 SV=1 - [ZBT22_HUMAN]	0	5.05	1	1	1	1		634	65.5611	6.37939
O60293	Zinc finger C3H1 domain-containing protein OS=Homo sapiens GN=ZFC3H1 PE=1 SV=3 - [ZC3H1_HUMAN]	0	1.11	1	1	1	1		1989	226.214	8.1333
Q9NUD5	Zinc finger CCHC domain-containing protein 3 OS=Homo sapiens GN=ZCCHC3 PE=1 SV=1 - [ZCHC3_HUMAN]	0	4.7	1	1	1	1	29210167	404	43.5909	8.52881
Q7Z7L7	Protein zer-1 homolog OS=Homo sapiens GN=ZER1 PE=1 SV=1 - [ZER1_HUMAN]	0	4.57	1	1	1	1		766	88.1127	5.61768
Q9C0A1	Zinc finger homeobox protein 2 OS=Homo sapiens GN=ZFHX2 PE=2 SV=3 - [ZFHX2_HUMAN]	0	1.09	1	1	1	1	5.9286e+06	2572	274.003	5.88428
Q9HBF4	Zinc finger FYVE domain-containing protein 1 OS=Homo sapiens GN=ZFYVE1 PE=1 SV=1 - [ZFYV1_HUMAN]	0	1.8	1	1	1	1	3.2854e+07	777	87.1198	7.41553
O60481	Zinc finger protein ZIC 3 OS=Homo sapiens GN=ZIC3 PE=1 SV=1 - [ZIC3_HUMAN]	0	7.28	1	1	1	1		467	50.5373	8.646
Q5H9K5	Zinc finger matrin-type protein 1 OS=Homo sapiens GN=ZMAT1 PE=2 SV=1 - [ZMAT1_HUMAN]	0	3.29	1	1	1	1	6.86003e+06	638	74.7075	8.38232
Q9Y2X9	Zinc finger protein 281 OS=Homo sapiens GN=ZNF281 PE=1 SV=1 - [ZN281_HUMAN]	0	3.46	1	1	1	1		895	96.8547	8.48486
Q8N8H1	Putative protein ZNF321 OS=Homo sapiens GN=ZNF321P PE=5 SV=3 - [ZN321_HUMAN]	0	12.2	2	1	1	1	2.7654e+07	164	18.9523	7.00537
Q96HQ0	Zinc finger protein 419 OS=Homo sapiens GN=ZNF419 PE=2 SV=2 - [ZN419_HUMAN]	0	8.24	1	1	1	1	193368112	510	58.5259	8.98291
Q96JF6	Zinc finger protein 594 OS=Homo sapiens GN=ZNF594 PE=2 SV=3 - [ZN594_HUMAN]	0	2.48	1	1	1	1	272156859	807	93.8468	8.70459
Q8N7E2	E3 ubiquitin-protein ligase ZNF645 OS=Homo sapiens GN=ZNF645 PE=2 SV=1 - [ZN645_HUMAN]	0	7.53	1	1	1	1		425	48.7537	9.49561
Q6ZMW2	Zinc finger protein 782 OS=Homo sapiens GN=ZNF782 PE=2 SV=1 - [ZN782_HUMAN]	0	1.72	1	1	1	1	14244441	699	80.8523	9.01221
Q5T0N5	Formin-binding protein 1-like OS=Homo sapiens GN=FNBP1L PE=1 SV=3 - [FBP1L_HUMAN]	0	1.65	1	1	1	1	801535328	605	70.0215	6.63916
Q8IVT5	Kinase suppressor of Ras 1 OS=Homo sapiens GN=KSR1 PE=1 SV=3 - [KSR1_HUMAN]	0	3.14	1	1	1	1		923	102.096	8.66064
Q9UMX2	Ornithine decarboxylase antizyme 3 OS=Homo sapiens GN=OAZ3 PE=1 SV=2 - [OAZ3_HUMAN]	0	5.53	1	1	1	1	6.95221e+06	235	27.3957	6.85889
