# Supplementary material for: From Proteomic Mapping to Invasion-Metastasis-Cascade Systemic Biomarkering and Targeted Drugging of Mutant BRAF-Dependent Human Cutaneous Melanomagenesis
Source: Cancers (Basel). 2021 Apr 22;13(9):2024. doi: 10.3390/cancers13092024 (PMC8122743; doi:10.3390/cancers13092024)
Supplement: Supplementary file 1 [file cancers-13-02024-s001.zip › Table_S3.xlsx]

## Sheet: Sheet1
Accession	Description	Score	Coverage	# Proteins	# Unique Peptides	# Peptides	# PSMs	Area	# AAs	MW [kDa]	calc. pI
P04350	Tubulin beta-4A chain OS=Homo sapiens GN=TUBB4A PE=1 SV=2 - [TBB4A_HUMAN]	348.324	71.17	1	2	21	144	2.83823e+10	444	49.5539	4.88135
Q96KK5	Histone H2A type 1-H OS=Homo sapiens GN=HIST1H2AH PE=1 SV=3 - [H2A1H_HUMAN]	258.029	35.94	7	2	6	130	71149989786	128	13.8978	10.8872
P68431	Histone H3.1 OS=Homo sapiens GN=HIST1H3A PE=1 SV=2 - [H31_HUMAN]	163.04	43.38	3	1	5	54	6.71521e+09	136	15.3945	11.1216
P51397	Death-associated protein 1 OS=Homo sapiens GN=DAP PE=1 SV=3 - [DAP1_HUMAN]	96.6507	27.45	1	2	2	17	103021492	102	11.1577	9.31982
Q58FF6	Putative heat shock protein HSP 90-beta 4 OS=Homo sapiens GN=HSP90AB4P PE=5 SV=1 - [H90B4_HUMAN]	95.694	7.13	1	1	3	38	1.75279e+09	505	58.2276	4.729
P62979	Ubiquitin-40S ribosomal protein S27a OS=Homo sapiens GN=RPS27A PE=1 SV=2 - [RS27A_HUMAN]	72.7164	56.41	4	10	10	36	11712445602	156	17.9535	9.64209
P35609	Alpha-actinin-2 OS=Homo sapiens GN=ACTN2 PE=1 SV=1 - [ACTN2_HUMAN]	57.6853	15.32	2	1	12	24	7.24221e+09	894	103.788	5.45264
Q9BYX7	Putative beta-actin-like protein 3 OS=Homo sapiens GN=POTEKP PE=5 SV=1 - [ACTBM_HUMAN]	56.6655	13.07	1	1	3	35	1.91567e+10	375	41.9888	6.32861
Q14151	Scaffold attachment factor B2 OS=Homo sapiens GN=SAFB2 PE=1 SV=1 - [SAFB2_HUMAN]	53.7091	21.72	1	5	15	21	8.54482e+08	953	107.408	6.16357
P53675	Clathrin heavy chain 2 OS=Homo sapiens GN=CLTCL1 PE=1 SV=2 - [CLH2_HUMAN]	50.116	7.68	1	1	12	24	3.08938e+09	1640	186.91	5.84619
Q13217	DnaJ homolog subfamily C member 3 OS=Homo sapiens GN=DNAJC3 PE=1 SV=1 - [DNJC3_HUMAN]	48.6414	23.21	1	10	10	15	875809945	504	57.5442	6.15088
P50993	Sodium/potassium-transporting ATPase subunit alpha-2 OS=Homo sapiens GN=ATP1A2 PE=1 SV=1 - [AT1A2_HUMAN]	48.0708	12.06	4	1	9	17	4.34569e+09	1020	112.193	5.65576
P14679	Tyrosinase OS=Homo sapiens GN=TYR PE=1 SV=3 - [TYRO_HUMAN]	47.2235	17.2	1	6	6	12	5.83072e+08	529	60.354	6.11279
Q14258	E3 ubiquitin/ISG15 ligase TRIM25 OS=Homo sapiens GN=TRIM25 PE=1 SV=2 - [TRI25_HUMAN]	46.8137	31.75	1	14	14	19	3.82968e+08	630	70.9277	8.08936
P62140	Serine/threonine-protein phosphatase PP1-beta catalytic subunit OS=Homo sapiens GN=PPP1CB PE=1 SV=3 - [PP1B_HUMAN]	45.9443	48.32	1	4	11	20	1.6128e+09	327	37.1626	6.18896
P16989	Y-box-binding protein 3 OS=Homo sapiens GN=YBX3 PE=1 SV=4 - [YBOX3_HUMAN]	43.146	24.73	2	3	7	12	2.53733e+08	372	40.066	9.77393
P63162	Small nuclear ribonucleoprotein-associated protein N OS=Homo sapiens GN=SNRPN PE=1 SV=1 - [RSMN_HUMAN]	41.9783	34.58	2	6	6	16	1.38143e+09	240	24.598	11.1948
P21964	Catechol O-methyltransferase OS=Homo sapiens GN=COMT PE=1 SV=2 - [COMT_HUMAN]	37.6391	46.49	1	7	7	11	6.74253e+08	271	30.0176	5.46533
Q9Y5A9	YTH domain-containing family protein 2 OS=Homo sapiens GN=YTHDF2 PE=1 SV=2 - [YTHD2_HUMAN]	36.9083	14.85	2	5	5	10	3.04916e+08	579	62.2957	8.79248
P12235	ADP/ATP translocase 1 OS=Homo sapiens GN=SLC25A4 PE=1 SV=4 - [ADT1_HUMAN]	36.3234	25.17	2	1	6	15	1.00655e+09	298	33.0432	9.75928
P46013	Antigen KI-67 OS=Homo sapiens GN=MKI67 PE=1 SV=2 - [KI67_HUMAN]	34.5477	9.18	1	13	13	15	1.22179e+08	3256	358.474	9.45166
P08962	CD63 antigen OS=Homo sapiens GN=CD63 PE=1 SV=2 - [CD63_HUMAN]	33.3984	9.24	1	1	1	11	338807152	238	25.6191	7.81104
P15311	Ezrin OS=Homo sapiens GN=EZR PE=1 SV=4 - [EZRI_HUMAN]	32.9333	26.96	1	5	14	25	5.5214e+09	586	69.3697	6.26514
P20810	Calpastatin OS=Homo sapiens GN=CAST PE=1 SV=4 - [ICAL_HUMAN]	32.9051	7.06	1	2	2	8	4.70113e+08	708	76.5263	5.07178
P78324	Tyrosine-protein phosphatase non-receptor type substrate 1 OS=Homo sapiens GN=SIRPA PE=1 SV=2 - [SHPS1_HUMAN]	31.4348	27.98	3	6	6	11	4.15372e+08	504	54.9328	6.97607
P40126	L-dopachrome tautomerase OS=Homo sapiens GN=DCT PE=1 SV=1 - [TYRP2_HUMAN]	31.4091	18.88	1	7	7	12	4.98803e+08	519	59.1071	7.13721
Q14684	Ribosomal RNA processing protein 1 homolog B OS=Homo sapiens GN=RRP1B PE=1 SV=3 - [RRP1B_HUMAN]	31.3242	9.76	1	6	6	10	142477352	758	84.3752	9.75928
Q9UPN9	E3 ubiquitin-protein ligase TRIM33 OS=Homo sapiens GN=TRIM33 PE=1 SV=3 - [TRI33_HUMAN]	30.6684	9.94	2	8	8	10	270771788	1127	122.456	6.66846
Q96SI9	Spermatid perinuclear RNA-binding protein OS=Homo sapiens GN=STRBP PE=1 SV=1 - [STRBP_HUMAN]	30.5526	8.18	1	2	5	10	1.21279e+09	672	73.6059	8.71924
Q02539	Histone H1.1 OS=Homo sapiens GN=HIST1H1A PE=1 SV=3 - [H11_HUMAN]	29.4875	20.93	2	1	6	12	7.95173e+08	215	21.8289	10.9897
P06737	Glycogen phosphorylase, liver form OS=Homo sapiens GN=PYGL PE=1 SV=4 - [PYGL_HUMAN]	29.0937	24.68	1	13	14	18	5.06562e+08	847	97.087	7.1665
Q9Y617	Phosphoserine aminotransferase OS=Homo sapiens GN=PSAT1 PE=1 SV=2 - [SERC_HUMAN]	27.4442	44.59	1	12	12	15	9.89336e+08	370	40.3968	7.66455
P62879	Guanine nucleotide-binding protein G(I)/G(S)/G(T) subunit beta-2 OS=Homo sapiens GN=GNB2 PE=1 SV=3 - [GBB2_HUMAN]	26.4545	27.65	2	5	7	13	1.06146e+09	340	37.3071	5.99854
P15313	V-type proton ATPase subunit B, kidney isoform OS=Homo sapiens GN=ATP6V1B1 PE=1 SV=3 - [VATB1_HUMAN]	26.0262	17.74	1	1	6	11	1010602039	513	56.7968	5.65576
Q96A26	Protein FAM162A OS=Homo sapiens GN=FAM162A PE=1 SV=2 - [F162A_HUMAN]	25.8784	34.42	1	4	4	10	3.61931e+08	154	17.3312	9.77393
Q9ULZ3	Apoptosis-associated speck-like protein containing a CARD OS=Homo sapiens GN=PYCARD PE=1 SV=2 - [ASC_HUMAN]	25.6162	56.92	1	9	9	12	8.79009e+08	195	21.6133	6.34131
Q9UBB4	Ataxin-10 OS=Homo sapiens GN=ATXN10 PE=1 SV=1 - [ATX10_HUMAN]	25.5071	19.58	1	8	8	10	7.39619e+08	475	53.4548	5.24951
P18085	ADP-ribosylation factor 4 OS=Homo sapiens GN=ARF4 PE=1 SV=3 - [ARF4_HUMAN]	25.3373	58.33	1	3	7	18	3.08397e+09	180	20.4977	7.13721
P43246	DNA mismatch repair protein Msh2 OS=Homo sapiens GN=MSH2 PE=1 SV=1 - [MSH2_HUMAN]	25.3251	13.7	1	9	9	10	2.36617e+08	934	104.677	5.77002
Q96HN2	Putative adenosylhomocysteinase 3 OS=Homo sapiens GN=AHCYL2 PE=1 SV=1 - [SAHH3_HUMAN]	25.1143	11.62	1	1	6	11	6.04219e+08	611	66.6785	7.35693
O60826	Coiled-coil domain-containing protein 22 OS=Homo sapiens GN=CCDC22 PE=1 SV=1 - [CCD22_HUMAN]	25.0627	14.99	1	7	7	8	1.09278e+08	627	70.7122	6.7417
P62851	40S ribosomal protein S25 OS=Homo sapiens GN=RPS25 PE=1 SV=1 - [RS25_HUMAN]	24.1767	29.6	1	5	5	10	5.26578e+09	125	13.7337	10.1108
Q92688	Acidic leucine-rich nuclear phosphoprotein 32 family member B OS=Homo sapiens GN=ANP32B PE=1 SV=1 - [AN32B_HUMAN]	24.0873	17.93	3	1	5	11	6.56894e+08	251	28.7703	4.05615
P12931	Proto-oncogene tyrosine-protein kinase Src OS=Homo sapiens GN=SRC PE=1 SV=3 - [SRC_HUMAN]	23.9198	10.82	1	3	4	6	193875338	536	59.797	7.41553
Q9BTC0	Death-inducer obliterator 1 OS=Homo sapiens GN=DIDO1 PE=1 SV=5 - [DIDO1_HUMAN]	23.7067	7.54	1	8	8	10	1.39035e+08	2240	243.723	7.88428
Q9BV36	Melanophilin OS=Homo sapiens GN=MLPH PE=1 SV=1 - [MELPH_HUMAN]	23.6724	13.33	1	4	4	6	1.50312e+08	600	65.9088	6.07471
O60684	Importin subunit alpha-7 OS=Homo sapiens GN=KPNA6 PE=1 SV=1 - [IMA7_HUMAN]	23.4376	26.87	2	6	10	11	735442766	536	59.9915	4.98291
Q29960	HLA class I histocompatibility antigen, Cw-16 alpha chain OS=Homo sapiens GN=HLA-C PE=2 SV=1 - [1C16_HUMAN]	23.0866	31.15	10	1	7	10	1246743698	366	40.7271	6.53662
Q9H853	Putative tubulin-like protein alpha-4B OS=Homo sapiens GN=TUBA4B PE=5 SV=2 - [TBA4B_HUMAN]	22.9872	11.62	1	1	2	11	8702462793	241	27.5337	7.82568
Q86U86	Protein polybromo-1 OS=Homo sapiens GN=PBRM1 PE=1 SV=1 - [PB1_HUMAN]	22.9822	4.74	1	5	5	7	1.21092e+08	1689	192.825	6.88818
P61916	Epididymal secretory protein E1 OS=Homo sapiens GN=NPC2 PE=1 SV=1 - [NPC2_HUMAN]	22.7165	41.06	1	5	5	10	1309144900	151	16.5595	7.6499
Q15154	Pericentriolar material 1 protein OS=Homo sapiens GN=PCM1 PE=1 SV=4 - [PCM1_HUMAN]	22.6455	5.39	1	7	7	8	6.68574e+07	2024	228.392	5.021
Q96F24	Nuclear receptor-binding factor 2 OS=Homo sapiens GN=NRBF2 PE=1 SV=1 - [NRBF2_HUMAN]	22.6156	12.2	1	2	2	4	6.97506e+07	287	32.3576	5.87158
P84243	Histone H3.3 OS=Homo sapiens GN=H3F3A PE=1 SV=2 - [H33_HUMAN]	22.5371	43.38	3	1	5	10	7.10526e+09	136	15.3185	11.2681
O94832	Unconventional myosin-Id OS=Homo sapiens GN=MYO1D PE=1 SV=2 - [MYO1D_HUMAN]	22.266	14.51	1	9	9	12	2.45636e+08	1006	116.129	9.39307
P32004	Neural cell adhesion molecule L1 OS=Homo sapiens GN=L1CAM PE=1 SV=2 - [L1CAM_HUMAN]	22.2474	10.34	1	9	9	10	2.15356e+08	1257	139.915	6.23975
O14908	PDZ domain-containing protein GIPC1 OS=Homo sapiens GN=GIPC1 PE=1 SV=2 - [GIPC1_HUMAN]	22.1498	23.12	1	4	4	6	2.25405e+08	333	36.0267	6.27783
Q15418	Ribosomal protein S6 kinase alpha-1 OS=Homo sapiens GN=RPS6KA1 PE=1 SV=2 - [KS6A1_HUMAN]	22.1332	8.57	2	2	4	8	2.97065e+08	735	82.6708	7.82568
O75381	Peroxisomal membrane protein PEX14 OS=Homo sapiens GN=PEX14 PE=1 SV=1 - [PEX14_HUMAN]	21.9295	22.02	1	5	5	7	1.60867e+08	377	41.2117	4.94482
Q9UBQ5	Eukaryotic translation initiation factor 3 subunit K OS=Homo sapiens GN=EIF3K PE=1 SV=1 - [EIF3K_HUMAN]	21.408	19.72	1	4	4	7	9.03711e+08	218	25.0434	4.93213
Q92610	Zinc finger protein 592 OS=Homo sapiens GN=ZNF592 PE=1 SV=2 - [ZN592_HUMAN]	20.9693	4.74	1	2	2	5	3.50744e+07	1267	137.441	7.84033
Q14061	Cytochrome c oxidase copper chaperone OS=Homo sapiens GN=COX17 PE=1 SV=2 - [COX17_HUMAN]	20.802	38.1	1	2	2	6	2.43201e+08	63	6.91038	7.23975
P30419	Glycylpeptide N-tetradecanoyltransferase 1 OS=Homo sapiens GN=NMT1 PE=1 SV=2 - [NMT1_HUMAN]	20.7809	15.12	1	5	5	8	8.27546e+08	496	56.7699	7.79639
P07741	Adenine phosphoribosyltransferase OS=Homo sapiens GN=APRT PE=1 SV=2 - [APT_HUMAN]	20.3259	53.89	1	6	6	9	6.72587e+08	180	19.5954	6.02393
Q14344	Guanine nucleotide-binding protein subunit alpha-13 OS=Homo sapiens GN=GNA13 PE=1 SV=2 - [GNA13_HUMAN]	20.2698	19.1	5	4	5	9	1.40693e+09	377	44.0217	8.00146
P43378	Tyrosine-protein phosphatase non-receptor type 9 OS=Homo sapiens GN=PTPN9 PE=1 SV=1 - [PTN9_HUMAN]	19.9753	6.07	1	2	2	5	1.03929e+08	593	67.9768	8.01611
P02649	Apolipoprotein E OS=Homo sapiens GN=APOE PE=1 SV=1 - [APOE_HUMAN]	19.9448	26.18	1	6	6	8	7.23029e+08	317	36.1318	5.73193
P62277	40S ribosomal protein S13 OS=Homo sapiens GN=RPS13 PE=1 SV=2 - [RS13_HUMAN]	19.9082	25.83	1	6	6	9	1.52503e+09	151	17.2117	10.5356
P40692	DNA mismatch repair protein Mlh1 OS=Homo sapiens GN=MLH1 PE=1 SV=1 - [MLH1_HUMAN]	19.7364	6.75	1	3	3	7	2.44334e+08	756	84.548	5.71924
O76071	Probable cytosolic iron-sulfur protein assembly protein CIAO1 OS=Homo sapiens GN=CIAO1 PE=1 SV=1 - [CIAO1_HUMAN]	19.5743	32.45	1	6	6	6	3.74863e+08	339	37.8158	4.97021
Q14554	Protein disulfide-isomerase A5 OS=Homo sapiens GN=PDIA5 PE=1 SV=1 - [PDIA5_HUMAN]	19.3998	27.75	1	8	8	9	1.9285e+08	519	59.5561	7.91357
Q8IYD1	Eukaryotic peptide chain release factor GTP-binding subunit ERF3B OS=Homo sapiens GN=GSPT2 PE=1 SV=2 - [ERF3B_HUMAN]	19.3531	16.72	1	2	6	8	5.20241e+08	628	68.8396	5.42725
P51808	Dynein light chain Tctex-type 3 OS=Homo sapiens GN=DYNLT3 PE=1 SV=1 - [DYLT3_HUMAN]	19.3192	64.66	1	3	3	4	2.33301e+08	116	13.0532	5.65576
Q53EP0	Fibronectin type III domain-containing protein 3B OS=Homo sapiens GN=FNDC3B PE=1 SV=2 - [FND3B_HUMAN]	19.0781	10.96	1	8	8	10	1.31015e+08	1204	132.803	5.94775
Q99615	DnaJ homolog subfamily C member 7 OS=Homo sapiens GN=DNAJC7 PE=1 SV=2 - [DNJC7_HUMAN]	19.0451	16.4	1	8	8	9	1.92797e+08	494	56.4047	6.96143
Q15274	Nicotinate-nucleotide pyrophosphorylase [carboxylating] OS=Homo sapiens GN=QPRT PE=1 SV=3 - [NADC_HUMAN]	19.0102	24.58	1	4	4	6	2.01301e+08	297	30.8261	6.21436
P10619	Lysosomal protective protein OS=Homo sapiens GN=CTSA PE=1 SV=2 - [PPGB_HUMAN]	18.9973	18.13	1	5	5	8	6.93522e+08	480	54.4311	6.60986
P62834	Ras-related protein Rap-1A OS=Homo sapiens GN=RAP1A PE=1 SV=1 - [RAP1A_HUMAN]	18.873	35.33	1	2	5	8	3.50725e+08	184	20.9737	6.66846
Q13363	C-terminal-binding protein 1 OS=Homo sapiens GN=CTBP1 PE=1 SV=2 - [CTBP1_HUMAN]	18.7943	18.41	1	4	4	6	9.9467e+07	440	47.5055	6.771
P61077	Ubiquitin-conjugating enzyme E2 D3 OS=Homo sapiens GN=UBE2D3 PE=1 SV=1 - [UB2D3_HUMAN]	18.6341	36.05	4	3	3	9	1392414929	147	16.6764	7.79639
Q8N0X7	Spartin OS=Homo sapiens GN=SPG20 PE=1 SV=1 - [SPG20_HUMAN]	18.6056	18.92	1	9	9	9	400081676	666	72.7878	5.90967
Q9UIS9	Methyl-CpG-binding domain protein 1 OS=Homo sapiens GN=MBD1 PE=1 SV=2 - [MBD1_HUMAN]	18.5349	6.45	1	2	2	4	1.97211e+07	605	66.5642	9.0415
P15374	Ubiquitin carboxyl-terminal hydrolase isozyme L3 OS=Homo sapiens GN=UCHL3 PE=1 SV=1 - [UCHL3_HUMAN]	18.4378	51.3	1	9	9	10	4.78973e+08	230	26.166	4.91943
P0CG39	POTE ankyrin domain family member J OS=Homo sapiens GN=POTEJ PE=3 SV=1 - [POTEJ_HUMAN]	18.4171	4.24	1	1	3	19	6.94009e+08	1038	117.315	5.97314
Q16850	Lanosterol 14-alpha demethylase OS=Homo sapiens GN=CYP51A1 PE=1 SV=3 - [CP51A_HUMAN]	18.2366	18.29	1	6	6	8	2.64177e+08	503	56.7695	8.52881
O60216	Double-strand-break repair protein rad21 homolog OS=Homo sapiens GN=RAD21 PE=1 SV=2 - [RAD21_HUMAN]	18.2003	10.78	1	4	4	6	1.73777e+08	631	71.6447	4.65283
P40967	Melanocyte protein PMEL OS=Homo sapiens GN=PMEL PE=1 SV=2 - [PMEL_HUMAN]	18.1712	12.86	1	5	5	9	9.48563e+08	661	70.2106	5.57959
Q12834	Cell division cycle protein 20 homolog OS=Homo sapiens GN=CDC20 PE=1 SV=2 - [CDC20_HUMAN]	18.0788	4.01	1	1	1	3	9.88333e+07	499	54.6886	9.23193
P57721	Poly(rC)-binding protein 3 OS=Homo sapiens GN=PCBP3 PE=2 SV=2 - [PCBP3_HUMAN]	18.0021	12.4	1	1	3	6	1.41505e+09	371	39.4403	8.07471
P14649	Myosin light chain 6B OS=Homo sapiens GN=MYL6B PE=1 SV=1 - [MYL6B_HUMAN]	17.722	18.75	1	1	2	6	1341160949	208	22.7497	5.73193
O14880	Microsomal glutathione S-transferase 3 OS=Homo sapiens GN=MGST3 PE=1 SV=1 - [MGST3_HUMAN]	17.7147	15.79	1	2	2	7	1509071492	152	16.5056	9.37842
P39880	Homeobox protein cut-like 1 OS=Homo sapiens GN=CUX1 PE=1 SV=3 - [CUX1_HUMAN]	17.6381	7.64	2	7	7	9	124566194	1505	164.087	5.89697
Q9NQT8	Kinesin-like protein KIF13B OS=Homo sapiens GN=KIF13B PE=1 SV=2 - [KI13B_HUMAN]	17.6018	6.63	1	9	9	9	158529418	1826	202.663	5.88428
P55769	NHP2-like protein 1 OS=Homo sapiens GN=NHP2L1 PE=1 SV=3 - [NH2L1_HUMAN]	17.4633	32.03	1	3	3	5	1.30861e+09	128	14.1646	8.45557
O43301	Heat shock 70 kDa protein 12A OS=Homo sapiens GN=HSPA12A PE=1 SV=2 - [HS12A_HUMAN]	17.3651	10.81	1	5	5	6	1.57788e+08	675	74.9315	6.771
Q8IWZ8	SURP and G-patch domain-containing protein 1 OS=Homo sapiens GN=SUGP1 PE=1 SV=2 - [SUGP1_HUMAN]	17.3194	7.29	1	3	3	5	4.088e+07	645	72.4255	7.60596
Q96FJ2	Dynein light chain 2, cytoplasmic OS=Homo sapiens GN=DYNLL2 PE=1 SV=1 - [DYL2_HUMAN]	16.8391	51.69	1	2	4	7	1920361923	89	10.3431	7.37158
P17936	Insulin-like growth factor-binding protein 3 OS=Homo sapiens GN=IGFBP3 PE=1 SV=2 - [IBP3_HUMAN]	16.7937	32.99	1	6	6	7	1.74856e+08	291	31.6537	8.68994
P30154	Serine/threonine-protein phosphatase 2A 65 kDa regulatory subunit A beta isoform OS=Homo sapiens GN=PPP2R1B PE=1 SV=3 - [2AAB_HUMAN]	16.5854	10.32	1	1	4	7	7.38857e+08	601	66.1715	4.94482
Q8NFQ8	Torsin-1A-interacting protein 2 OS=Homo sapiens GN=TOR1AIP2 PE=1 SV=1 - [TOIP2_HUMAN]	16.576	19.15	1	3	3	4	1.05993e+08	470	51.2322	4.95752
Q8N0Z6	Tetratricopeptide repeat protein 5 OS=Homo sapiens GN=TTC5 PE=1 SV=2 - [TTC5_HUMAN]	16.5542	7.5	1	2	2	4	85424386	440	48.8969	6.48096
Q99848	Probable rRNA-processing protein EBP2 OS=Homo sapiens GN=EBNA1BP2 PE=1 SV=2 - [EBP2_HUMAN]	16.514	13.73	1	3	3	5	405841760	306	34.8304	10.0962
Q15370	Transcription elongation factor B polypeptide 2 OS=Homo sapiens GN=TCEB2 PE=1 SV=1 - [ELOB_HUMAN]	16.441	31.36	1	2	2	7	666902385	118	13.1246	4.88135
Q96SK2	Transmembrane protein 209 OS=Homo sapiens GN=TMEM209 PE=1 SV=2 - [TM209_HUMAN]	16.4362	10.52	1	3	3	5	9.41832e+07	561	62.8815	8.63135
Q7L7X3	Serine/threonine-protein kinase TAO1 OS=Homo sapiens GN=TAOK1 PE=1 SV=1 - [TAOK1_HUMAN]	16.3414	6.89	1	5	5	6	3.12983e+07	1001	115.997	7.6499
Q9UBR2	Cathepsin Z OS=Homo sapiens GN=CTSZ PE=1 SV=1 - [CATZ_HUMAN]	16.3271	19.14	1	3	3	7	318016247	303	33.8462	7.10791
Q68CP9	AT-rich interactive domain-containing protein 2 OS=Homo sapiens GN=ARID2 PE=1 SV=2 - [ARID2_HUMAN]	15.9915	3.38	1	3	3	4	1.33054e+07	1835	197.268	7.41553
P30481	HLA class I histocompatibility antigen, B-44 alpha chain OS=Homo sapiens GN=HLA-B PE=1 SV=1 - [1B44_HUMAN]	15.9358	19.61	16	3	5	9	6.61485e+08	362	40.4561	6.03662
Q7L1Q6	Basic leucine zipper and W2 domain-containing protein 1 OS=Homo sapiens GN=BZW1 PE=1 SV=1 - [BZW1_HUMAN]	15.9021	31.26	1	8	9	11	245967746	419	48.0127	5.92236
Q96GM5	SWI/SNF-related matrix-associated actin-dependent regulator of chromatin subfamily D member 1 OS=Homo sapiens GN=SMARCD1 PE=1 SV=2 - [SMRD1_HUMAN]	15.8859	3.69	1	1	1	3	2.16971e+08	515	58.1959	9.24658
O75521	Enoyl-CoA delta isomerase 2, mitochondrial OS=Homo sapiens GN=ECI2 PE=1 SV=4 - [ECI2_HUMAN]	15.8333	4.31	1	2	2	4	101320614	394	43.5574	8.99756
Q02318	Sterol 26-hydroxylase, mitochondrial OS=Homo sapiens GN=CYP27A1 PE=1 SV=1 - [CP27A_HUMAN]	15.8289	15.82	1	6	6	8	2.70427e+08	531	60.1963	8.89502
Q8WUD1	Ras-related protein Rab-2B OS=Homo sapiens GN=RAB2B PE=1 SV=1 - [RAB2B_HUMAN]	15.7277	30.09	1	1	5	6	453962637	216	24.1991	7.82568
Q8NHU6	Tudor domain-containing protein 7 OS=Homo sapiens GN=TDRD7 PE=1 SV=2 - [TDRD7_HUMAN]	15.674	11.29	1	8	8	10	264063931	1098	123.506	7.21045
Q13404	Ubiquitin-conjugating enzyme E2 variant 1 OS=Homo sapiens GN=UBE2V1 PE=1 SV=2 - [UB2V1_HUMAN]	15.6415	27.89	1	3	4	6	8.83457e+08	147	16.4843	7.92822
Q9C0E8	Protein lunapark OS=Homo sapiens GN=LNP PE=1 SV=2 - [LNP_HUMAN]	15.4626	10.05	1	4	4	6	2.85496e+08	428	47.7102	5.10986
Q53HC9	Protein TSSC1 OS=Homo sapiens GN=TSSC1 PE=1 SV=2 - [TSSC1_HUMAN]	15.2867	14.99	1	4	4	6	1.27306e+08	387	43.5761	5.05908
Q6AI08	HEAT repeat-containing protein 6 OS=Homo sapiens GN=HEATR6 PE=1 SV=1 - [HEAT6_HUMAN]	15.1666	2.2	1	1	1	3	62293633	1181	128.699	7.03467
Q9NYB9	Abl interactor 2 OS=Homo sapiens GN=ABI2 PE=1 SV=1 - [ABI2_HUMAN]	15.1081	13.26	1	3	5	6	170592932	513	55.6287	6.16357
Q9NY93	Probable ATP-dependent RNA helicase DDX56 OS=Homo sapiens GN=DDX56 PE=1 SV=1 - [DDX56_HUMAN]	15.0758	7.13	1	3	3	4	8.59329e+07	547	61.551	9.26123
O14745	Na(+)/H(+) exchange regulatory cofactor NHE-RF1 OS=Homo sapiens GN=SLC9A3R1 PE=1 SV=4 - [NHRF1_HUMAN]	15.0144	16.76	1	3	3	4	3.56612e+08	358	38.8446	5.77002
Q86SF2	N-acetylgalactosaminyltransferase 7 OS=Homo sapiens GN=GALNT7 PE=1 SV=1 - [GALT7_HUMAN]	14.9582	9.59	1	4	4	6	360875589	657	75.341	7.10791
O75616	GTPase Era, mitochondrial OS=Homo sapiens GN=ERAL1 PE=1 SV=2 - [ERAL1_HUMAN]	14.8941	10.53	1	2	2	5	1.88445e+08	437	48.3195	8.83643
O75607	Nucleoplasmin-3 OS=Homo sapiens GN=NPM3 PE=1 SV=3 - [NPM3_HUMAN]	14.8491	20.22	1	2	2	4	5.60273e+08	178	19.3314	4.62744
P02787	Serotransferrin OS=Homo sapiens GN=TF PE=1 SV=3 - [TRFE_HUMAN]	14.6394	5.16	1	2	2	4	431648581	698	77.0136	7.12256
P48729	Casein kinase I isoform alpha OS=Homo sapiens GN=CSNK1A1 PE=1 SV=2 - [KC1A_HUMAN]	14.586	17.21	2	5	5	7	1.88827e+08	337	38.8899	9.56885
Q15349	Ribosomal protein S6 kinase alpha-2 OS=Homo sapiens GN=RPS6KA2 PE=1 SV=2 - [KS6A2_HUMAN]	14.5823	5.46	2	1	3	6	2.6668e+08	733	83.1861	8.67529
P33897	ATP-binding cassette sub-family D member 1 OS=Homo sapiens GN=ABCD1 PE=1 SV=2 - [ABCD1_HUMAN]	14.5704	6.17	1	3	3	4	1.52837e+08	745	82.8845	8.95361
P23229	Integrin alpha-6 OS=Homo sapiens GN=ITGA6 PE=1 SV=5 - [ITA6_HUMAN]	14.5518	9.47	1	8	8	8	6.02403e+08	1130	126.526	6.60986
O60879	Protein diaphanous homolog 2 OS=Homo sapiens GN=DIAPH2 PE=1 SV=1 - [DIAP2_HUMAN]	14.4527	3	1	3	3	4	8.36919e+07	1101	125.49	6.58057
A6NIZ1	Ras-related protein Rap-1b-like protein OS=Homo sapiens PE=2 SV=1 - [RP1BL_HUMAN]	14.3852	38.59	2	2	5	7	5.00169e+08	184	20.9116	5.47803
Q15061	WD repeat-containing protein 43 OS=Homo sapiens GN=WDR43 PE=1 SV=3 - [WDR43_HUMAN]	14.1163	8.57	1	3	3	4	125370594	677	74.8434	5.56689
Q96J01	THO complex subunit 3 OS=Homo sapiens GN=THOC3 PE=1 SV=1 - [THOC3_HUMAN]	14.0462	12.82	1	2	2	3	188736253	351	38.7468	6.0874
Q9NYY8	FAST kinase domain-containing protein 2 OS=Homo sapiens GN=FASTKD2 PE=1 SV=1 - [FAKD2_HUMAN]	13.979	4.93	1	2	2	3	90275053	710	81.41	8.04541
P51159	Ras-related protein Rab-27A OS=Homo sapiens GN=RAB27A PE=1 SV=3 - [RB27A_HUMAN]	13.9603	23.53	1	4	4	7	3.73666e+08	221	24.8523	5.22412
Q14681	BTB/POZ domain-containing protein KCTD2 OS=Homo sapiens GN=KCTD2 PE=1 SV=3 - [KCTD2_HUMAN]	13.8995	8.37	1	1	1	3	2.70421e+07	263	28.5092	5.2876
Q9UBU6	Protein FAM8A1 OS=Homo sapiens GN=FAM8A1 PE=1 SV=1 - [FA8A1_HUMAN]	13.8877	6.78	1	1	1	2	8.17489e+07	413	44.0954	7.21045
Q9NR12	PDZ and LIM domain protein 7 OS=Homo sapiens GN=PDLIM7 PE=1 SV=1 - [PDLI7_HUMAN]	13.8228	14.22	1	5	5	6	1.76201e+08	457	49.8126	8.41162
Q6UW63	KDEL motif-containing protein 1 OS=Homo sapiens GN=KDELC1 PE=1 SV=1 - [KDEL1_HUMAN]	13.6683	12.55	1	4	4	4	1.99948e+08	502	58.0055	7.7085
P48059	LIM and senescent cell antigen-like-containing domain protein 1 OS=Homo sapiens GN=LIMS1 PE=1 SV=4 - [LIMS1_HUMAN]	13.5572	22.15	2	6	6	8	2.82858e+08	325	37.2258	8.04541
Q6UXH1	Cysteine-rich with EGF-like domain protein 2 OS=Homo sapiens GN=CRELD2 PE=1 SV=1 - [CREL2_HUMAN]	13.5504	17.85	1	3	3	5	1.52124e+08	353	38.1658	4.58936
Q96T88	E3 ubiquitin-protein ligase UHRF1 OS=Homo sapiens GN=UHRF1 PE=1 SV=1 - [UHRF1_HUMAN]	13.4752	7.57	1	3	3	4	6.76985e+07	793	89.757	7.56201
Q9NXW2	DnaJ homolog subfamily B member 12 OS=Homo sapiens GN=DNAJB12 PE=1 SV=4 - [DJB12_HUMAN]	13.264	7.73	1	2	2	3	8.86547e+07	375	41.7928	8.52881
Q13228	Selenium-binding protein 1 OS=Homo sapiens GN=SELENBP1 PE=1 SV=2 - [SBP1_HUMAN]	13.132	24.58	1	9	9	9	3.77117e+08	472	52.3576	6.3667
Q9NRW1	Ras-related protein Rab-6B OS=Homo sapiens GN=RAB6B PE=1 SV=1 - [RAB6B_HUMAN]	13.0922	21.63	15	3	4	7	1.48625e+09	208	23.4469	5.52881
O00471	Exocyst complex component 5 OS=Homo sapiens GN=EXOC5 PE=1 SV=1 - [EXOC5_HUMAN]	13.0904	4.24	1	2	2	4	1.17483e+08	708	81.8008	6.7124
Q15326	Zinc finger MYND domain-containing protein 11 OS=Homo sapiens GN=ZMYND11 PE=1 SV=2 - [ZMY11_HUMAN]	13.0899	3.99	1	1	1	3	39008707	602	70.9171	8.52881
Q9H4M7	Pleckstrin homology domain-containing family A member 4 OS=Homo sapiens GN=PLEKHA4 PE=1 SV=2 - [PKHA4_HUMAN]	12.9979	4.11	1	2	2	4	7.83887e+07	779	85.3489	10.5649
Q9UPN7	Serine/threonine-protein phosphatase 6 regulatory subunit 1 OS=Homo sapiens GN=PPP6R1 PE=1 SV=5 - [PP6R1_HUMAN]	12.889	6.13	1	2	2	4	282309637	881	96.6637	4.55127
Q14149	MORC family CW-type zinc finger protein 3 OS=Homo sapiens GN=MORC3 PE=1 SV=3 - [MORC3_HUMAN]	12.8673	2.45	1	1	1	3	8.0857e+07	939	107.045	5.60498
Q8NBT2	Kinetochore protein Spc24 OS=Homo sapiens GN=SPC24 PE=1 SV=2 - [SPC24_HUMAN]	12.7552	19.29	1	2	2	4	142867061	197	22.4644	4.70361
P31947	14-3-3 protein sigma OS=Homo sapiens GN=SFN PE=1 SV=1 - [1433S_HUMAN]	12.7197	18.15	1	1	4	12	8.27314e+09	248	27.7567	4.7417
Q16513	Serine/threonine-protein kinase N2 OS=Homo sapiens GN=PKN2 PE=1 SV=1 - [PKN2_HUMAN]	12.6939	7.93	1	4	4	5	87783350	984	111.964	6.30322
Q7Z422	SUZ domain-containing protein 1 OS=Homo sapiens GN=SZRD1 PE=1 SV=1 - [SZRD1_HUMAN]	12.6895	28.29	1	2	2	3	401901076	152	16.9869	8.95361
O75964	ATP synthase subunit g, mitochondrial OS=Homo sapiens GN=ATP5L PE=1 SV=3 - [ATP5L_HUMAN]	12.6865	47.57	1	5	5	7	658641492	103	11.4212	9.64209
P18858	DNA ligase 1 OS=Homo sapiens GN=LIG1 PE=1 SV=1 - [DNLI1_HUMAN]	12.6336	11.64	1	6	6	6	7.44213e+07	919	101.673	5.61768
Q99496	E3 ubiquitin-protein ligase RING2 OS=Homo sapiens GN=RNF2 PE=1 SV=1 - [RING2_HUMAN]	12.6253	8.93	1	2	2	4	1.34454e+08	336	37.6316	6.84424
Q6ZNB6	NF-X1-type zinc finger protein NFXL1 OS=Homo sapiens GN=NFXL1 PE=1 SV=2 - [NFXL1_HUMAN]	12.6151	7.24	1	3	3	4	6.79232e+07	911	101.27	8.41162
Q9BSJ2	Gamma-tubulin complex component 2 OS=Homo sapiens GN=TUBGCP2 PE=1 SV=2 - [GCP2_HUMAN]	12.5985	7.87	1	6	6	6	1.07253e+08	902	102.469	6.84424
Q14376	UDP-glucose 4-epimerase OS=Homo sapiens GN=GALE PE=1 SV=2 - [GALE_HUMAN]	12.5968	16.67	1	4	4	4	206141913	348	38.2573	6.72705
Q96LD4	Tripartite motif-containing protein 47 OS=Homo sapiens GN=TRIM47 PE=1 SV=2 - [TRI47_HUMAN]	12.5895	8.31	1	3	3	4	9.05454e+07	638	69.4879	6.44287
P98179	Putative RNA-binding protein 3 OS=Homo sapiens GN=RBM3 PE=1 SV=1 - [RBM3_HUMAN]	12.5879	11.46	1	1	1	3	633848568	157	17.16	8.90967
P49366	Deoxyhypusine synthase OS=Homo sapiens GN=DHPS PE=1 SV=1 - [DHYS_HUMAN]	12.5071	12.47	1	3	3	4	271455420	369	40.9446	5.36377
O43516	WAS/WASL-interacting protein family member 1 OS=Homo sapiens GN=WIPF1 PE=1 SV=3 - [WIPF1_HUMAN]	12.4392	14.71	1	4	4	5	1.68673e+08	503	51.2274	11.4731
Q13619	Cullin-4A OS=Homo sapiens GN=CUL4A PE=1 SV=3 - [CUL4A_HUMAN]	12.4337	7.91	1	3	5	5	2.53669e+08	759	87.6244	8.1333
Q93074	Mediator of RNA polymerase II transcription subunit 12 OS=Homo sapiens GN=MED12 PE=1 SV=4 - [MED12_HUMAN]	12.3623	1.7	1	2	2	3	1.08603e+08	2177	242.928	7.04932
Q9BYG3	MKI67 FHA domain-interacting nucleolar phosphoprotein OS=Homo sapiens GN=NIFK PE=1 SV=1 - [MK67I_HUMAN]	12.3487	25.26	1	5	5	6	238827886	293	34.201	9.87646
Q92925	SWI/SNF-related matrix-associated actin-dependent regulator of chromatin subfamily D member 2 OS=Homo sapiens GN=SMARCD2 PE=1 SV=3 - [SMRD2_HUMAN]	12.2827	15.44	2	4	4	4	1.15819e+08	531	58.8836	9.64209
Q16774	Guanylate kinase OS=Homo sapiens GN=GUK1 PE=1 SV=2 - [KGUA_HUMAN]	12.219	25.89	1	3	3	4	2.79214e+08	197	21.7122	6.55127
Q9HAV0	Guanine nucleotide-binding protein subunit beta-4 OS=Homo sapiens GN=GNB4 PE=1 SV=3 - [GBB4_HUMAN]	12.2023	15	2	3	4	4	162275881	340	37.543	5.99854
Q9Y4W6	AFG3-like protein 2 OS=Homo sapiens GN=AFG3L2 PE=1 SV=2 - [AFG32_HUMAN]	12.1737	7.78	1	6	7	8	4.25022e+08	797	88.5282	8.66064
P50443	Sulfate transporter OS=Homo sapiens GN=SLC26A2 PE=1 SV=2 - [S26A2_HUMAN]	12.1497	8.12	1	3	3	5	5.26094e+07	739	81.6089	8.38232
P31641	Sodium- and chloride-dependent taurine transporter OS=Homo sapiens GN=SLC6A6 PE=1 SV=2 - [SC6A6_HUMAN]	12.129	4.84	1	1	1	2	8.66151e+06	620	69.7836	7.38623
Q8TCC3	39S ribosomal protein L30, mitochondrial OS=Homo sapiens GN=MRPL30 PE=1 SV=1 - [RM30_HUMAN]	11.9771	24.22	1	2	2	3	4.37892e+07	161	18.5341	9.99365
Q13564	NEDD8-activating enzyme E1 regulatory subunit OS=Homo sapiens GN=NAE1 PE=1 SV=1 - [ULA1_HUMAN]	11.9525	10.86	1	4	4	5	1.25176e+08	534	60.2086	5.40186
O15321	Transmembrane 9 superfamily member 1 OS=Homo sapiens GN=TM9SF1 PE=2 SV=2 - [TM9S1_HUMAN]	11.9327	9.9	1	3	3	4	5.95237e+08	606	68.8163	7.1665
Q9Y653	G-protein coupled receptor 56 OS=Homo sapiens GN=GPR56 PE=1 SV=2 - [GPR56_HUMAN]	11.9006	8.08	1	3	3	4	1.19547e+08	693	77.6882	8.48486
O43920	NADH dehydrogenase [ubiquinone] iron-sulfur protein 5 OS=Homo sapiens GN=NDUFS5 PE=1 SV=3 - [NDUS5_HUMAN]	11.8359	49.06	1	4	4	5	3.09566e+08	106	12.5094	9.14404
Q9H074	Polyadenylate-binding protein-interacting protein 1 OS=Homo sapiens GN=PAIP1 PE=1 SV=1 - [PAIP1_HUMAN]	11.8269	17.54	1	3	3	5	2.23633e+08	479	53.4911	4.80518
P63027	Vesicle-associated membrane protein 2 OS=Homo sapiens GN=VAMP2 PE=1 SV=3 - [VAMP2_HUMAN]	11.7454	34.48	1	1	3	3	343678044	116	12.6547	8.1333
Q5JVF3	PCI domain-containing protein 2 OS=Homo sapiens GN=PCID2 PE=1 SV=2 - [PCID2_HUMAN]	11.7021	9.52	1	2	2	3	172401454	399	45.9998	8.52881
P25490	Transcriptional repressor protein YY1 OS=Homo sapiens GN=YY1 PE=1 SV=2 - [TYY1_HUMAN]	11.6114	11.35	2	3	3	4	8.74212e+07	414	44.6847	6.25244
P08582	Melanotransferrin OS=Homo sapiens GN=MFI2 PE=1 SV=2 - [TRFM_HUMAN]	11.5983	12.47	1	6	6	6	1.25066e+08	738	80.1633	5.93506
Q9H910	Hematological and neurological expressed 1-like protein OS=Homo sapiens GN=HN1L PE=1 SV=1 - [HN1L_HUMAN]	11.444	30.53	1	3	3	5	523193309	190	20.051	9.26123
Q10589	Bone marrow stromal antigen 2 OS=Homo sapiens GN=BST2 PE=1 SV=1 - [BST2_HUMAN]	11.4105	13.89	1	2	2	3	387861596	180	19.7563	5.60498
Q9NZI7	Upstream-binding protein 1 OS=Homo sapiens GN=UBP1 PE=2 SV=1 - [UBIP1_HUMAN]	11.392	5.93	2	2	2	4	125301516	540	60.4532	6.354
P57729	Ras-related protein Rab-38 OS=Homo sapiens GN=RAB38 PE=1 SV=1 - [RAB38_HUMAN]	11.316	47.39	2	6	7	7	6.23707e+08	211	23.697	7.76709
Q3T906	N-acetylglucosamine-1-phosphotransferase subunits alpha/beta OS=Homo sapiens GN=GNPTAB PE=1 SV=1 - [GNPTA_HUMAN]	11.2446	2.47	1	2	2	3	34168519	1256	143.531	7.1665
P16333	Cytoplasmic protein NCK1 OS=Homo sapiens GN=NCK1 PE=1 SV=1 - [NCK1_HUMAN]	11.083	8.49	1	2	2	3	9.44823e+07	377	42.8374	6.46826
Q9BTZ2	Dehydrogenase/reductase SDR family member 4 OS=Homo sapiens GN=DHRS4 PE=1 SV=3 - [DHRS4_HUMAN]	11.0823	21.94	3	4	4	4	2.53475e+08	278	29.5184	8.55811
Q9Y6A5	Transforming acidic coiled-coil-containing protein 3 OS=Homo sapiens GN=TACC3 PE=1 SV=1 - [TACC3_HUMAN]	11.0377	3.34	1	1	1	2	5.89749e+07	838	90.3038	5.04639
Q92696	Geranylgeranyl transferase type-2 subunit alpha OS=Homo sapiens GN=RABGGTA PE=1 SV=2 - [PGTA_HUMAN]	11.0304	17.81	1	8	8	9	2.20634e+08	567	65.0305	5.66846
P54725	UV excision repair protein RAD23 homolog A OS=Homo sapiens GN=RAD23A PE=1 SV=1 - [RD23A_HUMAN]	10.9318	19.83	1	4	4	5	288009587	363	39.5847	4.57666
O75179	Ankyrin repeat domain-containing protein 17 OS=Homo sapiens GN=ANKRD17 PE=1 SV=3 - [ANR17_HUMAN]	10.8748	2.88	1	4	5	5	7.47458e+07	2603	274.088	6.52197
P14854	Cytochrome c oxidase subunit 6B1 OS=Homo sapiens GN=COX6B1 PE=1 SV=2 - [CX6B1_HUMAN]	10.803	47.67	1	3	3	6	8.9187e+08	86	10.1857	7.04932
Q15435	Protein phosphatase 1 regulatory subunit 7 OS=Homo sapiens GN=PPP1R7 PE=1 SV=1 - [PP1R7_HUMAN]	10.7957	18.61	1	5	5	6	2.8386e+08	360	41.5385	4.90674
P62910	60S ribosomal protein L32 OS=Homo sapiens GN=RPL32 PE=1 SV=2 - [RL32_HUMAN]	10.7756	31.85	1	4	4	5	5.59246e+07	135	15.8498	11.3267
O00533	Neural cell adhesion molecule L1-like protein OS=Homo sapiens GN=CHL1 PE=1 SV=4 - [NCHL1_HUMAN]	10.7571	4.8	1	3	3	4	1.18087e+08	1208	134.987	5.75732
Q01970	1-phosphatidylinositol 4,5-bisphosphate phosphodiesterase beta-3 OS=Homo sapiens GN=PLCB3 PE=1 SV=2 - [PLCB3_HUMAN]	10.757	3.57	1	3	3	4	7.31041e+07	1234	138.713	5.89697
O43172	U4/U6 small nuclear ribonucleoprotein Prp4 OS=Homo sapiens GN=PRPF4 PE=1 SV=2 - [PRP4_HUMAN]	10.6615	20.31	1	6	6	7	197278100	522	58.4124	7.41553
Q9P265	Disco-interacting protein 2 homolog B OS=Homo sapiens GN=DIP2B PE=1 SV=3 - [DIP2B_HUMAN]	10.6563	5.08	1	6	6	6	9.08792e+07	1576	171.382	8.08936
P52294	Importin subunit alpha-5 OS=Homo sapiens GN=KPNA1 PE=1 SV=3 - [IMA5_HUMAN]	10.6433	11.71	1	1	5	5	6.42358e+08	538	60.1836	5.0083
Q13449	Limbic system-associated membrane protein OS=Homo sapiens GN=LSAMP PE=1 SV=2 - [LSAMP_HUMAN]	10.628	15.98	1	3	3	4	1.28822e+08	338	37.3702	6.97607
P21283	V-type proton ATPase subunit C 1 OS=Homo sapiens GN=ATP6V1C1 PE=1 SV=4 - [VATC1_HUMAN]	10.5581	15.71	1	4	4	4	250193406	382	43.914	7.45947
Q14738	Serine/threonine-protein phosphatase 2A 56 kDa regulatory subunit delta isoform OS=Homo sapiens GN=PPP2R5D PE=1 SV=1 - [2A5D_HUMAN]	10.5397	9.47	1	3	5	6	1.5381e+08	602	69.9474	8.1333
Q9Y2L9	Leucine-rich repeat and calponin homology domain-containing protein 1 OS=Homo sapiens GN=LRCH1 PE=1 SV=3 - [LRCH1_HUMAN]	10.5317	9.2	1	4	4	4	1.05196e+08	728	80.824	5.93506
Q9BRX2	Protein pelota homolog OS=Homo sapiens GN=PELO PE=1 SV=2 - [PELO_HUMAN]	10.4407	16.36	1	5	5	5	1.11306e+08	385	43.332	6.34131
Q9UPT5	Exocyst complex component 7 OS=Homo sapiens GN=EXOC7 PE=1 SV=3 - [EXOC7_HUMAN]	10.4318	8.3	1	4	4	5	7.01281e+07	735	83.3301	6.78564
Q96HS1	Serine/threonine-protein phosphatase PGAM5, mitochondrial OS=Homo sapiens GN=PGAM5 PE=1 SV=2 - [PGAM5_HUMAN]	10.3918	21.8	1	3	3	4	8.39109e+07	289	31.9846	8.67529
Q9Y673	Dolichyl-phosphate beta-glucosyltransferase OS=Homo sapiens GN=ALG5 PE=1 SV=1 - [ALG5_HUMAN]	10.2493	24.07	1	6	6	6	263301763	324	36.9224	9.27588
Q9BVI4	Nucleolar complex protein 4 homolog OS=Homo sapiens GN=NOC4L PE=1 SV=1 - [NOC4L_HUMAN]	10.2377	10.85	1	4	4	5	1.53044e+08	516	58.4307	7.48877
Q9GZP4	PITH domain-containing protein 1 OS=Homo sapiens GN=PITHD1 PE=1 SV=1 - [PITH1_HUMAN]	10.2254	13.27	1	3	3	3	7.18358e+07	211	24.1627	5.74463
Q96PU5	E3 ubiquitin-protein ligase NEDD4-like OS=Homo sapiens GN=NEDD4L PE=1 SV=2 - [NED4L_HUMAN]	10.2211	7.08	1	3	4	6	5.19455e+07	975	111.862	5.8208
Q8WWY3	U4/U6 small nuclear ribonucleoprotein Prp31 OS=Homo sapiens GN=PRPF31 PE=1 SV=2 - [PRP31_HUMAN]	10.1564	10.42	1	4	4	5	1.88963e+08	499	55.4214	5.78271
Q13796	Protein Shroom2 OS=Homo sapiens GN=SHROOM2 PE=1 SV=1 - [SHRM2_HUMAN]	10.0467	4.02	1	4	4	4	9.66028e+07	1616	176.303	7.09326
Q9Y5V3	Melanoma-associated antigen D1 OS=Homo sapiens GN=MAGED1 PE=1 SV=3 - [MAGD1_HUMAN]	10.0365	8.1	1	2	3	3	603477306	778	86.1073	5.8335
P46100	Transcriptional regulator ATRX OS=Homo sapiens GN=ATRX PE=1 SV=5 - [ATRX_HUMAN]	9.97926	1	1	1	1	2		2492	282.411	6.58057
Q9C026	E3 ubiquitin-protein ligase TRIM9 OS=Homo sapiens GN=TRIM9 PE=1 SV=1 - [TRIM9_HUMAN]	9.96348	5.63	1	2	2	5	1.01555e+08	710	79.126	6.84424
Q9BTC8	Metastasis-associated protein MTA3 OS=Homo sapiens GN=MTA3 PE=1 SV=2 - [MTA3_HUMAN]	9.94958	8.59	1	1	3	4	6.32189e+07	594	67.461	8.57275
Q9H0L4	Cleavage stimulation factor subunit 2 tau variant OS=Homo sapiens GN=CSTF2T PE=1 SV=1 - [CSTFT_HUMAN]	9.89149	9.25	1	1	3	3	78613939	616	64.3955	7.25439
P55327	Tumor protein D52 OS=Homo sapiens GN=TPD52 PE=1 SV=2 - [TPD52_HUMAN]	9.88158	16.52	1	2	2	3		224	24.3122	4.83057
Q9Y6W5	Wiskott-Aldrich syndrome protein family member 2 OS=Homo sapiens GN=WASF2 PE=1 SV=3 - [WASF2_HUMAN]	9.8524	15.46	1	4	4	4	8.86077e+07	498	54.2504	5.52881
Q9NZL4	Hsp70-binding protein 1 OS=Homo sapiens GN=HSPBP1 PE=1 SV=1 - [HPBP1_HUMAN]	9.83666	34.53	1	6	6	8	2.10129e+08	362	39.4485	5.21143
P50579	Methionine aminopeptidase 2 OS=Homo sapiens GN=METAP2 PE=1 SV=1 - [MAP2_HUMAN]	9.81563	20.71	1	8	8	9	269783539	478	52.8581	5.8208
O95319	CUGBP Elav-like family member 2 OS=Homo sapiens GN=CELF2 PE=1 SV=1 - [CELF2_HUMAN]	9.80578	7.09	1	2	3	6	2.12887e+08	508	54.2501	8.76318
O00566	U3 small nucleolar ribonucleoprotein protein MPP10 OS=Homo sapiens GN=MPHOSPH10 PE=1 SV=2 - [MPP10_HUMAN]	9.79665	3.52	1	2	2	3	1.14911e+08	681	78.8157	4.85596
Q8WUD4	Coiled-coil domain-containing protein 12 OS=Homo sapiens GN=CCDC12 PE=1 SV=1 - [CCD12_HUMAN]	9.74415	15.06	1	1	1	2	117239272	166	19.1692	7.34229
O00743	Serine/threonine-protein phosphatase 6 catalytic subunit OS=Homo sapiens GN=PPP6C PE=1 SV=1 - [PPP6_HUMAN]	9.66037	15.74	1	4	4	4	351319271	305	35.1215	5.69385
Q9NQS1	Cell death regulator Aven OS=Homo sapiens GN=AVEN PE=1 SV=1 - [AVEN_HUMAN]	9.63152	6.35	1	1	1	2	43471753	362	38.4829	4.98291
O43324	Eukaryotic translation elongation factor 1 epsilon-1 OS=Homo sapiens GN=EEF1E1 PE=1 SV=1 - [MCA3_HUMAN]	9.62107	36.21	1	4	4	6	3.15039e+08	174	19.7983	8.54346
Q5TBB1	Ribonuclease H2 subunit B OS=Homo sapiens GN=RNASEH2B PE=1 SV=1 - [RNH2B_HUMAN]	9.61945	9.94	1	2	2	3	1.2177e+08	312	35.1164	9.12939
O43318	Mitogen-activated protein kinase kinase kinase 7 OS=Homo sapiens GN=MAP3K7 PE=1 SV=1 - [M3K7_HUMAN]	9.61809	6.27	1	2	2	3	4.15819e+07	606	67.1533	7.10791
Q9Y3D0	Mitotic spindle-associated MMXD complex subunit MIP18 OS=Homo sapiens GN=FAM96B PE=1 SV=1 - [MIP18_HUMAN]	9.60229	38.04	1	3	3	4	1.86967e+08	163	17.6521	5.18604
Q8N4P3	Guanosine-3',5'-bis(diphosphate) 3'-pyrophosphohydrolase MESH1 OS=Homo sapiens GN=HDDC3 PE=1 SV=3 - [MESH1_HUMAN]	9.53951	17.88	1	2	2	2	1.52177e+08	179	20.3167	6.7417
Q9NNW7	Thioredoxin reductase 2, mitochondrial OS=Homo sapiens GN=TXNRD2 PE=1 SV=3 - [TRXR2_HUMAN]	9.48753	9.73	1	3	4	4	9.60133e+08	524	56.4716	7.50342
P06132	Uroporphyrinogen decarboxylase OS=Homo sapiens GN=UROD PE=1 SV=2 - [DCUP_HUMAN]	9.41398	15.8	1	4	4	4	3.1549e+08	367	40.7608	6.13818
Q14643	Inositol 1,4,5-trisphosphate receptor type 1 OS=Homo sapiens GN=ITPR1 PE=1 SV=3 - [ITPR1_HUMAN]	9.39221	2.68	1	2	5	7	3.19187e+08	2758	313.729	6.03662
O15084	Serine/threonine-protein phosphatase 6 regulatory ankyrin repeat subunit A OS=Homo sapiens GN=ANKRD28 PE=1 SV=5 - [ANR28_HUMAN]	9.36836	7.69	1	3	4	4	1.23136e+08	1053	112.894	6.25244
Q9UBF8	Phosphatidylinositol 4-kinase beta OS=Homo sapiens GN=PI4KB PE=1 SV=1 - [PI4KB_HUMAN]	9.33216	5.51	1	3	3	3	5.15356e+06	816	91.3214	6.25244
Q9NU22	Midasin OS=Homo sapiens GN=MDN1 PE=1 SV=2 - [MDN1_HUMAN]	9.33105	0.98	1	4	4	4	6.69566e+07	5596	632.42	5.68115
Q13610	Periodic tryptophan protein 1 homolog OS=Homo sapiens GN=PWP1 PE=1 SV=1 - [PWP1_HUMAN]	9.30681	7.19	1	2	2	4	67493174	501	55.7931	4.76709
Q9NWV8	BRISC and BRCA1-A complex member 1 OS=Homo sapiens GN=BABAM1 PE=1 SV=1 - [BABA1_HUMAN]	9.29473	9.12	1	2	2	3	4.11297e+07	329	36.5366	4.64014
Q12974	Protein tyrosine phosphatase type IVA 2 OS=Homo sapiens GN=PTP4A2 PE=1 SV=1 - [TP4A2_HUMAN]	9.28811	19.76	2	2	2	3	2.35134e+08	167	19.1148	8.36768
Q15139	Serine/threonine-protein kinase D1 OS=Homo sapiens GN=PRKD1 PE=1 SV=2 - [KPCD1_HUMAN]	9.27245	11.51	8	6	6	7	1.48674e+08	912	101.639	6.62451
P56556	NADH dehydrogenase [ubiquinone] 1 alpha subcomplex subunit 6 OS=Homo sapiens GN=NDUFA6 PE=1 SV=3 - [NDUA6_HUMAN]	9.25814	16.88	1	2	2	5	2.52448e+08	154	17.8593	10.1401
P09668	Pro-cathepsin H OS=Homo sapiens GN=CTSH PE=1 SV=4 - [CATH_HUMAN]	9.22208	14.63	1	2	2	3	1.13027e+08	335	37.369	8.07471
Q05086	Ubiquitin-protein ligase E3A OS=Homo sapiens GN=UBE3A PE=1 SV=4 - [UBE3A_HUMAN]	9.17653	4.46	1	2	2	3	102131729	875	100.623	5.22412
P60891	Ribose-phosphate pyrophosphokinase 1 OS=Homo sapiens GN=PRPS1 PE=1 SV=2 - [PRPS1_HUMAN]	9.15848	20.75	2	2	4	4	8.05523e+08	318	34.8119	6.97607
Q9ULL5	Proline-rich protein 12 OS=Homo sapiens GN=PRR12 PE=1 SV=2 - [PRR12_HUMAN]	9.14294	5.84	1	3	3	3	44262015	1215	129.911	8.00146
Q9H6E4	Coiled-coil domain-containing protein 134 OS=Homo sapiens GN=CCDC134 PE=1 SV=1 - [CC134_HUMAN]	9.08806	13.97	1	3	3	4	1.51453e+08	229	26.544	8.85107
Q13438	Protein OS-9 OS=Homo sapiens GN=OS9 PE=1 SV=1 - [OS9_HUMAN]	9.06187	5.4	1	2	2	2	9.11491e+07	667	75.5149	4.86865
P28799	Granulins OS=Homo sapiens GN=GRN PE=1 SV=2 - [GRN_HUMAN]	9.05867	10.96	1	3	3	3	219901006	593	63.4998	6.82959
O43395	U4/U6 small nuclear ribonucleoprotein Prp3 OS=Homo sapiens GN=PRPF3 PE=1 SV=2 - [PRPF3_HUMAN]	9.02478	8.93	1	4	4	4	1.57508e+08	683	77.4809	9.49561
Q9Y6M5	Zinc transporter 1 OS=Homo sapiens GN=SLC30A1 PE=1 SV=3 - [ZNT1_HUMAN]	9.00561	11.24	1	2	2	3	6.87601e+07	507	55.2641	6.48096
O43670	BUB3-interacting and GLEBS motif-containing protein ZNF207 OS=Homo sapiens GN=ZNF207 PE=1 SV=1 - [ZN207_HUMAN]	8.98761	2.93	1	2	2	4	297258261	478	50.7171	9.1001
Q12841	Follistatin-related protein 1 OS=Homo sapiens GN=FSTL1 PE=1 SV=1 - [FSTL1_HUMAN]	8.98165	10.06	1	2	2	2	1.43284e+07	308	34.9629	5.51611
Q9ULU8	Calcium-dependent secretion activator 1 OS=Homo sapiens GN=CADPS PE=1 SV=3 - [CAPS1_HUMAN]	8.97536	9.09	2	5	5	5	2.53093e+08	1353	152.69	5.70654
O15121	Sphingolipid delta(4)-desaturase DES1 OS=Homo sapiens GN=DEGS1 PE=1 SV=1 - [DEGS1_HUMAN]	8.95917	15.79	1	4	4	5	191105476	323	37.8412	7.45947
O75582	Ribosomal protein S6 kinase alpha-5 OS=Homo sapiens GN=RPS6KA5 PE=1 SV=1 - [KS6A5_HUMAN]	8.94454	6.73	1	3	3	4	5.57832e+07	802	89.8088	7.10791
Q5JTH9	RRP12-like protein OS=Homo sapiens GN=RRP12 PE=1 SV=2 - [RRP12_HUMAN]	8.94033	4.7	1	3	3	4	6.71514e+07	1297	143.611	8.74854
Q7L523	Ras-related GTP-binding protein A OS=Homo sapiens GN=RRAGA PE=1 SV=1 - [RRAGA_HUMAN]	8.83893	11.18	2	3	3	3	8.3421e+06	313	36.5426	7.72314
Q8WWI5	Choline transporter-like protein 1 OS=Homo sapiens GN=SLC44A1 PE=1 SV=1 - [CTL1_HUMAN]	8.83272	4.41	1	2	2	3	1.75466e+08	657	73.2533	8.60205
Q8WXE0	Caskin-2 OS=Homo sapiens GN=CASKIN2 PE=1 SV=2 - [CSKI2_HUMAN]	8.83236	2.08	1	1	1	2	1.39793e+08	1202	126.705	7.09326
P53365	Arfaptin-2 OS=Homo sapiens GN=ARFIP2 PE=1 SV=1 - [ARFP2_HUMAN]	8.78861	13.78	1	3	3	3	4.13014e+07	341	37.8324	6.03662
Q9Y2W2	WW domain-binding protein 11 OS=Homo sapiens GN=WBP11 PE=1 SV=1 - [WBP11_HUMAN]	8.73174	7.18	1	3	3	4	1.85456e+08	641	69.9539	8.38232
O95758	Polypyrimidine tract-binding protein 3 OS=Homo sapiens GN=PTBP3 PE=1 SV=2 - [PTBP3_HUMAN]	8.72405	4.35	2	1	2	3	949557834	552	59.6521	9.0415
Q13492	Phosphatidylinositol-binding clathrin assembly protein OS=Homo sapiens GN=PICALM PE=1 SV=2 - [PICAL_HUMAN]	8.7163	10.28	1	3	3	4	6.36484e+07	652	70.71	7.89893
Q9Y6H1	Coiled-coil-helix-coiled-coil-helix domain-containing protein 2, mitochondrial OS=Homo sapiens GN=CHCHD2 PE=1 SV=1 - [CHCH2_HUMAN]	8.69913	25.17	2	2	2	3	1417816225	151	15.5027	9.21729
P04264	Keratin, type II cytoskeletal 1 OS=Homo sapiens GN=KRT1 PE=1 SV=6 - [K2C1_HUMAN]	8.65858	6.21	3	4	4	4	2.09252e+08	644	65.999	8.11865
P62861	40S ribosomal protein S30 OS=Homo sapiens GN=FAU PE=1 SV=1 - [RS30_HUMAN]	8.65376	32.2	1	3	3	5	8.0021e+08	59	6.64382	12.147
Q86UK7	Zinc finger protein 598 OS=Homo sapiens GN=ZNF598 PE=1 SV=1 - [ZN598_HUMAN]	8.61197	9.07	1	4	4	5	5.94787e+08	904	98.5752	8.39697
Q8N1W1	Rho guanine nucleotide exchange factor 28 OS=Homo sapiens GN=ARHGEF28 PE=1 SV=3 - [ARG28_HUMAN]	8.54888	1.11	1	1	1	2	1.73228e+07	1705	191.771	6.03662
Q5T5Y3	Calmodulin-regulated spectrin-associated protein 1 OS=Homo sapiens GN=CAMSAP1 PE=1 SV=2 - [CAMP1_HUMAN]	8.53794	3	1	3	3	4	4.91661e+07	1602	177.861	6.72705
Q9NXR8	Inhibitor of growth protein 3 OS=Homo sapiens GN=ING3 PE=1 SV=2 - [ING3_HUMAN]	8.53069	5.74	1	1	1	2	1.41627e+07	418	46.7132	6.26514
Q9BQ70	Transcription factor 25 OS=Homo sapiens GN=TCF25 PE=1 SV=1 - [TCF25_HUMAN]	8.5228	6.07	1	2	2	3	184675104	676	76.6187	6.354
P09661	U2 small nuclear ribonucleoprotein A' OS=Homo sapiens GN=SNRPA1 PE=1 SV=2 - [RU2A_HUMAN]	8.45999	30.2	1	4	4	4	501255281	255	28.3981	8.6167
Q9Y547	Intraflagellar transport protein 25 homolog OS=Homo sapiens GN=HSPB11 PE=1 SV=1 - [IFT25_HUMAN]	8.39508	10.42	1	1	1	3	226240268	144	16.2871	5.03369
Q9BQP7	Mitochondrial genome maintenance exonuclease 1 OS=Homo sapiens GN=MGME1 PE=1 SV=1 - [MGME1_HUMAN]	8.38627	13.66	1	3	3	6	1.32341e+08	344	39.396	7.6792
Q96EY8	Cob(I)yrinic acid a,c-diamide adenosyltransferase, mitochondrial OS=Homo sapiens GN=MMAB PE=1 SV=1 - [MMAB_HUMAN]	8.3757	8	1	1	1	2	81977366	250	27.371	8.60205
Q8N183	Mimitin, mitochondrial OS=Homo sapiens GN=NDUFAF2 PE=1 SV=1 - [MIMIT_HUMAN]	8.36013	28.4	1	3	3	4	4.24163e+08	169	19.8441	8.96826
Q9UJX3	Anaphase-promoting complex subunit 7 OS=Homo sapiens GN=ANAPC7 PE=1 SV=4 - [APC7_HUMAN]	8.32982	7.51	1	3	3	3	8.44792e+07	599	66.8128	5.64307
P26232	Catenin alpha-2 OS=Homo sapiens GN=CTNNA2 PE=1 SV=5 - [CTNA2_HUMAN]	8.25138	9.76	1	2	5	5	4.17563e+08	953	105.247	5.70654
P08648	Integrin alpha-5 OS=Homo sapiens GN=ITGA5 PE=1 SV=2 - [ITA5_HUMAN]	8.24584	6.67	1	4	4	5	122046856	1049	114.465	5.77002
Q9UJ83	2-hydroxyacyl-CoA lyase 1 OS=Homo sapiens GN=HACL1 PE=1 SV=2 - [HACL1_HUMAN]	8.08562	5.36	1	3	3	3	2.52889e+07	578	63.6874	7.35693
Q9H900	Protein zwilch homolog OS=Homo sapiens GN=ZWILCH PE=1 SV=2 - [ZWILC_HUMAN]	8.07324	2.88	1	1	1	2	4.09873e+07	591	67.1718	6.26514
Q9P015	39S ribosomal protein L15, mitochondrial OS=Homo sapiens GN=MRPL15 PE=1 SV=1 - [RM15_HUMAN]	8.05672	19.93	1	5	5	5	2.35538e+08	296	33.3989	10.0083
P52756	RNA-binding protein 5 OS=Homo sapiens GN=RBM5 PE=1 SV=2 - [RBM5_HUMAN]	8.03704	3.56	1	2	2	3	44588989	815	92.097	6.27783
Q71UM5	40S ribosomal protein S27-like OS=Homo sapiens GN=RPS27L PE=1 SV=3 - [RS27L_HUMAN]	8.0369	29.76	1	1	3	4	2.29335e+09	84	9.47087	9.45166
Q5VT52	Regulation of nuclear pre-mRNA domain-containing protein 2 OS=Homo sapiens GN=RPRD2 PE=1 SV=1 - [RPRD2_HUMAN]	8.00593	1.3	1	1	1	2		1461	155.924	7.41553
Q96JY6	PDZ and LIM domain protein 2 OS=Homo sapiens GN=PDLIM2 PE=1 SV=1 - [PDLI2_HUMAN]	7.95678	11.36	1	2	2	4	2.94486e+07	352	37.4357	8.71924
P01112	GTPase HRas OS=Homo sapiens GN=HRAS PE=1 SV=1 - [RASH_HUMAN]	7.87282	33.86	1	1	4	4	1.50783e+08	189	21.2846	5.31299
Q9NVV4	Poly(A) RNA polymerase, mitochondrial OS=Homo sapiens GN=MTPAP PE=1 SV=1 - [PAPD1_HUMAN]	7.84836	6.36	1	2	2	3	9.64942e+07	582	66.13	9.0415
O00217	NADH dehydrogenase [ubiquinone] iron-sulfur protein 8, mitochondrial OS=Homo sapiens GN=NDUFS8 PE=1 SV=1 - [NDUS8_HUMAN]	7.84054	18.1	1	3	3	4	2.98567e+08	210	23.6896	6.34131
P51452	Dual specificity protein phosphatase 3 OS=Homo sapiens GN=DUSP3 PE=1 SV=1 - [DUS3_HUMAN]	7.83819	13.51	1	2	2	3	469713644	185	20.4653	7.79639
Q96PX6	Coiled-coil domain-containing protein 85A OS=Homo sapiens GN=CCDC85A PE=2 SV=3 - [CC85A_HUMAN]	7.82263	3.07	1	1	1	3	1.25194e+08	553	59.9387	8.79248
Q13115	Dual specificity protein phosphatase 4 OS=Homo sapiens GN=DUSP4 PE=1 SV=1 - [DUS4_HUMAN]	7.7756	7.36	2	3	3	4	6.25147e+07	394	42.9255	7.35693
Q96I25	Splicing factor 45 OS=Homo sapiens GN=RBM17 PE=1 SV=1 - [SPF45_HUMAN]	7.76239	13.22	1	4	4	4	1.40411e+08	401	44.9339	5.97314
Q7LGA3	Heparan sulfate 2-O-sulfotransferase 1 OS=Homo sapiens GN=HS2ST1 PE=1 SV=1 - [HS2ST_HUMAN]	7.76123	7.87	1	2	2	3	164433252	356	41.8544	8.68994
Q5VT06	Centrosome-associated protein 350 OS=Homo sapiens GN=CEP350 PE=1 SV=1 - [CE350_HUMAN]	7.75603	1.96	1	2	2	3	156437082	3117	350.716	6.32861
Q9H9L4	KAT8 regulatory NSL complex subunit 2 OS=Homo sapiens GN=KANSL2 PE=1 SV=3 - [KANL2_HUMAN]	7.74073	3.66	1	1	1	2	22439370	492	55.0074	6.62451
O95816	BAG family molecular chaperone regulator 2 OS=Homo sapiens GN=BAG2 PE=1 SV=1 - [BAG2_HUMAN]	7.73988	19.91	1	4	4	5	155874727	211	23.7572	6.69775
Q9NRY5	Protein FAM114A2 OS=Homo sapiens GN=FAM114A2 PE=1 SV=4 - [F1142_HUMAN]	7.73882	7.52	1	2	2	3	1.21207e+08	505	55.4342	4.88135
P51692	Signal transducer and activator of transcription 5B OS=Homo sapiens GN=STAT5B PE=1 SV=2 - [STA5B_HUMAN]	7.72149	6.48	2	4	4	4	1.10675e+08	787	89.8096	6.04932
Q8NBU5	ATPase family AAA domain-containing protein 1 OS=Homo sapiens GN=ATAD1 PE=1 SV=1 - [ATAD1_HUMAN]	7.70233	9.42	1	2	2	4	370191563	361	40.718	6.90283
O75792	Ribonuclease H2 subunit A OS=Homo sapiens GN=RNASEH2A PE=1 SV=2 - [RNH2A_HUMAN]	7.7018	15.38	1	4	4	4	5.19533e+07	299	33.3739	5.24951
P48449	Lanosterol synthase OS=Homo sapiens GN=LSS PE=1 SV=1 - [ERG7_HUMAN]	7.68431	7.92	1	4	4	5	2.20526e+08	732	83.2551	6.60986
Q9BUL9	Ribonuclease P protein subunit p25 OS=Homo sapiens GN=RPP25 PE=1 SV=1 - [RPP25_HUMAN]	7.66701	11.56	1	1	1	2	83855148	199	20.6196	9.61279
Q9Y5B0	RNA polymerase II subunit A C-terminal domain phosphatase OS=Homo sapiens GN=CTDP1 PE=1 SV=3 - [CTDP1_HUMAN]	7.66292	3.43	1	2	2	2	6.72402e+07	961	104.335	5.2749
O75030	Microphthalmia-associated transcription factor OS=Homo sapiens GN=MITF PE=1 SV=2 - [MITF_HUMAN]	7.64301	3.8	1	1	1	2	428278382	526	58.7583	6.32861
Q05D32	CTD small phosphatase-like protein 2 OS=Homo sapiens GN=CTDSPL2 PE=1 SV=2 - [CTSL2_HUMAN]	7.63222	6.87	1	3	3	4	1.40494e+08	466	52.9661	6.40479
P51790	H(+)/Cl(-) exchange transporter 3 OS=Homo sapiens GN=CLCN3 PE=1 SV=2 - [CLCN3_HUMAN]	7.62948	3.18	3	2	2	3	49148350	818	90.9073	6.27783
Q9UBC2	Epidermal growth factor receptor substrate 15-like 1 OS=Homo sapiens GN=EPS15L1 PE=1 SV=1 - [EP15R_HUMAN]	7.62801	5.32	1	4	4	4	7.0143e+07	864	94.197	5.10986
P57088	Transmembrane protein 33 OS=Homo sapiens GN=TMEM33 PE=1 SV=2 - [TMM33_HUMAN]	7.57739	13.77	1	3	3	4	3.93866e+08	247	27.9598	9.70068
P12532	Creatine kinase U-type, mitochondrial OS=Homo sapiens GN=CKMT1A PE=1 SV=1 - [KCRU_HUMAN]	7.56874	17.27	1	4	4	4	42905611	417	47.0072	8.33838
Q9UPU9	Protein Smaug homolog 1 OS=Homo sapiens GN=SAMD4A PE=1 SV=3 - [SMAG1_HUMAN]	7.53136	2.23	1	1	1	3	5.65056e+06	718	79.3648	8.32373
Q9Y2S0	DNA-directed RNA polymerases I and III subunit RPAC2 OS=Homo sapiens GN=POLR1D PE=1 SV=1 - [RPAC2_HUMAN]	7.44923	24.06	1	2	2	3	143279515	133	15.2274	5.79541
Q68DQ2	Very large A-kinase anchor protein OS=Homo sapiens GN=CRYBG3 PE=1 SV=3 - [CRBG3_HUMAN]	7.43784	1.99	1	3	3	3	4.23937e+07	2970	330.427	5.19873
Q5T200	Zinc finger CCCH domain-containing protein 13 OS=Homo sapiens GN=ZC3H13 PE=1 SV=1 - [ZC3HD_HUMAN]	7.41074	2.04	1	2	2	2	70122046	1668	196.519	9.42236
P11274	Breakpoint cluster region protein OS=Homo sapiens GN=BCR PE=1 SV=2 - [BCR_HUMAN]	7.38509	8.1	1	4	5	6	2.00676e+08	1271	142.73	7.03467
P56181	NADH dehydrogenase [ubiquinone] flavoprotein 3, mitochondrial OS=Homo sapiens GN=NDUFV3 PE=1 SV=2 - [NDUV3_HUMAN]	7.37532	20.37	1	2	2	2	1.29205e+08	108	11.9331	9.70068
Q9Y2V7	Conserved oligomeric Golgi complex subunit 6 OS=Homo sapiens GN=COG6 PE=1 SV=2 - [COG6_HUMAN]	7.33861	4.41	1	2	2	3	1.02317e+08	657	73.2326	5.75732
Q96ER3	Protein SAAL1 OS=Homo sapiens GN=SAAL1 PE=1 SV=2 - [SAAL1_HUMAN]	7.33851	7.38	1	2	2	3	114797891	474	53.5237	4.50049
P11441	Ubiquitin-like protein 4A OS=Homo sapiens GN=UBL4A PE=1 SV=1 - [UBL4A_HUMAN]	7.31633	24.2	1	3	3	4	1.07816e+08	157	17.7656	8.66064
Q86UL3	Glycerol-3-phosphate acyltransferase 4 OS=Homo sapiens GN=AGPAT6 PE=1 SV=1 - [GPAT4_HUMAN]	7.3025	6.58	1	2	2	2	2.7477e+07	456	52.0372	9.18799
Q9P260	LisH domain and HEAT repeat-containing protein KIAA1468 OS=Homo sapiens GN=KIAA1468 PE=1 SV=2 - [K1468_HUMAN]	7.29874	4.44	1	4	4	4	9.75894e+07	1216	134.545	5.45264
Q14651	Plastin-1 OS=Homo sapiens GN=PLS1 PE=1 SV=2 - [PLSI_HUMAN]	7.28642	7.79	1	1	4	4	9.60588e+08	629	70.2093	5.41455
Q13433	Zinc transporter ZIP6 OS=Homo sapiens GN=SLC39A6 PE=1 SV=3 - [S39A6_HUMAN]	7.27926	3.05	1	1	1	2	36758972	755	84.9933	6.94678
Q8TEA8	D-tyrosyl-tRNA(Tyr) deacylase 1 OS=Homo sapiens GN=DTD1 PE=1 SV=2 - [DTD1_HUMAN]	7.27453	17.7	1	2	3	3	4.03515e+06	209	23.409	8.23584
Q9BV38	WD repeat-containing protein 18 OS=Homo sapiens GN=WDR18 PE=1 SV=2 - [WDR18_HUMAN]	7.27023	10.19	1	4	4	4	212055611	432	47.375	6.69775
O60232	Sjoegren syndrome/scleroderma autoantigen 1 OS=Homo sapiens GN=SSSCA1 PE=1 SV=1 - [SSA27_HUMAN]	7.26648	28.14	1	3	3	3	1.0293e+08	199	21.4607	5.23682
O43414	ERI1 exoribonuclease 3 OS=Homo sapiens GN=ERI3 PE=1 SV=2 - [ERI3_HUMAN]	7.25667	5.34	1	1	1	2	1.8963e+08	337	37.2137	8.07471
O94880	PHD finger protein 14 OS=Homo sapiens GN=PHF14 PE=1 SV=2 - [PHF14_HUMAN]	7.24697	3.49	1	2	2	2	5.80138e+07	888	99.9905	5.32568
Q92541	RNA polymerase-associated protein RTF1 homolog OS=Homo sapiens GN=RTF1 PE=1 SV=4 - [RTF1_HUMAN]	7.21366	5.21	1	3	3	3	6.8756e+07	710	80.2646	8.14795
Q13443	Disintegrin and metalloproteinase domain-containing protein 9 OS=Homo sapiens GN=ADAM9 PE=1 SV=1 - [ADAM9_HUMAN]	7.19752	2.2	1	1	1	2	38851175	819	90.4971	7.51807
Q7L5Y9	Macrophage erythroblast attacher OS=Homo sapiens GN=MAEA PE=1 SV=1 - [MAEA_HUMAN]	7.17823	8.84	1	3	3	4	3.40859e+07	396	45.258	8.68994
Q9NYB0	Telomeric repeat-binding factor 2-interacting protein 1 OS=Homo sapiens GN=TERF2IP PE=1 SV=1 - [TE2IP_HUMAN]	7.17492	10.78	1	2	2	3	92029355	399	44.2328	4.729
Q12873	Chromodomain-helicase-DNA-binding protein 3 OS=Homo sapiens GN=CHD3 PE=1 SV=3 - [CHD3_HUMAN]	7.16456	1.2	1	1	2	3	6.51456e+07	2000	226.45	7.29834
Q16763	Ubiquitin-conjugating enzyme E2 S OS=Homo sapiens GN=UBE2S PE=1 SV=2 - [UBE2S_HUMAN]	7.15508	19.37	1	2	2	2	22420854	222	23.8305	8.38232
Q99081	Transcription factor 12 OS=Homo sapiens GN=TCF12 PE=1 SV=1 - [HTF4_HUMAN]	7.14554	5.13	1	2	2	2	3.10929e+07	682	72.9203	7.02002
Q86VM9	Zinc finger CCCH domain-containing protein 18 OS=Homo sapiens GN=ZC3H18 PE=1 SV=2 - [ZCH18_HUMAN]	7.13167	2.1	1	1	1	2	8.64905e+07	953	106.316	8.32373
Q7Z2Z2	Elongation factor Tu GTP-binding domain-containing protein 1 OS=Homo sapiens GN=EFTUD1 PE=1 SV=2 - [ETUD1_HUMAN]	7.13085	2.5	1	2	2	3	9.18861e+07	1120	125.35	5.90967
Q15910	Histone-lysine N-methyltransferase EZH2 OS=Homo sapiens GN=EZH2 PE=1 SV=2 - [EZH2_HUMAN]	7.12128	3.22	1	2	2	2	1.02364e+08	746	85.3086	7.02002
Q8N3C0	Activating signal cointegrator 1 complex subunit 3 OS=Homo sapiens GN=ASCC3 PE=1 SV=3 - [ASCC3_HUMAN]	7.11099	3.18	1	4	4	5	73371753	2202	251.301	7.09326
Q9BWE0	Replication initiator 1 OS=Homo sapiens GN=REPIN1 PE=1 SV=1 - [REPI1_HUMAN]	7.07997	4.59	1	1	1	2	1.5133e+08	567	63.534	9.979
Q9H6R3	Acyl-CoA synthetase short-chain family member 3, mitochondrial OS=Homo sapiens GN=ACSS3 PE=1 SV=1 - [ACSS3_HUMAN]	7.06071	10.35	1	4	4	4	195529466	686	74.7305	8.63135
P83111	Serine beta-lactamase-like protein LACTB, mitochondrial OS=Homo sapiens GN=LACTB PE=1 SV=2 - [LACTB_HUMAN]	7.04733	6.58	1	2	2	2	64185887	547	60.655	8.52881
O14576	Cytoplasmic dynein 1 intermediate chain 1 OS=Homo sapiens GN=DYNC1I1 PE=1 SV=2 - [DC1I1_HUMAN]	7.04369	8.53	1	2	2	3	242688722	645	72.9097	5.12256
P07947	Tyrosine-protein kinase Yes OS=Homo sapiens GN=YES1 PE=1 SV=3 - [YES_HUMAN]	7.03927	5.52	1	1	2	3	3.95985e+08	543	60.7625	6.7417
O75882	Attractin OS=Homo sapiens GN=ATRN PE=1 SV=2 - [ATRN_HUMAN]	7.02733	3.01	1	2	2	2	104617790	1429	158.432	7.31299
Q15811	Intersectin-1 OS=Homo sapiens GN=ITSN1 PE=1 SV=3 - [ITSN1_HUMAN]	6.99181	1.05	1	1	1	2	6.61904e+07	1721	195.3	7.76709
O15226	NF-kappa-B-repressing factor OS=Homo sapiens GN=NKRF PE=1 SV=2 - [NKRF_HUMAN]	6.95605	2.17	1	1	1	2	5.25525e+07	690	77.6242	8.79248
Q7L8W6	Diphthine--ammonia ligase OS=Homo sapiens GN=DPH6 PE=1 SV=3 - [DPH6_HUMAN]	6.90635	5.24	1	1	1	2	1.0525e+08	267	30.2873	5.40186
Q5W0Z9	Probable palmitoyltransferase ZDHHC20 OS=Homo sapiens GN=ZDHHC20 PE=1 SV=1 - [ZDH20_HUMAN]	6.89724	10.41	1	2	2	2	68793395	365	42.2499	7.7085
Q8NEJ9	Neuroguidin OS=Homo sapiens GN=NGDN PE=1 SV=1 - [NGDN_HUMAN]	6.83669	9.84	1	2	2	2	140178628	315	35.872	9.56885
Q9BYD2	39S ribosomal protein L9, mitochondrial OS=Homo sapiens GN=MRPL9 PE=1 SV=2 - [RM09_HUMAN]	6.82561	10.11	1	2	2	3	2.37014e+08	267	30.2244	10.0815
O00161	Synaptosomal-associated protein 23 OS=Homo sapiens GN=SNAP23 PE=1 SV=1 - [SNP23_HUMAN]	6.79441	24.64	1	3	3	3	2.51622e+08	211	23.3395	5.0083
Q96SB8	Structural maintenance of chromosomes protein 6 OS=Homo sapiens GN=SMC6 PE=1 SV=2 - [SMC6_HUMAN]	6.79196	4.31	1	3	3	3	9.82447e+07	1091	126.246	6.99072
Q9UN79	Transcription factor SOX-13 OS=Homo sapiens GN=SOX13 PE=1 SV=3 - [SOX13_HUMAN]	6.78946	3.05	1	1	1	1	3.01323e+07	622	69.1845	6.7124
Q13951	Core-binding factor subunit beta OS=Homo sapiens GN=CBFB PE=1 SV=2 - [PEBB_HUMAN]	6.78691	14.29	1	2	2	2	2.76597e+08	182	21.4947	6.59521
Q13111	Chromatin assembly factor 1 subunit A OS=Homo sapiens GN=CHAF1A PE=1 SV=2 - [CAF1A_HUMAN]	6.78595	6.17	1	3	3	4	81974561	956	106.86	5.93506
Q9Y3C1	Nucleolar protein 16 OS=Homo sapiens GN=NOP16 PE=1 SV=2 - [NOP16_HUMAN]	6.76714	21.91	1	3	3	3	2.50841e+08	178	21.1751	9.93506
P15848	Arylsulfatase B OS=Homo sapiens GN=ARSB PE=1 SV=1 - [ARSB_HUMAN]	6.76157	4.88	1	2	2	3	7.19504e+07	533	59.6494	8.20654
P47813	Eukaryotic translation initiation factor 1A, X-chromosomal OS=Homo sapiens GN=EIF1AX PE=1 SV=2 - [IF1AX_HUMAN]	6.74425	18.75	2	3	3	4	3.99225e+08	144	16.4502	5.23682
Q9NWU1	3-oxoacyl-[acyl-carrier-protein] synthase, mitochondrial OS=Homo sapiens GN=OXSM PE=1 SV=1 - [OXSM_HUMAN]	6.73224	11.33	1	2	2	2	9.63376e+07	459	48.8118	7.66455
P62633	Cellular nucleic acid-binding protein OS=Homo sapiens GN=CNBP PE=1 SV=1 - [CNBP_HUMAN]	6.71134	7.34	1	1	1	2	1.51778e+07	177	19.4496	7.7085
O60502	Protein O-GlcNAcase OS=Homo sapiens GN=MGEA5 PE=1 SV=2 - [OGA_HUMAN]	6.70002	2.07	1	1	1	2	6.47344e+07	916	102.849	4.90674
Q8N1G0	Zinc finger protein 687 OS=Homo sapiens GN=ZNF687 PE=1 SV=1 - [ZN687_HUMAN]	6.69865	4.37	1	2	2	3	4.85953e+07	1237	129.446	8.19189
Q9Y3T9	Nucleolar complex protein 2 homolog OS=Homo sapiens GN=NOC2L PE=1 SV=4 - [NOC2L_HUMAN]	6.69697	5.21	1	3	3	3	6.20417e+07	749	84.8662	5.61768
Q8N2M8	CLK4-associating serine/arginine rich protein OS=Homo sapiens GN=CLASRP PE=1 SV=4 - [CLASR_HUMAN]	6.65553	6.53	1	2	2	3	3.45485e+07	674	77.1149	10.4478
Q01780	Exosome component 10 OS=Homo sapiens GN=EXOSC10 PE=1 SV=2 - [EXOSX_HUMAN]	6.64637	8.36	1	5	5	5	204056046	885	100.768	8.45557
O60828	Polyglutamine-binding protein 1 OS=Homo sapiens GN=PQBP1 PE=1 SV=1 - [PQBP1_HUMAN]	6.63683	21.89	1	2	2	2	1.84839e+08	265	30.454	6.32861
Q13761	Runt-related transcription factor 3 OS=Homo sapiens GN=RUNX3 PE=1 SV=2 - [RUNX3_HUMAN]	6.61889	10.84	1	2	2	3	1.78048e+08	415	44.3277	9.46631
Q96JP5	E3 ubiquitin-protein ligase ZFP91 OS=Homo sapiens GN=ZFP91 PE=1 SV=1 - [ZFP91_HUMAN]	6.60168	6.49	1	2	2	2	3.255e+07	570	63.4057	7.35693
Q9UJW0	Dynactin subunit 4 OS=Homo sapiens GN=DCTN4 PE=1 SV=1 - [DCTN4_HUMAN]	6.57921	12.83	1	3	3	3	1.18564e+08	460	52.3036	7.34229
Q6A1A2	Putative 3-phosphoinositide-dependent protein kinase 2 OS=Homo sapiens GN=PDPK2P PE=5 SV=1 - [PDPK2_HUMAN]	6.54868	12.12	2	2	2	2		396	44.737	8.36768
Q9GZV5	WW domain-containing transcription regulator protein 1 OS=Homo sapiens GN=WWTR1 PE=1 SV=1 - [WWTR1_HUMAN]	6.53836	7	1	1	1	1	4.27494e+07	400	44.0734	5.8208
Q7Z6E9	E3 ubiquitin-protein ligase RBBP6 OS=Homo sapiens GN=RBBP6 PE=1 SV=1 - [RBBP6_HUMAN]	6.51207	1.23	1	1	1	2	7508321	1792	201.442	9.64209
Q9NPH2	Inositol-3-phosphate synthase 1 OS=Homo sapiens GN=ISYNA1 PE=1 SV=1 - [INO1_HUMAN]	6.50167	12.01	1	4	4	4	3.39821e+08	558	61.0291	5.75732
P11166	Solute carrier family 2, facilitated glucose transporter member 1 OS=Homo sapiens GN=SLC2A1 PE=1 SV=2 - [GTR1_HUMAN]	6.49118	7.11	3	4	4	6	4.72103e+08	492	54.0485	8.71924
Q9NWT1	p21-activated protein kinase-interacting protein 1 OS=Homo sapiens GN=PAK1IP1 PE=1 SV=2 - [PK1IP_HUMAN]	6.47601	4.34	1	1	1	2	1.81563e+07	392	43.9359	8.90967
Q92667	A-kinase anchor protein 1, mitochondrial OS=Homo sapiens GN=AKAP1 PE=1 SV=1 - [AKAP1_HUMAN]	6.46569	5.2	1	2	2	2	46202235	903	97.2809	4.94482
Q7L099	Protein RUFY3 OS=Homo sapiens GN=RUFY3 PE=1 SV=1 - [RUFY3_HUMAN]	6.45492	11.09	2	2	2	3	2.47397e+08	469	52.9311	5.49072
Q6NSW5	Protein FAM45B OS=Homo sapiens GN=FAM45B PE=2 SV=1 - [FA45B_HUMAN]	6.41821	7.56	2	3	3	3	79335018	357	40.4879	6.53662
Q9NSV4	Protein diaphanous homolog 3 OS=Homo sapiens GN=DIAPH3 PE=1 SV=4 - [DIAP3_HUMAN]	6.40561	4.36	1	3	3	4	3.94871e+07	1193	136.839	7.03467
Q7RTV0	PHD finger-like domain-containing protein 5A OS=Homo sapiens GN=PHF5A PE=1 SV=1 - [PHF5A_HUMAN]	6.40328	28.18	1	2	2	2	4.0131e+08	110	12.397	8.41162
Q13370	cGMP-inhibited 3',5'-cyclic phosphodiesterase B OS=Homo sapiens GN=PDE3B PE=1 SV=2 - [PDE3B_HUMAN]	6.40168	3.69	1	2	2	3	4.0922e+07	1112	124.255	5.90967
P19256	Lymphocyte function-associated antigen 3 OS=Homo sapiens GN=CD58 PE=1 SV=1 - [LFA3_HUMAN]	6.39529	11.2	1	2	2	2	167345910	250	28.1289	6.75635
O60346	PH domain leucine-rich repeat-containing protein phosphatase 1 OS=Homo sapiens GN=PHLPP1 PE=1 SV=3 - [PHLP1_HUMAN]	6.38299	2.91	1	2	2	2	5.08954e+07	1717	184.556	6.27783
Q9P0L2	Serine/threonine-protein kinase MARK1 OS=Homo sapiens GN=MARK1 PE=1 SV=2 - [MARK1_HUMAN]	6.37273	2.64	1	1	1	1	2.23035e+07	795	88.9472	9.36377
Q8IZH2	5'-3' exoribonuclease 1 OS=Homo sapiens GN=XRN1 PE=1 SV=1 - [XRN1_HUMAN]	6.37004	1.82	1	2	2	2	82457945	1706	193.985	7.21045
Q6P3X3	Tetratricopeptide repeat protein 27 OS=Homo sapiens GN=TTC27 PE=1 SV=1 - [TTC27_HUMAN]	6.3161	4.03	1	2	2	2	32062561	843	96.5712	5.59229
Q6UVY6	DBH-like monooxygenase protein 1 OS=Homo sapiens GN=MOXD1 PE=2 SV=1 - [MOXD1_HUMAN]	6.30295	2.61	1	1	1	2	28970615	613	69.6077	6.43018
Q86X10	Ral GTPase-activating protein subunit beta OS=Homo sapiens GN=RALGAPB PE=1 SV=1 - [RLGPB_HUMAN]	6.29956	1.07	1	1	1	2	47525062	1494	166.692	6.78564
O94887	FERM, RhoGEF and pleckstrin domain-containing protein 2 OS=Homo sapiens GN=FARP2 PE=1 SV=3 - [FARP2_HUMAN]	6.28919	3.89	1	2	2	2	4.29975e+07	1054	119.813	8.79248
Q9Y4E6	WD repeat-containing protein 7 OS=Homo sapiens GN=WDR7 PE=1 SV=2 - [WDR7_HUMAN]	6.28493	2.28	1	2	2	3	2.42234e+07	1490	163.705	6.91748
Q9H8H0	Nucleolar protein 11 OS=Homo sapiens GN=NOL11 PE=1 SV=1 - [NOL11_HUMAN]	6.25529	8.48	1	3	3	4	1.81156e+08	719	81.0719	6.07471
Q96EP0	E3 ubiquitin-protein ligase RNF31 OS=Homo sapiens GN=RNF31 PE=1 SV=1 - [RNF31_HUMAN]	6.23923	4.1	1	3	3	3	3.18566e+07	1072	119.575	6.56592
Q69YQ0	Cytospin-A OS=Homo sapiens GN=SPECC1L PE=1 SV=2 - [CYTSA_HUMAN]	6.23363	5.64	1	4	4	5	8.42687e+07	1117	124.525	5.71924
Q08752	Peptidyl-prolyl cis-trans isomerase D OS=Homo sapiens GN=PPID PE=1 SV=3 - [PPID_HUMAN]	6.22245	20	1	5	5	5	54709572	370	40.7379	7.21045
P18583	Protein SON OS=Homo sapiens GN=SON PE=1 SV=4 - [SON_HUMAN]	6.21667	2.56	1	3	3	3	63063172	2426	263.664	5.64307
O75674	TOM1-like protein 1 OS=Homo sapiens GN=TOM1L1 PE=1 SV=2 - [TM1L1_HUMAN]	6.21354	3.36	1	1	1	1	101859965	476	52.9557	5.23682
Q15004	PCNA-associated factor OS=Homo sapiens GN=KIAA0101 PE=1 SV=1 - [PAF15_HUMAN]	6.17944	16.22	1	2	2	2	5.96605e+06	111	11.9792	9.83252
O95415	Brain protein I3 OS=Homo sapiens GN=BRI3 PE=2 SV=1 - [BRI3_HUMAN]	6.17711	12.8	1	1	1	2	356017564	125	13.6359	8.32373
Q8NBM4	Ubiquitin-associated domain-containing protein 2 OS=Homo sapiens GN=UBAC2 PE=2 SV=1 - [UBAC2_HUMAN]	6.16902	8.43	1	2	2	2	119319823	344	38.9382	9.01221
Q96P47	Arf-GAP with GTPase, ANK repeat and PH domain-containing protein 3 OS=Homo sapiens GN=AGAP3 PE=1 SV=2 - [AGAP3_HUMAN]	6.16145	4.69	2	3	3	3	111441192	875	94.9853	7.97217
P13987	CD59 glycoprotein OS=Homo sapiens GN=CD59 PE=1 SV=1 - [CD59_HUMAN]	6.14652	9.38	1	1	1	2	1.37165e+09	128	14.1678	6.48096
P13612	Integrin alpha-4 OS=Homo sapiens GN=ITGA4 PE=1 SV=3 - [ITA4_HUMAN]	6.1442	2.33	1	1	1	2		1032	114.827	6.48096
Q69YN2	CWF19-like protein 1 OS=Homo sapiens GN=CWF19L1 PE=1 SV=2 - [C19L1_HUMAN]	6.10644	5.95	1	2	2	3	9.1491e+07	538	60.5808	7.23975
P04156	Major prion protein OS=Homo sapiens GN=PRNP PE=1 SV=1 - [PRIO_HUMAN]	6.08951	23.72	1	3	3	5	3.80926e+08	253	27.6432	8.99756
Q9Y6M9	NADH dehydrogenase [ubiquinone] 1 beta subcomplex subunit 9 OS=Homo sapiens GN=NDUFB9 PE=1 SV=3 - [NDUB9_HUMAN]	6.06177	28.49	1	4	4	4	2.56475e+08	179	21.8168	8.38232
Q9Y3C4	EKC/KEOPS complex subunit TPRKB OS=Homo sapiens GN=TPRKB PE=1 SV=1 - [TPRKB_HUMAN]	6.047	21.14	1	2	2	3	1.47743e+08	175	19.6485	6.78564
Q9HA77	Probable cysteine--tRNA ligase, mitochondrial OS=Homo sapiens GN=CARS2 PE=1 SV=1 - [SYCM_HUMAN]	6.01487	5.5	1	2	2	2	1.27516e+08	564	62.1847	8.33838
Q99661	Kinesin-like protein KIF2C OS=Homo sapiens GN=KIF2C PE=1 SV=2 - [KIF2C_HUMAN]	6.0142	5.38	2	3	3	3	6.56202e+07	725	81.2612	7.82568
Q96LR5	Ubiquitin-conjugating enzyme E2 E2 OS=Homo sapiens GN=UBE2E2 PE=1 SV=1 - [UB2E2_HUMAN]	5.98126	23.88	2	1	2	3	299324613	201	22.2411	7.7085
Q5TDH0	Protein DDI1 homolog 2 OS=Homo sapiens GN=DDI2 PE=1 SV=1 - [DDI2_HUMAN]	5.9683	13.78	1	3	3	4	57089027	399	44.4945	5.04639
Q9NSU2	Three-prime repair exonuclease 1 OS=Homo sapiens GN=TREX1 PE=1 SV=1 - [TREX1_HUMAN]	5.95752	4.88	1	1	1	2	7051655	369	38.8981	8.41162
Q71RG4	Transmembrane and ubiquitin-like domain-containing protein 2 OS=Homo sapiens GN=TMUB2 PE=2 SV=2 - [TMUB2_HUMAN]	5.93723	10.9	1	2	2	3	56728196	321	33.7672	5.03369
Q8NI27	THO complex subunit 2 OS=Homo sapiens GN=THOC2 PE=1 SV=2 - [THOC2_HUMAN]	5.93253	2.51	1	2	2	5	2.61355e+07	1593	182.659	8.44092
Q99986	Serine/threonine-protein kinase VRK1 OS=Homo sapiens GN=VRK1 PE=1 SV=1 - [VRK1_HUMAN]	5.91382	9.09	1	3	3	4	226085280	396	45.4474	8.90967
Q9BVJ6	U3 small nucleolar RNA-associated protein 14 homolog A OS=Homo sapiens GN=UTP14A PE=1 SV=1 - [UT14A_HUMAN]	5.89773	7.91	2	4	4	4	1.68933e+08	771	87.9241	7.86963
Q9Y2H6	Fibronectin type-III domain-containing protein 3A OS=Homo sapiens GN=FNDC3A PE=1 SV=4 - [FND3A_HUMAN]	5.88246	6.51	1	4	4	5	1.08201e+08	1198	131.767	6.7124
O43823	A-kinase anchor protein 8 OS=Homo sapiens GN=AKAP8 PE=1 SV=1 - [AKAP8_HUMAN]	5.86283	7.66	1	2	2	2	181261604	692	76.0611	5.14795
P35573	Glycogen debranching enzyme OS=Homo sapiens GN=AGL PE=1 SV=3 - [GDE_HUMAN]	5.86066	1.83	1	2	2	2	37895289	1532	174.652	6.75635
Q6P6C2	RNA demethylase ALKBH5 OS=Homo sapiens GN=ALKBH5 PE=1 SV=2 - [ALKB5_HUMAN]	5.85953	7.36	1	2	2	2	4.60571e+07	394	44.2286	9.08545
Q92552	28S ribosomal protein S27, mitochondrial OS=Homo sapiens GN=MRPS27 PE=1 SV=3 - [RT27_HUMAN]	5.85151	6.52	1	2	2	2	117418508	414	47.5814	6.17627
Q15172	Serine/threonine-protein phosphatase 2A 56 kDa regulatory subunit alpha isoform OS=Homo sapiens GN=PPP2R5A PE=1 SV=1 - [2A5A_HUMAN]	5.85126	8.64	1	3	3	3	3.30196e+07	486	56.1582	6.7124
Q96T37	Putative RNA-binding protein 15 OS=Homo sapiens GN=RBM15 PE=1 SV=2 - [RBM15_HUMAN]	5.82197	4.09	1	2	2	2	82736411	977	107.124	10.0815
P14735	Insulin-degrading enzyme OS=Homo sapiens GN=IDE PE=1 SV=4 - [IDE_HUMAN]	5.82039	5.59	1	4	4	5	1.44804e+08	1019	117.893	6.60986
Q06203	Amidophosphoribosyltransferase OS=Homo sapiens GN=PPAT PE=1 SV=1 - [PUR1_HUMAN]	5.81839	4.06	1	2	2	2	1.7053e+08	517	57.3624	6.75635
Q9P0W2	SWI/SNF-related matrix-associated actin-dependent regulator of chromatin subfamily E member 1-related OS=Homo sapiens GN=HMG20B PE=1 SV=1 - [HM20B_HUMAN]	5.80987	7.89	1	2	2	2	2.05809e+07	317	35.7905	9.34912
Q9Y3D3	28S ribosomal protein S16, mitochondrial OS=Homo sapiens GN=MRPS16 PE=1 SV=1 - [RT16_HUMAN]	5.79663	22.63	1	2	2	3	2.20682e+08	137	15.335	9.49561
Q9BW91	ADP-ribose pyrophosphatase, mitochondrial OS=Homo sapiens GN=NUDT9 PE=1 SV=1 - [NUDT9_HUMAN]	5.79063	7.14	1	2	2	3	3.28832e+08	350	39.1007	8.22119
Q9NVI7	ATPase family AAA domain-containing protein 3A OS=Homo sapiens GN=ATAD3A PE=1 SV=2 - [ATD3A_HUMAN]	5.79041	9.78	3	5	5	5	217779835	634	71.3247	8.98291
Q969N2	GPI transamidase component PIG-T OS=Homo sapiens GN=PIGT PE=1 SV=1 - [PIGT_HUMAN]	5.77464	7.61	1	3	3	3	1.61969e+08	578	65.6579	8.38232
Q8N668	COMM domain-containing protein 1 OS=Homo sapiens GN=COMMD1 PE=1 SV=1 - [COMD1_HUMAN]	5.76673	7.89	1	2	2	2	4.97311e+06	190	21.1649	6.20166
O95714	E3 ubiquitin-protein ligase HERC2 OS=Homo sapiens GN=HERC2 PE=1 SV=2 - [HERC2_HUMAN]	5.74917	0.81	1	3	3	3	3.55727e+07	4834	526.895	6.27783
O43159	Ribosomal RNA-processing protein 8 OS=Homo sapiens GN=RRP8 PE=1 SV=2 - [RRP8_HUMAN]	5.7326	6.58	1	2	2	2	1.20792e+08	456	50.6831	9.42236
Q9Y4C8	Probable RNA-binding protein 19 OS=Homo sapiens GN=RBM19 PE=1 SV=3 - [RBM19_HUMAN]	5.72743	3.23	1	2	2	2	1.75236e+07	960	107.265	6.53662
Q15006	ER membrane protein complex subunit 2 OS=Homo sapiens GN=EMC2 PE=1 SV=1 - [EMC2_HUMAN]	5.72447	14.48	1	3	3	4	110486178	297	34.8114	6.56592
A0MZ66	Shootin-1 OS=Homo sapiens GN=KIAA1598 PE=1 SV=4 - [SHOT1_HUMAN]	5.70758	3.49	1	1	1	1	1.56415e+07	631	71.5957	5.32568
P35251	Replication factor C subunit 1 OS=Homo sapiens GN=RFC1 PE=1 SV=4 - [RFC1_HUMAN]	5.69525	2.53	1	2	2	2	7.542e+07	1148	128.175	9.36377
P49848	Transcription initiation factor TFIID subunit 6 OS=Homo sapiens GN=TAF6 PE=1 SV=1 - [TAF6_HUMAN]	5.66092	9.45	1	3	3	3	4.09448e+07	677	72.6229	8.60205
Q9NZ63	Uncharacterized protein C9orf78 OS=Homo sapiens GN=C9orf78 PE=1 SV=1 - [CI078_HUMAN]	5.65543	9.34	1	2	2	2	7.70468e+07	289	33.6671	6.7417
Q13445	Transmembrane emp24 domain-containing protein 1 OS=Homo sapiens GN=TMED1 PE=1 SV=1 - [TMED1_HUMAN]	5.64787	14.98	1	3	3	3	9.0549e+07	227	25.1897	4.4751
Q9Y2R4	Probable ATP-dependent RNA helicase DDX52 OS=Homo sapiens GN=DDX52 PE=1 SV=3 - [DDX52_HUMAN]	5.64033	5.34	1	2	2	2	110944991	599	67.4559	9.67139
Q9BT73	Proteasome assembly chaperone 3 OS=Homo sapiens GN=PSMG3 PE=1 SV=1 - [PSMG3_HUMAN]	5.63225	31.97	1	2	2	2	2.20605e+08	122	13.0961	7.88428
Q96T51	RUN and FYVE domain-containing protein 1 OS=Homo sapiens GN=RUFY1 PE=1 SV=2 - [RUFY1_HUMAN]	5.56802	4.24	1	2	2	2	80890412	708	79.7673	5.74463
Q96EK9	Protein KTI12 homolog OS=Homo sapiens GN=KTI12 PE=1 SV=1 - [KTI12_HUMAN]	5.56557	13.56	1	2	2	2	1.40186e+07	354	38.5919	6.94678
Q96C90	Protein phosphatase 1 regulatory subunit 14B OS=Homo sapiens GN=PPP1R14B PE=1 SV=3 - [PP14B_HUMAN]	5.56481	30.61	1	3	3	4	429825508	147	15.901	4.85596
P78330	Phosphoserine phosphatase OS=Homo sapiens GN=PSPH PE=1 SV=2 - [SERB_HUMAN]	5.56108	12	1	2	2	3	3.84971e+08	225	24.9919	5.69385
Q96JB5	CDK5 regulatory subunit-associated protein 3 OS=Homo sapiens GN=CDK5RAP3 PE=1 SV=2 - [CK5P3_HUMAN]	5.54466	8.1	4	3	4	5	1.36067e+08	506	56.885	4.75439
Q8WTW3	Conserved oligomeric Golgi complex subunit 1 OS=Homo sapiens GN=COG1 PE=1 SV=1 - [COG1_HUMAN]	5.54444	3.98	1	2	2	2	7.7104e+07	980	108.909	7.31299
Q7Z3B4	Nucleoporin p54 OS=Homo sapiens GN=NUP54 PE=1 SV=2 - [NUP54_HUMAN]	5.52386	8.88	1	4	4	4	1.97304e+08	507	55.4014	7.02002
P49642	DNA primase small subunit OS=Homo sapiens GN=PRIM1 PE=1 SV=1 - [PRI1_HUMAN]	5.51765	6.43	1	2	2	3	6.85215e+07	420	49.8704	8.20654
O95696	Bromodomain-containing protein 1 OS=Homo sapiens GN=BRD1 PE=1 SV=1 - [BRD1_HUMAN]	5.51097	4.73	1	3	3	3	4.03948e+07	1058	119.444	8.60205
Q9UKV5	E3 ubiquitin-protein ligase AMFR OS=Homo sapiens GN=AMFR PE=1 SV=2 - [AMFR_HUMAN]	5.50854	4.67	1	1	1	1	4.69388e+07	643	72.9488	6.39209
P56134	ATP synthase subunit f, mitochondrial OS=Homo sapiens GN=ATP5J2 PE=1 SV=3 - [ATPK_HUMAN]	5.48378	25.53	1	2	2	2	3.84608e+08	94	10.9107	9.67139
Q9P2E3	NFX1-type zinc finger-containing protein 1 OS=Homo sapiens GN=ZNFX1 PE=1 SV=2 - [ZNFX1_HUMAN]	5.47427	1.2	1	1	1	1	1.46536e+07	1918	220.084	7.29834
P05114	Non-histone chromosomal protein HMG-14 OS=Homo sapiens GN=HMGN1 PE=1 SV=3 - [HMGN1_HUMAN]	5.4738	34	1	1	1	1	144785167	100	10.6526	9.59814
O00115	Deoxyribonuclease-2-alpha OS=Homo sapiens GN=DNASE2 PE=1 SV=2 - [DNS2A_HUMAN]	5.4611	6.94	1	2	2	3	417583284	360	39.5555	8.04541
P01130	Low-density lipoprotein receptor OS=Homo sapiens GN=LDLR PE=1 SV=1 - [LDLR_HUMAN]	5.41657	4.3	1	2	2	2	157168773	860	95.3136	5.04639
P29375	Lysine-specific demethylase 5A OS=Homo sapiens GN=KDM5A PE=1 SV=3 - [KDM5A_HUMAN]	5.40847	2.19	1	2	2	2	2.08864e+07	1690	191.972	6.49365
Q96N66	Lysophospholipid acyltransferase 7 OS=Homo sapiens GN=MBOAT7 PE=1 SV=2 - [MBOA7_HUMAN]	5.4001	2.54	1	1	1	2	258574892	472	52.7303	8.96826
O15294	UDP-N-acetylglucosamine--peptide N-acetylglucosaminyltransferase 110 kDa subunit OS=Homo sapiens GN=OGT PE=1 SV=3 - [OGT1_HUMAN]	5.39802	6.69	1	5	5	5	1.89538e+08	1046	116.85	6.69775
Q9NQ89	Uncharacterized protein C12orf4 OS=Homo sapiens GN=C12orf4 PE=2 SV=1 - [CL004_HUMAN]	5.39077	3.26	1	1	1	1	1.28442e+07	552	63.7602	6.3667
Q9BTE3	Mini-chromosome maintenance complex-binding protein OS=Homo sapiens GN=MCMBP PE=1 SV=2 - [MCMBP_HUMAN]	5.36834	6.54	1	3	3	3	122608920	642	72.9338	5.87158
Q9Y613	FH1/FH2 domain-containing protein 1 OS=Homo sapiens GN=FHOD1 PE=1 SV=3 - [FHOD1_HUMAN]	5.33573	3.95	1	2	2	2	1.18855e+08	1164	126.473	6.39209
P17081	Rho-related GTP-binding protein RhoQ OS=Homo sapiens GN=RHOQ PE=1 SV=2 - [RHOQ_HUMAN]	5.3274	13.17	4	1	2	2	3.2998e+07	205	22.6445	6.31592
Q96LW7	Bcl10-interacting CARD protein OS=Homo sapiens GN=C9orf89 PE=1 SV=1 - [BINCA_HUMAN]	5.31328	5.7	1	1	1	2	143822148	228	25.573	9.20264
P15336	Cyclic AMP-dependent transcription factor ATF-2 OS=Homo sapiens GN=ATF2 PE=1 SV=4 - [ATF2_HUMAN]	5.30943	9.7	2	2	2	2	1.10607e+06	505	54.5038	7.88428
Q9H6Q4	Cytosolic Fe-S cluster assembly factor NARFL OS=Homo sapiens GN=NARFL PE=1 SV=1 - [NARFL_HUMAN]	5.30135	3.57	1	2	2	2	2.85134e+07	476	52.9867	7.2251
Q14160	Protein scribble homolog OS=Homo sapiens GN=SCRIB PE=1 SV=4 - [SCRIB_HUMAN]	5.29767	2.45	1	2	2	4	107703041	1630	174.778	5.07178
Q8WYP5	Protein ELYS OS=Homo sapiens GN=AHCTF1 PE=1 SV=3 - [ELYS_HUMAN]	5.2284	1.54	1	3	3	3	2.31367e+07	2266	252.342	6.59521
P60604	Ubiquitin-conjugating enzyme E2 G2 OS=Homo sapiens GN=UBE2G2 PE=1 SV=1 - [UB2G2_HUMAN]	5.21312	22.42	1	2	2	2	378417305	165	18.5541	4.70361
Q96ER9	Coiled-coil domain-containing protein 51 OS=Homo sapiens GN=CCDC51 PE=1 SV=2 - [CCD51_HUMAN]	5.2107	12.65	1	3	3	3	7.73232e+07	411	45.7828	8.19189
Q8TD55	Pleckstrin homology domain-containing family O member 2 OS=Homo sapiens GN=PLEKHO2 PE=2 SV=1 - [PKHO2_HUMAN]	5.20927	7.96	1	2	2	2	1.39276e+08	490	53.3171	5.42725
Q86X76	Nitrilase homolog 1 OS=Homo sapiens GN=NIT1 PE=1 SV=2 - [NIT1_HUMAN]	5.20241	7.95	1	2	2	2	5.71529e+07	327	35.8732	7.73779
Q9HBR0	Putative sodium-coupled neutral amino acid transporter 10 OS=Homo sapiens GN=SLC38A10 PE=1 SV=2 - [S38AA_HUMAN]	5.19753	2.32	1	1	1	1	2.70268e+07	1119	119.687	5.73193
Q13464	Rho-associated protein kinase 1 OS=Homo sapiens GN=ROCK1 PE=1 SV=1 - [ROCK1_HUMAN]	5.19353	3.77	1	3	4	6	1.35192e+08	1354	158.076	5.89697
Q9UBI1	COMM domain-containing protein 3 OS=Homo sapiens GN=COMMD3 PE=1 SV=1 - [COMD3_HUMAN]	5.18423	7.69	1	1	1	1	78185257	195	22.1372	5.98584
Q9BT40	Inositol polyphosphate 5-phosphatase K OS=Homo sapiens GN=INPP5K PE=1 SV=3 - [INP5K_HUMAN]	5.17665	5.58	1	2	2	2	6.28393e+07	448	51.0579	6.53662
Q8NB46	Serine/threonine-protein phosphatase 6 regulatory ankyrin repeat subunit C OS=Homo sapiens GN=ANKRD52 PE=1 SV=3 - [ANR52_HUMAN]	5.17297	1.58	1	1	1	2	5.81871e+06	1076	115.004	6.48096
Q9Y5Z0	Beta-secretase 2 OS=Homo sapiens GN=BACE2 PE=1 SV=1 - [BACE2_HUMAN]	5.159	3.09	1	1	1	1	28215994	518	56.1447	5.14795
Q15041	ADP-ribosylation factor-like protein 6-interacting protein 1 OS=Homo sapiens GN=ARL6IP1 PE=1 SV=2 - [AR6P1_HUMAN]	5.14853	6.9	1	1	1	2	110632108	203	23.3474	9.31982
P12429	Annexin A3 OS=Homo sapiens GN=ANXA3 PE=1 SV=3 - [ANXA3_HUMAN]	5.13418	6.81	1	2	2	2	2.99274e+07	323	36.3527	5.92236
P78559	Microtubule-associated protein 1A OS=Homo sapiens GN=MAP1A PE=1 SV=6 - [MAP1A_HUMAN]	5.10122	1	1	1	1	1	30062209	2803	305.298	4.91943
Q9H6E5	Speckle targeted PIP5K1A-regulated poly(A) polymerase OS=Homo sapiens GN=TUT1 PE=1 SV=2 - [STPAP_HUMAN]	5.09861	1.95	1	1	1	1	7.64231e+06	874	93.7884	6.16357
C9JLW8	Protein FAM195B OS=Homo sapiens GN=FAM195B PE=1 SV=1 - [F195B_HUMAN]	5.03726	18.56	1	1	1	1	110615148	97	10.9136	9.40771
Q14993	Collagen alpha-1(XIX) chain OS=Homo sapiens GN=COL19A1 PE=1 SV=3 - [COJA1_HUMAN]	5.03505	5.17	1	3	3	3	9.6317e+07	1142	115.149	8.32373
Q9NYL4	Peptidyl-prolyl cis-trans isomerase FKBP11 OS=Homo sapiens GN=FKBP11 PE=1 SV=1 - [FKB11_HUMAN]	5.02112	14.43	1	2	2	2	4.94119e+08	201	22.1663	9.39307
Q9H6Z4	Ran-binding protein 3 OS=Homo sapiens GN=RANBP3 PE=1 SV=1 - [RANB3_HUMAN]	5.01639	9.7	1	3	3	4	92657411	567	60.1732	4.77979
O75496	Geminin OS=Homo sapiens GN=GMNN PE=1 SV=1 - [GEMI_HUMAN]	4.99252	11.48	1	1	1	1		209	23.5507	4.95752
P16035	Metalloproteinase inhibitor 2 OS=Homo sapiens GN=TIMP2 PE=1 SV=2 - [TIMP2_HUMAN]	4.92578	15.91	1	2	2	2	154190651	220	24.3831	7.48877
Q9Y508	E3 ubiquitin-protein ligase RNF114 OS=Homo sapiens GN=RNF114 PE=1 SV=1 - [RN114_HUMAN]	4.9094	13.16	1	2	2	2	1.31977e+08	228	25.6773	7.25439
Q7Z4L5	Tetratricopeptide repeat protein 21B OS=Homo sapiens GN=TTC21B PE=1 SV=2 - [TT21B_HUMAN]	4.89508	1.52	2	2	2	2	80582710	1316	150.84	6.96143
Q9NPF0	CD320 antigen OS=Homo sapiens GN=CD320 PE=1 SV=1 - [CD320_HUMAN]	4.87964	7.09	1	2	2	2	288923814	282	28.9721	4.75439
Q9NRG9	Aladin OS=Homo sapiens GN=AAAS PE=1 SV=1 - [AAAS_HUMAN]	4.87757	9.34	1	4	4	5	1.57229e+08	546	59.5363	7.50342
Q9Y314	Nitric oxide synthase-interacting protein OS=Homo sapiens GN=NOSIP PE=1 SV=1 - [NOSIP_HUMAN]	4.85769	16.61	1	3	3	3	1.01477e+08	301	33.151	8.82178
Q9H2C2	Protein ARV1 OS=Homo sapiens GN=ARV1 PE=2 SV=1 - [ARV1_HUMAN]	4.84435	7.38	1	1	1	1	75910390	271	31.032	8.27979
Q9H3N1	Thioredoxin-related transmembrane protein 1 OS=Homo sapiens GN=TMX1 PE=1 SV=1 - [TMX1_HUMAN]	4.83092	16.43	1	3	3	5	2.66231e+08	280	31.7708	4.98291
Q5RI15	Cytochrome c oxidase protein 20 homolog OS=Homo sapiens GN=COX20 PE=1 SV=2 - [COX20_HUMAN]	4.80428	22.03	1	2	2	3	3.90114e+08	118	13.2828	8.76318
Q96DG6	Carboxymethylenebutenolidase homolog OS=Homo sapiens GN=CMBL PE=1 SV=1 - [CMBL_HUMAN]	4.78362	9.8	1	2	2	4	1.05687e+07	245	28.0302	7.18115
Q86WC4	Osteopetrosis-associated transmembrane protein 1 OS=Homo sapiens GN=OSTM1 PE=1 SV=1 - [OSTM1_HUMAN]	4.77056	4.49	1	1	1	2	265933984	334	37.2326	6.01123
Q92543	Sorting nexin-19 OS=Homo sapiens GN=SNX19 PE=1 SV=2 - [SNX19_HUMAN]	4.73076	1.92	1	1	1	1		992	108.53	5.03369
Q9GZT8	Putative GTP cyclohydrolase 1 type 2 NIF3L1 OS=Homo sapiens GN=NIF3L1 PE=1 SV=2 - [GTPC1_HUMAN]	4.72753	22.81	1	5	5	5	2.64822e+08	377	41.9415	6.65381
P23297	Protein S100-A1 OS=Homo sapiens GN=S100A1 PE=1 SV=2 - [S10A1_HUMAN]	4.71418	26.6	1	3	3	4	4.1359e+08	94	10.5391	4.50049
Q8N4C8	Misshapen-like kinase 1 OS=Homo sapiens GN=MINK1 PE=1 SV=2 - [MINK1_HUMAN]	4.70146	4.28	1	1	4	4	1.61864e+08	1332	149.729	7.85498
Q66PJ3	ADP-ribosylation factor-like protein 6-interacting protein 4 OS=Homo sapiens GN=ARL6IP4 PE=1 SV=2 - [AR6P4_HUMAN]	4.68291	4.51	1	1	1	1	88271194	421	44.8882	10.9312
P78381	UDP-galactose translocator OS=Homo sapiens GN=SLC35A2 PE=1 SV=1 - [S35A2_HUMAN]	4.67327	7.83	1	1	1	1	152555504	396	41.2815	9.96436
Q9H0J9	Poly [ADP-ribose] polymerase 12 OS=Homo sapiens GN=PARP12 PE=1 SV=1 - [PAR12_HUMAN]	4.66745	2.14	1	1	1	1	15229011	701	79.0131	8.51416
O43708	Maleylacetoacetate isomerase OS=Homo sapiens GN=GSTZ1 PE=1 SV=3 - [MAAI_HUMAN]	4.66633	17.13	1	2	2	2	6.36922e+07	216	24.1967	8.54346
Q9UQC2	GRB2-associated-binding protein 2 OS=Homo sapiens GN=GAB2 PE=1 SV=1 - [GAB2_HUMAN]	4.6659	3.25	1	1	1	2	3.68569e+07	676	74.4114	8.30908
Q8WUY8	N-acetyltransferase 14 OS=Homo sapiens GN=NAT14 PE=1 SV=1 - [NAT14_HUMAN]	4.65688	10.68	1	1	1	1	204581184	206	21.6367	10.7407
Q96PD2	Discoidin, CUB and LCCL domain-containing protein 2 OS=Homo sapiens GN=DCBLD2 PE=1 SV=1 - [DCBD2_HUMAN]	4.64932	5.55	1	2	2	2	1.94638e+07	775	84.9808	7.1665
Q9HCE7	E3 ubiquitin-protein ligase SMURF1 OS=Homo sapiens GN=SMURF1 PE=1 SV=2 - [SMUF1_HUMAN]	4.64855	3.3	1	1	1	1	8.71088e+06	757	86.0596	7.02002
P40818	Ubiquitin carboxyl-terminal hydrolase 8 OS=Homo sapiens GN=USP8 PE=1 SV=1 - [UBP8_HUMAN]	4.6466	3.04	1	2	2	2	5.4507e+07	1118	127.444	8.51416
Q96EK6	Glucosamine 6-phosphate N-acetyltransferase OS=Homo sapiens GN=GNPNAT1 PE=1 SV=1 - [GNA1_HUMAN]	4.63754	27.72	1	2	2	2	1.1016e+08	184	20.7356	7.98682
A8CG34	Nuclear envelope pore membrane protein POM 121C OS=Homo sapiens GN=POM121C PE=1 SV=2 - [P121C_HUMAN]	4.63058	1.95	2	1	1	1	242665307	1229	124.982	10.3745
Q9H9E3	Conserved oligomeric Golgi complex subunit 4 OS=Homo sapiens GN=COG4 PE=1 SV=3 - [COG4_HUMAN]	4.62554	5.22	1	3	3	3	1.40141e+08	785	89.0264	5.18604
Q8N4Q1	Mitochondrial intermembrane space import and assembly protein 40 OS=Homo sapiens GN=CHCHD4 PE=1 SV=1 - [MIA40_HUMAN]	4.624	16.9	1	1	1	1	1.59091e+08	142	15.9861	4.31006
P15151	Poliovirus receptor OS=Homo sapiens GN=PVR PE=1 SV=2 - [PVR_HUMAN]	4.62266	5.28	1	1	1	1	15857476	417	45.2738	6.52197
P20138	Myeloid cell surface antigen CD33 OS=Homo sapiens GN=CD33 PE=1 SV=2 - [CD33_HUMAN]	4.62019	7.97	1	2	2	2	7.8542e+07	364	39.8001	8.38232
P14923	Junction plakoglobin OS=Homo sapiens GN=JUP PE=1 SV=3 - [PLAK_HUMAN]	4.61769	2.95	1	1	2	3	732604528	745	81.6927	6.13818
P36402	Transcription factor 7 OS=Homo sapiens GN=TCF7 PE=1 SV=3 - [TCF7_HUMAN]	4.61542	2.86	4	1	1	2	198961207	384	41.6157	6.81494
Q15392	Delta(24)-sterol reductase OS=Homo sapiens GN=DHCR24 PE=1 SV=2 - [DHC24_HUMAN]	4.61369	4.26	1	2	2	2	340341752	516	60.062	8.1626
P61966	AP-1 complex subunit sigma-1A OS=Homo sapiens GN=AP1S1 PE=1 SV=1 - [AP1S1_HUMAN]	4.60159	10.13	1	1	1	1	122447940	158	18.7206	5.73193
Q96II8	Leucine-rich repeat and calponin homology domain-containing protein 3 OS=Homo sapiens GN=LRCH3 PE=1 SV=2 - [LRCH3_HUMAN]	4.60059	3.6	1	2	2	2	1.42254e+08	777	86.03	6.7124
O14965	Aurora kinase A OS=Homo sapiens GN=AURKA PE=1 SV=2 - [AURKA_HUMAN]	4.5857	10.17	1	2	2	3	5.34064e+07	403	45.7808	9.39307
Q9Y3C8	Ubiquitin-fold modifier-conjugating enzyme 1 OS=Homo sapiens GN=UFC1 PE=1 SV=3 - [UFC1_HUMAN]	4.57748	11.98	1	3	3	3	2.62917e+08	167	19.446	7.40088
Q9Y4W2	Ribosomal biogenesis protein LAS1L OS=Homo sapiens GN=LAS1L PE=1 SV=2 - [LAS1L_HUMAN]	4.57702	7.36	1	4	4	4	7.83674e+07	734	83.0128	4.729
Q8IWA4	Mitofusin-1 OS=Homo sapiens GN=MFN1 PE=1 SV=2 - [MFN1_HUMAN]	4.57454	8.23	1	3	4	4	2.09227e+08	741	84.0471	6.25244
P56377	AP-1 complex subunit sigma-2 OS=Homo sapiens GN=AP1S2 PE=1 SV=1 - [AP1S2_HUMAN]	4.57241	15.92	1	2	2	2	1.76366e+08	157	18.6028	5.46533
P83916	Chromobox protein homolog 1 OS=Homo sapiens GN=CBX1 PE=1 SV=1 - [CBX1_HUMAN]	4.5719	16.22	1	2	2	3	5.62755e+08	185	21.4046	4.93213
Q92805	Golgin subfamily A member 1 OS=Homo sapiens GN=GOLGA1 PE=1 SV=3 - [GOGA1_HUMAN]	4.53736	2.35	1	1	1	1	6.75334e+07	767	88.1302	5.2749
Q12981	Vesicle transport protein SEC20 OS=Homo sapiens GN=BNIP1 PE=1 SV=3 - [SEC20_HUMAN]	4.53087	10.09	1	2	2	2	6.52445e+07	228	26.1159	8.95361
P0DMP2	SLIT-ROBO Rho GTPase-activating protein 2B OS=Homo sapiens GN=SRGAP2B PE=3 SV=1 - [SRG2B_HUMAN]	4.52717	8.3	3	3	3	4	3.59522e+07	458	53.3718	6.85889
Q5VIR6	Vacuolar protein sorting-associated protein 53 homolog OS=Homo sapiens GN=VPS53 PE=1 SV=1 - [VPS53_HUMAN]	4.52276	9.01	1	3	3	3	3.79172e+07	699	79.602	6.02393
Q9UKM7	Endoplasmic reticulum mannosyl-oligosaccharide 1,2-alpha-mannosidase OS=Homo sapiens GN=MAN1B1 PE=1 SV=2 - [MA1B1_HUMAN]	4.52067	4.86	1	2	2	2	1.73201e+08	699	79.5298	7.72314
Q9HAB8	Phosphopantothenate--cysteine ligase OS=Homo sapiens GN=PPCS PE=1 SV=2 - [PPCS_HUMAN]	4.48602	9.65	1	2	2	2	1.86065e+08	311	33.9838	6.7124
Q9BSC4	Nucleolar protein 10 OS=Homo sapiens GN=NOL10 PE=1 SV=1 - [NOL10_HUMAN]	4.46632	2.47	1	1	1	2	62207594	688	80.2514	8.45557
Q9UK23	N-acetylglucosamine-1-phosphodiester alpha-N-acetylglucosaminidase OS=Homo sapiens GN=NAGPA PE=1 SV=2 - [NAGPA_HUMAN]	4.4564	4.85	1	1	1	1	2.20311e+07	515	56.0371	6.59521
O95628	CCR4-NOT transcription complex subunit 4 OS=Homo sapiens GN=CNOT4 PE=1 SV=3 - [CNOT4_HUMAN]	4.44694	3.48	1	1	1	4		575	63.4703	7.03467
Q8WX92	Negative elongation factor B OS=Homo sapiens GN=NELFB PE=1 SV=1 - [NELFB_HUMAN]	4.44569	5.34	1	2	2	2	9.96756e+07	580	65.6554	6.12549
Q9Y3A4	Ribosomal RNA-processing protein 7 homolog A OS=Homo sapiens GN=RRP7A PE=1 SV=2 - [RRP7A_HUMAN]	4.44442	8.57	1	1	1	2	82792710	280	32.314	9.5835
Q99685	Monoglyceride lipase OS=Homo sapiens GN=MGLL PE=1 SV=2 - [MGLL_HUMAN]	4.42782	5.28	1	1	1	1	96098684	303	33.2402	6.99072
Q6IQ19	Centriole, cilia and spindle-associated protein OS=Homo sapiens GN=CCSAP PE=1 SV=2 - [CCSAP_HUMAN]	4.42752	7.04	1	1	1	1	11003998	270	30.1978	7.84033
Q6VN20	Ran-binding protein 10 OS=Homo sapiens GN=RANBP10 PE=1 SV=1 - [RBP10_HUMAN]	4.42321	3.87	1	1	1	1	1.72999e+07	620	67.2143	6.771
Q9BX66	Sorbin and SH3 domain-containing protein 1 OS=Homo sapiens GN=SORBS1 PE=1 SV=3 - [SRBS1_HUMAN]	4.36945	1.24	1	1	1	1	1.57767e+07	1292	142.426	6.84424
Q9NVR0	Kelch-like protein 11 OS=Homo sapiens GN=KLHL11 PE=1 SV=1 - [KLH11_HUMAN]	4.32841	2.97	1	1	1	1	18365681	708	80.0966	6.16357
Q9GZU7	Carboxy-terminal domain RNA polymerase II polypeptide A small phosphatase 1 OS=Homo sapiens GN=CTDSP1 PE=1 SV=1 - [CTDS1_HUMAN]	4.32422	3.83	2	1	1	1	4.33298e+07	261	29.1849	5.99854
P36959	GMP reductase 1 OS=Homo sapiens GN=GMPR PE=1 SV=1 - [GMPR1_HUMAN]	4.31927	13.91	1	2	2	2	1.59791e+08	345	37.3948	7.06396
O14562	Ubiquitin domain-containing protein UBFD1 OS=Homo sapiens GN=UBFD1 PE=1 SV=2 - [UBFD1_HUMAN]	4.31817	5.5	1	1	1	1	1.37664e+08	309	33.3609	5.77002
Q9UQB8	Brain-specific angiogenesis inhibitor 1-associated protein 2 OS=Homo sapiens GN=BAIAP2 PE=1 SV=1 - [BAIP2_HUMAN]	4.30714	3.8	1	1	1	1		552	60.8296	8.89502
Q9NWM8	Peptidyl-prolyl cis-trans isomerase FKBP14 OS=Homo sapiens GN=FKBP14 PE=1 SV=1 - [FKB14_HUMAN]	4.30382	18.01	1	3	3	6	1.44653e+08	211	24.1564	6.07471
P20933	N(4)-(beta-N-acetylglucosaminyl)-L-asparaginase OS=Homo sapiens GN=AGA PE=1 SV=2 - [ASPG_HUMAN]	4.30068	6.07	1	1	1	1	25836193	346	37.1843	6.27783
P13796	Plastin-2 OS=Homo sapiens GN=LCP1 PE=1 SV=6 - [PLSL_HUMAN]	4.28809	4.78	1	1	3	3	7.72958e+08	627	70.2439	5.42725
Q9H6U8	Alpha-1,2-mannosyltransferase ALG9 OS=Homo sapiens GN=ALG9 PE=1 SV=2 - [ALG9_HUMAN]	4.28676	2.62	1	1	1	1		611	69.8178	8.67529
Q9NVH1	DnaJ homolog subfamily C member 11 OS=Homo sapiens GN=DNAJC11 PE=1 SV=2 - [DJC11_HUMAN]	4.27922	4.83	1	2	2	2	9.36917e+07	559	63.2387	8.39697
A6NKD9	Coiled-coil domain-containing protein 85C OS=Homo sapiens GN=CCDC85C PE=1 SV=1 - [CC85C_HUMAN]	4.27901	5.25	1	1	1	1	2.03884e+06	419	45.182	6.96143
Q6JQN1	Acyl-CoA dehydrogenase family member 10 OS=Homo sapiens GN=ACAD10 PE=2 SV=1 - [ACD10_HUMAN]	4.264	4.15	1	2	2	2	3.11239e+07	1059	118.758	8.06006
Q99747	Gamma-soluble NSF attachment protein OS=Homo sapiens GN=NAPG PE=1 SV=1 - [SNAG_HUMAN]	4.26144	5.45	1	1	1	1	91596750	312	34.7243	5.41455
Q96KM6	Zinc finger protein 512B OS=Homo sapiens GN=ZNF512B PE=1 SV=1 - [Z512B_HUMAN]	4.2604	3.7	1	2	2	2	3.24112e+07	892	97.2024	9.83252
P49441	Inositol polyphosphate 1-phosphatase OS=Homo sapiens GN=INPP1 PE=1 SV=1 - [INPP_HUMAN]	4.24529	3.51	1	1	1	2	3.81487e+07	399	43.9702	5.26221
Q9H147	Deoxynucleotidyltransferase terminal-interacting protein 1 OS=Homo sapiens GN=DNTTIP1 PE=1 SV=2 - [TDIF1_HUMAN]	4.24056	5.47	1	1	1	2	29735090	329	36.9899	8.96826
Q13362	Serine/threonine-protein phosphatase 2A 56 kDa regulatory subunit gamma isoform OS=Homo sapiens GN=PPP2R5C PE=1 SV=3 - [2A5G_HUMAN]	4.2375	7.06	1	1	3	3	1.77457e+08	524	61.0216	6.87354
P04183	Thymidine kinase, cytosolic OS=Homo sapiens GN=TK1 PE=1 SV=2 - [KITH_HUMAN]	4.23416	10.68	1	2	2	2	1.21517e+08	234	25.452	8.51416
P13995	Bifunctional methylenetetrahydrofolate dehydrogenase/cyclohydrolase, mitochondrial OS=Homo sapiens GN=MTHFD2 PE=1 SV=2 - [MTDC_HUMAN]	4.2105	9.43	1	2	2	2	8.35119e+07	350	37.8712	8.73389
P29992	Guanine nucleotide-binding protein subunit alpha-11 OS=Homo sapiens GN=GNA11 PE=1 SV=2 - [GNA11_HUMAN]	4.20162	6.69	2	1	2	2	3.72358e+08	359	42.0965	5.69385
Q8N1B4	Vacuolar protein sorting-associated protein 52 homolog OS=Homo sapiens GN=VPS52 PE=1 SV=1 - [VPS52_HUMAN]	4.19556	1.8	1	1	1	1	43208536	723	82.1696	5.98584
Q9H9A6	Leucine-rich repeat-containing protein 40 OS=Homo sapiens GN=LRRC40 PE=1 SV=1 - [LRC40_HUMAN]	4.19555	10.13	1	5	5	5	1.00745e+08	602	68.2071	6.43018
P35269	General transcription factor IIF subunit 1 OS=Homo sapiens GN=GTF2F1 PE=1 SV=2 - [T2FA_HUMAN]	4.18865	5.61	1	2	2	2	56693573	517	58.2051	7.48877
Q9HD34	LYR motif-containing protein 4 OS=Homo sapiens GN=LYRM4 PE=1 SV=1 - [LYRM4_HUMAN]	4.17734	15.38	1	1	1	1	92645432	91	10.7518	10.7261
Q99574	Neuroserpin OS=Homo sapiens GN=SERPINI1 PE=1 SV=1 - [NEUS_HUMAN]	4.17038	5.61	1	1	1	1		410	46.3971	4.90674
Q86TB9	Protein PAT1 homolog 1 OS=Homo sapiens GN=PATL1 PE=1 SV=2 - [PATL1_HUMAN]	4.16045	3.51	1	1	1	1	79347946	770	86.7956	6.66846
Q9UI26	Importin-11 OS=Homo sapiens GN=IPO11 PE=1 SV=1 - [IPO11_HUMAN]	4.15911	2.97	1	2	2	2	8.64428e+08	975	112.463	5.24951
Q9H9J2	39S ribosomal protein L44, mitochondrial OS=Homo sapiens GN=MRPL44 PE=1 SV=1 - [RM44_HUMAN]	4.15785	8.13	1	2	2	2	9.25069e+07	332	37.5117	8.39697
Q96L91	E1A-binding protein p400 OS=Homo sapiens GN=EP400 PE=1 SV=4 - [EP400_HUMAN]	4.15478	1.01	1	1	1	1		3159	343.276	9.18799
P52298	Nuclear cap-binding protein subunit 2 OS=Homo sapiens GN=NCBP2 PE=1 SV=1 - [NCBP2_HUMAN]	4.14876	17.95	1	2	2	3	1.40366e+08	156	17.9898	8.20654
O43298	Zinc finger and BTB domain-containing protein 43 OS=Homo sapiens GN=ZBTB43 PE=1 SV=1 - [ZBT43_HUMAN]	4.13934	9.42	1	2	2	2	2.76248e+08	467	52.597	5.75732
Q9NZ45	CDGSH iron-sulfur domain-containing protein 1 OS=Homo sapiens GN=CISD1 PE=1 SV=1 - [CISD1_HUMAN]	4.12948	25.93	1	2	2	2	8.52276e+07	108	12.1912	9.08545
P27448	MAP/microtubule affinity-regulating kinase 3 OS=Homo sapiens GN=MARK3 PE=1 SV=4 - [MARK3_HUMAN]	4.11619	2.26	1	1	1	1	103536294	753	84.4361	9.56885
Q9NR56	Muscleblind-like protein 1 OS=Homo sapiens GN=MBNL1 PE=1 SV=2 - [MBNL1_HUMAN]	4.11488	11.08	3	3	3	3	2.64201e+08	388	41.79	8.89502
O43164	E3 ubiquitin-protein ligase Praja-2 OS=Homo sapiens GN=PJA2 PE=1 SV=4 - [PJA2_HUMAN]	4.11144	2.82	1	1	1	1	2.1736e+07	708	78.1658	4.38623
Q9HD15	Steroid receptor RNA activator 1 OS=Homo sapiens GN=SRA1 PE=1 SV=1 - [SRA1_HUMAN]	4.10748	13.56	1	2	2	2	7.64015e+07	236	25.6569	7.03467
Q9BXB4	Oxysterol-binding protein-related protein 11 OS=Homo sapiens GN=OSBPL11 PE=1 SV=2 - [OSB11_HUMAN]	4.09973	4.15	1	1	1	1		747	83.5906	7.06396
Q8IY33	MICAL-like protein 2 OS=Homo sapiens GN=MICALL2 PE=1 SV=1 - [MILK2_HUMAN]	4.09831	2.1	1	1	1	1	101405116	904	97.442	9.56885
O60337	E3 ubiquitin-protein ligase MARCH6 OS=Homo sapiens GN=MARCH6 PE=1 SV=2 - [MARH6_HUMAN]	4.09107	2.2	1	1	1	1	36834290	910	102.478	6.27783
Q15906	Vacuolar protein sorting-associated protein 72 homolog OS=Homo sapiens GN=VPS72 PE=1 SV=1 - [VPS72_HUMAN]	4.08518	4.4	1	1	1	1	9.01076e+07	364	40.5697	6.48096
P05026	Sodium/potassium-transporting ATPase subunit beta-1 OS=Homo sapiens GN=ATP1B1 PE=1 SV=1 - [AT1B1_HUMAN]	4.08176	8.91	1	2	2	2	1.51577e+08	303	35.0389	8.52881
Q8WV83	Solute carrier family 35 member F5 OS=Homo sapiens GN=SLC35F5 PE=2 SV=1 - [S35F5_HUMAN]	4.06392	3.44	1	1	1	1	1.15539e+07	523	58.8487	9.26123
Q5VZ89	DENN domain-containing protein 4C OS=Homo sapiens GN=DENND4C PE=1 SV=2 - [DEN4C_HUMAN]	4.05401	1.26	1	1	1	1	2.8803e+07	1673	186.739	6.85889
Q9HBM1	Kinetochore protein Spc25 OS=Homo sapiens GN=SPC25 PE=1 SV=1 - [SPC25_HUMAN]	4.04991	8.93	1	1	1	1	80073544	224	26.1365	8.00146
Q4G176	Acyl-CoA synthetase family member 3, mitochondrial OS=Homo sapiens GN=ACSF3 PE=1 SV=3 - [ACSF3_HUMAN]	4.0411	7.29	1	3	3	3	5.08711e+07	576	64.0893	8.36768
P09234	U1 small nuclear ribonucleoprotein C OS=Homo sapiens GN=SNRPC PE=1 SV=1 - [RU1C_HUMAN]	4.0386	18.87	1	2	2	2	304538045	159	17.3812	9.67139
P49711	Transcriptional repressor CTCF OS=Homo sapiens GN=CTCF PE=1 SV=1 - [CTCF_HUMAN]	4.01385	4.54	1	2	2	2	101394598	727	82.7324	6.96143
P78362	SRSF protein kinase 2 OS=Homo sapiens GN=SRPK2 PE=1 SV=3 - [SRPK2_HUMAN]	3.9959	7.12	2	2	3	3	3.57064e+08	688	77.4782	4.97021
Q96NU0	Contactin-associated protein-like 3B OS=Homo sapiens GN=CNTNAP3B PE=2 SV=2 - [CNT3B_HUMAN]	3.9821	2.95	2	2	2	2	49999108	1288	140.379	7.53271
Q14746	Conserved oligomeric Golgi complex subunit 2 OS=Homo sapiens GN=COG2 PE=1 SV=1 - [COG2_HUMAN]	3.98038	5.01	1	3	3	3	1.24353e+08	738	83.1553	6.62451
P48507	Glutamate--cysteine ligase regulatory subunit OS=Homo sapiens GN=GCLM PE=1 SV=1 - [GSH0_HUMAN]	3.95636	10.22	1	2	2	2	46130048	274	30.7078	6.02393
Q96SZ5	2-aminoethanethiol dioxygenase OS=Homo sapiens GN=ADO PE=1 SV=2 - [AEDO_HUMAN]	3.95106	9.26	1	2	2	2	1.00345e+08	270	29.7319	6.03662
Q53FT3	Protein Hikeshi OS=Homo sapiens GN=C11orf73 PE=1 SV=2 - [HIKES_HUMAN]	3.94947	8.12	1	1	1	1	52056017	197	21.6137	5.45264
O94964	Protein SOGA1 OS=Homo sapiens GN=SOGA1 PE=1 SV=2 - [SOGA1_HUMAN]	3.94694	1.34	1	1	1	1	41241483	1423	159.661	6.45557
Q8NI60	Chaperone activity of bc1 complex-like, mitochondrial OS=Homo sapiens GN=ADCK3 PE=1 SV=1 - [ADCK3_HUMAN]	3.94075	6.03	1	3	3	3	136275035	647	71.9044	6.99072
Q96F45	Zinc finger protein 503 OS=Homo sapiens GN=ZNF503 PE=1 SV=1 - [ZN503_HUMAN]	3.92116	3.41	1	1	1	1	7.92083e+07	646	62.5158	8.70459
Q147X3	N-alpha-acetyltransferase 30 OS=Homo sapiens GN=NAA30 PE=1 SV=1 - [NAA30_HUMAN]	3.92034	8.84	1	2	2	2	317211	362	39.2946	5.51611
Q8N335	Glycerol-3-phosphate dehydrogenase 1-like protein OS=Homo sapiens GN=GPD1L PE=1 SV=1 - [GPD1L_HUMAN]	3.9127	6.84	1	2	2	2	1.20654e+08	351	38.3939	7.02002
Q6P6B7	Ankyrin repeat domain-containing protein 16 OS=Homo sapiens GN=ANKRD16 PE=1 SV=1 - [ANR16_HUMAN]	3.90866	4.43	1	1	1	1	1.81506e+07	361	39.2589	7.25439
P51965	Ubiquitin-conjugating enzyme E2 E1 OS=Homo sapiens GN=UBE2E1 PE=1 SV=1 - [UB2E1_HUMAN]	3.90557	24.87	1	1	2	2	471495832	193	21.3907	8.52881
Q9Y4F1	FERM, RhoGEF and pleckstrin domain-containing protein 1 OS=Homo sapiens GN=FARP1 PE=1 SV=1 - [FARP1_HUMAN]	3.89927	1.91	1	1	1	1		1045	118.559	8.14795
Q9NYR9	NF-kappa-B inhibitor-interacting Ras-like protein 2 OS=Homo sapiens GN=NKIRAS2 PE=1 SV=1 - [KBRS2_HUMAN]	3.88842	5.76	1	1	1	2	1.29798e+07	191	21.495	8.04541
Q6ICG6	Uncharacterized protein KIAA0930 OS=Homo sapiens GN=KIAA0930 PE=1 SV=1 - [K0930_HUMAN]	3.88163	5.69	1	2	2	2	6.6555e+06	404	45.7647	7.94287
Q6ZSJ8	Uncharacterized protein C1orf122 OS=Homo sapiens GN=C1orf122 PE=2 SV=2 - [CA122_HUMAN]	3.87955	16.36	1	1	1	1	76478762	110	11.4638	6.72705
Q13617	Cullin-2 OS=Homo sapiens GN=CUL2 PE=1 SV=2 - [CUL2_HUMAN]	3.87344	5.91	1	4	4	5	7.82138e+07	745	86.9268	6.91748
Q6DD87	Zinc finger protein 787 OS=Homo sapiens GN=ZNF787 PE=1 SV=3 - [ZN787_HUMAN]	3.85956	4.96	1	1	1	1	110780746	383	40.5177	7.84033
Q92791	Synaptonemal complex protein SC65 OS=Homo sapiens GN=LEPREL4 PE=1 SV=1 - [SC65_HUMAN]	3.85953	7.78	1	3	3	4	84605424	437	50.3492	4.76709
Q9BW60	Elongation of very long chain fatty acids protein 1 OS=Homo sapiens GN=ELOVL1 PE=1 SV=1 - [ELOV1_HUMAN]	3.85091	5.02	1	1	1	1	1.58511e+08	279	32.6408	9.59814
Q9NVH0	Exonuclease 3'-5' domain-containing protein 2 OS=Homo sapiens GN=EXD2 PE=1 SV=2 - [EXD2_HUMAN]	3.85086	2.74	1	1	1	1	2.58499e+06	621	70.3083	8.32373
O75056	Syndecan-3 OS=Homo sapiens GN=SDC3 PE=1 SV=2 - [SDC3_HUMAN]	3.84718	8.37	1	2	2	3	1.86194e+09	442	45.4693	4.69092
Q96IX5	Up-regulated during skeletal muscle growth protein 5 OS=Homo sapiens GN=USMG5 PE=1 SV=1 - [USMG5_HUMAN]	3.84237	17.24	1	1	1	2	3.02743e+08	58	6.45337	9.75928
Q96BT3	Centromere protein T OS=Homo sapiens GN=CENPT PE=1 SV=2 - [CENPT_HUMAN]	3.8419	2.85	1	1	1	1	5.46901e+06	561	60.3857	6.58057
Q9P287	BRCA2 and CDKN1A-interacting protein OS=Homo sapiens GN=BCCIP PE=1 SV=1 - [BCCIP_HUMAN]	3.83752	17.2	1	3	3	3	2.15517e+08	314	35.9567	4.61475
P01034	Cystatin-C OS=Homo sapiens GN=CST3 PE=1 SV=1 - [CYTC_HUMAN]	3.83139	23.97	1	2	2	2	1.57732e+08	146	15.7891	8.74854
O15213	WD repeat-containing protein 46 OS=Homo sapiens GN=WDR46 PE=1 SV=3 - [WDR46_HUMAN]	3.82011	2.3	1	1	1	1	23366890	610	68.0288	9.67139
P78410	Butyrophilin subfamily 3 member A2 OS=Homo sapiens GN=BTN3A2 PE=1 SV=2 - [BT3A2_HUMAN]	3.79345	4.49	3	1	1	1	136681456	334	36.4046	5.32568
Q7Z5K2	Wings apart-like protein homolog OS=Homo sapiens GN=WAPAL PE=1 SV=1 - [WAPL_HUMAN]	3.78859	3.19	1	2	2	2	7.45297e+07	1190	132.863	5.43994
Q9Y657	Spindlin-1 OS=Homo sapiens GN=SPIN1 PE=1 SV=3 - [SPIN1_HUMAN]	3.78706	13.36	1	2	2	2	62953887	262	29.5818	6.96143
Q9BXB5	Oxysterol-binding protein-related protein 10 OS=Homo sapiens GN=OSBPL10 PE=1 SV=2 - [OSB10_HUMAN]	3.77601	2.09	1	1	1	1	8.37862e+06	764	83.9173	8.30908
P27544	Ceramide synthase 1 OS=Homo sapiens GN=CERS1 PE=1 SV=1 - [CERS1_HUMAN]	3.77541	5.71	1	1	1	1	46628326	350	39.5104	9.0415
Q9UDY8	Mucosa-associated lymphoid tissue lymphoma translocation protein 1 OS=Homo sapiens GN=MALT1 PE=1 SV=1 - [MALT1_HUMAN]	3.75011	2.18	1	1	1	1	45760034	824	92.2131	5.73193
O15270	Serine palmitoyltransferase 2 OS=Homo sapiens GN=SPTLC2 PE=1 SV=1 - [SPTC2_HUMAN]	3.74563	4.09	1	2	2	2	7.53987e+07	562	62.8839	7.78174
P00374	Dihydrofolate reductase OS=Homo sapiens GN=DHFR PE=1 SV=2 - [DYR_HUMAN]	3.73412	7.49	1	1	1	1	5.31147e+07	187	21.439	7.41553
O75146	Huntingtin-interacting protein 1-related protein OS=Homo sapiens GN=HIP1R PE=1 SV=2 - [HIP1R_HUMAN]	3.73166	3.56	1	2	2	2	1.05312e+07	1068	119.315	6.66846
P28340	DNA polymerase delta catalytic subunit OS=Homo sapiens GN=POLD1 PE=1 SV=2 - [DPOD1_HUMAN]	3.7302	1.63	1	2	2	2	98801698	1107	123.553	7.03467
Q9H6H4	Receptor expression-enhancing protein 4 OS=Homo sapiens GN=REEP4 PE=1 SV=1 - [REEP4_HUMAN]	3.73015	8.95	1	1	1	1	73988238	257	29.3763	9.72998
Q14BN4	Sarcolemmal membrane-associated protein OS=Homo sapiens GN=SLMAP PE=1 SV=1 - [SLMAP_HUMAN]	3.71315	5.19	1	2	2	2	4.71322e+06	828	95.1396	5.46533
P56962	Syntaxin-17 OS=Homo sapiens GN=STX17 PE=1 SV=2 - [STX17_HUMAN]	3.70524	4.64	1	1	1	1	5.29077e+07	302	33.3826	6.56592
P08034	Gap junction beta-1 protein OS=Homo sapiens GN=GJB1 PE=1 SV=1 - [CXB1_HUMAN]	3.70482	5.3	1	1	1	1	1.58036e+08	283	32.0036	8.93896
Q6GMV3	Putative peptidyl-tRNA hydrolase PTRHD1 OS=Homo sapiens GN=PTRHD1 PE=1 SV=1 - [PTRD1_HUMAN]	3.69715	10	1	1	1	1	136322270	140	15.7953	9.1001
Q8N9N7	Leucine-rich repeat-containing protein 57 OS=Homo sapiens GN=LRRC57 PE=1 SV=1 - [LRC57_HUMAN]	3.68956	14.64	1	3	3	3	8.88088e+07	239	26.7373	8.42627
A5YM69	Rho guanine nucleotide exchange factor 35 OS=Homo sapiens GN=ARHGEF35 PE=1 SV=1 - [ARG35_HUMAN]	3.68549	4.96	1	1	1	1	2.33928e+07	484	53.254	4.31006
Q9UMY1	Nucleolar protein 7 OS=Homo sapiens GN=NOL7 PE=1 SV=2 - [NOL7_HUMAN]	3.6844	7.39	1	1	1	1	134364518	257	29.4085	9.67139
P37275	Zinc finger E-box-binding homeobox 1 OS=Homo sapiens GN=ZEB1 PE=1 SV=2 - [ZEB1_HUMAN]	3.68011	4.45	1	1	3	3	5.04223e+06	1124	123.997	4.94482
Q9NVP2	Histone chaperone ASF1B OS=Homo sapiens GN=ASF1B PE=1 SV=1 - [ASF1B_HUMAN]	3.67116	7.43	1	1	1	1	1.5162e+08	202	22.4191	4.56396
Q9BYM8	RanBP-type and C3HC4-type zinc finger-containing protein 1 OS=Homo sapiens GN=RBCK1 PE=1 SV=2 - [HOIL1_HUMAN]	3.6652	3.53	1	1	1	1	167293665	510	57.5339	5.66846
Q15751	Probable E3 ubiquitin-protein ligase HERC1 OS=Homo sapiens GN=HERC1 PE=1 SV=2 - [HERC1_HUMAN]	3.66142	0.47	1	1	1	1	9.03645e+06	4861	531.891	6.03662
O14841	5-oxoprolinase OS=Homo sapiens GN=OPLAH PE=1 SV=3 - [OPLA_HUMAN]	3.6557	1.55	1	1	1	1	2.35619e+07	1288	137.371	6.58057
Q96BN8	Ubiquitin thioesterase otulin OS=Homo sapiens GN=OTULIN PE=1 SV=3 - [OTUL_HUMAN]	3.65553	6.53	1	1	1	1	1.00578e+08	352	40.2371	5.46533
Q6NZ67	Mitotic-spindle organizing protein 2B OS=Homo sapiens GN=MZT2B PE=1 SV=1 - [MZT2B_HUMAN]	3.65478	18.35	2	2	2	2	78495289	158	16.2156	10.1548
Q9BUN5	Coiled-coil domain-containing protein 28B OS=Homo sapiens GN=CCDC28B PE=1 SV=2 - [CC28B_HUMAN]	3.6315	8.5	1	1	1	1	1.59863e+07	200	22.023	5.36377
P49810	Presenilin-2 OS=Homo sapiens GN=PSEN2 PE=1 SV=1 - [PSN2_HUMAN]	3.62371	4.24	1	1	1	1		448	50.1074	4.58936
O14495	Lipid phosphate phosphohydrolase 3 OS=Homo sapiens GN=PPAP2B PE=1 SV=1 - [LPP3_HUMAN]	3.60878	8.04	1	2	2	2	93425582	311	35.093	9.14404
P80217	Interferon-induced 35 kDa protein OS=Homo sapiens GN=IFI35 PE=1 SV=5 - [IN35_HUMAN]	3.6041	4.9	1	2	2	2	8.55355e+07	286	31.5267	6.0874
Q5EBL8	PDZ domain-containing protein 11 OS=Homo sapiens GN=PDZD11 PE=1 SV=2 - [PDZ11_HUMAN]	3.60122	17.14	1	1	1	1	73401788	140	16.1213	7.21045
Q86WB0	Nuclear-interacting partner of ALK OS=Homo sapiens GN=ZC3HC1 PE=1 SV=1 - [NIPA_HUMAN]	3.59534	4.18	1	1	1	1	114409349	502	55.2261	5.61768
O60783	28S ribosomal protein S14, mitochondrial OS=Homo sapiens GN=MRPS14 PE=1 SV=1 - [RT14_HUMAN]	3.5753	11.72	1	1	1	2	183107933	128	15.129	11.4146
P50542	Peroxisomal targeting signal 1 receptor OS=Homo sapiens GN=PEX5 PE=1 SV=3 - [PEX5_HUMAN]	3.5536	2.97	1	1	1	1		639	70.8207	4.53857
Q9UBJ2	ATP-binding cassette sub-family D member 2 OS=Homo sapiens GN=ABCD2 PE=1 SV=1 - [ABCD2_HUMAN]	3.54619	4.46	1	1	1	1		740	83.1794	8.92432
Q96CB8	Integrator complex subunit 12 OS=Homo sapiens GN=INTS12 PE=1 SV=1 - [INT12_HUMAN]	3.54534	13.42	1	2	2	2	44576972	462	48.7771	9.68604
Q9Y2R5	28S ribosomal protein S17, mitochondrial OS=Homo sapiens GN=MRPS17 PE=2 SV=1 - [RT17_HUMAN]	3.53016	29.23	1	2	2	2	649600245	130	14.4929	9.84717
Q99836	Myeloid differentiation primary response protein MyD88 OS=Homo sapiens GN=MYD88 PE=1 SV=1 - [MYD88_HUMAN]	3.52351	7.09	1	1	1	1	117970019	296	33.212	6.15088
Q10713	Mitochondrial-processing peptidase subunit alpha OS=Homo sapiens GN=PMPCA PE=1 SV=2 - [MPPA_HUMAN]	3.5229	5.33	1	2	2	3	132007713	525	58.2156	6.91748
Q9H4I3	TraB domain-containing protein OS=Homo sapiens GN=TRABD PE=1 SV=1 - [TRABD_HUMAN]	3.51753	3.99	1	1	1	1	3.49738e+07	376	42.2939	8.00146
P24593	Insulin-like growth factor-binding protein 5 OS=Homo sapiens GN=IGFBP5 PE=1 SV=1 - [IBP5_HUMAN]	3.51458	5.15	1	1	1	1		272	30.55	8.20654
Q9NUQ7	Ufm1-specific protease 2 OS=Homo sapiens GN=UFSP2 PE=1 SV=3 - [UFSP2_HUMAN]	3.51452	4.26	1	1	1	1	157245702	469	53.2272	7.00537
O43149	Zinc finger ZZ-type and EF-hand domain-containing protein 1 OS=Homo sapiens GN=ZZEF1 PE=1 SV=6 - [ZZEF1_HUMAN]	3.51339	0.71	1	1	1	1	52177384	2961	330.864	5.94775
Q5VTB9	E3 ubiquitin-protein ligase RNF220 OS=Homo sapiens GN=RNF220 PE=1 SV=1 - [RN220_HUMAN]	3.50534	3	1	1	1	1		566	62.7255	6.03662
P23508	Colorectal mutant cancer protein OS=Homo sapiens GN=MCC PE=1 SV=2 - [CRCM_HUMAN]	3.50243	4.46	1	2	2	2	4.97164e+07	829	92.9697	5.51611
P68402	Platelet-activating factor acetylhydrolase IB subunit beta OS=Homo sapiens GN=PAFAH1B2 PE=1 SV=1 - [PA1B2_HUMAN]	3.48603	8.3	1	1	1	2	378097942	229	25.5531	5.92236
Q9NQX3	Gephyrin OS=Homo sapiens GN=GPHN PE=1 SV=1 - [GEPH_HUMAN]	3.48387	10.05	1	4	4	4	1.99179e+08	736	79.698	5.42725
Q7Z3E5	LisH domain-containing protein ARMC9 OS=Homo sapiens GN=ARMC9 PE=1 SV=2 - [ARMC9_HUMAN]	3.48364	4.41	1	2	2	2	2.18337e+08	817	91.704	6.20166
O95297	Myelin protein zero-like protein 1 OS=Homo sapiens GN=MPZL1 PE=1 SV=1 - [MPZL1_HUMAN]	3.48206	4.83	1	1	1	1	179722228	269	29.064	8.71924
Q8TF68	Zinc finger protein 384 OS=Homo sapiens GN=ZNF384 PE=1 SV=2 - [ZN384_HUMAN]	3.46844	6.76	1	2	2	3	17618790	577	63.1789	8.95361
Q9ULX6	A-kinase anchor protein 8-like OS=Homo sapiens GN=AKAP8L PE=1 SV=3 - [AKP8L_HUMAN]	3.46841	2.32	1	1	1	2	154448866	646	71.6037	5.07178
P0C7P0	CDGSH iron-sulfur domain-containing protein 3, mitochondrial OS=Homo sapiens GN=CISD3 PE=1 SV=1 - [CISD3_HUMAN]	3.46548	8.66	1	1	1	1	30538649	127	14.2064	10.5503
Q9Y6A4	Cilia- and flagella-associated protein 20 OS=Homo sapiens GN=CFAP20 PE=1 SV=1 - [CFA20_HUMAN]	3.44727	15.03	1	2	2	2	1.01805e+08	193	22.76	9.75928
Q9P299	Coatomer subunit zeta-2 OS=Homo sapiens GN=COPZ2 PE=2 SV=1 - [COPZ2_HUMAN]	3.44358	9.05	1	1	1	1	104015322	210	23.533	5.17334
Q9NR11	Zinc finger protein 302 OS=Homo sapiens GN=ZNF302 PE=2 SV=1 - [ZN302_HUMAN]	3.4427	5.86	1	1	1	1	9.61918e+06	478	54.7781	8.90967
P78395	Melanoma antigen preferentially expressed in tumors OS=Homo sapiens GN=PRAME PE=1 SV=1 - [PRAME_HUMAN]	3.44031	4.91	1	1	1	1	8.89771e+06	509	57.8521	6.90283
Q14592	Zinc finger protein 460 OS=Homo sapiens GN=ZNF460 PE=1 SV=2 - [ZN460_HUMAN]	3.43993	3.2	3	1	1	1	48664035	562	63.6237	7.00537
Q9H7L9	Sin3 histone deacetylase corepressor complex component SDS3 OS=Homo sapiens GN=SUDS3 PE=1 SV=2 - [SDS3_HUMAN]	3.43367	6.71	1	1	1	1		328	38.1124	5.65576
Q96EK5	KIF1-binding protein OS=Homo sapiens GN=KIAA1279 PE=1 SV=1 - [KBP_HUMAN]	3.43292	5.48	1	2	2	2	95382655	621	71.7684	5.49072
Q5T8P6	RNA-binding protein 26 OS=Homo sapiens GN=RBM26 PE=1 SV=3 - [RBM26_HUMAN]	3.43057	2.88	1	2	2	2	8.40042e+07	1007	113.527	9.15869
Q9BV68	E3 ubiquitin-protein ligase RNF126 OS=Homo sapiens GN=RNF126 PE=1 SV=1 - [RN126_HUMAN]	3.4284	9.82	1	1	1	1	316439592	326	35.5623	5.71924
Q13084	39S ribosomal protein L28, mitochondrial OS=Homo sapiens GN=MRPL28 PE=1 SV=4 - [RM28_HUMAN]	3.40475	4.69	1	1	1	1	78048352	256	30.1379	8.29443
O00746	Nucleoside diphosphate kinase, mitochondrial OS=Homo sapiens GN=NME4 PE=1 SV=1 - [NDKM_HUMAN]	3.39963	9.09	1	1	1	1	85171066	187	20.6456	10.2866
Q9H4Z3	Phosphorylated CTD-interacting factor 1 OS=Homo sapiens GN=PCIF1 PE=1 SV=1 - [PCIF1_HUMAN]	3.39318	3.55	1	1	1	1	1.21366e+08	704	80.6184	7.41553
Q9NY12	H/ACA ribonucleoprotein complex subunit 1 OS=Homo sapiens GN=GAR1 PE=1 SV=1 - [GAR1_HUMAN]	3.3805	17.97	1	3	3	3	226100389	217	22.3342	10.9165
Q13131	5'-AMP-activated protein kinase catalytic subunit alpha-1 OS=Homo sapiens GN=PRKAA1 PE=1 SV=4 - [AAPK1_HUMAN]	3.36417	4.29	2	2	2	2	101097688	559	63.9686	8.11865
P78346	Ribonuclease P protein subunit p30 OS=Homo sapiens GN=RPP30 PE=1 SV=1 - [RPP30_HUMAN]	3.34663	5.6	1	1	1	1	42863865	268	29.3027	8.90967
P07199	Major centromere autoantigen B OS=Homo sapiens GN=CENPB PE=1 SV=2 - [CENPB_HUMAN]	3.34454	5.84	1	2	2	2	5.49179e+07	599	65.1316	4.55127
P19474	E3 ubiquitin-protein ligase TRIM21 OS=Homo sapiens GN=TRIM21 PE=1 SV=1 - [RO52_HUMAN]	3.34086	2.95	1	1	1	1		475	54.1351	6.37939
Q8N0X4	Citrate lyase subunit beta-like protein, mitochondrial OS=Homo sapiens GN=CLYBL PE=2 SV=2 - [CLYBL_HUMAN]	3.33992	3.82	1	1	1	1	64348094	340	37.3359	8.73389
Q96F10	Diamine acetyltransferase 2 OS=Homo sapiens GN=SAT2 PE=1 SV=1 - [SAT2_HUMAN]	3.33336	8.82	1	1	1	1	5.5325e+06	170	19.1428	6.03662
Q9P0R6	GSK3-beta interaction protein OS=Homo sapiens GN=GSKIP PE=1 SV=2 - [GSKIP_HUMAN]	3.31704	15.11	1	1	1	1	41796466	139	15.6384	4.4751
Q9BXW9	Fanconi anemia group D2 protein OS=Homo sapiens GN=FANCD2 PE=1 SV=2 - [FACD2_HUMAN]	3.31355	1.17	1	1	1	1	87629112	1451	164.025	5.88428
Q00975	Voltage-dependent N-type calcium channel subunit alpha-1B OS=Homo sapiens GN=CACNA1B PE=1 SV=1 - [CAC1B_HUMAN]	3.31116	1.15	1	1	1	1	6.42734e+07	2339	262.329	8.51416
Q96T58	Msx2-interacting protein OS=Homo sapiens GN=SPEN PE=1 SV=1 - [MINT_HUMAN]	3.30166	0.46	1	1	1	1	4.10657e+07	3664	402.004	7.63525
P07225	Vitamin K-dependent protein S OS=Homo sapiens GN=PROS1 PE=1 SV=1 - [PROS_HUMAN]	3.29983	1.92	1	1	1	1	2.00973e+07	676	75.0739	5.66846
Q9BVC5	Ashwin OS=Homo sapiens GN=C2orf49 PE=1 SV=1 - [ASHWN_HUMAN]	3.28551	8.62	1	1	1	1	6.60196e+07	232	25.8426	9.74463
P42336	Phosphatidylinositol 4,5-bisphosphate 3-kinase catalytic subunit alpha isoform OS=Homo sapiens GN=PIK3CA PE=1 SV=2 - [PK3CA_HUMAN]	3.27594	1.69	1	1	1	1		1068	124.203	7.2251
Q9C037	E3 ubiquitin-protein ligase TRIM4 OS=Homo sapiens GN=TRIM4 PE=1 SV=2 - [TRIM4_HUMAN]	3.2577	3	1	1	1	1	67077236	500	57.4242	8.104
A6NKF1	SAC3 domain-containing protein 1 OS=Homo sapiens GN=SAC3D1 PE=1 SV=2 - [SAC31_HUMAN]	3.25728	4.46	1	1	1	1		404	43.5258	8.68994
Q6MZW2	Follistatin-related protein 4 OS=Homo sapiens GN=FSTL4 PE=2 SV=3 - [FSTL4_HUMAN]	3.25259	3.68	1	1	1	1		842	93.0369	6.31592
Q8IYI6	Exocyst complex component 8 OS=Homo sapiens GN=EXOC8 PE=1 SV=2 - [EXOC8_HUMAN]	3.24735	5.52	1	2	2	2	1.05595e+08	725	81.7474	5.49072
Q9NX70	Mediator of RNA polymerase II transcription subunit 29 OS=Homo sapiens GN=MED29 PE=1 SV=1 - [MED29_HUMAN]	3.24547	8.5	1	1	1	1	39027459	200	21.0595	6.29053
Q10588	ADP-ribosyl cyclase/cyclic ADP-ribose hydrolase 2 OS=Homo sapiens GN=BST1 PE=1 SV=2 - [BST1_HUMAN]	3.24018	5.03	1	1	1	1	3.76427e+07	318	35.7011	7.79639
Q08357	Sodium-dependent phosphate transporter 2 OS=Homo sapiens GN=SLC20A2 PE=1 SV=1 - [S20A2_HUMAN]	3.23827	3.53	1	1	1	1	4.12919e+07	652	70.3474	6.53662
Q16875	6-phosphofructo-2-kinase/fructose-2,6-bisphosphatase 3 OS=Homo sapiens GN=PFKFB3 PE=1 SV=1 - [F263_HUMAN]	3.22789	2.5	1	1	1	1	91553245	520	59.5712	8.20654
Q9NX07	tRNA selenocysteine 1-associated protein 1 OS=Homo sapiens GN=TRNAU1AP PE=1 SV=1 - [TSAP1_HUMAN]	3.22689	5.92	1	1	1	1	157896671	287	32.4774	4.7417
P42338	Phosphatidylinositol 4,5-bisphosphate 3-kinase catalytic subunit beta isoform OS=Homo sapiens GN=PIK3CB PE=1 SV=1 - [PK3CB_HUMAN]	3.22443	2.43	1	2	2	2	2.74272e+07	1070	122.683	7.09326
Q15121	Astrocytic phosphoprotein PEA-15 OS=Homo sapiens GN=PEA15 PE=1 SV=2 - [PEA15_HUMAN]	3.21998	9.23	1	1	1	1	2.12466e+07	130	15.0308	5.021
P13747	HLA class I histocompatibility antigen, alpha chain E OS=Homo sapiens GN=HLA-E PE=1 SV=3 - [HLAE_HUMAN]	3.21566	8.38	2	1	2	2	3.69956e+08	358	40.1318	5.94775
Q96R06	Sperm-associated antigen 5 OS=Homo sapiens GN=SPAG5 PE=1 SV=2 - [SPAG5_HUMAN]	3.21277	2.26	1	1	1	1	75321666	1193	134.338	4.99561
Q8N2Q7	Neuroligin-1 OS=Homo sapiens GN=NLGN1 PE=1 SV=2 - [NLGN1_HUMAN]	3.20963	1.79	1	1	1	1	1.52289e+07	840	93.7758	6.23975
Q9NV06	DDB1- and CUL4-associated factor 13 OS=Homo sapiens GN=DCAF13 PE=1 SV=2 - [DCA13_HUMAN]	3.20599	2.92	1	1	1	1	301625538	445	51.3692	9.18799
Q68D10	Protein SPT2 homolog OS=Homo sapiens GN=SPTY2D1 PE=1 SV=3 - [SPT2_HUMAN]	3.20065	5.26	1	1	1	1	4.36768e+07	685	75.5525	9.78857
Q92793	CREB-binding protein OS=Homo sapiens GN=CREBBP PE=1 SV=3 - [CBP_HUMAN]	3.19995	1.88	1	2	2	3	3.32675e+07	2442	265.182	8.52881
P81274	G-protein-signaling modulator 2 OS=Homo sapiens GN=GPSM2 PE=1 SV=3 - [GPSM2_HUMAN]	3.19791	1.9	1	1	1	1	6.80832e+06	684	76.6142	6.39209
Q96TC7	Regulator of microtubule dynamics protein 3 OS=Homo sapiens GN=RMDN3 PE=1 SV=2 - [RMD3_HUMAN]	3.19141	3.83	1	1	1	1	57091844	470	52.086	5.09717
Q13454	Tumor suppressor candidate 3 OS=Homo sapiens GN=TUSC3 PE=1 SV=1 - [TUSC3_HUMAN]	3.19059	6.9	1	2	2	2	231501870	348	39.6505	9.90576
O75380	NADH dehydrogenase [ubiquinone] iron-sulfur protein 6, mitochondrial OS=Homo sapiens GN=NDUFS6 PE=1 SV=1 - [NDUS6_HUMAN]	3.18963	9.68	1	1	1	1	298678332	124	13.7028	8.27979
P25391	Laminin subunit alpha-1 OS=Homo sapiens GN=LAMA1 PE=1 SV=2 - [LAMA1_HUMAN]	3.1862	1.79	1	2	2	3	2.72132e+07	3075	336.867	6.354
Q969U7	Proteasome assembly chaperone 2 OS=Homo sapiens GN=PSMG2 PE=1 SV=1 - [PSMG2_HUMAN]	3.17411	7.95	1	2	2	2	8.77869e+07	264	29.377	6.97607
P45985	Dual specificity mitogen-activated protein kinase kinase 4 OS=Homo sapiens GN=MAP2K4 PE=1 SV=1 - [MP2K4_HUMAN]	3.17046	4.26	1	1	1	1		399	44.2594	8.07471
Q8TF64	PDZ domain-containing protein GIPC3 OS=Homo sapiens GN=GIPC3 PE=1 SV=1 - [GIPC3_HUMAN]	3.16797	6.41	1	1	1	1	29086907	312	33.9603	5.63037
Q9BU89	Deoxyhypusine hydroxylase OS=Homo sapiens GN=DOHH PE=1 SV=1 - [DOHH_HUMAN]	3.16669	12.91	1	2	2	2	54665754	302	32.8835	4.83057
Q96EL3	39S ribosomal protein L53, mitochondrial OS=Homo sapiens GN=MRPL53 PE=1 SV=1 - [RM53_HUMAN]	3.16131	11.61	1	1	1	1	211481182	112	12.0992	8.76318
O95365	Zinc finger and BTB domain-containing protein 7A OS=Homo sapiens GN=ZBTB7A PE=1 SV=1 - [ZBT7A_HUMAN]	3.15868	3.25	1	1	1	1		584	61.4008	5.18604
Q9NRP0	Oligosaccharyltransferase complex subunit OSTC OS=Homo sapiens GN=OSTC PE=1 SV=1 - [OSTC_HUMAN]	3.15129	26.85	1	2	2	2	6.4578e+08	149	16.8178	9.12939
Q9BXS9	Solute carrier family 26 member 6 OS=Homo sapiens GN=SLC26A6 PE=1 SV=1 - [S26A6_HUMAN]	3.14791	2.5	1	1	1	1		759	82.914	8.36768
O95625	Zinc finger and BTB domain-containing protein 11 OS=Homo sapiens GN=ZBTB11 PE=1 SV=2 - [ZBT11_HUMAN]	3.13877	1.61	1	1	1	1		1053	119.308	8.66064
Q8N3F8	MICAL-like protein 1 OS=Homo sapiens GN=MICALL1 PE=1 SV=2 - [MILK1_HUMAN]	3.13402	5.79	1	2	2	2	122456151	863	93.3831	7.25439
Q96CN7	Isochorismatase domain-containing protein 1 OS=Homo sapiens GN=ISOC1 PE=1 SV=3 - [ISOC1_HUMAN]	3.13383	5.03	1	1	1	1	202248374	298	32.2161	7.38623
Q99988	Growth/differentiation factor 15 OS=Homo sapiens GN=GDF15 PE=1 SV=3 - [GDF15_HUMAN]	3.13344	12.01	1	3	3	3	1.18814e+08	308	34.1188	9.65674
Q14139	Ubiquitin conjugation factor E4 A OS=Homo sapiens GN=UBE4A PE=1 SV=2 - [UBE4A_HUMAN]	3.13295	1.59	1	1	1	1	78813351	1066	122.482	5.23682
Q8IWB9	Testis-expressed sequence 2 protein OS=Homo sapiens GN=TEX2 PE=1 SV=2 - [TEX2_HUMAN]	3.12856	1.51	1	1	1	1	23202369	1127	125.224	6.01123
Q15388	Mitochondrial import receptor subunit TOM20 homolog OS=Homo sapiens GN=TOMM20 PE=1 SV=1 - [TOM20_HUMAN]	3.12852	8.28	1	1	1	1	56326452	145	16.2877	8.60205
Q5TB80	Centrosomal protein of 162 kDa OS=Homo sapiens GN=CEP162 PE=1 SV=2 - [CE162_HUMAN]	3.12664	4.28	1	2	2	2		1403	161.843	5.46533
Q9NQX4	Unconventional myosin-Vc OS=Homo sapiens GN=MYO5C PE=1 SV=2 - [MYO5C_HUMAN]	3.11482	2.99	2	1	4	4	8.01305e+07	1742	202.682	7.7085
Q9NX05	Constitutive coactivator of PPAR-gamma-like protein 2 OS=Homo sapiens GN=FAM120C PE=2 SV=3 - [F120C_HUMAN]	3.11412	1.82	1	1	1	1		1096	120.511	9.02686
Q13136	Liprin-alpha-1 OS=Homo sapiens GN=PPFIA1 PE=1 SV=1 - [LIPA1_HUMAN]	3.11386	2.83	1	2	2	2		1202	135.695	6.29053
Q8WU76	Sec1 family domain-containing protein 2 OS=Homo sapiens GN=SCFD2 PE=1 SV=2 - [SCFD2_HUMAN]	3.11323	4.68	1	2	2	2	61476863	684	75.0791	6.68311
O75027	ATP-binding cassette sub-family B member 7, mitochondrial OS=Homo sapiens GN=ABCB7 PE=1 SV=2 - [ABCB7_HUMAN]	3.10362	1.33	1	1	1	1	54648909	752	82.5892	9.33447
Q53LP3	Ankyrin repeat domain-containing protein SOWAHC OS=Homo sapiens GN=SOWAHC PE=1 SV=1 - [SWAHC_HUMAN]	3.10327	3.24	1	1	1	1	5.06249e+07	525	55.6381	7.03467
Q96CP2	FLYWCH family member 2 OS=Homo sapiens GN=FLYWCH2 PE=1 SV=1 - [FWCH2_HUMAN]	3.10105	13.57	1	1	1	1	56419286	140	14.5545	8.45557
Q12857	Nuclear factor 1 A-type OS=Homo sapiens GN=NFIA PE=1 SV=2 - [NFIA_HUMAN]	3.09639	2.75	1	1	1	1	7.9615e+06	509	55.909	8.44092
Q8N357	Solute carrier family 35 member F6 OS=Homo sapiens GN=SLC35F6 PE=1 SV=1 - [S35F6_HUMAN]	3.08809	3.77	1	1	1	1	57914253	371	40.1882	6.93213
Q01650	Large neutral amino acids transporter small subunit 1 OS=Homo sapiens GN=SLC7A5 PE=1 SV=2 - [LAT1_HUMAN]	3.08682	4.14	3	2	2	2	7.33359e+07	507	54.9743	7.72314
Q96Q45	Transmembrane protein 237 OS=Homo sapiens GN=TMEM237 PE=1 SV=2 - [TM237_HUMAN]	3.08067	4.66	1	1	1	1	64603031	408	45.4978	6.46826
Q15027	Arf-GAP with coiled-coil, ANK repeat and PH domain-containing protein 1 OS=Homo sapiens GN=ACAP1 PE=1 SV=1 - [ACAP1_HUMAN]	3.07058	2.16	1	1	1	1	1.50617e+07	740	81.4848	7.66455
P35711	Transcription factor SOX-5 OS=Homo sapiens GN=SOX5 PE=1 SV=3 - [SOX5_HUMAN]	3.06722	1.7	1	1	1	1	7.84851e+07	763	83.9732	6.59521
O95671	N-acetylserotonin O-methyltransferase-like protein OS=Homo sapiens GN=ASMTL PE=1 SV=3 - [ASML_HUMAN]	3.06256	2.58	1	1	1	1	44174777	621	68.813	6.07471
Q9NVV0	Trimeric intracellular cation channel type B OS=Homo sapiens GN=TMEM38B PE=1 SV=1 - [TM38B_HUMAN]	3.05457	12.03	1	2	2	2	110316014	291	32.4885	9.05615
Q3V6T2	Girdin OS=Homo sapiens GN=CCDC88A PE=1 SV=2 - [GRDN_HUMAN]	3.05383	3.21	1	4	4	4	2.69412e+07	1871	215.909	6.21436
P02452	Collagen alpha-1(I) chain OS=Homo sapiens GN=COL1A1 PE=1 SV=5 - [CO1A1_HUMAN]	3.05325	6.28	1	3	3	3	117032820	1464	138.857	5.79541
Q9NXR7	BRCA1-A complex subunit BRE OS=Homo sapiens GN=BRE PE=1 SV=2 - [BRE_HUMAN]	3.04831	7.05	1	2	2	2	1.23395e+08	383	43.5238	5.80811
O60244	Mediator of RNA polymerase II transcription subunit 14 OS=Homo sapiens GN=MED14 PE=1 SV=2 - [MED14_HUMAN]	3.04703	1.72	1	1	1	1	7.61511e+07	1454	160.504	8.73389
Q9Y5R8	Trafficking protein particle complex subunit 1 OS=Homo sapiens GN=TRAPPC1 PE=1 SV=1 - [TPPC1_HUMAN]	3.04114	8.28	1	1	1	1	35789545	145	16.8206	9.15869
Q8NBA8	DTW domain-containing protein 2 OS=Homo sapiens GN=DTWD2 PE=1 SV=1 - [DTWD2_HUMAN]	3.04047	5.03	1	1	1	1	1.66319e+07	298	33.3944	8.67529
O15228	Dihydroxyacetone phosphate acyltransferase OS=Homo sapiens GN=GNPAT PE=1 SV=1 - [GNPAT_HUMAN]	3.03829	2.06	1	1	1	1	49781286	680	77.138	6.56592
Q6NSI1	Putative ankyrin repeat domain-containing protein 26-like protein OS=Homo sapiens GN=ANKRD26P1 PE=5 SV=2 - [AR26L_HUMAN]	3.03112	9.66	1	1	1	1		321	35.4151	5.38916
O43734	Adapter protein CIKS OS=Homo sapiens GN=TRAF3IP2 PE=1 SV=3 - [CIKS_HUMAN]	3.0303	4.88	1	2	2	3	3.09499e+07	574	64.6254	6.75635
Q96EI5	Transcription elongation factor A protein-like 4 OS=Homo sapiens GN=TCEAL4 PE=1 SV=2 - [TCAL4_HUMAN]	3.02388	10.23	1	1	1	1	4.00543e+07	215	24.6319	5.19873
Q8IUF8	Bifunctional lysine-specific demethylase and histidyl-hydroxylase MINA OS=Homo sapiens GN=MINA PE=1 SV=1 - [MINA_HUMAN]	3.02303	2.15	1	1	1	1	96103840	465	52.767	6.69775
A3KMH1	von Willebrand factor A domain-containing protein 8 OS=Homo sapiens GN=VWA8 PE=1 SV=2 - [VWA8_HUMAN]	3.01699	4.57	1	5	5	6	56207490	1905	214.689	7.40088
Q9ULK4	Mediator of RNA polymerase II transcription subunit 23 OS=Homo sapiens GN=MED23 PE=1 SV=2 - [MED23_HUMAN]	3.01669	1.83	1	2	2	2	2.59042e+07	1368	156.372	7.40088
Q53GT1	Kelch-like protein 22 OS=Homo sapiens GN=KLHL22 PE=1 SV=2 - [KLH22_HUMAN]	3.01526	2.52	1	1	1	1	39788468	634	71.6212	5.49072
O15235	28S ribosomal protein S12, mitochondrial OS=Homo sapiens GN=MRPS12 PE=1 SV=1 - [RT12_HUMAN]	3.01166	18.12	1	1	1	1	168357958	138	15.163	10.2866
Q5VST6	Alpha/beta hydrolase domain-containing protein 17B OS=Homo sapiens GN=ABHD17B PE=2 SV=1 - [AB17B_HUMAN]	3.00722	7.99	1	1	1	1	120900598	288	32.1938	6.29053
Q96KC8	DnaJ homolog subfamily C member 1 OS=Homo sapiens GN=DNAJC1 PE=1 SV=1 - [DNJC1_HUMAN]	3.00658	5.23	1	1	1	1	20888726	554	63.8433	8.63135
Q96H20	Vacuolar-sorting protein SNF8 OS=Homo sapiens GN=SNF8 PE=1 SV=1 - [SNF8_HUMAN]	3.00573	11.63	1	2	2	2	1.24723e+08	258	28.8461	6.65381
P16383	GC-rich sequence DNA-binding factor 2 OS=Homo sapiens GN=GCFC2 PE=1 SV=2 - [GCFC2_HUMAN]	3.00159	1.92	1	1	1	1	2.49887e+06	781	89.3294	5.98584
Q6P1S2	Protein C3orf33 OS=Homo sapiens GN=C3orf33 PE=1 SV=2 - [CC033_HUMAN]	3.00074	5.44	1	1	1	1	1.17766e+07	294	33.7443	9.84717
Q2TAA2	Isoamyl acetate-hydrolyzing esterase 1 homolog OS=Homo sapiens GN=IAH1 PE=1 SV=1 - [IAH1_HUMAN]	2.98261	16.53	1	2	2	2	1.53782e+08	248	27.581	5.30029
O60318	Germinal-center associated nuclear protein OS=Homo sapiens GN=MCM3AP PE=1 SV=2 - [GANP_HUMAN]	2.97823	1.77	1	2	2	2	23186152	1980	218.267	6.39209
P82675	28S ribosomal protein S5, mitochondrial OS=Homo sapiens GN=MRPS5 PE=1 SV=2 - [RT05_HUMAN]	2.97671	6.28	1	2	2	2	6.56975e+07	430	47.9761	9.92041
P00491	Purine nucleoside phosphorylase OS=Homo sapiens GN=PNP PE=1 SV=2 - [PNPH_HUMAN]	2.97565	9.69	1	2	2	2	227991874	289	32.0972	6.94678
Q96CG8	Collagen triple helix repeat-containing protein 1 OS=Homo sapiens GN=CTHRC1 PE=1 SV=1 - [CTHR1_HUMAN]	2.9681	17.7	1	4	4	4	2.87516e+08	243	26.2071	7.98682
P50336	Protoporphyrinogen oxidase OS=Homo sapiens GN=PPOX PE=1 SV=1 - [PPOX_HUMAN]	2.96401	2.94	1	1	1	1		477	50.7337	8.1626
Q9NZ32	Actin-related protein 10 OS=Homo sapiens GN=ACTR10 PE=1 SV=1 - [ARP10_HUMAN]	2.95722	5.76	1	1	1	1		417	46.2773	7.37158
Q86YR6	POTE ankyrin domain family member D OS=Homo sapiens GN=POTED PE=2 SV=2 - [POTED_HUMAN]	2.95469	3.08	1	1	1	1		584	66.3517	6.75635
Q53GG5	PDZ and LIM domain protein 3 OS=Homo sapiens GN=PDLIM3 PE=1 SV=1 - [PDLI3_HUMAN]	2.94047	4.95	1	1	1	1	23252034	364	39.2074	6.88818
Q8NB91	Fanconi anemia group B protein OS=Homo sapiens GN=FANCB PE=1 SV=1 - [FANCB_HUMAN]	2.94043	1.98	1	1	1	1	2.08589e+07	859	97.6631	7.60596
Q9HD42	Charged multivesicular body protein 1a OS=Homo sapiens GN=CHMP1A PE=1 SV=1 - [CHM1A_HUMAN]	2.93555	5.1	1	1	1	1	1.0798e+07	196	21.6892	8.06006
Q86VN1	Vacuolar protein-sorting-associated protein 36 OS=Homo sapiens GN=VPS36 PE=1 SV=1 - [VPS36_HUMAN]	2.92001	5.96	1	2	2	2	129519894	386	43.7887	7.1958
Q9H5P4	PDZ domain-containing protein 7 OS=Homo sapiens GN=PDZD7 PE=1 SV=1 - [PDZD7_HUMAN]	2.91974	5.03	1	1	1	1		517	55.6422	8.92432
Q13163	Dual specificity mitogen-activated protein kinase kinase 5 OS=Homo sapiens GN=MAP2K5 PE=1 SV=2 - [MP2K5_HUMAN]	2.91514	7.59	1	2	2	3	20095374	448	50.0795	6.39209
Q9UHR5	SAP30-binding protein OS=Homo sapiens GN=SAP30BP PE=1 SV=1 - [S30BP_HUMAN]	2.91449	4.87	1	1	1	1	147138792	308	33.8497	4.84326
Q9NVQ4	Fas apoptotic inhibitory molecule 1 OS=Homo sapiens GN=FAIM PE=1 SV=1 - [FAIM1_HUMAN]	2.9119	6.7	1	1	1	1	5.06153e+06	179	20.2022	5.8335
Q9P2K8	Eukaryotic translation initiation factor 2-alpha kinase 4 OS=Homo sapiens GN=EIF2AK4 PE=1 SV=3 - [E2AK4_HUMAN]	2.90711	1.09	1	1	1	1		1649	186.794	6.27783
Q96BR5	Cytochrome c oxidase assembly factor 7 OS=Homo sapiens GN=COA7 PE=1 SV=2 - [COA7_HUMAN]	2.90706	11.69	1	1	1	1	8.17936e+07	231	25.6921	6.02393
Q6NXE6	Armadillo repeat-containing protein 6 OS=Homo sapiens GN=ARMC6 PE=1 SV=2 - [ARMC6_HUMAN]	2.89446	7.58	1	1	1	1	155057514	501	54.1074	6.23975
Q9Y5U9	Immediate early response 3-interacting protein 1 OS=Homo sapiens GN=IER3IP1 PE=1 SV=1 - [IR3IP_HUMAN]	2.88128	24.39	1	1	1	1	418241425	82	8.96294	8.22119
Q8NEP9	Zinc finger protein 555 OS=Homo sapiens GN=ZNF555 PE=2 SV=4 - [ZN555_HUMAN]	2.8806	3.82	1	1	1	1	1.49351e+06	628	73.0366	9.0415
P51617	Interleukin-1 receptor-associated kinase 1 OS=Homo sapiens GN=IRAK1 PE=1 SV=2 - [IRAK1_HUMAN]	2.87672	3.79	1	1	1	1	68014554	712	76.4886	6.62451
Q9NZU0	Leucine-rich repeat transmembrane protein FLRT3 OS=Homo sapiens GN=FLRT3 PE=1 SV=1 - [FLRT3_HUMAN]	2.87499	3.7	1	1	1	1		649	72.9575	7.63525
Q9H0H5	Rac GTPase-activating protein 1 OS=Homo sapiens GN=RACGAP1 PE=1 SV=1 - [RGAP1_HUMAN]	2.87336	2.53	1	1	1	1	31068112	632	70.9818	8.88037
Q9NWT6	Hypoxia-inducible factor 1-alpha inhibitor OS=Homo sapiens GN=HIF1AN PE=1 SV=2 - [HIF1N_HUMAN]	2.87182	4.58	1	1	1	1		349	40.2599	5.56689
P61956	Small ubiquitin-related modifier 2 OS=Homo sapiens GN=SUMO2 PE=1 SV=3 - [SUMO2_HUMAN]	2.86959	14.74	1	1	1	3	4.72601e+07	95	10.8644	5.50342
Q9UM13	Anaphase-promoting complex subunit 10 OS=Homo sapiens GN=ANAPC10 PE=1 SV=1 - [APC10_HUMAN]	2.8679	6.49	1	1	1	1		185	21.2387	9.05615
Q9Y5T4	DnaJ homolog subfamily C member 15 OS=Homo sapiens GN=DNAJC15 PE=1 SV=2 - [DJC15_HUMAN]	2.86736	12	1	1	1	1	1.48327e+07	150	16.3728	10.0815
O43772	Mitochondrial carnitine/acylcarnitine carrier protein OS=Homo sapiens GN=SLC25A20 PE=1 SV=1 - [MCAT_HUMAN]	2.85915	4.32	1	1	1	1	71206692	301	32.9221	9.40771
Q15527	Surfeit locus protein 2 OS=Homo sapiens GN=SURF2 PE=1 SV=3 - [SURF2_HUMAN]	2.85861	4.3	1	1	1	1	53774880	256	29.629	9.21729
Q9NVE7	Pantothenate kinase 4 OS=Homo sapiens GN=PANK4 PE=1 SV=1 - [PANK4_HUMAN]	2.85588	3.75	1	2	2	2	6.53721e+07	773	85.937	6.27783
P50548	ETS domain-containing transcription factor ERF OS=Homo sapiens GN=ERF PE=1 SV=2 - [ERF_HUMAN]	2.85472	4.2	1	1	1	1	214502348	548	58.6664	7.29834
Q9NYZ1	Golgi apparatus membrane protein TVP23 homolog B OS=Homo sapiens GN=TVP23B PE=1 SV=2 - [TV23B_HUMAN]	2.8515	6.34	1	1	1	1		205	23.561	8.35303
Q6ZRS2	Helicase SRCAP OS=Homo sapiens GN=SRCAP PE=1 SV=3 - [SRCAP_HUMAN]	2.84436	0.84	1	2	2	2	5.97193e+06	3230	343.343	5.96045
Q8NHQ8	Ras association domain-containing protein 8 OS=Homo sapiens GN=RASSF8 PE=1 SV=2 - [RASF8_HUMAN]	2.84327	4.77	1	1	1	1		419	48.2975	6.49365
P46736	Lys-63-specific deubiquitinase BRCC36 OS=Homo sapiens GN=BRCC3 PE=1 SV=2 - [BRCC3_HUMAN]	2.84053	4.11	1	1	1	1	177501994	316	36.0491	5.92236
Q7Z3C6	Autophagy-related protein 9A OS=Homo sapiens GN=ATG9A PE=1 SV=3 - [ATG9A_HUMAN]	2.83985	6.91	1	3	3	3	7.6147e+07	839	94.387	6.66846
O14976	Cyclin-G-associated kinase OS=Homo sapiens GN=GAK PE=1 SV=2 - [GAK_HUMAN]	2.83815	1.68	1	1	1	1		1311	143.1	5.73193
Q9NUT2	ATP-binding cassette sub-family B member 8, mitochondrial OS=Homo sapiens GN=ABCB8 PE=1 SV=3 - [ABCB8_HUMAN]	2.83554	1.9	1	1	1	1	8.20085e+07	735	79.9379	8.98291
Q8WUA2	Peptidyl-prolyl cis-trans isomerase-like 4 OS=Homo sapiens GN=PPIL4 PE=1 SV=1 - [PPIL4_HUMAN]	2.82242	5.49	1	2	2	2	7.88142e+07	492	57.1895	5.92236
Q96S44	TP53-regulating kinase OS=Homo sapiens GN=TP53RK PE=1 SV=2 - [PRPK_HUMAN]	2.81983	11.86	1	2	2	2	1.66574e+08	253	28.1428	9.53955
O60921	Checkpoint protein HUS1 OS=Homo sapiens GN=HUS1 PE=1 SV=1 - [HUS1_HUMAN]	2.81323	4.29	1	1	1	1	103403311	280	31.6704	6.84424
Q8IZL8	Proline-, glutamic acid- and leucine-rich protein 1 OS=Homo sapiens GN=PELP1 PE=1 SV=2 - [PELP1_HUMAN]	2.79826	1.15	1	1	1	1	327491050	1130	119.624	4.33545
Q14728	Major facilitator superfamily domain-containing protein 10 OS=Homo sapiens GN=MFSD10 PE=2 SV=1 - [MFS10_HUMAN]	2.79134	2.86	1	1	1	1		455	48.3079	9.59814
O15118	Niemann-Pick C1 protein OS=Homo sapiens GN=NPC1 PE=1 SV=2 - [NPC1_HUMAN]	2.78692	1.02	1	1	1	1	35150820	1278	142.074	5.36377
Q14691	DNA replication complex GINS protein PSF1 OS=Homo sapiens GN=GINS1 PE=1 SV=1 - [PSF1_HUMAN]	2.78241	7.65	1	1	1	1	46590710	196	22.9736	7.38623
P25098	Beta-adrenergic receptor kinase 1 OS=Homo sapiens GN=ADRBK1 PE=1 SV=2 - [ARBK1_HUMAN]	2.78188	3.48	2	2	2	2	1.73049e+07	689	79.5224	7.28369
Q9Y5V0	Zinc finger protein 706 OS=Homo sapiens GN=ZNF706 PE=1 SV=1 - [ZN706_HUMAN]	2.77212	14.47	1	1	1	1	171648940	76	8.49245	10.0083
Q9Y3D2	Methionine-R-sulfoxide reductase B2, mitochondrial OS=Homo sapiens GN=MSRB2 PE=2 SV=2 - [MSRB2_HUMAN]	2.76743	10.99	1	1	1	1	4.32193e+07	182	19.5237	8.63135
P61421	V-type proton ATPase subunit d 1 OS=Homo sapiens GN=ATP6V0D1 PE=1 SV=1 - [VA0D1_HUMAN]	2.76702	9.12	1	2	2	2	223345962	351	40.3032	4.99561
Q15018	BRISC complex subunit Abro1 OS=Homo sapiens GN=FAM175B PE=1 SV=2 - [F175B_HUMAN]	2.76162	9.64	1	3	3	3	7.17896e+07	415	46.8719	6.21436
Q96KP6	TNFAIP3-interacting protein 3 OS=Homo sapiens GN=TNIP3 PE=1 SV=2 - [TNIP3_HUMAN]	2.75741	6.46	1	1	1	1		325	38.9186	7.63525
P21359	Neurofibromin OS=Homo sapiens GN=NF1 PE=1 SV=2 - [NF1_HUMAN]	2.75679	1.23	1	3	3	3	6.47374e+07	2839	319.168	7.38623
Q9NPH3	Interleukin-1 receptor accessory protein OS=Homo sapiens GN=IL1RAP PE=1 SV=2 - [IL1AP_HUMAN]	2.75191	5.44	1	3	3	3	1.40612e+08	570	65.3767	8.11865
Q8NDN9	RCC1 and BTB domain-containing protein 1 OS=Homo sapiens GN=RCBTB1 PE=2 SV=1 - [RCBT1_HUMAN]	2.74661	3.01	1	1	1	2	2.72694e+06	531	58.2148	6.46826
Q15058	Kinesin-like protein KIF14 OS=Homo sapiens GN=KIF14 PE=1 SV=1 - [KIF14_HUMAN]	2.73754	1.52	1	2	2	2	2.35343e+08	1648	186.375	7.91357
Q86WV6	Stimulator of interferon genes protein OS=Homo sapiens GN=TMEM173 PE=1 SV=1 - [STING_HUMAN]	2.73038	4.22	1	1	1	1		379	42.1658	7.04932
Q08209	Serine/threonine-protein phosphatase 2B catalytic subunit alpha isoform OS=Homo sapiens GN=PPP3CA PE=1 SV=1 - [PP2BA_HUMAN]	2.72144	3.26	2	1	2	2	7.40022e+07	521	58.6503	5.85889
Q8TB36	Ganglioside-induced differentiation-associated protein 1 OS=Homo sapiens GN=GDAP1 PE=1 SV=3 - [GDAP1_HUMAN]	2.72055	7.82	1	2	2	2	6.56317e+07	358	41.3196	8.33838
Q9HCD6	Protein TANC2 OS=Homo sapiens GN=TANC2 PE=1 SV=3 - [TANC2_HUMAN]	2.71908	0.75	1	1	1	1	132773144	1990	219.512	8.07471
P14543	Nidogen-1 OS=Homo sapiens GN=NID1 PE=1 SV=3 - [NID1_HUMAN]	2.71878	2.33	1	1	1	1		1247	136.291	5.2876
Q8N2W9	E3 SUMO-protein ligase PIAS4 OS=Homo sapiens GN=PIAS4 PE=1 SV=1 - [PIAS4_HUMAN]	2.7154	6.08	1	2	2	2	43432708	510	56.4677	6.13818
O15381	Nuclear valosin-containing protein-like OS=Homo sapiens GN=NVL PE=1 SV=1 - [NVL_HUMAN]	2.71539	1.99	1	1	1	1	84770312	856	94.991	6.48096
O75843	AP-1 complex subunit gamma-like 2 OS=Homo sapiens GN=AP1G2 PE=1 SV=1 - [AP1G2_HUMAN]	2.71333	2.17	1	1	1	1		785	87.0617	6.55127
Q9NS00	Glycoprotein-N-acetylgalactosamine 3-beta-galactosyltransferase 1 OS=Homo sapiens GN=C1GALT1 PE=1 SV=1 - [C1GLT_HUMAN]	2.70961	3.86	1	1	1	1	8.46387e+07	363	42.1758	6.63916
Q9BUR5	Apolipoprotein O OS=Homo sapiens GN=APOO PE=1 SV=1 - [APOO_HUMAN]	2.70665	26.77	1	4	4	4	3.81278e+08	198	22.2705	9.12939
P53985	Monocarboxylate transporter 1 OS=Homo sapiens GN=SLC16A1 PE=1 SV=3 - [MOT1_HUMAN]	2.70432	4.2	1	2	2	3	1.19006e+07	500	53.9089	8.66064
P35625	Metalloproteinase inhibitor 3 OS=Homo sapiens GN=TIMP3 PE=1 SV=2 - [TIMP3_HUMAN]	2.7028	4.27	1	1	1	1	224854494	211	24.1288	8.71924
Q9NV96	Cell cycle control protein 50A OS=Homo sapiens GN=TMEM30A PE=1 SV=1 - [CC50A_HUMAN]	2.70213	4.71	1	1	1	1	120692595	361	40.6576	8.5874
P39210	Protein Mpv17 OS=Homo sapiens GN=MPV17 PE=1 SV=1 - [MPV17_HUMAN]	2.69715	13.07	1	1	1	1	173348766	176	19.7204	9.46631
P61457	Pterin-4-alpha-carbinolamine dehydratase OS=Homo sapiens GN=PCBD1 PE=1 SV=2 - [PHS_HUMAN]	2.69326	15.38	1	1	1	1	26435526	104	11.992	6.80029
Q14012	Calcium/calmodulin-dependent protein kinase type 1 OS=Homo sapiens GN=CAMK1 PE=1 SV=1 - [KCC1A_HUMAN]	2.68718	8.11	1	1	1	1	47898212	370	41.3107	5.2876
Q13542	Eukaryotic translation initiation factor 4E-binding protein 2 OS=Homo sapiens GN=EIF4EBP2 PE=1 SV=1 - [4EBP2_HUMAN]	2.68491	25.83	1	1	1	1	176057340	120	12.9313	6.66846
Q99547	M-phase phosphoprotein 6 OS=Homo sapiens GN=MPHOSPH6 PE=1 SV=2 - [MPH6_HUMAN]	2.6811	6.88	1	1	1	1	38773818	160	19.0116	5.19873
Q9NNW5	WD repeat-containing protein 6 OS=Homo sapiens GN=WDR6 PE=1 SV=1 - [WDR6_HUMAN]	2.67057	4.01	1	2	2	2	2.03146e+07	1121	121.647	6.87354
Q7Z569	BRCA1-associated protein OS=Homo sapiens GN=BRAP PE=1 SV=2 - [BRAP_HUMAN]	2.66951	4.22	1	2	2	3	1.49224e+07	592	67.2612	5.92236
Q9BSY4	Coiled-coil-helix-coiled-coil-helix domain-containing protein 5 OS=Homo sapiens GN=CHCHD5 PE=1 SV=1 - [CHCH5_HUMAN]	2.66948	29.09	1	2	2	2	9.2503e+07	110	12.3869	6.72705
O15347	High mobility group protein B3 OS=Homo sapiens GN=HMGB3 PE=1 SV=4 - [HMGB3_HUMAN]	2.66794	7	1	1	1	1	403204424	200	22.9654	8.36768
Q9H1E5	Thioredoxin-related transmembrane protein 4 OS=Homo sapiens GN=TMX4 PE=1 SV=1 - [TMX4_HUMAN]	2.65975	3.15	1	1	1	1	88983628	349	38.9277	4.37354
Q9Y282	Endoplasmic reticulum-Golgi intermediate compartment protein 3 OS=Homo sapiens GN=ERGIC3 PE=1 SV=1 - [ERGI3_HUMAN]	2.65569	7.57	1	2	2	2	156636829	383	43.1945	6.06201
O75886	Signal transducing adapter molecule 2 OS=Homo sapiens GN=STAM2 PE=1 SV=1 - [STAM2_HUMAN]	2.65489	1.71	2	1	1	1		525	58.1277	5.07178
Q6P158	Putative ATP-dependent RNA helicase DHX57 OS=Homo sapiens GN=DHX57 PE=1 SV=2 - [DHX57_HUMAN]	2.65373	1.23	1	1	1	1	3.28668e+07	1386	155.507	7.7085
Q9BPX5	Actin-related protein 2/3 complex subunit 5-like protein OS=Homo sapiens GN=ARPC5L PE=1 SV=1 - [ARP5L_HUMAN]	2.65187	20.26	1	2	2	2	323085375	153	16.9308	6.59521
Q96E29	Transcription termination factor 3, mitochondrial OS=Homo sapiens GN=MTERF3 PE=1 SV=2 - [MTEF3_HUMAN]	2.65095	3.12	1	1	1	1	36354132	417	47.9412	8.52881
Q99674	Cell growth regulator with EF hand domain protein 1 OS=Homo sapiens GN=CGREF1 PE=2 SV=2 - [CGRE1_HUMAN]	2.64174	11.3	1	2	2	2	1.62224e+06	301	31.8861	4.42432
P53602	Diphosphomevalonate decarboxylase OS=Homo sapiens GN=MVD PE=1 SV=1 - [MVD1_HUMAN]	2.6394	3.5	1	1	1	1	76769297	400	43.3772	7.2251
O94868	FCH and double SH3 domains protein 2 OS=Homo sapiens GN=FCHSD2 PE=1 SV=3 - [FCSD2_HUMAN]	2.6388	2.3	1	1	1	1	2.36923e+07	740	84.2241	5.77002
Q9UL63	Muskelin OS=Homo sapiens GN=MKLN1 PE=1 SV=2 - [MKLN1_HUMAN]	2.63703	2.59	1	1	1	1	81447495	735	84.7135	6.34131
Q9BQB6	Vitamin K epoxide reductase complex subunit 1 OS=Homo sapiens GN=VKORC1 PE=1 SV=1 - [VKOR1_HUMAN]	2.63648	7.98	1	1	1	1	717355096	163	18.2225	9.36377
P82970	High mobility group nucleosome-binding domain-containing protein 5 OS=Homo sapiens GN=HMGN5 PE=1 SV=1 - [HMGN5_HUMAN]	2.63521	5.32	1	1	1	1	223356345	282	31.5059	4.55127
O00400	Acetyl-coenzyme A transporter 1 OS=Homo sapiens GN=SLC33A1 PE=1 SV=1 - [ACATN_HUMAN]	2.62355	2.37	1	1	1	1	118893580	549	60.8698	7.32764
Q6SJ96	TATA box-binding protein-like protein 2 OS=Homo sapiens GN=TBPL2 PE=2 SV=1 - [TBPL2_HUMAN]	2.61866	6.13	1	1	1	1	53529268	375	41.4982	6.43018
Q29983	MHC class I polypeptide-related sequence A OS=Homo sapiens GN=MICA PE=1 SV=1 - [MICA_HUMAN]	2.61284	3.92	1	1	1	1	1.68595e+07	383	42.8882	6.97607
Q9NZ08	Endoplasmic reticulum aminopeptidase 1 OS=Homo sapiens GN=ERAP1 PE=1 SV=3 - [ERAP1_HUMAN]	2.61267	1.38	1	1	1	1	32604166	941	107.166	6.45557
Q9UBB9	Tuftelin-interacting protein 11 OS=Homo sapiens GN=TFIP11 PE=1 SV=1 - [TFP11_HUMAN]	2.60256	1.79	1	1	1	1	49807044	837	96.7584	5.66846
Q71SY5	Mediator of RNA polymerase II transcription subunit 25 OS=Homo sapiens GN=MED25 PE=1 SV=2 - [MED25_HUMAN]	2.60004	2.41	1	1	1	1	9.56376e+07	747	78.1214	8.33838
O00124	UBX domain-containing protein 8 OS=Homo sapiens GN=UBXN8 PE=1 SV=2 - [UBXN8_HUMAN]	2.59743	4.81	1	1	1	1	31177766	270	30.522	7.78174
Q86UA6	RPA-interacting protein OS=Homo sapiens GN=RPAIN PE=1 SV=1 - [RIP_HUMAN]	2.59341	11.42	1	1	1	1	130881258	219	24.7681	4.94482
Q30201	Hereditary hemochromatosis protein OS=Homo sapiens GN=HFE PE=1 SV=1 - [HFE_HUMAN]	2.59279	3.74	1	1	1	1	494759	348	40.0824	6.59521
Q68DA7	Formin-1 OS=Homo sapiens GN=FMN1 PE=2 SV=3 - [FMN1_HUMAN]	2.59255	2.68	1	2	2	2	103281975	1419	157.48	8.44092
Q9BST9	Rhotekin OS=Homo sapiens GN=RTKN PE=1 SV=2 - [RTKN_HUMAN]	2.58472	3.2	1	1	1	1	134436770	563	62.6277	7.44482
Q15648	Mediator of RNA polymerase II transcription subunit 1 OS=Homo sapiens GN=MED1 PE=1 SV=4 - [MED1_HUMAN]	2.58358	4.36	1	2	2	3	147145878	1581	168.373	8.73389
Q8N954	G patch domain-containing protein 11 OS=Homo sapiens GN=GPATCH11 PE=1 SV=3 - [GPT11_HUMAN]	2.58336	5.41	1	1	1	1	139706129	259	30.18	5.23682
P35052	Glypican-1 OS=Homo sapiens GN=GPC1 PE=1 SV=2 - [GPC1_HUMAN]	2.5778	3.23	1	1	1	2	177693854	558	61.641	7.29834
Q6P4E1	Protein CASC4 OS=Homo sapiens GN=CASC4 PE=1 SV=1 - [CASC4_HUMAN]	2.57767	3.7	1	1	1	1	9.50441e+06	433	48.8347	5.8208
Q9BRX8	Redox-regulatory protein FAM213A OS=Homo sapiens GN=FAM213A PE=1 SV=3 - [F213A_HUMAN]	2.57627	7.86	1	1	1	1	1.12404e+08	229	25.7474	8.83643
Q969Q5	Ras-related protein Rab-24 OS=Homo sapiens GN=RAB24 PE=1 SV=1 - [RAB24_HUMAN]	2.57461	6.9	1	1	1	1	36792760	203	23.1094	6.22705
Q2TB10	Zinc finger protein 800 OS=Homo sapiens GN=ZNF800 PE=1 SV=1 - [ZN800_HUMAN]	2.57341	2.11	1	1	1	1	52965950	664	75.1888	9.46631
O14681	Etoposide-induced protein 2.4 homolog OS=Homo sapiens GN=EI24 PE=1 SV=4 - [EI24_HUMAN]	2.57256	4.12	1	1	1	1	45871524	340	38.9397	9.71533
Q96RK0	Protein capicua homolog OS=Homo sapiens GN=CIC PE=1 SV=2 - [CIC_HUMAN]	2.57253	1.49	1	1	1	1	41148709	1608	163.719	8.55811
O43156	TELO2-interacting protein 1 homolog OS=Homo sapiens GN=TTI1 PE=1 SV=3 - [TTI1_HUMAN]	2.57033	1.74	1	1	1	1	18105302	1089	121.992	5.97314
Q96BY9	Store-operated calcium entry-associated regulatory factor OS=Homo sapiens GN=SARAF PE=1 SV=1 - [SARAF_HUMAN]	2.56914	6.19	1	1	1	1	2.59613e+07	339	36.9517	7.57666
O95985	DNA topoisomerase 3-beta-1 OS=Homo sapiens GN=TOP3B PE=2 SV=1 - [TOP3B_HUMAN]	2.56311	2.2	1	1	1	1	29758454	862	96.5992	8.11865
Q9NSY1	BMP-2-inducible protein kinase OS=Homo sapiens GN=BMP2K PE=1 SV=2 - [BMP2K_HUMAN]	2.56173	1.29	1	1	1	1	40135047	1161	129.091	6.50732
P08174	Complement decay-accelerating factor OS=Homo sapiens GN=CD55 PE=1 SV=4 - [DAF_HUMAN]	2.55864	9.71	1	2	2	2	87960502	381	41.3736	7.59131
Q9HBI1	Beta-parvin OS=Homo sapiens GN=PARVB PE=1 SV=1 - [PARVB_HUMAN]	2.556	3.85	1	1	1	1	283350020	364	41.6881	6.72705
Q9H1H9	Kinesin-like protein KIF13A OS=Homo sapiens GN=KIF13A PE=1 SV=2 - [KI13A_HUMAN]	2.54967	0.83	1	1	1	1	65919622	1805	202.183	5.60498
Q6NXN4	Putative C-mannosyltransferase DPY19L2P1 OS=Homo sapiens GN=DPY19L2P1 PE=2 SV=1 - [D19P1_HUMAN]	2.54896	7.02	1	1	1	1	1242156259	242	28.018	9.84717
Q9UHB7	AF4/FMR2 family member 4 OS=Homo sapiens GN=AFF4 PE=1 SV=1 - [AFF4_HUMAN]	2.5445	2.58	1	3	3	3	6.31509e+07	1163	127.382	9.30518
Q6DT37	Serine/threonine-protein kinase MRCK gamma OS=Homo sapiens GN=CDC42BPG PE=1 SV=2 - [MRCKG_HUMAN]	2.53983	2.19	1	1	1	1		1551	172.352	6.27783
Q9BWT6	Meiotic nuclear division protein 1 homolog OS=Homo sapiens GN=MND1 PE=1 SV=1 - [MND1_HUMAN]	2.53949	4.88	1	1	1	1	5.04748e+08	205	23.7382	8.19189
Q96F86	Enhancer of mRNA-decapping protein 3 OS=Homo sapiens GN=EDC3 PE=1 SV=1 - [EDC3_HUMAN]	2.5348	3.94	1	1	1	1	52043652	508	56.0424	7.10791
Q86SJ2	Amphoterin-induced protein 2 OS=Homo sapiens GN=AMIGO2 PE=1 SV=1 - [AMGO2_HUMAN]	2.53051	2.87	1	1	1	1	176149310	522	57.8965	8.39697
Q9Y375	Complex I intermediate-associated protein 30, mitochondrial OS=Homo sapiens GN=NDUFAF1 PE=1 SV=2 - [CIA30_HUMAN]	2.52817	4.89	1	1	1	2	1737433520	327	37.74	7.63525
Q5VZK9	Leucine-rich repeat-containing protein 16A OS=Homo sapiens GN=LRRC16A PE=1 SV=1 - [LR16A_HUMAN]	2.52787	3.87	1	3	3	3	3.11909e+07	1371	151.462	7.85498
Q96NE9	FERM domain-containing protein 6 OS=Homo sapiens GN=FRMD6 PE=1 SV=1 - [FRMD6_HUMAN]	2.52689	7.88	1	3	3	4	2.99083e+07	622	71.9981	7.45947
Q9Y4R8	Telomere length regulation protein TEL2 homolog OS=Homo sapiens GN=TELO2 PE=1 SV=2 - [TELO2_HUMAN]	2.52485	1.55	1	1	1	1	1.50828e+08	837	91.6892	5.75732
Q9NV31	U3 small nucleolar ribonucleoprotein protein IMP3 OS=Homo sapiens GN=IMP3 PE=1 SV=1 - [IMP3_HUMAN]	2.51724	8.15	1	1	1	1	328051090	184	21.8366	9.49561
Q86T65	Disheveled-associated activator of morphogenesis 2 OS=Homo sapiens GN=DAAM2 PE=2 SV=3 - [DAAM2_HUMAN]	2.50965	2.9	2	2	2	2	2.63141e+07	1068	123.42	6.80029
O95490	Latrophilin-2 OS=Homo sapiens GN=LPHN2 PE=1 SV=2 - [LPHN2_HUMAN]	2.50706	2.06	1	2	2	2	9.77222e+07	1459	163.244	6.43018
P08493	Matrix Gla protein OS=Homo sapiens GN=MGP PE=1 SV=2 - [MGP_HUMAN]	2.50503	12.62	1	1	1	1	151206191	103	12.3453	9.67139
Q99814	Endothelial PAS domain-containing protein 1 OS=Homo sapiens GN=EPAS1 PE=1 SV=3 - [EPAS1_HUMAN]	2.5048	1.72	1	1	1	1	144995335	870	96.3972	6.27783
Q86WW8	Cytochrome c oxidase assembly factor 5 OS=Homo sapiens GN=COA5 PE=1 SV=1 - [COA5_HUMAN]	2.50285	20.27	1	1	1	1		74	8.37007	8.67529
P59780	AP-3 complex subunit sigma-2 OS=Homo sapiens GN=AP3S2 PE=1 SV=1 - [AP3S2_HUMAN]	2.5023	5.7	1	1	1	1	90275452	193	22.0033	5.22412
Q08AG7	Mitotic-spindle organizing protein 1 OS=Homo sapiens GN=MZT1 PE=1 SV=2 - [MZT1_HUMAN]	2.50122	19.51	1	1	1	1	187200460	82	8.47331	4.77979
Q96M96	FYVE, RhoGEF and PH domain-containing protein 4 OS=Homo sapiens GN=FGD4 PE=1 SV=2 - [FGD4_HUMAN]	2.49626	3.13	1	1	1	1		766	86.5714	6.12549
Q9Y5J6	Mitochondrial import inner membrane translocase subunit Tim10 B OS=Homo sapiens GN=TIMM10B PE=1 SV=1 - [T10B_HUMAN]	2.48744	15.53	1	1	1	1	53086139	103	11.5787	7.43018
Q9BQE5	Apolipoprotein L2 OS=Homo sapiens GN=APOL2 PE=1 SV=1 - [APOL2_HUMAN]	2.48655	3.26	1	1	1	2	5.17467e+06	337	37.0694	6.7417
Q5H9M0	PWWP domain-containing protein MUM1L1 OS=Homo sapiens GN=MUM1L1 PE=2 SV=1 - [MUML1_HUMAN]	2.48229	2.87	1	1	1	2	3.80607e+08	696	78.9899	4.97021
P57058	Hormonally up-regulated neu tumor-associated kinase OS=Homo sapiens GN=HUNK PE=1 SV=1 - [HUNK_HUMAN]	2.48178	4.48	1	1	1	1		714	79.635	9.12939
P50747	Biotin--protein ligase OS=Homo sapiens GN=HLCS PE=1 SV=1 - [BPL1_HUMAN]	2.47859	2.48	1	1	1	1	4.55846e+07	726	80.7092	5.61768
O96017	Serine/threonine-protein kinase Chk2 OS=Homo sapiens GN=CHEK2 PE=1 SV=1 - [CHK2_HUMAN]	2.4769	2.39	1	1	1	1	4.25538e+06	543	60.8766	5.90967
Q5W0V3	Protein FAM160B1 OS=Homo sapiens GN=FAM160B1 PE=2 SV=1 - [F16B1_HUMAN]	2.47576	1.96	1	1	1	1	28252817	765	86.5031	5.2876
Q8N4Q0	Zinc-binding alcohol dehydrogenase domain-containing protein 2 OS=Homo sapiens GN=ZADH2 PE=1 SV=1 - [ZADH2_HUMAN]	2.47455	2.39	1	1	1	1	162416214	377	40.1148	8.17725
P21580	Tumor necrosis factor alpha-induced protein 3 OS=Homo sapiens GN=TNFAIP3 PE=1 SV=1 - [TNAP3_HUMAN]	2.46247	2.41	1	1	1	1	9.25274e+06	790	89.5558	8.22119
Q03519	Antigen peptide transporter 2 OS=Homo sapiens GN=TAP2 PE=1 SV=1 - [TAP2_HUMAN]	2.46192	2.62	1	1	1	1	72415434	686	75.6158	8.01611
P16083	Ribosyldihydronicotinamide dehydrogenase [quinone] OS=Homo sapiens GN=NQO2 PE=1 SV=5 - [NQO2_HUMAN]	2.42347	8.23	1	1	1	1	178337796	231	25.902	6.29053
Q15633	RISC-loading complex subunit TARBP2 OS=Homo sapiens GN=TARBP2 PE=1 SV=3 - [TRBP2_HUMAN]	2.41999	3.28	1	1	1	1	60562360	366	39.0147	6.53662
Q96NC0	Zinc finger matrin-type protein 2 OS=Homo sapiens GN=ZMAT2 PE=1 SV=1 - [ZMAT2_HUMAN]	2.41897	16.08	1	2	2	2	7.57104e+07	199	23.597	9.01221
Q969R2	Oxysterol-binding protein 2 OS=Homo sapiens GN=OSBP2 PE=1 SV=2 - [OSBP2_HUMAN]	2.41837	2.73	1	2	2	2	8.22276e+07	916	101.202	6.53662
P35080	Profilin-2 OS=Homo sapiens GN=PFN2 PE=1 SV=3 - [PROF2_HUMAN]	2.41527	10.71	1	1	1	1	339422052	140	15.0363	6.99072
Q8WTT2	Nucleolar complex protein 3 homolog OS=Homo sapiens GN=NOC3L PE=1 SV=1 - [NOC3L_HUMAN]	2.4016	1	1	1	1	1	859712	800	92.4896	9.17334
Q9BVL4	Selenoprotein O OS=Homo sapiens GN=SELO PE=2 SV=3 - [SELO_HUMAN]	2.40158	1.79	1	1	1	1	45111339	669	73.4437	5.97314
Q9H6Y2	WD repeat-containing protein 55 OS=Homo sapiens GN=WDR55 PE=1 SV=2 - [WDR55_HUMAN]	2.39594	6.01	1	1	1	1	108405547	383	42.0436	4.91943
P21953	2-oxoisovalerate dehydrogenase subunit beta, mitochondrial OS=Homo sapiens GN=BCKDHB PE=1 SV=2 - [ODBB_HUMAN]	2.39349	6.12	1	2	2	2	149862449	392	43.0949	6.29053
Q9H267	Vacuolar protein sorting-associated protein 33B OS=Homo sapiens GN=VPS33B PE=1 SV=2 - [VP33B_HUMAN]	2.38229	4.7	1	2	2	2	79193625	617	70.5404	6.7124
Q9UPN4	Centrosomal protein of 131 kDa OS=Homo sapiens GN=CEP131 PE=1 SV=3 - [CP131_HUMAN]	2.38193	2.77	1	2	2	2	14399916	1083	122.075	8.68994
Q15818	Neuronal pentraxin-1 OS=Homo sapiens GN=NPTX1 PE=2 SV=2 - [NPTX1_HUMAN]	2.37977	7.18	1	2	2	2	3.59763e+07	432	47.0928	6.55127
Q8IYL3	UPF0688 protein C1orf174 OS=Homo sapiens GN=C1orf174 PE=1 SV=2 - [CA174_HUMAN]	2.37954	5.76	1	1	1	1	1.21083e+06	243	25.9607	6.90283
Q13287	N-myc-interactor OS=Homo sapiens GN=NMI PE=1 SV=2 - [NMI_HUMAN]	2.37314	14.66	1	2	2	2	25200229	307	35.0349	5.33838
Q5J8M3	ER membrane protein complex subunit 4 OS=Homo sapiens GN=EMC4 PE=1 SV=2 - [EMC4_HUMAN]	2.37144	8.74	1	1	1	1	194577176	183	20.0732	8.6167
P27987	Inositol-trisphosphate 3-kinase B OS=Homo sapiens GN=ITPKB PE=1 SV=5 - [IP3KB_HUMAN]	2.36776	2.11	1	1	1	1	5.40096e+07	946	102.312	8.42627
Q99653	Calcineurin B homologous protein 1 OS=Homo sapiens GN=CHP1 PE=1 SV=3 - [CHP1_HUMAN]	2.35741	6.15	1	1	1	1	189048326	195	22.4423	5.09717
Q5TC12	ATP synthase mitochondrial F1 complex assembly factor 1 OS=Homo sapiens GN=ATPAF1 PE=1 SV=1 - [ATPF1_HUMAN]	2.35309	3.96	1	1	1	1		328	36.4136	7.95752
Q6PJG6	BRCA1-associated ATM activator 1 OS=Homo sapiens GN=BRAT1 PE=1 SV=2 - [BRAT1_HUMAN]	2.34842	4.26	1	2	2	2	8.13214e+07	821	88.0629	5.2749
Q96HD1	Cysteine-rich with EGF-like domain protein 1 OS=Homo sapiens GN=CRELD1 PE=1 SV=3 - [CREL1_HUMAN]	2.34768	8.33	1	1	1	2	164664776	420	45.4088	4.86865
Q96RQ1	Endoplasmic reticulum-Golgi intermediate compartment protein 2 OS=Homo sapiens GN=ERGIC2 PE=1 SV=2 - [ERGI2_HUMAN]	2.34114	3.45	1	1	1	1	64532881	377	42.5215	6.771
Q68CQ4	Digestive organ expansion factor homolog OS=Homo sapiens GN=DIEXF PE=1 SV=2 - [DIEXF_HUMAN]	2.34002	2.25	1	1	1	1		756	87.0008	5.88428
Q92823	Neuronal cell adhesion molecule OS=Homo sapiens GN=NRCAM PE=1 SV=3 - [NRCAM_HUMAN]	2.33924	1.23	1	1	1	1		1304	143.8	5.65576
Q9NRZ9	Lymphoid-specific helicase OS=Homo sapiens GN=HELLS PE=1 SV=1 - [HELLS_HUMAN]	2.33768	2.03	1	1	1	1		838	97.0122	7.92822
Q9BW92	Threonine--tRNA ligase, mitochondrial OS=Homo sapiens GN=TARS2 PE=1 SV=1 - [SYTM_HUMAN]	2.33491	3.34	1	1	1	1		718	80.9854	7.29834
Q15057	Arf-GAP with coiled-coil, ANK repeat and PH domain-containing protein 2 OS=Homo sapiens GN=ACAP2 PE=1 SV=3 - [ACAP2_HUMAN]	2.33405	5.4	1	3	3	3	8.41247e+07	778	87.9732	6.80029
Q9UBF6	RING-box protein 2 OS=Homo sapiens GN=RNF7 PE=1 SV=1 - [RBX2_HUMAN]	2.33064	10.62	1	1	1	1	1.24471e+08	113	12.6746	5.43994
P18887	DNA repair protein XRCC1 OS=Homo sapiens GN=XRCC1 PE=1 SV=2 - [XRCC1_HUMAN]	2.33038	6.79	1	3	3	3	2.05711e+08	633	69.4339	6.39209
P58400	Neurexin-1-beta OS=Homo sapiens GN=NRXN1 PE=1 SV=2 - [NRX1B_HUMAN]	2.32965	5.88	1	1	1	1	58569417	442	46.8315	7.88428
Q7Z4V5	Hepatoma-derived growth factor-related protein 2 OS=Homo sapiens GN=HDGFRP2 PE=1 SV=1 - [HDGR2_HUMAN]	2.32867	1.64	1	1	1	1	35078072	671	74.2722	7.48877
P54278	Mismatch repair endonuclease PMS2 OS=Homo sapiens GN=PMS2 PE=1 SV=2 - [PMS2_HUMAN]	2.3273	7.19	4	3	3	3	189995698	862	95.7361	6.85889
Q14003	Potassium voltage-gated channel subfamily C member 3 OS=Homo sapiens GN=KCNC3 PE=1 SV=3 - [KCNC3_HUMAN]	2.32609	1.85	1	1	1	1	1.8064e+08	757	80.5265	6.53662
Q96EK4	THAP domain-containing protein 11 OS=Homo sapiens GN=THAP11 PE=1 SV=2 - [THA11_HUMAN]	2.32521	5.41	1	1	1	1	117533355	314	34.4335	8.98291
Q9H2S1	Small conductance calcium-activated potassium channel protein 2 OS=Homo sapiens GN=KCNN2 PE=1 SV=2 - [KCNN2_HUMAN]	2.32061	4.84	1	1	1	1		579	63.719	9.5249
Q9BRX5	DNA replication complex GINS protein PSF3 OS=Homo sapiens GN=GINS3 PE=1 SV=1 - [PSF3_HUMAN]	2.31088	11.11	1	2	2	2	56031609	216	24.5192	5.33838
Q6PI78	Transmembrane protein 65 OS=Homo sapiens GN=TMEM65 PE=1 SV=2 - [TMM65_HUMAN]	2.30724	4.58	1	1	1	1	37021872	240	25.4814	8.60205
Q9UEU0	Vesicle transport through interaction with t-SNAREs homolog 1B OS=Homo sapiens GN=VTI1B PE=1 SV=3 - [VTI1B_HUMAN]	2.30686	13.36	1	2	2	2	1.44822e+08	232	26.6719	9.0415
O95470	Sphingosine-1-phosphate lyase 1 OS=Homo sapiens GN=SGPL1 PE=1 SV=3 - [SGPL1_HUMAN]	2.29735	2.64	1	1	1	1	75360937	568	63.4827	9.15869
Q9Y6W3	Calpain-7 OS=Homo sapiens GN=CAPN7 PE=1 SV=1 - [CAN7_HUMAN]	2.29573	2.09	1	1	1	1	3.39719e+07	813	92.5938	7.6499
Q9NWS0	PIH1 domain-containing protein 1 OS=Homo sapiens GN=PIH1D1 PE=1 SV=1 - [PIHD1_HUMAN]	2.29143	4.83	1	1	1	1	74325350	290	32.3424	5.13525
Q9H1A3	Methyltransferase-like protein 9 OS=Homo sapiens GN=METTL9 PE=1 SV=1 - [METL9_HUMAN]	2.28882	4.09	1	1	1	1	185052254	318	36.5127	7.35693
O75683	Surfeit locus protein 6 OS=Homo sapiens GN=SURF6 PE=1 SV=3 - [SURF6_HUMAN]	2.28655	5.54	1	1	1	1	110251981	361	41.4256	10.6382
P49643	DNA primase large subunit OS=Homo sapiens GN=PRIM2 PE=1 SV=2 - [PRI2_HUMAN]	2.27846	5.7	1	2	2	2	9.7228e+07	509	58.769	7.91357
Q9UBP6	tRNA (guanine-N(7)-)-methyltransferase OS=Homo sapiens GN=METTL1 PE=1 SV=1 - [TRMB_HUMAN]	2.27185	5.07	1	1	1	1	1.98663e+08	276	31.4511	7.63525
Q8TEB1	DDB1- and CUL4-associated factor 11 OS=Homo sapiens GN=DCAF11 PE=1 SV=1 - [DCA11_HUMAN]	2.25873	3.66	1	1	1	1	6.94498e+07	546	61.6313	6.40479
O95563	Mitochondrial pyruvate carrier 2 OS=Homo sapiens GN=MPC2 PE=1 SV=1 - [MPC2_HUMAN]	2.2579	9.45	1	1	1	1	58885121	127	14.2696	10.4331
Q9NP71	Carbohydrate-responsive element-binding protein OS=Homo sapiens GN=MLXIPL PE=1 SV=1 - [MLXPL_HUMAN]	2.25725	2.35	1	1	1	1		852	93.0139	8.41162
O95155	Ubiquitin conjugation factor E4 B OS=Homo sapiens GN=UBE4B PE=1 SV=1 - [UBE4B_HUMAN]	2.25669	2.92	1	2	2	2	40864077	1302	146.092	6.55127
P46934	E3 ubiquitin-protein ligase NEDD4 OS=Homo sapiens GN=NEDD4 PE=1 SV=4 - [NEDD4_HUMAN]	2.25628	1.44	1	1	2	2	1.96541e+07	1319	149.022	6.58057
P00395	Cytochrome c oxidase subunit 1 OS=Homo sapiens GN=MT-CO1 PE=1 SV=1 - [COX1_HUMAN]	2.24894	6.04	1	1	1	2	144329616	513	57.003	6.69775
Q96KV7	WD repeat-containing protein 90 OS=Homo sapiens GN=WDR90 PE=2 SV=2 - [WDR90_HUMAN]	2.24853	1.43	1	1	1	1	59554586	1748	187.317	6.99072
Q8WTV0	Scavenger receptor class B member 1 OS=Homo sapiens GN=SCARB1 PE=1 SV=1 - [SCRB1_HUMAN]	2.24819	4.35	1	2	2	3	1562971685	552	60.8377	8.23584
Q9NQ90	Anoctamin-2 OS=Homo sapiens GN=ANO2 PE=1 SV=2 - [ANO2_HUMAN]	2.24788	1.2	1	1	1	3	9.41952e+07	1003	113.897	6.55127
Q96SY0	von Willebrand factor A domain-containing protein 9 OS=Homo sapiens GN=VWA9 PE=1 SV=2 - [VWA9_HUMAN]	2.24761	14.67	1	3	3	4	77441958	518	57.434	5.12256
Q9NZN4	EH domain-containing protein 2 OS=Homo sapiens GN=EHD2 PE=1 SV=2 - [EHD2_HUMAN]	2.24479	7	1	1	2	2	604844370	543	61.1227	6.45557
Q8WXG9	G-protein coupled receptor 98 OS=Homo sapiens GN=GPR98 PE=1 SV=2 - [GPR98_HUMAN]	2.23934	0.46	1	2	2	2	390892	6306	692.637	4.64014
P57678	Gem-associated protein 4 OS=Homo sapiens GN=GEMIN4 PE=1 SV=2 - [GEMI4_HUMAN]	2.23919	4.35	1	3	3	3	1.6412e+08	1058	119.96	6.03662
Q9NRP4	Succinate dehydrogenase assembly factor 3, mitochondrial OS=Homo sapiens GN=ACN9 PE=2 SV=1 - [SDHF3_HUMAN]	2.23637	9.6	1	1	1	1	2.12643e+07	125	14.6425	9.0708
P08123	Collagen alpha-2(I) chain OS=Homo sapiens GN=COL1A2 PE=1 SV=7 - [CO1A2_HUMAN]	2.23635	0.95	1	1	1	1	80962724	1366	129.235	8.95361
Q13671	Ras and Rab interactor 1 OS=Homo sapiens GN=RIN1 PE=1 SV=4 - [RIN1_HUMAN]	2.23601	1.79	1	1	1	1		783	84.0465	8.01611
Q9UJX2	Cell division cycle protein 23 homolog OS=Homo sapiens GN=CDC23 PE=1 SV=3 - [CDC23_HUMAN]	2.23045	3.85	1	2	2	2	36655203	597	68.79	7.02002
Q8TE68	Epidermal growth factor receptor kinase substrate 8-like protein 1 OS=Homo sapiens GN=EPS8L1 PE=1 SV=3 - [ES8L1_HUMAN]	2.2289	2.35	1	1	1	1	178329716	723	80.202	6.03662
Q9ULJ7	Ankyrin repeat domain-containing protein 50 OS=Homo sapiens GN=ANKRD50 PE=1 SV=4 - [ANR50_HUMAN]	2.22536	1.68	1	1	1	1	79156605	1429	155.761	6.59521
P28347	Transcriptional enhancer factor TEF-1 OS=Homo sapiens GN=TEAD1 PE=1 SV=2 - [TEAD1_HUMAN]	2.22515	2.82	4	1	1	1	4.08535e+06	426	47.915	8.14795
Q9Y463	Dual specificity tyrosine-phosphorylation-regulated kinase 1B OS=Homo sapiens GN=DYRK1B PE=1 SV=1 - [DYR1B_HUMAN]	2.22067	2.07	2	1	1	1	49405318	629	69.1544	9.12939
Q9BSR8	Protein YIPF4 OS=Homo sapiens GN=YIPF4 PE=1 SV=1 - [YIPF4_HUMAN]	2.21517	3.69	1	1	1	1	200071548	244	27.0653	4.65283
Q6DKI1	60S ribosomal protein L7-like 1 OS=Homo sapiens GN=RPL7L1 PE=1 SV=1 - [RL7L_HUMAN]	2.21475	4.07	1	1	1	1	254040836	246	28.6431	10.5063
Q8IXM2	Chromatin complexes subunit BAP18 OS=Homo sapiens GN=BAP18 PE=1 SV=1 - [BAP18_HUMAN]	2.2105	8.14	1	1	1	1	199709946	172	17.8893	7.32764
Q13158	FAS-associated death domain protein OS=Homo sapiens GN=FADD PE=1 SV=1 - [FADD_HUMAN]	2.20541	21.15	1	2	2	2	138515985	208	23.2648	5.69385
Q8TDP1	Ribonuclease H2 subunit C OS=Homo sapiens GN=RNASEH2C PE=1 SV=1 - [RNH2C_HUMAN]	2.20517	6.1	1	1	1	1	108508630	164	17.829	5.03369
Q9H813	Transmembrane protein 206 OS=Homo sapiens GN=TMEM206 PE=1 SV=1 - [TM206_HUMAN]	2.20507	6.57	1	1	1	1		350	40.0177	8.88037
Q6QNY0	Biogenesis of lysosome-related organelles complex 1 subunit 3 OS=Homo sapiens GN=BLOC1S3 PE=1 SV=1 - [BL1S3_HUMAN]	2.1952	7.92	1	1	1	1	2.24922e+08	202	21.2429	5.14795
Q08722	Leukocyte surface antigen CD47 OS=Homo sapiens GN=CD47 PE=1 SV=1 - [CD47_HUMAN]	2.19273	2.48	1	1	1	1	4.20539e+08	323	35.1907	7.21045
Q9H2Y7	Zinc finger protein 106 OS=Homo sapiens GN=ZNF106 PE=1 SV=1 - [ZN106_HUMAN]	2.19101	1.38	1	1	1	1		1883	208.754	7.15186
Q9NXV2	BTB/POZ domain-containing protein KCTD5 OS=Homo sapiens GN=KCTD5 PE=1 SV=1 - [KCTD5_HUMAN]	2.1818	7.26	1	1	1	1	28093500	234	26.0761	6.23975
Q96DE0	U8 snoRNA-decapping enzyme OS=Homo sapiens GN=NUDT16 PE=1 SV=2 - [NUD16_HUMAN]	2.17215	6.67	1	1	1	2	61583928	195	21.2601	6.88818
Q9BW83	Intraflagellar transport protein 27 homolog OS=Homo sapiens GN=IFT27 PE=1 SV=1 - [IFT27_HUMAN]	2.16522	16.13	1	2	2	2	2.35599e+08	186	20.4673	5.41455
Q9BVS4	Serine/threonine-protein kinase RIO2 OS=Homo sapiens GN=RIOK2 PE=1 SV=2 - [RIOK2_HUMAN]	2.15656	3.99	1	1	1	1		552	63.2432	5.93506
Q15800	Methylsterol monooxygenase 1 OS=Homo sapiens GN=MSMO1 PE=1 SV=1 - [MSMO1_HUMAN]	2.15554	4.78	1	1	1	1	46297021	293	35.1926	7.2251
Q9Y3S2	Zinc finger protein 330 OS=Homo sapiens GN=ZNF330 PE=1 SV=1 - [ZN330_HUMAN]	2.15553	5.63	1	1	1	1	39222378	320	36.1773	6.16357
P54619	5'-AMP-activated protein kinase subunit gamma-1 OS=Homo sapiens GN=PRKAG1 PE=1 SV=1 - [AAKG1_HUMAN]	2.15477	3.32	1	1	1	1	123174796	331	37.5558	6.91748
Q9UFC0	Leucine-rich repeat and WD repeat-containing protein 1 OS=Homo sapiens GN=LRWD1 PE=1 SV=2 - [LRWD1_HUMAN]	2.15138	3.71	1	2	2	2	5.22478e+07	647	70.8162	7.21045
Q9H977	WD repeat-containing protein 54 OS=Homo sapiens GN=WDR54 PE=1 SV=1 - [WDR54_HUMAN]	2.15115	2.99	1	1	1	1		334	35.8679	6.20166
Q9Y217	Myotubularin-related protein 6 OS=Homo sapiens GN=MTMR6 PE=1 SV=3 - [MTMR6_HUMAN]	2.151	2.42	1	1	1	1	40357203	621	71.9222	7.66455
Q9BZG8	Diphthamide biosynthesis protein 1 OS=Homo sapiens GN=DPH1 PE=1 SV=2 - [DPH1_HUMAN]	2.15038	10.38	1	2	2	2	15743704	443	48.7743	8.17725
P49959	Double-strand break repair protein MRE11A OS=Homo sapiens GN=MRE11A PE=1 SV=3 - [MRE11_HUMAN]	2.13687	1.84	1	1	1	1	229715013	708	80.5433	5.89697
O60245	Protocadherin-7 OS=Homo sapiens GN=PCDH7 PE=1 SV=2 - [PCDH7_HUMAN]	2.13535	2.43	1	2	2	2	18684406	1069	116	5.18604
Q86W50	Methyltransferase-like protein 16 OS=Homo sapiens GN=METTL16 PE=1 SV=2 - [MET16_HUMAN]	2.13487	2.14	1	1	1	1	54310325	562	63.5808	7.85498
Q8IYB5	Stromal membrane-associated protein 1 OS=Homo sapiens GN=SMAP1 PE=1 SV=2 - [SMAP1_HUMAN]	2.13035	2.57	1	1	1	1	389988976	467	50.3544	8.74854
Q9UER7	Death domain-associated protein 6 OS=Homo sapiens GN=DAXX PE=1 SV=2 - [DAXX_HUMAN]	2.12549	2.43	1	1	1	1	130339644	740	81.3229	4.86865
Q13503	Mediator of RNA polymerase II transcription subunit 21 OS=Homo sapiens GN=MED21 PE=1 SV=1 - [MED21_HUMAN]	2.12537	9.72	1	1	1	1	51273779	144	15.5547	4.44971
Q9BTE1	Dynactin subunit 5 OS=Homo sapiens GN=DCTN5 PE=1 SV=1 - [DCTN5_HUMAN]	2.1226	8.24	1	1	1	1	127169710	182	20.1133	8.01611
Q8IUR0	Trafficking protein particle complex subunit 5 OS=Homo sapiens GN=TRAPPC5 PE=1 SV=1 - [TPPC5_HUMAN]	2.12173	14.36	1	1	1	1	9.20887e+07	188	20.7702	9.65674
Q2VWA4	SKI family transcriptional corepressor 2 OS=Homo sapiens GN=SKOR2 PE=1 SV=2 - [SKOR2_HUMAN]	2.11361	2.7	1	1	1	1	80240482	1001	104.17	6.48096
P61769	Beta-2-microglobulin OS=Homo sapiens GN=B2M PE=1 SV=1 - [B2MG_HUMAN]	2.11183	18.49	1	1	1	1	582649821	119	13.7059	6.52197
Q9UJ14	Gamma-glutamyltransferase 7 OS=Homo sapiens GN=GGT7 PE=1 SV=2 - [GGT7_HUMAN]	2.10946	1.96	1	1	1	1	208064594	662	70.4228	5.09717
P27986	Phosphatidylinositol 3-kinase regulatory subunit alpha OS=Homo sapiens GN=PIK3R1 PE=1 SV=2 - [P85A_HUMAN]	2.1029	1.93	1	1	1	1	68317580	724	83.5465	6.16357
Q14938	Nuclear factor 1 X-type OS=Homo sapiens GN=NFIX PE=1 SV=2 - [NFIX_HUMAN]	2.10219	4.18	1	1	1	2	170666326	502	55.0637	8.67529
Q7Z3J2	UPF0505 protein C16orf62 OS=Homo sapiens GN=C16orf62 PE=1 SV=2 - [CP062_HUMAN]	2.10193	1.25	1	1	1	1	70680976	963	109.492	7.21045
Q9HCG8	Pre-mRNA-splicing factor CWC22 homolog OS=Homo sapiens GN=CWC22 PE=1 SV=3 - [CWC22_HUMAN]	2.09956	3.74	1	2	2	2	27413821	908	105.402	7.03467
P26572	Alpha-1,3-mannosyl-glycoprotein 2-beta-N-acetylglucosaminyltransferase OS=Homo sapiens GN=MGAT1 PE=2 SV=2 - [MGAT1_HUMAN]	2.0988	3.15	1	1	1	1	28855595	445	50.8464	9.15869
Q9NP79	Vacuolar protein sorting-associated protein VTA1 homolog OS=Homo sapiens GN=VTA1 PE=1 SV=1 - [VTA1_HUMAN]	2.09849	3.26	1	1	1	1	277707818	307	33.8579	6.29053
Q5SWX8	Protein odr-4 homolog OS=Homo sapiens GN=ODR4 PE=2 SV=1 - [ODR4_HUMAN]	2.09559	4.41	1	1	1	1	67372028	454	51.0708	5.92236
O43665	Regulator of G-protein signaling 10 OS=Homo sapiens GN=RGS10 PE=1 SV=2 - [RGS10_HUMAN]	2.09255	13.87	1	2	2	2	8.91511e+07	173	20.223	5.49072
P52564	Dual specificity mitogen-activated protein kinase kinase 6 OS=Homo sapiens GN=MAP2K6 PE=1 SV=1 - [MP2K6_HUMAN]	2.09131	4.79	1	1	1	1	87605815	334	37.4682	7.38623
P40121	Macrophage-capping protein OS=Homo sapiens GN=CAPG PE=1 SV=2 - [CAPG_HUMAN]	2.08973	3.74	1	1	1	1		348	38.4745	6.18896
O00221	NF-kappa-B inhibitor epsilon OS=Homo sapiens GN=NFKBIE PE=1 SV=3 - [IKBE_HUMAN]	2.08785	2.8	1	1	1	1	56505648	500	52.8309	6.68311
O43447	Peptidyl-prolyl cis-trans isomerase H OS=Homo sapiens GN=PPIH PE=1 SV=1 - [PPIH_HUMAN]	2.08456	5.08	1	1	1	1		177	19.1956	8.07471
Q9BQ95	Evolutionarily conserved signaling intermediate in Toll pathway, mitochondrial OS=Homo sapiens GN=ECSIT PE=1 SV=1 - [ECSIT_HUMAN]	2.08366	6.26	1	1	1	2	157704644	431	49.1169	6.29053
P62310	U6 snRNA-associated Sm-like protein LSm3 OS=Homo sapiens GN=LSM3 PE=1 SV=2 - [LSM3_HUMAN]	2.08244	19.61	1	2	2	2	509188973	102	11.838	4.70361
P42126	Enoyl-CoA delta isomerase 1, mitochondrial OS=Homo sapiens GN=ECI1 PE=1 SV=1 - [ECI1_HUMAN]	2.08124	7.62	1	2	2	2	193620326	302	32.7952	8.54346
Q8N9B4	Ankyrin repeat domain-containing protein 42 OS=Homo sapiens GN=ANKRD42 PE=2 SV=2 - [ANR42_HUMAN]	2.07869	6.17	1	1	1	1		389	43.0243	6.48096
O60499	Syntaxin-10 OS=Homo sapiens GN=STX10 PE=1 SV=1 - [STX10_HUMAN]	2.07756	10.84	1	2	2	2	1.03517e+08	249	28.0963	4.89404
Q6PIW4	Fidgetin-like protein 1 OS=Homo sapiens GN=FIGNL1 PE=1 SV=2 - [FIGL1_HUMAN]	2.07705	6.68	1	1	2	3	485280192	674	74.0304	7.85498
Q9UN37	Vacuolar protein sorting-associated protein 4A OS=Homo sapiens GN=VPS4A PE=1 SV=1 - [VPS4A_HUMAN]	2.07705	7.78	1	1	2	4	2.88586e+08	437	48.867	7.79639
Q9H479	Fructosamine-3-kinase OS=Homo sapiens GN=FN3K PE=1 SV=1 - [FN3K_HUMAN]	2.07685	4.53	1	1	1	1	5.81534e+07	309	35.1489	7.54736
Q9UKS6	Protein kinase C and casein kinase substrate in neurons protein 3 OS=Homo sapiens GN=PACSIN3 PE=1 SV=2 - [PACN3_HUMAN]	2.07595	2.83	1	1	1	1	126981834	424	48.4568	6.17627
Q8IXM6	Nurim OS=Homo sapiens GN=NRM PE=1 SV=1 - [NRM_HUMAN]	2.07479	3.82	1	1	1	1		262	29.3601	8.63135
Q9H4A6	Golgi phosphoprotein 3 OS=Homo sapiens GN=GOLPH3 PE=1 SV=1 - [GOLP3_HUMAN]	2.07446	9.4	1	2	2	2	1.45858e+08	298	33.7895	6.44287
O95199	RCC1 and BTB domain-containing protein 2 OS=Homo sapiens GN=RCBTB2 PE=2 SV=1 - [RCBT2_HUMAN]	2.07154	2.9	1	1	1	1	4.91209e+06	551	60.2765	5.49072
Q92664	Transcription factor IIIA OS=Homo sapiens GN=GTF3A PE=1 SV=3 - [TF3A_HUMAN]	2.07144	5.75	1	1	1	1		365	41.4878	9.14404
Q9Y3D5	28S ribosomal protein S18c, mitochondrial OS=Homo sapiens GN=MRPS18C PE=1 SV=1 - [RT18C_HUMAN]	2.06854	12.68	1	1	1	1		142	15.8393	9.5542
Q9UIC8	Leucine carboxyl methyltransferase 1 OS=Homo sapiens GN=LCMT1 PE=1 SV=2 - [LCMT1_HUMAN]	2.0682	4.19	1	1	1	1		334	38.354	6.03662
Q7Z7H8	39S ribosomal protein L10, mitochondrial OS=Homo sapiens GN=MRPL10 PE=1 SV=3 - [RM10_HUMAN]	2.06688	7.28	1	1	1	1	48439305	261	29.2637	9.5835
P53007	Tricarboxylate transport protein, mitochondrial OS=Homo sapiens GN=SLC25A1 PE=1 SV=2 - [TXTP_HUMAN]	2.06229	3.86	1	2	2	2	334275774	311	33.991	9.89111
Q96E11	Ribosome-recycling factor, mitochondrial OS=Homo sapiens GN=MRRF PE=1 SV=1 - [RRFM_HUMAN]	2.06178	4.58	1	1	1	1	131705488	262	29.2586	9.78857
P35790	Choline kinase alpha OS=Homo sapiens GN=CHKA PE=1 SV=3 - [CHKA_HUMAN]	2.06159	6.13	1	1	1	1	31042832	457	52.2155	6.55127
P83876	Thioredoxin-like protein 4A OS=Homo sapiens GN=TXNL4A PE=1 SV=1 - [TXN4A_HUMAN]	2.05909	16.9	1	2	2	2	155412313	142	16.7752	5.84619
Q16674	Melanoma-derived growth regulatory protein OS=Homo sapiens GN=MIA PE=1 SV=1 - [MIA_HUMAN]	2.0578	7.63	1	1	1	1	237043570	131	14.4994	8.79248
Q14353	Guanidinoacetate N-methyltransferase OS=Homo sapiens GN=GAMT PE=1 SV=1 - [GAMT_HUMAN]	2.05754	6.78	1	1	1	1	9.25096e+07	236	26.3011	6.13818
Q86WJ1	Chromodomain-helicase-DNA-binding protein 1-like OS=Homo sapiens GN=CHD1L PE=1 SV=2 - [CHD1L_HUMAN]	2.05709	1.9	1	1	1	1	71786866	897	100.921	6.90283
Q7Z6B7	SLIT-ROBO Rho GTPase-activating protein 1 OS=Homo sapiens GN=SRGAP1 PE=1 SV=1 - [SRGP1_HUMAN]	2.05312	3.78	1	3	3	3	2.81381e+07	1085	124.186	6.82959
Q5GLZ8	Probable E3 ubiquitin-protein ligase HERC4 OS=Homo sapiens GN=HERC4 PE=1 SV=1 - [HERC4_HUMAN]	2.04692	4.45	1	3	3	3	153264894	1057	118.487	6.18896
Q9BR61	Acyl-CoA-binding domain-containing protein 6 OS=Homo sapiens GN=ACBD6 PE=1 SV=1 - [ACBD6_HUMAN]	2.04652	4.96	1	1	1	1	4.01128e+07	282	31.1314	5.10986
Q9UP83	Conserved oligomeric Golgi complex subunit 5 OS=Homo sapiens GN=COG5 PE=1 SV=3 - [COG5_HUMAN]	2.04353	1.07	1	1	1	1		839	92.6848	6.59521
O95295	SNARE-associated protein Snapin OS=Homo sapiens GN=SNAPIN PE=1 SV=1 - [SNAPN_HUMAN]	2.04333	7.35	1	1	1	1	92717167	136	14.8649	9.30518
Q03111	Protein ENL OS=Homo sapiens GN=MLLT1 PE=1 SV=2 - [ENL_HUMAN]	2.03974	1.97	1	1	1	1	216790163	559	62.018	8.5874
Q8IUI8	Cytokine receptor-like factor 3 OS=Homo sapiens GN=CRLF3 PE=1 SV=2 - [CRLF3_HUMAN]	2.03516	8.37	1	2	2	2	65363710	442	49.7349	5.13525
Q96L21	60S ribosomal protein L10-like OS=Homo sapiens GN=RPL10L PE=1 SV=3 - [RL10L_HUMAN]	2.03466	19.63	1	1	2	2	1.12104e+07	214	24.5027	10.0083
Q8TB61	Adenosine 3'-phospho 5'-phosphosulfate transporter 1 OS=Homo sapiens GN=SLC35B2 PE=1 SV=1 - [S35B2_HUMAN]	2.03409	2.55	1	1	1	1	797891409	432	47.4836	9.15869
O75530	Polycomb protein EED OS=Homo sapiens GN=EED PE=1 SV=2 - [EED_HUMAN]	2.03263	7.03	1	2	2	2	4.77595e+07	441	50.1656	7.03467
O95267	RAS guanyl-releasing protein 1 OS=Homo sapiens GN=RASGRP1 PE=1 SV=2 - [GRP1_HUMAN]	2.03166	3.14	1	1	1	1	80733984	797	90.344	7.95752
Q13613	Myotubularin-related protein 1 OS=Homo sapiens GN=MTMR1 PE=1 SV=4 - [MTMR1_HUMAN]	2.02822	6.17	1	3	3	3	2.41923e+07	665	74.6305	7.13721
B0YJ81	Very-long-chain (3R)-3-hydroxyacyl-CoA dehydratase 1 OS=Homo sapiens GN=PTPLA PE=1 SV=1 - [HACD1_HUMAN]	2.02266	4.51	1	1	1	1	1.88166e+06	288	32.3669	9.0415
Q8N554	Zinc finger protein 276 OS=Homo sapiens GN=ZNF276 PE=1 SV=4 - [ZN276_HUMAN]	2.02152	3.09	1	1	1	1		614	67.1761	8.51416
O43913	Origin recognition complex subunit 5 OS=Homo sapiens GN=ORC5 PE=1 SV=1 - [ORC5_HUMAN]	2.01604	4.14	1	2	2	2	114071227	435	50.2512	7.73779
Q9P107	GEM-interacting protein OS=Homo sapiens GN=GMIP PE=1 SV=2 - [GMIP_HUMAN]	2.01596	4.43	1	2	2	2	9.08794e+07	970	106.617	5.71924
O75695	Protein XRP2 OS=Homo sapiens GN=RP2 PE=1 SV=4 - [XRP2_HUMAN]	2.00412	3.43	1	1	1	1	53697480	350	39.6155	5.12256
Q9BRJ6	Uncharacterized protein C7orf50 OS=Homo sapiens GN=C7orf50 PE=1 SV=1 - [CG050_HUMAN]	2.00346	28.35	1	2	2	2	309909693	194	22.0698	9.64209
Q9BWU0	Kanadaptin OS=Homo sapiens GN=SLC4A1AP PE=1 SV=1 - [NADAP_HUMAN]	2.00326	7.66	1	4	4	4	2.27958e+07	796	88.759	5.18604
P62699	Protein yippee-like 5 OS=Homo sapiens GN=YPEL5 PE=1 SV=1 - [YPEL5_HUMAN]	2.0031	21.49	1	2	2	2	76143179	121	13.8328	7.31299
Q15306	Interferon regulatory factor 4 OS=Homo sapiens GN=IRF4 PE=1 SV=1 - [IRF4_HUMAN]	1.99164	5.76	1	2	2	2	108698632	451	51.7394	6.85889
P62487	DNA-directed RNA polymerase II subunit RPB7 OS=Homo sapiens GN=POLR2G PE=1 SV=1 - [RPB7_HUMAN]	1.98972	11.05	1	2	2	2	1.07628e+08	172	19.2819	5.5415
Q9UKI9	POU domain, class 2, transcription factor 3 OS=Homo sapiens GN=POU2F3 PE=2 SV=3 - [PO2F3_HUMAN]	1.9869	2.98	3	1	1	1		436	47.4026	8.42627
Q9NVM9	Protein asunder homolog OS=Homo sapiens GN=ASUN PE=1 SV=2 - [ASUN_HUMAN]	1.98632	3.82	1	2	2	2	49964391	706	80.1743	6.69775
Q9Y274	Type 2 lactosamine alpha-2,3-sialyltransferase OS=Homo sapiens GN=ST3GAL6 PE=1 SV=1 - [SIA10_HUMAN]	1.97169	2.42	1	1	1	1	56688116	331	38.1889	8.99756
Q96FN4	Copine-2 OS=Homo sapiens GN=CPNE2 PE=1 SV=3 - [CPNE2_HUMAN]	1.96943	4.01	6	1	2	2	214852234	548	61.1506	6.07471
Q9HCH3	Copine-5 OS=Homo sapiens GN=CPNE5 PE=1 SV=2 - [CPNE5_HUMAN]	1.96943	5.9	6	1	2	2	214852234	593	65.6917	5.98584
Q9NVS2	28S ribosomal protein S18a, mitochondrial OS=Homo sapiens GN=MRPS18A PE=1 SV=1 - [RT18A_HUMAN]	1.96806	10.2	1	2	2	2	1.54509e+08	196	22.1698	10.3306
Q9NX24	H/ACA ribonucleoprotein complex subunit 2 OS=Homo sapiens GN=NHP2 PE=1 SV=1 - [NHP2_HUMAN]	1.94976	29.41	1	2	2	3	218601039	153	17.1899	8.22119
P78536	Disintegrin and metalloproteinase domain-containing protein 17 OS=Homo sapiens GN=ADAM17 PE=1 SV=1 - [ADA17_HUMAN]	1.94692	3.76	1	2	2	2	71068272	824	92.9613	5.75732
Q8WUA4	General transcription factor 3C polypeptide 2 OS=Homo sapiens GN=GTF3C2 PE=1 SV=2 - [TF3C2_HUMAN]	1.94209	1.54	1	1	1	1	5.22471e+07	911	100.616	7.31299
Q9NVM6	DnaJ homolog subfamily C member 17 OS=Homo sapiens GN=DNAJC17 PE=1 SV=1 - [DJC17_HUMAN]	1.93452	4.61	1	1	1	1	92636308	304	34.6661	8.52881
Q96K49	Transmembrane protein 87B OS=Homo sapiens GN=TMEM87B PE=1 SV=1 - [TM87B_HUMAN]	1.93403	2.16	1	1	1	1	40677033	555	63.4947	7.44482
P48382	DNA-binding protein RFX5 OS=Homo sapiens GN=RFX5 PE=1 SV=1 - [RFX5_HUMAN]	1.93386	2.44	1	1	1	1	1.19245e+06	616	65.2829	9.29053
Q68D06	Schlafen family member 13 OS=Homo sapiens GN=SLFN13 PE=2 SV=1 - [SLN13_HUMAN]	1.93006	3.23	2	1	2	3	8.07943e+07	897	101.979	6.96143
Q13257	Mitotic spindle assembly checkpoint protein MAD2A OS=Homo sapiens GN=MAD2L1 PE=1 SV=1 - [MD2L1_HUMAN]	1.92721	5.85	1	2	2	2	8.65422e+07	205	23.4952	5.08447
Q8TBP0	TBC1 domain family member 16 OS=Homo sapiens GN=TBC1D16 PE=2 SV=1 - [TBC16_HUMAN]	1.92391	2.48	1	2	2	2	24886003	767	86.3167	5.8208
O75352	Mannose-P-dolichol utilization defect 1 protein OS=Homo sapiens GN=MPDU1 PE=1 SV=2 - [MPU1_HUMAN]	1.91919	4.05	1	1	1	1	2.23988e+08	247	26.6205	8.93896
Q8IWA0	WD repeat-containing protein 75 OS=Homo sapiens GN=WDR75 PE=1 SV=1 - [WDR75_HUMAN]	1.91292	2.29	1	1	1	1	30958960	830	94.4385	5.96045
Q8TER5	Rho guanine nucleotide exchange factor 40 OS=Homo sapiens GN=ARHGEF40 PE=1 SV=3 - [ARH40_HUMAN]	1.90069	1.58	1	2	2	2	113340525	1519	164.555	6.15088
Q9Y3B7	39S ribosomal protein L11, mitochondrial OS=Homo sapiens GN=MRPL11 PE=1 SV=1 - [RM11_HUMAN]	1.89844	12.5	1	2	2	2	2.00709e+08	192	20.6704	9.90576
Q00526	Cyclin-dependent kinase 3 OS=Homo sapiens GN=CDK3 PE=1 SV=1 - [CDK3_HUMAN]	1.87868	10.49	1	1	2	2	1.02311e+08	305	35.0235	8.79248
Q96ST8	Centrosomal protein of 89 kDa OS=Homo sapiens GN=CEP89 PE=1 SV=3 - [CEP89_HUMAN]	1.87833	1.66	1	1	1	1	76859648	783	89.5344	6.80029
O60573	Eukaryotic translation initiation factor 4E type 2 OS=Homo sapiens GN=EIF4E2 PE=1 SV=1 - [IF4E2_HUMAN]	1.87224	5.31	1	1	1	1	8.5164e+07	245	28.3442	8.88037
Q9UNN8	Endothelial protein C receptor OS=Homo sapiens GN=PROCR PE=1 SV=1 - [EPCR_HUMAN]	1.86892	3.78	1	1	1	1	73098026	238	26.6546	7.18115
Q9NRX5	Serine incorporator 1 OS=Homo sapiens GN=SERINC1 PE=1 SV=1 - [SERC1_HUMAN]	1.86456	3.75	1	1	1	1	38209388	453	50.4612	5.84619
Q06265	Exosome complex component RRP45 OS=Homo sapiens GN=EXOSC9 PE=1 SV=3 - [EXOS9_HUMAN]	1.8616	5.24	1	2	2	2	173900991	439	48.9181	5.2876
Q9Y584	Mitochondrial import inner membrane translocase subunit Tim22 OS=Homo sapiens GN=TIMM22 PE=1 SV=2 - [TIM22_HUMAN]	1.86107	7.73	1	1	1	1	153232570	194	20.0179	7.59131
Q8IUR7	Armadillo repeat-containing protein 8 OS=Homo sapiens GN=ARMC8 PE=1 SV=2 - [ARMC8_HUMAN]	1.85112	2.97	1	2	2	2	74230653	673	75.4602	6.72705
Q8WY54	Protein phosphatase 1E OS=Homo sapiens GN=PPM1E PE=1 SV=2 - [PPM1E_HUMAN]	1.84799	1.7	1	1	1	1	36692447	764	84.9485	5.03369
Q5BJF2	Transmembrane protein 97 OS=Homo sapiens GN=TMEM97 PE=1 SV=1 - [TMM97_HUMAN]	1.84564	4.55	1	1	1	1	325296576	176	20.8342	9.37842
Q9UKU0	Long-chain-fatty-acid--CoA ligase 6 OS=Homo sapiens GN=ACSL6 PE=2 SV=4 - [ACSL6_HUMAN]	1.84051	4.02	1	1	2	2	1.46129e+08	697	77.702	7.43018
Q8WV24	Pleckstrin homology-like domain family A member 1 OS=Homo sapiens GN=PHLDA1 PE=1 SV=4 - [PHLA1_HUMAN]	1.83811	2.24	1	1	1	1	136896748	401	44.9881	9.89111
O95140	Mitofusin-2 OS=Homo sapiens GN=MFN2 PE=1 SV=3 - [MFN2_HUMAN]	1.8367	2.11	1	1	2	2	62220111	757	86.3468	6.97607
Q9NRX1	RNA-binding protein PNO1 OS=Homo sapiens GN=PNO1 PE=1 SV=1 - [PNO1_HUMAN]	1.83371	11.9	1	2	2	2	1.03085e+08	252	27.9069	9.72998
P54760	Ephrin type-B receptor 4 OS=Homo sapiens GN=EPHB4 PE=1 SV=2 - [EPHB4_HUMAN]	1.83169	1.82	1	1	1	1	33429014	987	108.201	6.90283
Q0IIM8	TBC1 domain family member 8B OS=Homo sapiens GN=TBC1D8B PE=1 SV=2 - [TBC8B_HUMAN]	1.82895	3.13	2	3	3	3	56847124	1120	128.627	5.94775
P01033	Metalloproteinase inhibitor 1 OS=Homo sapiens GN=TIMP1 PE=1 SV=1 - [TIMP1_HUMAN]	1.82573	5.31	1	1	1	1	92682024	207	23.1555	8.104
Q9H9S4	Calcium-binding protein 39-like OS=Homo sapiens GN=CAB39L PE=1 SV=3 - [CB39L_HUMAN]	1.82515	2.67	2	1	1	1	4.13394e+07	337	39.0628	8.39697
Q8IYS1	Peptidase M20 domain-containing protein 2 OS=Homo sapiens GN=PM20D2 PE=1 SV=2 - [P20D2_HUMAN]	1.81446	2.98	1	1	1	1	27584008	436	47.746	5.84619
Q8N5G0	Small integral membrane protein 20 OS=Homo sapiens GN=SMIM20 PE=1 SV=2 - [SMI20_HUMAN]	1.81233	8.33	1	1	1	1	115526232	168	18.3915	10.9897
Q8N983	39S ribosomal protein L43, mitochondrial OS=Homo sapiens GN=MRPL43 PE=1 SV=1 - [RM43_HUMAN]	1.81226	10.23	1	2	2	2	605340541	215	23.4162	8.646
Q14181	DNA polymerase alpha subunit B OS=Homo sapiens GN=POLA2 PE=1 SV=2 - [DPOA2_HUMAN]	1.81111	4.01	1	2	2	2	131449568	598	65.9063	5.23682
Q9UP95	Solute carrier family 12 member 4 OS=Homo sapiens GN=SLC12A4 PE=1 SV=2 - [S12A4_HUMAN]	1.80553	1.01	3	1	1	1	8.59294e+07	1085	120.572	6.44287
Q9ULX3	RNA-binding protein NOB1 OS=Homo sapiens GN=NOB1 PE=1 SV=1 - [NOB1_HUMAN]	1.79778	2.18	1	1	1	1	127442774	412	46.6458	7.18115
P62273	40S ribosomal protein S29 OS=Homo sapiens GN=RPS29 PE=1 SV=2 - [RS29_HUMAN]	1.79649	14.29	1	1	1	2	2163989204	56	6.6723	10.1255
Q9Y6I3	Epsin-1 OS=Homo sapiens GN=EPN1 PE=1 SV=2 - [EPN1_HUMAN]	1.7945	1.22	1	1	1	1	54878610	576	60.2557	4.83057
Q5JTJ3	Cytochrome c oxidase assembly factor 6 homolog OS=Homo sapiens GN=COA6 PE=1 SV=1 - [COA6_HUMAN]	1.79351	10.4	1	1	1	1	222300715	125	14.1069	8.25049
Q460N5	Poly [ADP-ribose] polymerase 14 OS=Homo sapiens GN=PARP14 PE=1 SV=3 - [PAR14_HUMAN]	1.79323	0.5	1	1	1	1	19050380	1801	202.672	7.18115
Q96P16	Regulation of nuclear pre-mRNA domain-containing protein 1A OS=Homo sapiens GN=RPRD1A PE=1 SV=1 - [RPR1A_HUMAN]	1.78895	8.01	2	2	2	2	132695752	312	35.6976	7.54736
Q8IXH7	Negative elongation factor C/D OS=Homo sapiens GN=NELFCD PE=1 SV=2 - [NELFD_HUMAN]	1.77824	3.9	1	2	2	2	136718984	590	66.2043	5.09717
Q6UWP2	Dehydrogenase/reductase SDR family member 11 OS=Homo sapiens GN=DHRS11 PE=1 SV=1 - [DHR11_HUMAN]	1.77715	4.23	1	1	1	1	41058335	260	28.2903	6.63916
Q4ZIN3	Membralin OS=Homo sapiens GN=TMEM259 PE=1 SV=1 - [MBRL_HUMAN]	1.77686	2.1	1	1	1	1	206910739	620	67.845	5.30029
Q9NPE3	H/ACA ribonucleoprotein complex subunit 3 OS=Homo sapiens GN=NOP10 PE=1 SV=1 - [NOP10_HUMAN]	1.77683	17.19	1	1	1	1	119059333	64	7.70097	9.99365
Q9UGH3	Solute carrier family 23 member 2 OS=Homo sapiens GN=SLC23A2 PE=1 SV=1 - [S23A2_HUMAN]	1.77309	2.62	1	1	1	1	50234727	650	70.2914	7.6792
Q96GD0	Pyridoxal phosphate phosphatase OS=Homo sapiens GN=PDXP PE=1 SV=2 - [PLPP_HUMAN]	1.77233	4.39	1	1	1	1	71019704	296	31.6783	6.55127
Q96SB4	SRSF protein kinase 1 OS=Homo sapiens GN=SRPK1 PE=1 SV=2 - [SRPK1_HUMAN]	1.76879	3.97	2	1	2	2	2.79004e+08	655	74.2784	6.16357
Q15345	Leucine-rich repeat-containing protein 41 OS=Homo sapiens GN=LRRC41 PE=1 SV=3 - [LRC41_HUMAN]	1.76867	1.6	1	1	1	1		812	88.5935	8.38232
Q14331	Protein FRG1 OS=Homo sapiens GN=FRG1 PE=1 SV=1 - [FRG1_HUMAN]	1.76669	10.47	2	2	2	2	7.25495e+07	258	29.1541	9.01221
Q16644	MAP kinase-activated protein kinase 3 OS=Homo sapiens GN=MAPKAPK3 PE=1 SV=1 - [MAPK3_HUMAN]	1.75142	8.12	2	2	2	2	62232120	382	42.9595	7.28369
O14593	DNA-binding protein RFXANK OS=Homo sapiens GN=RFXANK PE=1 SV=2 - [RFXK_HUMAN]	1.74672	4.62	1	1	1	2	527922986	260	28.0851	4.55127
Q86WX3	Active regulator of SIRT1 OS=Homo sapiens GN=RPS19BP1 PE=1 SV=1 - [AROS_HUMAN]	1.74551	9.56	1	1	1	1	1.07544e+08	136	15.4244	10.7407
Q01415	N-acetylgalactosamine kinase OS=Homo sapiens GN=GALK2 PE=1 SV=1 - [GALK2_HUMAN]	1.73761	1.75	1	1	1	1	84271279	458	50.3456	6.60986
P59923	Zinc finger protein 445 OS=Homo sapiens GN=ZNF445 PE=2 SV=1 - [ZN445_HUMAN]	1.73635	1.45	1	1	1	1		1031	118.887	9.39307
Q99797	Mitochondrial intermediate peptidase OS=Homo sapiens GN=MIPEP PE=1 SV=2 - [MIPEP_HUMAN]	1.73615	7.43	1	4	4	4	222907385	713	80.5888	7.04932
Q53F19	Uncharacterized protein C17orf85 OS=Homo sapiens GN=C17orf85 PE=1 SV=2 - [CQ085_HUMAN]	1.73599	2.1	1	1	1	1	39061640	620	70.5493	5.73193
Q8IWV8	E3 ubiquitin-protein ligase UBR2 OS=Homo sapiens GN=UBR2 PE=1 SV=1 - [UBR2_HUMAN]	1.73401	3.82	1	3	3	3	74305594	1755	200.408	6.23975
Q9Y619	Mitochondrial ornithine transporter 1 OS=Homo sapiens GN=SLC25A15 PE=1 SV=1 - [ORNT1_HUMAN]	1.73353	2.99	1	1	1	1	121007907	301	32.7147	9.12939
Q96ME1	F-box/LRR-repeat protein 18 OS=Homo sapiens GN=FBXL18 PE=1 SV=2 - [FXL18_HUMAN]	1.71437	4.22	1	2	2	2	116805100	805	88.2845	8.32373
P04424	Argininosuccinate lyase OS=Homo sapiens GN=ASL PE=1 SV=4 - [ARLY_HUMAN]	1.71143	4.96	1	2	2	3	65186603	464	51.6253	6.48096
Q8IXZ2	Zinc finger CCCH domain-containing protein 3 OS=Homo sapiens GN=ZC3H3 PE=1 SV=3 - [ZC3H3_HUMAN]	1.7098	1.9	1	1	1	1	58275719	948	101.878	10.9458
O75185	Calcium-transporting ATPase type 2C member 2 OS=Homo sapiens GN=ATP2C2 PE=1 SV=2 - [AT2C2_HUMAN]	1.70869	1.8	1	1	1	1	262499376	946	103.121	5.65576
Q6P1X6	UPF0598 protein C8orf82 OS=Homo sapiens GN=C8orf82 PE=1 SV=2 - [CH082_HUMAN]	1.70805	8.33	1	1	1	2	180170324	216	23.8741	9.14404
Q8WUW1	Protein BRICK1 OS=Homo sapiens GN=BRK1 PE=1 SV=1 - [BRK1_HUMAN]	1.70571	17.33	1	1	1	1	9.28163e+07	75	8.73946	5.45264
Q9NP77	RNA polymerase II subunit A C-terminal domain phosphatase SSU72 OS=Homo sapiens GN=SSU72 PE=1 SV=1 - [SSU72_HUMAN]	1.70421	6.19	1	1	1	1	82234329	194	22.56	5.32568
Q99453	Paired mesoderm homeobox protein 2B OS=Homo sapiens GN=PHOX2B PE=1 SV=2 - [PHX2B_HUMAN]	1.70281	5.1	1	1	1	1	2.27652e+06	314	31.6014	8.83643
P25208	Nuclear transcription factor Y subunit beta OS=Homo sapiens GN=NFYB PE=1 SV=2 - [NFYB_HUMAN]	1.70083	6.28	1	1	1	1		207	22.8169	4.58936
Q9NP80	Calcium-independent phospholipase A2-gamma OS=Homo sapiens GN=PNPLA8 PE=1 SV=1 - [PLPL8_HUMAN]	1.6936	1.92	1	1	1	1		782	88.421	9.23193
Q10472	Polypeptide N-acetylgalactosaminyltransferase 1 OS=Homo sapiens GN=GALNT1 PE=1 SV=1 - [GALT1_HUMAN]	1.69352	2.86	1	1	1	1	58703478	559	64.1774	7.72314
P63272	Transcription elongation factor SPT4 OS=Homo sapiens GN=SUPT4H1 PE=1 SV=1 - [SPT4H_HUMAN]	1.68857	7.69	1	1	1	1	1.7386e+08	117	13.1845	8.06006
Q8TAM6	Ermin OS=Homo sapiens GN=ERMN PE=2 SV=1 - [ERMIN_HUMAN]	1.68546	5.99	1	1	1	1	203700760	284	32.7628	4.84326
O14559	Rho GTPase-activating protein 33 OS=Homo sapiens GN=ARHGAP33 PE=1 SV=2 - [RHG33_HUMAN]	1.68486	1.24	1	1	1	1	120384600	1287	137.128	8.74854
Q8N884	Cyclic GMP-AMP synthase OS=Homo sapiens GN=MB21D1 PE=1 SV=2 - [CGAS_HUMAN]	1.68227	2.87	1	1	1	2	8.50811e+08	522	58.7774	9.48096
Q9NXF1	Testis-expressed sequence 10 protein OS=Homo sapiens GN=TEX10 PE=1 SV=2 - [TEX10_HUMAN]	1.67694	3.44	1	2	2	2	5.8757e+07	929	105.608	9.36377
Q8N0U8	Vitamin K epoxide reductase complex subunit 1-like protein 1 OS=Homo sapiens GN=VKORC1L1 PE=1 SV=2 - [VKORL_HUMAN]	1.67501	5.68	1	1	1	1	338770377	176	19.8227	9.12939
Q9UC06	Zinc finger protein 70 OS=Homo sapiens GN=ZNF70 PE=2 SV=2 - [ZNF70_HUMAN]	1.6743	2.24	1	1	1	1	106653386	446	50.7695	8.30908
Q9NPD8	Ubiquitin-conjugating enzyme E2 T OS=Homo sapiens GN=UBE2T PE=1 SV=1 - [UBE2T_HUMAN]	1.67418	3.55	1	1	1	1	69795594	197	22.5066	7.98682
Q96KA5	Cleft lip and palate transmembrane protein 1-like protein OS=Homo sapiens GN=CLPTM1L PE=1 SV=1 - [CLP1L_HUMAN]	1.66777	2.42	1	1	1	1	5.1767e+07	538	62.189	8.55811
Q8TED1	Probable glutathione peroxidase 8 OS=Homo sapiens GN=GPX8 PE=1 SV=2 - [GPX8_HUMAN]	1.66777	4.78	1	1	1	1	156593552	209	23.8658	9.34912
P53701	Cytochrome c-type heme lyase OS=Homo sapiens GN=HCCS PE=1 SV=1 - [CCHL_HUMAN]	1.66653	10.07	1	2	2	2	138558946	268	30.5818	6.68311
Q8NBN3	Transmembrane protein 87A OS=Homo sapiens GN=TMEM87A PE=1 SV=3 - [TM87A_HUMAN]	1.66529	2.16	1	1	1	1	64128678	555	63.3889	6.7417
Q6N069	N-alpha-acetyltransferase 16, NatA auxiliary subunit OS=Homo sapiens GN=NAA16 PE=1 SV=2 - [NAA16_HUMAN]	1.66148	2.66	1	1	2	2	8.07514e+07	864	101.397	7.86963
P48723	Heat shock 70 kDa protein 13 OS=Homo sapiens GN=HSPA13 PE=1 SV=1 - [HSP13_HUMAN]	1.66132	2.12	1	1	1	1	323653841	471	51.8951	5.75732
Q8WY21	VPS10 domain-containing receptor SorCS1 OS=Homo sapiens GN=SORCS1 PE=1 SV=3 - [SORC1_HUMAN]	1.65427	1.88	2	2	2	2	111887324	1168	129.553	7.57666
Q9UBB5	Methyl-CpG-binding domain protein 2 OS=Homo sapiens GN=MBD2 PE=1 SV=1 - [MBD2_HUMAN]	1.65362	2.43	1	1	1	1	121331492	411	43.2279	10.0376
Q6ZUT9	DENN domain-containing protein 5B OS=Homo sapiens GN=DENND5B PE=1 SV=2 - [DEN5B_HUMAN]	1.64233	1.1	1	1	1	1	150973816	1274	144.927	6.72705
P62875	DNA-directed RNA polymerases I, II, and III subunit RPABC5 OS=Homo sapiens GN=POLR2L PE=1 SV=1 - [RPAB5_HUMAN]	1.63941	13.43	1	1	1	1	448615266	67	7.63999	7.76709
Q9BVM4	Gamma-glutamylaminecyclotransferase OS=Homo sapiens GN=GGACT PE=1 SV=2 - [GGACT_HUMAN]	1.63662	9.15	1	1	1	1	93720165	153	17.3178	6.87354
Q8N6M5	Probable allantoicase OS=Homo sapiens GN=ALLC PE=2 SV=3 - [ALLC_HUMAN]	1.63516	4.15	1	1	1	1		410	45.7213	6.17627
P61009	Signal peptidase complex subunit 3 OS=Homo sapiens GN=SPCS3 PE=1 SV=1 - [SPCS3_HUMAN]	1.63135	6.67	1	1	1	1	618065150	180	20.3005	8.6167
Q96JB2	Conserved oligomeric Golgi complex subunit 3 OS=Homo sapiens GN=COG3 PE=1 SV=3 - [COG3_HUMAN]	1.63131	8.33	1	4	4	4	7.04073e+07	828	94.0363	5.56689
Q8N568	Serine/threonine-protein kinase DCLK2 OS=Homo sapiens GN=DCLK2 PE=2 SV=4 - [DCLK2_HUMAN]	1.62147	2.22	1	1	1	6	1.07103e+07	766	83.5535	8.33838
O95900	Probable tRNA pseudouridine synthase 2 OS=Homo sapiens GN=TRUB2 PE=1 SV=1 - [TRUB2_HUMAN]	1.61727	2.72	1	1	1	1		331	36.6713	8.98291
Q8WWM9	Cytoglobin OS=Homo sapiens GN=CYGB PE=1 SV=1 - [CYGB_HUMAN]	1.61026	18.95	1	2	2	2	3.56449e+08	190	21.391	6.80029
Q9BRT3	Migration and invasion enhancer 1 OS=Homo sapiens GN=MIEN1 PE=1 SV=1 - [MIEN1_HUMAN]	1.60496	9.57	1	1	1	1	174627592	115	12.3952	4.37354
Q16610	Extracellular matrix protein 1 OS=Homo sapiens GN=ECM1 PE=1 SV=2 - [ECM1_HUMAN]	1.60354	5.74	1	2	2	2	113308530	540	60.6353	6.7124
Q9UQ13	Leucine-rich repeat protein SHOC-2 OS=Homo sapiens GN=SHOC2 PE=1 SV=2 - [SHOC2_HUMAN]	1.60094	2.23	1	1	1	1	123048728	582	64.8475	8.45557
Q9Y2T4	Serine/threonine-protein phosphatase 2A 55 kDa regulatory subunit B gamma isoform OS=Homo sapiens GN=PPP2R2C PE=1 SV=4 - [2ABG_HUMAN]	0	7.38	1	1	1	1		447	51.4825	6.3667
P78314	SH3 domain-binding protein 2 OS=Homo sapiens GN=SH3BP2 PE=1 SV=2 - [3BP2_HUMAN]	0	3.57	1	1	1	1	9049865	561	62.2041	7.78174
P34969	5-hydroxytryptamine receptor 7 OS=Homo sapiens GN=HTR7 PE=1 SV=2 - [5HT7R_HUMAN]	0	5.85	1	1	1	1	112145192	479	53.5199	8.82178
P05408	Neuroendocrine protein 7B2 OS=Homo sapiens GN=SCG5 PE=1 SV=2 - [7B2_HUMAN]	0	7.08	1	1	1	1		212	23.7147	5.96045
Q5TYW2	Ankyrin repeat domain-containing protein 20A1 OS=Homo sapiens GN=ANKRD20A1 PE=2 SV=1 - [A20A1_HUMAN]	0	1.94	1	1	1	1		823	93.9893	7.85498
A8K2U0	Alpha-2-macroglobulin-like protein 1 OS=Homo sapiens GN=A2ML1 PE=1 SV=3 - [A2ML1_HUMAN]	0	2.27	1	1	1	1		1454	161.004	5.73193
P01011	Alpha-1-antichymotrypsin OS=Homo sapiens GN=SERPINA3 PE=1 SV=2 - [AACT_HUMAN]	0	4.49	1	1	1	2		423	47.6205	5.51611
Q9BZC7	ATP-binding cassette sub-family A member 2 OS=Homo sapiens GN=ABCA2 PE=1 SV=3 - [ABCA2_HUMAN]	0	0.62	1	1	1	1	97892208	2435	269.701	6.81494
Q86UQ4	ATP-binding cassette sub-family A member 13 OS=Homo sapiens GN=ABCA13 PE=2 SV=3 - [ABCAD_HUMAN]	0	0.38	2	1	2	2	8.54448e+07	5058	575.791	6.45557
O95342	Bile salt export pump OS=Homo sapiens GN=ABCB11 PE=1 SV=2 - [ABCBB_HUMAN]	0	1.06	1	1	1	1		1321	146.314	6.56592
P28288	ATP-binding cassette sub-family D member 3 OS=Homo sapiens GN=ABCD3 PE=1 SV=1 - [ABCD3_HUMAN]	0	4.4	1	2	2	2	9.4341e+07	659	75.4276	9.36377
P45844	ATP-binding cassette sub-family G member 1 OS=Homo sapiens GN=ABCG1 PE=1 SV=3 - [ABCG1_HUMAN]	0	3.69	1	1	1	1		678	75.5425	7.81104
Q9UNQ0	ATP-binding cassette sub-family G member 2 OS=Homo sapiens GN=ABCG2 PE=1 SV=3 - [ABCG2_HUMAN]	0	2.44	1	1	1	1		655	72.2675	8.68994
Q969K4	Ankyrin repeat and BTB/POZ domain-containing protein 1 OS=Homo sapiens GN=ABTB1 PE=2 SV=1 - [ABTB1_HUMAN]	0	8.16	1	1	1	1		478	53.944	5.32568
Q8NC06	Acyl-CoA-binding domain-containing protein 4 OS=Homo sapiens GN=ACBD4 PE=1 SV=2 - [ACBD4_HUMAN]	0	8.96	1	1	1	1		268	30.2877	7.12256
Q5T8D3	Acyl-CoA-binding domain-containing protein 5 OS=Homo sapiens GN=ACBD5 PE=1 SV=1 - [ACBD5_HUMAN]	0	2.43	1	1	1	1	47357860	534	60.054	5.32568
P43681	Neuronal acetylcholine receptor subunit alpha-4 OS=Homo sapiens GN=CHRNA4 PE=1 SV=2 - [ACHA4_HUMAN]	0	5.26	1	1	1	1	133837825	627	69.912	7.21045
P30926	Neuronal acetylcholine receptor subunit beta-4 OS=Homo sapiens GN=CHRNB4 PE=1 SV=2 - [ACHB4_HUMAN]	0	7.63	1	1	1	1	327878762	498	56.343	8.35303
P11229	Muscarinic acetylcholine receptor M1 OS=Homo sapiens GN=CHRM1 PE=1 SV=2 - [ACM1_HUMAN]	0	8.91	1	1	1	1		460	51.3875	9.31982
Q08AH3	Acyl-coenzyme A synthetase ACSM2A, mitochondrial OS=Homo sapiens GN=ACSM2A PE=1 SV=2 - [ACS2A_HUMAN]	0	7.28	1	1	1	1		577	64.1818	8.08936
Q08AH1	Acyl-coenzyme A synthetase ACSM1, mitochondrial OS=Homo sapiens GN=ACSM1 PE=2 SV=1 - [ACSM1_HUMAN]	0	3.12	1	1	1	1	265361533	577	65.2314	8.27979
P36896	Activin receptor type-1B OS=Homo sapiens GN=ACVR1B PE=1 SV=1 - [ACV1B_HUMAN]	0	5.54	1	1	1	1	910362768	505	56.7696	7.03467
P07311	Acylphosphatase-1 OS=Homo sapiens GN=ACYP1 PE=1 SV=2 - [ACYP1_HUMAN]	0	10.1	1	1	1	1		99	11.2539	9.30518
O75689	Arf-GAP with dual PH domain-containing protein 1 OS=Homo sapiens GN=ADAP1 PE=1 SV=2 - [ADAP1_HUMAN]	0	3.21	1	1	1	1	1006272750	374	43.3678	8.96826
Q5VUY2	Arylacetamide deacetylase-like 4 OS=Homo sapiens GN=AADACL4 PE=2 SV=1 - [ADCL4_HUMAN]	0	6.63	1	1	1	1	3.5394e+08	407	46.0521	8.25049
O95622	Adenylate cyclase type 5 OS=Homo sapiens GN=ADCY5 PE=1 SV=3 - [ADCY5_HUMAN]	0	1.19	1	1	1	2		1261	138.818	7.23975
Q8N7X0	Androglobin OS=Homo sapiens GN=ADGB PE=2 SV=3 - [ADGB_HUMAN]	0	0.84	1	1	1	1		1667	189.594	8.30908
Q06278	Aldehyde oxidase OS=Homo sapiens GN=AOX1 PE=1 SV=2 - [AOXA_HUMAN]	0	2.47	1	1	1	1	73279000	1338	147.822	7.1665
Q6UXC1	Apical endosomal glycoprotein OS=Homo sapiens GN=MAMDC4 PE=1 SV=2 - [AEGP_HUMAN]	0	2.63	1	1	1	1		1216	131.416	6.07471
P51825	AF4/FMR2 family member 1 OS=Homo sapiens GN=AFF1 PE=1 SV=1 - [AFF1_HUMAN]	0	1.82	1	1	1	1		1210	131.341	9.20264
Q5TGY3	AT-hook DNA-binding motif-containing protein 1 OS=Homo sapiens GN=AHDC1 PE=1 SV=1 - [AHDC1_HUMAN]	0	3.18	1	2	2	2	113675254	1603	168.245	9.0415
Q9UKA4	A-kinase anchor protein 11 OS=Homo sapiens GN=AKAP11 PE=1 SV=1 - [AKA11_HUMAN]	0	2.21	1	2	2	2	651588	1901	210.38	5.38916
Q53H80	Akirin-2 OS=Homo sapiens GN=AKIRIN2 PE=1 SV=2 - [AKIR2_HUMAN]	0	12.81	1	1	1	1		203	22.4813	8.73389
Q96B36	Proline-rich AKT1 substrate 1 OS=Homo sapiens GN=AKT1S1 PE=1 SV=1 - [AKTS1_HUMAN]	0	4.69	1	1	1	1	123974419	256	27.3665	4.75439
O75891	Cytosolic 10-formyltetrahydrofolate dehydrogenase OS=Homo sapiens GN=ALDH1L1 PE=1 SV=2 - [AL1L1_HUMAN]	0	2.44	1	1	1	1		902	98.7666	5.93506
P84996	Protein ALEX OS=Homo sapiens GN=GNAS PE=1 SV=1 - [ALEX_HUMAN]	0	2.56	1	1	1	1		626	67.9057	11.5464
Q86TB3	Alpha-protein kinase 2 OS=Homo sapiens GN=ALPK2 PE=2 SV=3 - [ALPK2_HUMAN]	0	0.88	1	1	1	1	91933250	2170	236.865	5.23682
Q8IY45	Protein AMN1 homolog OS=Homo sapiens GN=AMN1 PE=2 SV=4 - [AMN1_HUMAN]	0	17.44	1	2	2	2	1.56164e+07	258	28.3897	7.85498
P23109	AMP deaminase 1 OS=Homo sapiens GN=AMPD1 PE=1 SV=2 - [AMPD1_HUMAN]	0	2.82	1	1	1	1	63809208	780	90.1611	6.99072
Q07075	Glutamyl aminopeptidase OS=Homo sapiens GN=ENPEP PE=1 SV=3 - [AMPE_HUMAN]	0	2.61	1	1	1	1		957	109.176	5.46533
Q400G9	Archaemetzincin-1 OS=Homo sapiens GN=AMZ1 PE=1 SV=1 - [AMZ1_HUMAN]	0	3.82	1	1	1	1	2.15076e+07	498	54.8884	5.94775
Q8IVF6	Ankyrin repeat domain-containing protein 18A OS=Homo sapiens GN=ANKRD18A PE=2 SV=3 - [AN18A_HUMAN]	0	1.41	2	1	1	1		992	115.525	7.82568
Q8N2N9	Ankyrin repeat domain-containing protein 36B OS=Homo sapiens GN=ANKRD36B PE=2 SV=4 - [AN36B_HUMAN]	0	1.63	3	1	1	1		1353	153.488	8.85107
P03950	Angiogenin OS=Homo sapiens GN=ANG PE=1 SV=1 - [ANGI_HUMAN]	0	8.84	1	1	1	1	206207582	147	16.5394	9.64209
Q9UKU9	Angiopoietin-related protein 2 OS=Homo sapiens GN=ANGPTL2 PE=2 SV=1 - [ANGL2_HUMAN]	0	7.71	1	1	1	1		493	57.0684	7.53271
Q86XL3	Ankyrin repeat and LEM domain-containing protein 2 OS=Homo sapiens GN=ANKLE2 PE=1 SV=4 - [ANKL2_HUMAN]	0	2.77	1	2	2	2	176247	938	104.05	7.09326
Q9GZV1	Ankyrin repeat domain-containing protein 2 OS=Homo sapiens GN=ANKRD2 PE=1 SV=3 - [ANKR2_HUMAN]	0	3.89	1	1	1	1	135853040	360	39.8345	6.0874
Q6ZW76	Ankyrin repeat and SAM domain-containing protein 3 OS=Homo sapiens GN=ANKS3 PE=1 SV=1 - [ANKS3_HUMAN]	0	4.57	1	1	1	1		656	71.9928	5.45264
Q9NR22	Protein arginine N-methyltransferase 8 OS=Homo sapiens GN=PRMT8 PE=1 SV=2 - [ANM8_HUMAN]	0	3.81	1	1	1	1	262869060	394	45.2616	6.93213
P58335	Anthrax toxin receptor 2 OS=Homo sapiens GN=ANTXR2 PE=1 SV=5 - [ANTR2_HUMAN]	0	5.32	1	1	1	1	8.59614e+06	489	53.6321	7.45947
Q9UJ72	Annexin A10 OS=Homo sapiens GN=ANXA10 PE=1 SV=3 - [ANX10_HUMAN]	0	3.09	1	1	1	1	47755220	324	37.2529	5.32568
P19801	Amiloride-sensitive amine oxidase [copper-containing] OS=Homo sapiens GN=AOC1 PE=1 SV=4 - [AOC1_HUMAN]	0	3.73	1	1	1	2	111103172	751	85.3237	7.09326
O60641	Clathrin coat assembly protein AP180 OS=Homo sapiens GN=SNAP91 PE=1 SV=2 - [AP180_HUMAN]	0	2.65	1	1	1	1		907	92.444	4.85596
Q9Y6B7	AP-4 complex subunit beta-1 OS=Homo sapiens GN=AP4B1 PE=1 SV=2 - [AP4B1_HUMAN]	0	2.3	1	1	1	1	4069676	739	83.2057	5.85889
Q9UPM8	AP-4 complex subunit epsilon-1 OS=Homo sapiens GN=AP4E1 PE=1 SV=2 - [AP4E1_HUMAN]	0	1.14	1	1	1	1	17193595	1137	127.206	5.98584
O95996	Adenomatous polyposis coli protein 2 OS=Homo sapiens GN=APC2 PE=1 SV=1 - [APC2_HUMAN]	0	1.17	1	1	1	1		2303	243.799	8.82178
Q8IW19	Aprataxin and PNK-like factor OS=Homo sapiens GN=APLF PE=1 SV=1 - [APLF_HUMAN]	0	3.13	1	1	1	1	1.10875e+07	511	56.9205	5.08447
P08519	Apolipoprotein(a) OS=Homo sapiens GN=LPA PE=1 SV=1 - [APOA_HUMAN]	0	0.4	1	1	1	1		4548	500.995	5.88428
P55056	Apolipoprotein C-IV OS=Homo sapiens GN=APOC4 PE=1 SV=1 - [APOC4_HUMAN]	0	11.02	1	1	1	1	858176	127	14.5435	8.92432
Q6UXV4	MICOS complex subunit MIC27 OS=Homo sapiens GN=APOOL PE=1 SV=1 - [MIC27_HUMAN]	0	6.34	1	1	1	1	103388280	268	29.1403	9.5249
Q9HCE6	Rho guanine nucleotide exchange factor 10-like protein OS=Homo sapiens GN=ARHGEF10L PE=1 SV=3 - [ARGAL_HUMAN]	0	3.28	1	1	1	1	52992286	1279	140.321	5.88428
Q5VV41	Rho guanine nucleotide exchange factor 16 OS=Homo sapiens GN=ARHGEF16 PE=1 SV=1 - [ARHGG_HUMAN]	0	2.96	1	1	1	1	551561010	709	80.0552	7.35693
Q8NDY3	[Protein ADP-ribosylarginine] hydrolase-like protein 1 OS=Homo sapiens GN=ADPRHL1 PE=2 SV=1 - [ARHL1_HUMAN]	0	1.98	2	1	1	1	1.71924e+07	354	40.0788	5.84619
Q4LE39	AT-rich interactive domain-containing protein 4B OS=Homo sapiens GN=ARID4B PE=1 SV=2 - [ARI4B_HUMAN]	0	3.35	1	2	2	2	6.89146e+06	1312	147.719	5.12256
Q14865	AT-rich interactive domain-containing protein 5B OS=Homo sapiens GN=ARID5B PE=1 SV=3 - [ARI5B_HUMAN]	0	2.86	1	1	1	1		1188	132.292	8.71924
Q9H981	Actin-related protein 8 OS=Homo sapiens GN=ACTR8 PE=1 SV=2 - [ARP8_HUMAN]	0	3.53	1	1	1	1	94315362	624	70.4386	7.78174
P49407	Beta-arrestin-1 OS=Homo sapiens GN=ARRB1 PE=1 SV=2 - [ARRB1_HUMAN]	0	4.78	1	1	1	1	37951938	418	47.0363	6.20166
Q96EG1	Arylsulfatase G OS=Homo sapiens GN=ARSG PE=1 SV=1 - [ARSG_HUMAN]	0	3.62	1	1	1	1	52578251	525	57.0244	6.63916
Q8WXH4	Ankyrin repeat and SOCS box protein 11 OS=Homo sapiens GN=ASB11 PE=1 SV=1 - [ASB11_HUMAN]	0	7.74	1	1	1	1		323	35.3445	8.07471
Q9Y574	Ankyrin repeat and SOCS box protein 4 OS=Homo sapiens GN=ASB4 PE=2 SV=1 - [ASB4_HUMAN]	0	2.82	1	1	1	1		426	48.1633	7.63525
Q9NWX5	Ankyrin repeat and SOCS box protein 6 OS=Homo sapiens GN=ASB6 PE=1 SV=1 - [ASB6_HUMAN]	0	5.46	1	1	1	1	280459486	421	47.1062	6.01123
Q8IZT6	Abnormal spindle-like microcephaly-associated protein OS=Homo sapiens GN=ASPM PE=1 SV=2 - [ASPM_HUMAN]	0	0.29	1	1	1	1	44591775	3477	409.54	10.4478
O14525	Astrotactin-1 OS=Homo sapiens GN=ASTN1 PE=2 SV=3 - [ASTN1_HUMAN]	0	1.54	1	1	1	1	130227322	1302	144.82	5.23682
O75129	Astrotactin-2 OS=Homo sapiens GN=ASTN2 PE=2 SV=2 - [ASTN2_HUMAN]	0	2.84	1	1	1	1	97439663	1339	148.149	5.97314
Q9NQ11	Probable cation-transporting ATPase 13A2 OS=Homo sapiens GN=ATP13A2 PE=1 SV=2 - [AT132_HUMAN]	0	2.88	1	1	1	1	7.84048e+06	1180	128.711	8.11865
Q8TF62	Probable phospholipid-transporting ATPase IM OS=Homo sapiens GN=ATP8B4 PE=1 SV=3 - [AT8B4_HUMAN]	0	1.51	1	1	1	1		1192	135.782	6.99072
Q6PL18	ATPase family AAA domain-containing protein 2 OS=Homo sapiens GN=ATAD2 PE=1 SV=1 - [ATAD2_HUMAN]	0	1.37	1	1	1	1	171587338	1390	158.456	6.31592
Q96DT6	Cysteine protease ATG4C OS=Homo sapiens GN=ATG4C PE=1 SV=1 - [ATG4C_HUMAN]	0	2.62	1	1	1	1		458	52.464	5.97314
P00846	ATP synthase subunit a OS=Homo sapiens GN=MT-ATP6 PE=1 SV=1 - [ATP6_HUMAN]	0	4.42	1	1	1	1	1.65364e+09	226	24.8009	10.0962
Q04656	Copper-transporting ATPase 1 OS=Homo sapiens GN=ATP7A PE=1 SV=3 - [ATP7A_HUMAN]	0	1.2	1	1	1	1	5.28855e+07	1500	163.27	6.23975
O43861	Probable phospholipid-transporting ATPase IIB OS=Homo sapiens GN=ATP9B PE=2 SV=4 - [ATP9B_HUMAN]	0	3.49	1	1	1	2		1147	129.22	7.60596
Q13535	Serine/threonine-protein kinase ATR OS=Homo sapiens GN=ATR PE=1 SV=3 - [ATR_HUMAN]	0	0.57	1	1	1	1	109217972	2644	301.172	7.43018
P58397	A disintegrin and metalloproteinase with thrombospondin motifs 12 OS=Homo sapiens GN=ADAMTS12 PE=1 SV=2 - [ATS12_HUMAN]	0	0.75	1	1	1	1	1.51911e+06	1594	177.56	7.86963
Q8TE56	A disintegrin and metalloproteinase with thrombospondin motifs 17 OS=Homo sapiens GN=ADAMTS17 PE=2 SV=2 - [ATS17_HUMAN]	0	1.74	1	1	1	1		1095	121.048	8.06006
O75173	A disintegrin and metalloproteinase with thrombospondin motifs 4 OS=Homo sapiens GN=ADAMTS4 PE=1 SV=3 - [ATS4_HUMAN]	0	1.67	1	1	1	1		837	90.1388	7.85498
Q9UP79	A disintegrin and metalloproteinase with thrombospondin motifs 8 OS=Homo sapiens GN=ADAMTS8 PE=2 SV=2 - [ATS8_HUMAN]	0	0.9	2	1	1	1	235898145	889	96.3984	6.16357
P0C7T5	Ataxin-1-like OS=Homo sapiens GN=ATXN1L PE=1 SV=1 - [ATX1L_HUMAN]	0	1.89	1	1	1	1	550882	689	73.2608	6.59521
P54252	Ataxin-3 OS=Homo sapiens GN=ATXN3 PE=1 SV=4 - [ATX3_HUMAN]	0	2.75	1	1	1	1	107403289	364	41.7545	4.90674
O15265	Ataxin-7 OS=Homo sapiens GN=ATXN7 PE=1 SV=1 - [ATX7_HUMAN]	0	3.25	1	1	1	1		892	95.392	9.84717
Q8WXX7	Autism susceptibility gene 2 protein OS=Homo sapiens GN=AUTS2 PE=1 SV=1 - [AUTS2_HUMAN]	0	0.64	1	1	1	1		1259	138.897	9.37842
O15169	Axin-1 OS=Homo sapiens GN=AXIN1 PE=1 SV=2 - [AXIN1_HUMAN]	0	2.2	1	1	1	1		862	95.5756	6.96143
O43825	Beta-1,3-galactosyltransferase 2 OS=Homo sapiens GN=B3GALT2 PE=2 SV=1 - [B3GT2_HUMAN]	0	3.55	1	1	1	1	3.77822e+07	422	49.182	9.45166
Q6L9W6	Beta-1,4-N-acetylgalactosaminyltransferase 3 OS=Homo sapiens GN=B4GALNT3 PE=1 SV=2 - [B4GN3_HUMAN]	0	3.31	1	1	1	1	150544008	998	114.903	7.48877
Q9UBV7	Beta-1,4-galactosyltransferase 7 OS=Homo sapiens GN=B4GALT7 PE=1 SV=1 - [B4GT7_HUMAN]	0	9.79	1	1	1	1	221453	327	37.382	8.98291
Q9UIF9	Bromodomain adjacent to zinc finger domain protein 2A OS=Homo sapiens GN=BAZ2A PE=1 SV=4 - [BAZ2A_HUMAN]	0	2.1	1	2	2	2	7.4363e+07	1905	211.065	6.63916
Q8IWZ6	Bardet-Biedl syndrome 7 protein OS=Homo sapiens GN=BBS7 PE=1 SV=2 - [BBS7_HUMAN]	0	2.1	1	1	1	1		715	80.3021	6.04932
O95999	B-cell lymphoma/leukemia 10 OS=Homo sapiens GN=BCL10 PE=1 SV=1 - [BCL10_HUMAN]	0	12.02	1	1	1	1	1067787948	233	26.2353	5.74463
Q86UU0	B-cell CLL/lymphoma 9-like protein OS=Homo sapiens GN=BCL9L PE=1 SV=1 - [BCL9L_HUMAN]	0	1.07	1	1	1	1		1499	157.027	8.63135
Q5H9F3	BCL-6 corepressor-like protein 1 OS=Homo sapiens GN=BCORL1 PE=1 SV=1 - [BCORL_HUMAN]	0	1.23	1	2	2	2		1711	182.412	7.23975
Q9BUT1	3-hydroxybutyrate dehydrogenase type 2 OS=Homo sapiens GN=BDH2 PE=1 SV=2 - [BDH2_HUMAN]	0	5.31	1	1	1	1	279059560	245	26.7067	7.6499
A6H8Y1	Transcription factor TFIIIB component B'' homolog OS=Homo sapiens GN=BDP1 PE=1 SV=3 - [BDP1_HUMAN]	0	2.1	1	3	3	3	3.05859e+08	2624	293.705	5.10986
Q13515	Phakinin OS=Homo sapiens GN=BFSP2 PE=1 SV=1 - [BFSP2_HUMAN]	0	5.06	1	1	1	1	73519510	415	45.8512	5.5542
Q7RTU4	Class A basic helix-loop-helix protein 9 OS=Homo sapiens GN=BHLHA9 PE=3 SV=2 - [BHA09_HUMAN]	0	6.38	1	1	1	1		235	24.1174	11.2095
P53004	Biliverdin reductase A OS=Homo sapiens GN=BLVRA PE=1 SV=2 - [BIEA_HUMAN]	0	9.12	1	2	2	2	5.4027e+08	296	33.4073	6.44287
P54132	Bloom syndrome protein OS=Homo sapiens GN=BLM PE=1 SV=1 - [BLM_HUMAN]	0	0.71	1	1	1	1	743653488	1417	158.901	7.48877
Q8WYA1	Aryl hydrocarbon receptor nuclear translocator-like protein 2 OS=Homo sapiens GN=ARNTL2 PE=1 SV=2 - [BMAL2_HUMAN]	0	3.46	1	1	1	1		636	70.8423	7.37158
P36894	Bone morphogenetic protein receptor type-1A OS=Homo sapiens GN=BMPR1A PE=1 SV=2 - [BMR1A_HUMAN]	0	3.38	1	1	1	1	106722888	532	60.1581	7.57666
Q6ZN30	Zinc finger protein basonuclin-2 OS=Homo sapiens GN=BNC2 PE=1 SV=1 - [BNC2_HUMAN]	0	2	1	1	1	2	1.93082e+07	1099	122.252	6.52197
Q9NSI6	Bromodomain and WD repeat-containing protein 1 OS=Homo sapiens GN=BRWD1 PE=1 SV=4 - [BRWD1_HUMAN]	0	2.28	1	3	3	3	9.23823e+07	2320	262.772	8.45557
Q4G0S4	Cytochrome P450 27C1 OS=Homo sapiens GN=CYP27C1 PE=2 SV=2 - [C27C1_HUMAN]	0	7.26	1	1	1	1	206732098	372	42.6055	9.24658
O14523	C2 domain-containing protein 2-like OS=Homo sapiens GN=C2CD2L PE=1 SV=3 - [C2C2L_HUMAN]	0	2.83	1	1	1	1	60835602	706	76.1343	7.69385
Q9UKL3	CASP8-associated protein 2 OS=Homo sapiens GN=CASP8AP2 PE=1 SV=1 - [C8AP2_HUMAN]	0	0.35	1	1	1	1	51523.9	1982	222.52	6.58057
A1L170	Uncharacterized protein C1orf226 OS=Homo sapiens GN=C1orf226 PE=1 SV=1 - [CA226_HUMAN]	0	8.09	1	1	1	1		272	29.0397	5.2749
O60840	Voltage-dependent L-type calcium channel subunit alpha-1F OS=Homo sapiens GN=CACNA1F PE=1 SV=2 - [CAC1F_HUMAN]	0	1.06	1	1	1	2	1.57453e+06	1977	220.537	6.1001
O43497	Voltage-dependent T-type calcium channel subunit alpha-1G OS=Homo sapiens GN=CACNA1G PE=2 SV=3 - [CAC1G_HUMAN]	0	0.8	1	1	1	1		2377	262.304	6.59521
Q9HBT6	Cadherin-20 OS=Homo sapiens GN=CDH20 PE=2 SV=2 - [CAD20_HUMAN]	0	1.5	1	1	1	1		801	88.9368	4.70361
P20807	Calpain-3 OS=Homo sapiens GN=CAPN3 PE=1 SV=2 - [CAN3_HUMAN]	0	2.07	1	1	1	1	160880411	821	94.1936	6.17627
Q9BWT7	Caspase recruitment domain-containing protein 10 OS=Homo sapiens GN=CARD10 PE=2 SV=2 - [CAR10_HUMAN]	0	1.65	1	1	1	1		1032	115.859	5.94775
O15234	Protein CASC3 OS=Homo sapiens GN=CASC3 PE=1 SV=2 - [CASC3_HUMAN]	0	1.42	1	1	1	1		703	76.2315	6.48096
Q8NG31	Protein CASC5 OS=Homo sapiens GN=CASC5 PE=1 SV=3 - [CASC5_HUMAN]	0	2.18	1	3	3	3	1.44136e+08	2342	265.224	5.46533
P51878	Caspase-5 OS=Homo sapiens GN=CASP5 PE=1 SV=3 - [CASP5_HUMAN]	0	4.15	1	1	1	1	267803556	434	49.7039	9.15869
Q8WWC4	Uncharacterized protein C2orf47, mitochondrial OS=Homo sapiens GN=C2orf47 PE=1 SV=1 - [CB047_HUMAN]	0	5.5	1	1	1	1	751066	291	32.524	9.17334
Q53SZ7	Proline-rich protein 30 OS=Homo sapiens GN=PRR30 PE=2 SV=1 - [PRR30_HUMAN]	0	3.4	1	1	1	1	102028044	412	44.6619	10.3599
A6NCS6	Uncharacterized protein C2orf72 OS=Homo sapiens GN=C2orf72 PE=2 SV=2 - [CB072_HUMAN]	0	4.41	1	1	1	1	126626	295	30.4618	8.33838
Q53S99	Folate transporter-like protein C2orf83 OS=Homo sapiens GN=C2orf83 PE=2 SV=1 - [CB083_HUMAN]	0	19.33	1	1	1	1		150	16.3622	6.66846
Q9UPW5	Cytosolic carboxypeptidase 1 OS=Homo sapiens GN=AGTPBP1 PE=1 SV=3 - [CBPC1_HUMAN]	0	1.14	1	1	1	1	1943301	1226	138.361	6.15088
Q9UK00	Uncharacterized protein C3orf18 OS=Homo sapiens GN=C3orf18 PE=2 SV=2 - [CC018_HUMAN]	0	17.9	1	1	1	1	149932082	162	17.4569	5.5415
P0CE67	Putative uncharacterized protein C3orf79 OS=Homo sapiens GN=C3orf79 PE=4 SV=1 - [CC079_HUMAN]	0	20	1	1	1	1	23722852	100	11.3298	8.77783
Q96G28	Cilia- and flagella-associated protein 36 OS=Homo sapiens GN=CFAP36 PE=1 SV=2 - [CFA36_HUMAN]	0	3.22	1	1	1	1		342	39.4219	4.97021
Q8WV48	Coiled-coil domain-containing protein 107 OS=Homo sapiens GN=CCDC107 PE=2 SV=2 - [CC107_HUMAN]	0	4.24	1	1	1	1		283	30.4903	5.12256
Q6ZU64	Coiled-coil domain-containing protein 108 OS=Homo sapiens GN=CCDC108 PE=2 SV=2 - [CC108_HUMAN]	0	0.62	1	1	1	2	604982588	1925	217.111	6.50732
Q6ZRS4	Coiled-coil domain-containing protein 129 OS=Homo sapiens GN=CCDC129 PE=2 SV=2 - [CC129_HUMAN]	0	2.49	1	1	1	1		1044	115.33	5.31299
Q96JG6	Coiled-coil domain-containing protein 132 OS=Homo sapiens GN=CCDC132 PE=1 SV=3 - [CC132_HUMAN]	0	1.56	1	1	1	1	2105211120	964	111.104	6.20166
Q17RM4	Coiled-coil domain-containing protein 142 OS=Homo sapiens GN=CCDC142 PE=2 SV=1 - [CC142_HUMAN]	0	3.47	1	1	1	1		750	81.5913	6.99072
Q5BJE1	Coiled-coil domain-containing protein 178 OS=Homo sapiens GN=CCDC178 PE=2 SV=3 - [CC178_HUMAN]	0	1.27	1	1	1	1		867	101.947	6.771
Q8N9Z2	Coiled-coil domain-containing protein 71L OS=Homo sapiens GN=CCDC71L PE=2 SV=2 - [CC71L_HUMAN]	0	5.53	1	1	1	1	31584626	235	26.245	11.7075
Q96LX7	Coiled-coil domain-containing protein 17 OS=Homo sapiens GN=CCDC17 PE=2 SV=2 - [CCD17_HUMAN]	0	3.38	1	1	1	1		622	67.6791	7.18115
Q96M95	Coiled-coil domain-containing protein 42A OS=Homo sapiens GN=CCDC42 PE=2 SV=2 - [CCD42_HUMAN]	0	3.8	1	1	1	1		316	37.9948	9.15869
Q05D60	Deuterosome protein 1 OS=Homo sapiens GN=CCDC67 PE=2 SV=2 - [DEUP1_HUMAN]	0	4.97	1	1	1	2		604	70.9327	6.21436
Q9BR77	Coiled-coil domain-containing protein 77 OS=Homo sapiens GN=CCDC77 PE=2 SV=1 - [CCD77_HUMAN]	0	3.69	1	1	1	1	14562211768	488	57.45	8.71924
Q567U6	Coiled-coil domain-containing protein 93 OS=Homo sapiens GN=CCDC93 PE=1 SV=2 - [CCD93_HUMAN]	0	2.06	1	1	1	1	52624244	631	73.1519	8.14795
Q16204	Coiled-coil domain-containing protein 6 OS=Homo sapiens GN=CCDC6 PE=1 SV=2 - [CCDC6_HUMAN]	0	8.02	1	3	3	3	5.11364e+07	474	53.2578	7.34229
Q9Y3X0	Coiled-coil domain-containing protein 9 OS=Homo sapiens GN=CCDC9 PE=1 SV=1 - [CCDC9_HUMAN]	0	2.45	1	1	1	1	394829	531	59.6671	5.40186
Q8WWL7	G2/mitotic-specific cyclin-B3 OS=Homo sapiens GN=CCNB3 PE=1 SV=2 - [CCNB3_HUMAN]	0	1.72	1	1	1	1	2.08798e+08	1395	157.816	6.68311
Q9H7U1	Serine-rich coiled-coil domain-containing protein 2 OS=Homo sapiens GN=CCSER2 PE=2 SV=2 - [CCSE2_HUMAN]	0	1.08	1	1	1	1		834	93.4895	6.87354
O14618	Copper chaperone for superoxide dismutase OS=Homo sapiens GN=CCS PE=1 SV=1 - [CCS_HUMAN]	0	4.74	1	1	1	1	66001027	274	29.0224	5.57959
Q8N8J7	Uncharacterized protein C4orf32 OS=Homo sapiens GN=C4orf32 PE=2 SV=2 - [CD032_HUMAN]	0	10.61	1	1	1	1		132	14.6432	4.70361
P29965	CD40 ligand OS=Homo sapiens GN=CD40LG PE=1 SV=1 - [CD40L_HUMAN]	0	9.96	1	1	1	1	367528532	261	29.2548	8.30908
Q13042	Cell division cycle protein 16 homolog OS=Homo sapiens GN=CDC16 PE=1 SV=2 - [CDC16_HUMAN]	0	3.71	1	1	1	1	55496708	620	71.6095	5.84619
Q9NYV4	Cyclin-dependent kinase 12 OS=Homo sapiens GN=CDK12 PE=1 SV=2 - [CDK12_HUMAN]	0	1.74	1	1	1	1	114395074	1490	164.054	9.43701
P50750	Cyclin-dependent kinase 9 OS=Homo sapiens GN=CDK9 PE=1 SV=3 - [CDK9_HUMAN]	0	6.18	1	2	2	2	74367613	372	42.7502	8.79248
Q01850	Cerebellar degeneration-related protein 2 OS=Homo sapiens GN=CDR2 PE=1 SV=2 - [CDR2_HUMAN]	0	6.83	1	2	2	2	6.08999e+07	454	51.8231	5.05908
Q92903	Phosphatidate cytidylyltransferase 1 OS=Homo sapiens GN=CDS1 PE=2 SV=2 - [CDS1_HUMAN]	0	7.59	1	1	1	1	52818556	461	53.2695	8.08936
Q96GV9	UNC119-binding protein C5orf30 OS=Homo sapiens GN=C5orf30 PE=1 SV=1 - [CE030_HUMAN]	0	12.62	1	1	1	2		206	23.0687	9.45166
O94986	Centrosomal protein of 152 kDa OS=Homo sapiens GN=CEP152 PE=1 SV=4 - [CE152_HUMAN]	0	0.53	1	1	1	1	433254	1710	195.504	5.60498
Q5SZL2	Centrosomal protein of 85 kDa-like OS=Homo sapiens GN=CEP85L PE=1 SV=1 - [CE85L_HUMAN]	0	3.35	1	1	1	3		805	91.7509	6.32861
Q02224	Centromere-associated protein E OS=Homo sapiens GN=CENPE PE=1 SV=2 - [CENPE_HUMAN]	0	0.63	1	1	1	1	2.78807e+08	2701	316.219	5.64307
Q5SRN2	Uncharacterized protein C6orf10 OS=Homo sapiens GN=C6orf10 PE=2 SV=3 - [CF010_HUMAN]	0	1.42	1	1	1	1	353697	563	61.5881	9.24658
Q5T6L9	Endoplasmic reticulum membrane-associated RNA degradation protein OS=Homo sapiens GN=ERMARD PE=1 SV=1 - [EMARD_HUMAN]	0	2.21	1	1	1	1	120275480	678	77.7375	6.72705
Q9P0P8	Uncharacterized protein C6orf203 OS=Homo sapiens GN=C6orf203 PE=1 SV=1 - [CF203_HUMAN]	0	5.42	1	1	1	1	46257233	240	27.9238	9.29053
A4D174	Putative uncharacterized protein C7orf71 OS=Homo sapiens GN=C7orf71 PE=2 SV=1 - [CG071_HUMAN]	0	8.28	1	1	1	1	3.42721e+06	169	19.0836	9.40771
Q96BP2	Coiled-coil-helix-coiled-coil-helix domain-containing protein 1 OS=Homo sapiens GN=CHCHD1 PE=1 SV=1 - [CHCH1_HUMAN]	0	16.1	1	1	1	1	147405970	118	13.4661	10.2134
Q9UKJ5	Cysteine-rich hydrophobic domain-containing protein 2 OS=Homo sapiens GN=CHIC2 PE=1 SV=1 - [CHIC2_HUMAN]	0	4.85	1	1	1	1	59472164	165	19.2416	6.72705
Q9NRG0	Chromatin accessibility complex protein 1 OS=Homo sapiens GN=CHRAC1 PE=1 SV=1 - [CHRC1_HUMAN]	0	13.74	1	1	1	1		131	14.7015	5.09717
C9J069	Uncharacterized protein C9orf172 OS=Homo sapiens GN=C9orf172 PE=3 SV=1 - [CI172_HUMAN]	0	0.72	1	1	1	1	8.48804e+06	976	106.584	9.02686
Q9P2M7	Cingulin OS=Homo sapiens GN=CGN PE=1 SV=2 - [CING_HUMAN]	0	2.67	1	2	2	2	7.85586e+07	1197	136.304	5.5415
Q711Q0	Uncharacterized protein C10orf71 OS=Homo sapiens GN=C10orf71 PE=2 SV=2 - [CJ071_HUMAN]	0	0.91	1	1	1	1	334561	1435	156.38	6.37939
Q8WW14	Uncharacterized protein C10orf82 OS=Homo sapiens GN=C10orf82 PE=2 SV=2 - [CJ082_HUMAN]	0	7.39	1	1	1	1	68143700	230	25.906	8.47021
Q8N999	Uncharacterized protein C12orf29 OS=Homo sapiens GN=C12orf29 PE=1 SV=2 - [CL029_HUMAN]	0	3.08	1	1	1	1	452831	325	37.466	7.06396
Q6ZTY8	Putative uncharacterized protein C12orf63 OS=Homo sapiens GN=C12orf63 PE=2 SV=2 - [CL063_HUMAN]	0	2.34	1	1	1	1		1197	135.7	8.03076
Q6UXB4	C-type lectin domain family 4 member G OS=Homo sapiens GN=CLEC4G PE=1 SV=1 - [CLC4G_HUMAN]	0	3.75	1	1	1	1	177022440	293	32.541	6.60986
P51797	Chloride transport protein 6 OS=Homo sapiens GN=CLCN6 PE=1 SV=2 - [CLCN6_HUMAN]	0	3.68	1	1	1	1	284019116	869	97.2254	6.81494
O14967	Calmegin OS=Homo sapiens GN=CLGN PE=1 SV=1 - [CLGN_HUMAN]	0	6.39	1	2	2	2	33940151	610	69.9944	4.69092
Q496F6	CMRF35-like molecule 2 OS=Homo sapiens GN=CD300E PE=1 SV=2 - [CLM2_HUMAN]	0	12.68	1	1	1	1		205	22.9037	8.00146
O75503	Ceroid-lipofuscinosis neuronal protein 5 OS=Homo sapiens GN=CLN5 PE=1 SV=2 - [CLN5_HUMAN]	0	6.15	1	2	2	2	3.52465e+08	358	41.4696	7.40088
Q9NWW5	Ceroid-lipofuscinosis neuronal protein 6 OS=Homo sapiens GN=CLN6 PE=1 SV=1 - [CLN6_HUMAN]	0	6.75	1	1	1	1	207572765	311	35.8959	8.86572
Q8N3K9	Cardiomyopathy-associated protein 5 OS=Homo sapiens GN=CMYA5 PE=1 SV=3 - [CMYA5_HUMAN]	0	0.74	1	1	1	1	48892280	4069	448.936	4.77979
Q8NA66	Cyclic nucleotide-binding domain-containing protein 1 OS=Homo sapiens GN=CNBD1 PE=2 SV=1 - [CNBD1_HUMAN]	0	3.44	1	1	1	1	3.18944e+08	436	50.1921	9.0708
Q86XI2	Condensin-2 complex subunit G2 OS=Homo sapiens GN=NCAPG2 PE=1 SV=1 - [CNDG2_HUMAN]	0	1.4	1	1	1	2	859395	1143	130.876	6.87354
Q9UKZ1	CCR4-NOT transcription complex subunit 11 OS=Homo sapiens GN=CNOT11 PE=1 SV=1 - [CNO11_HUMAN]	0	5.69	1	1	1	1	54308303	510	55.1803	6.40479
Q12860	Contactin-1 OS=Homo sapiens GN=CNTN1 PE=1 SV=1 - [CNTN1_HUMAN]	0	2.06	1	1	1	1	6.74825e+06	1018	113.249	5.89697
Q9UQ52	Contactin-6 OS=Homo sapiens GN=CNTN6 PE=1 SV=1 - [CNTN6_HUMAN]	0	2.33	1	1	1	1	34982308	1028	113.885	5.99854
Q8N137	Centrobin OS=Homo sapiens GN=CNTROB PE=1 SV=1 - [CNTRB_HUMAN]	0	1.11	1	1	1	1	67099062	903	101.191	5.5415
Q6ZUT6	Uncharacterized protein C15orf52 OS=Homo sapiens GN=C15orf52 PE=1 SV=1 - [CO052_HUMAN]	0	4.31	1	1	1	1	433817676	534	57.2898	9.12939
Q8N910	Putative uncharacterized protein C15orf56 OS=Homo sapiens GN=C15orf56 PE=2 SV=1 - [CO056_HUMAN]	0	4.97	1	1	1	1	4.48605e+07	161	17.0289	11.8833
P02461	Collagen alpha-1(III) chain OS=Homo sapiens GN=COL3A1 PE=1 SV=4 - [CO3A1_HUMAN]	0	2.86	1	1	1	1		1466	138.479	6.60986
P29400	Collagen alpha-5(IV) chain OS=Homo sapiens GN=COL4A5 PE=1 SV=2 - [CO4A5_HUMAN]	0	2.55	1	1	1	1	52525526	1685	160.943	7.62061
P12110	Collagen alpha-2(VI) chain OS=Homo sapiens GN=COL6A2 PE=1 SV=4 - [CO6A2_HUMAN]	0	5.99	1	2	2	2	7.6092e+08	1019	108.512	6.21436
P12111	Collagen alpha-3(VI) chain OS=Homo sapiens GN=COL6A3 PE=1 SV=5 - [CO6A3_HUMAN]	0	1.26	1	1	1	1		3177	343.457	6.68311
A8TX70	Collagen alpha-5(VI) chain OS=Homo sapiens GN=COL6A5 PE=1 SV=1 - [CO6A5_HUMAN]	0	0.5	1	1	1	1	65097.4	2615	289.744	6.94678
Q02388	Collagen alpha-1(VII) chain OS=Homo sapiens GN=COL7A1 PE=1 SV=2 - [CO7A1_HUMAN]	0	0.48	1	1	1	1	125492663	2944	295.041	6.26514
P27658	Collagen alpha-1(VIII) chain OS=Homo sapiens GN=COL8A1 PE=1 SV=2 - [CO8A1_HUMAN]	0	4.03	1	1	1	1		744	73.3171	9.61279
P25067	Collagen alpha-2(VIII) chain OS=Homo sapiens GN=COL8A2 PE=1 SV=2 - [CO8A2_HUMAN]	0	3.13	1	1	1	1		703	67.2023	8.98291
Q99715	Collagen alpha-1(XII) chain OS=Homo sapiens GN=COL12A1 PE=1 SV=2 - [COCA1_HUMAN]	0	0.78	1	1	1	1	28998420	3063	332.941	5.52881
Q86X83	COMM domain-containing protein 2 OS=Homo sapiens GN=COMMD2 PE=1 SV=2 - [COMD2_HUMAN]	0	3.52	1	1	1	1	42313470	199	22.7311	6.72705
Q9GZQ3	COMM domain-containing protein 5 OS=Homo sapiens GN=COMMD5 PE=1 SV=1 - [COMD5_HUMAN]	0	9.38	1	1	1	2	661045576	224	24.6549	7.02002
Q9P000	COMM domain-containing protein 9 OS=Homo sapiens GN=COMMD9 PE=1 SV=2 - [COMD9_HUMAN]	0	15.15	1	2	2	3	1.10333e+08	198	21.8054	5.88428
Q2UY09	Collagen alpha-1(XXVIII) chain OS=Homo sapiens GN=COL28A1 PE=2 SV=2 - [COSA1_HUMAN]	0	1.07	1	1	1	1	126865	1125	116.585	6.40479
Q8N9R0	Putative uncharacterized protein encoded by LINC00304 OS=Homo sapiens GN=LINC00304 PE=5 SV=2 - [CP081_HUMAN]	0	21.38	1	1	1	1	815970	145	15.6	11.4146
Q9H693	Uncharacterized protein C16orf95 OS=Homo sapiens GN=C16orf95 PE=2 SV=1 - [CP095_HUMAN]	0	21.52	1	1	1	1		158	16.7821	9.62744
P05177	Cytochrome P450 1A2 OS=Homo sapiens GN=CYP1A2 PE=1 SV=3 - [CP1A2_HUMAN]	0	6.21	1	1	1	1	42904450	515	58.2573	9.05615
Q16678	Cytochrome P450 1B1 OS=Homo sapiens GN=CYP1B1 PE=1 SV=2 - [CP1B1_HUMAN]	0	4.05	1	1	1	1		543	60.8073	8.98291
P51589	Cytochrome P450 2J2 OS=Homo sapiens GN=CYP2J2 PE=1 SV=2 - [CP2J2_HUMAN]	0	2.19	1	1	1	1	927467304	502	57.5738	8.60205
Q6VVX0	Vitamin D 25-hydroxylase OS=Homo sapiens GN=CYP2R1 PE=1 SV=1 - [CP2R1_HUMAN]	0	8.58	1	1	1	1	300411786	501	57.3224	7.60596
Q9HB55	Cytochrome P450 3A43 OS=Homo sapiens GN=CYP3A43 PE=1 SV=1 - [CP343_HUMAN]	0	3.78	1	1	1	1	40669128	503	57.6322	8.104
A2RTY3	Protein HEATR9 OS=Homo sapiens GN=HEATR9 PE=2 SV=2 - [HEAT9_HUMAN]	0	7.02	1	2	2	2	114291204	570	65.6385	9.20264
Q96MU5	Uncharacterized protein C17orf77 OS=Homo sapiens GN=C17orf77 PE=2 SV=2 - [CQ077_HUMAN]	0	4.12	1	1	1	1	1.00703e+06	243	26.2469	6.96143
Q8N4C9	Uncharacterized protein C17orf78 OS=Homo sapiens GN=C17orf78 PE=2 SV=2 - [CQ078_HUMAN]	0	4.36	1	1	1	1	291655495	275	30.5362	9.5542
Q8TEY5	Cyclic AMP-responsive element-binding protein 3-like protein 4 OS=Homo sapiens GN=CREB3L4 PE=1 SV=1 - [CR3L4_HUMAN]	0	5.57	1	1	1	1		395	43.4051	5.42725
P16220	Cyclic AMP-responsive element-binding protein 1 OS=Homo sapiens GN=CREB1 PE=1 SV=2 - [CREB1_HUMAN]	0	8.5	1	1	1	2	50673353	341	36.6656	5.56689
H7BZ55	Putative ciliary rootlet coiled-coil protein-like 3 protein OS=Homo sapiens PE=5 SV=2 - [CROL3_HUMAN]	0	0.49	1	1	1	1	728951	2252	248.242	5.8335
Q6UUV7	CREB-regulated transcription coactivator 3 OS=Homo sapiens GN=CRTC3 PE=1 SV=2 - [CRTC3_HUMAN]	0	5.49	1	1	1	1		619	66.9183	6.84424
Q8NA69	Uncharacterized protein C19orf45 OS=Homo sapiens GN=C19orf45 PE=2 SV=2 - [CS045_HUMAN]	0	2.57	1	1	1	1	303137	505	57.2946	8.80713
Q96EN9	Uncharacterized protein C19orf60 OS=Homo sapiens GN=C19orf60 PE=1 SV=1 - [CS060_HUMAN]	0	12.94	1	1	1	1		201	22.5847	6.96143
C9J6K1	Putative uncharacterized protein C19orf81 OS=Homo sapiens GN=C19orf81 PE=4 SV=1 - [CS081_HUMAN]	0	9.09	1	1	1	1	5.05064e+06	198	22.4295	7.40088
P19784	Casein kinase II subunit alpha' OS=Homo sapiens GN=CSNK2A2 PE=1 SV=1 - [CSK22_HUMAN]	0	6	1	1	2	2	1.19679e+08	350	41.1871	8.55811
P67870	Casein kinase II subunit beta OS=Homo sapiens GN=CSNK2B PE=1 SV=1 - [CSK2B_HUMAN]	0	10.7	1	1	1	1		215	24.926	5.5542
Q8WVB6	Chromosome transmission fidelity protein 18 homolog OS=Homo sapiens GN=CHTF18 PE=1 SV=1 - [CTF18_HUMAN]	0	3.69	1	1	1	1	46467841	975	107.317	7.21045
Q8IX95	Putative cTAGE family member 3 OS=Homo sapiens GN=CTAGE3P PE=5 SV=1 - [CTGE3_HUMAN]	0	15.82	1	1	1	1	3298873699	158	18.0042	4.91943
O43310	CBP80/20-dependent translation initiation factor OS=Homo sapiens GN=CTIF PE=1 SV=1 - [CTIF_HUMAN]	0	3.01	1	1	1	1	1.68742e+06	598	67.5444	6.53662
O60931	Cystinosin OS=Homo sapiens GN=CTNS PE=1 SV=2 - [CTNS_HUMAN]	0	11.72	1	1	1	2		367	41.711	8.98291
Q86XM0	Cation channel sperm-associated protein subunit delta OS=Homo sapiens GN=CATSPERD PE=2 SV=3 - [CTSRD_HUMAN]	0	4.26	1	1	1	1		798	90.4097	7.37158
Q9NTM9	Copper homeostasis protein cutC homolog OS=Homo sapiens GN=CUTC PE=1 SV=1 - [CUTC_HUMAN]	0	14.29	1	1	1	1		273	29.322	8.17725
Q6ZV56	Uncharacterized protein C22orf34 OS=Homo sapiens GN=C22orf34 PE=2 SV=1 - [CV034_HUMAN]	0	10.6	1	1	1	1	1540311907	151	16.3019	6.94678
P12074	Cytochrome c oxidase subunit 6A1, mitochondrial OS=Homo sapiens GN=COX6A1 PE=1 SV=4 - [CX6A1_HUMAN]	0	26.61	1	1	1	1		109	12.1471	9.31982
P13498	Cytochrome b-245 light chain OS=Homo sapiens GN=CYBA PE=1 SV=3 - [CY24A_HUMAN]	0	15.9	1	1	1	1	520027932	195	20.9991	9.53955
Q9UIA0	Cytohesin-4 OS=Homo sapiens GN=CYTH4 PE=2 SV=1 - [CYH4_HUMAN]	0	3.55	1	1	1	2	542109662	394	45.643	6.46826
Q15828	Cystatin-M OS=Homo sapiens GN=CST6 PE=1 SV=1 - [CYTM_HUMAN]	0	8.05	1	1	1	1		149	16.5004	8.08936
Q5D0E6	DALR anticodon-binding domain-containing protein 3 OS=Homo sapiens GN=DALRD3 PE=2 SV=2 - [DALD3_HUMAN]	0	3.31	1	1	1	1	1.67154e+07	543	59.3248	7.41553
Q8NFT6	Protein DBF4 homolog B OS=Homo sapiens GN=DBF4B PE=1 SV=1 - [DBF4B_HUMAN]	0	4.39	1	1	1	1	508494944	615	67.1996	8.33838
P17707	S-adenosylmethionine decarboxylase proenzyme OS=Homo sapiens GN=AMD1 PE=1 SV=2 - [DCAM_HUMAN]	0	2.4	1	1	1	1	47552076	334	38.3149	5.99854
Q8NEL9	Phospholipase DDHD1 OS=Homo sapiens GN=DDHD1 PE=1 SV=2 - [DDHD1_HUMAN]	0	2.56	1	1	1	1	1098981025	900	100.372	5.66846
Q9NXZ2	Probable ATP-dependent RNA helicase DDX43 OS=Homo sapiens GN=DDX43 PE=2 SV=2 - [DDX43_HUMAN]	0	4.32	1	1	1	1	143137	648	72.7984	8.74854
Q8IY21	Probable ATP-dependent RNA helicase DDX60 OS=Homo sapiens GN=DDX60 PE=1 SV=3 - [DDX60_HUMAN]	0	0.82	1	1	1	1		1712	197.727	7.59131
Q9NUI1	Peroxisomal 2,4-dienoyl-CoA reductase OS=Homo sapiens GN=DECR2 PE=1 SV=1 - [DECR2_HUMAN]	0	4.11	1	1	1	1	459659	292	30.758	9.21729
Q68D51	DENN domain-containing protein 2C OS=Homo sapiens GN=DENND2C PE=1 SV=2 - [DEN2C_HUMAN]	0	2.26	1	1	1	2		928	106.798	8.48486
O76075	DNA fragmentation factor subunit beta OS=Homo sapiens GN=DFFB PE=1 SV=1 - [DFFB_HUMAN]	0	4.14	1	1	1	1	636903268	338	39.0849	8.99756
O75907	Diacylglycerol O-acyltransferase 1 OS=Homo sapiens GN=DGAT1 PE=1 SV=2 - [DGAT1_HUMAN]	0	4.1	1	1	1	1		488	55.2425	9.31982
P52429	Diacylglycerol kinase epsilon OS=Homo sapiens GN=DGKE PE=1 SV=1 - [DGKE_HUMAN]	0	1.76	1	1	1	1	2.49502e+07	567	63.8849	7.73779
Q6UX07	Dehydrogenase/reductase SDR family member 13 OS=Homo sapiens GN=DHRS13 PE=2 SV=1 - [DHR13_HUMAN]	0	2.92	1	1	1	1		377	40.8232	7.69385
Q96C10	Probable ATP-dependent RNA helicase DHX58 OS=Homo sapiens GN=DHX58 PE=1 SV=1 - [DHX58_HUMAN]	0	2.8	1	1	1	1	42703734	678	76.5642	7.37158
Q9UBX3	Mitochondrial dicarboxylate carrier OS=Homo sapiens GN=SLC25A10 PE=1 SV=2 - [DIC_HUMAN]	0	2.79	1	1	1	1	148320500	287	31.2623	9.53955
Q9NRI5	Disrupted in schizophrenia 1 protein OS=Homo sapiens GN=DISC1 PE=1 SV=3 - [DISC1_HUMAN]	0	2.93	1	1	1	1		854	93.552	6.3667
Q96F81	Protein dispatched homolog 1 OS=Homo sapiens GN=DISP1 PE=2 SV=3 - [DISP1_HUMAN]	0	0.66	1	1	1	1		1524	170.822	6.88818
Q8TBM8	DnaJ homolog subfamily B member 14 OS=Homo sapiens GN=DNAJB14 PE=1 SV=1 - [DJB14_HUMAN]	0	3.69	1	1	1	1	36559254	379	42.4891	8.5874
Q9NX36	DnaJ homolog subfamily C member 28 OS=Homo sapiens GN=DNAJC28 PE=1 SV=2 - [DJC28_HUMAN]	0	4.38	1	1	1	1		388	45.7768	9.5542
Q15398	Disks large-associated protein 5 OS=Homo sapiens GN=DLGAP5 PE=1 SV=2 - [DLGP5_HUMAN]	0	3.43	1	1	1	1		846	95.0557	8.99756
Q9NPF5	DNA methyltransferase 1-associated protein 1 OS=Homo sapiens GN=DMAP1 PE=1 SV=1 - [DMAP1_HUMAN]	0	3.21	1	1	1	1	60676695	467	52.9598	9.49561
Q5VZB9	Doublesex- and mab-3-related transcription factor A1 OS=Homo sapiens GN=DMRTA1 PE=2 SV=1 - [DMRTA_HUMAN]	0	2.18	1	1	1	1	981061567	504	53.0915	8.89502
Q96M86	Dynein heavy chain domain-containing protein 1 OS=Homo sapiens GN=DNHD1 PE=2 SV=2 - [DNHD1_HUMAN]	0	0.63	1	1	1	1		4753	533.305	6.7124
Q8WXX5	DnaJ homolog subfamily C member 9 OS=Homo sapiens GN=DNAJC9 PE=1 SV=1 - [DNJC9_HUMAN]	0	5.38	1	1	1	1	64139269	260	29.8911	5.73193
P49917	DNA ligase 4 OS=Homo sapiens GN=LIG4 PE=1 SV=2 - [DNLI4_HUMAN]	0	2.52	1	1	1	1		911	103.904	7.95752
Q14185	Dedicator of cytokinesis protein 1 OS=Homo sapiens GN=DOCK1 PE=1 SV=2 - [DOCK1_HUMAN]	0	2.36	1	2	2	2	8.78168e+07	1865	215.209	7.56201
Q8N1I0	Dedicator of cytokinesis protein 4 OS=Homo sapiens GN=DOCK4 PE=1 SV=3 - [DOCK4_HUMAN]	0	0.81	1	1	1	1	55110110	1966	225.063	7.6499
Q8TEK3	Histone-lysine N-methyltransferase, H3 lysine-79 specific OS=Homo sapiens GN=DOT1L PE=1 SV=2 - [DOT1L_HUMAN]	0	1.21	1	1	1	1	41405898	1739	184.74	9.33447
Q07864	DNA polymerase epsilon catalytic subunit A OS=Homo sapiens GN=POLE PE=1 SV=5 - [DPOE1_HUMAN]	0	0.52	1	1	1	1		2286	261.351	6.39209
P54098	DNA polymerase subunit gamma-1 OS=Homo sapiens GN=POLG PE=1 SV=1 - [DPOG1_HUMAN]	0	0.97	1	1	1	1	55568022	1239	139.473	6.90283
O75417	DNA polymerase theta OS=Homo sapiens GN=POLQ PE=1 SV=2 - [DPOLQ_HUMAN]	0	2.43	1	2	2	2	33252568	2590	289.437	7.35693
Q6V1X1	Dipeptidyl peptidase 8 OS=Homo sapiens GN=DPP8 PE=1 SV=1 - [DPP8_HUMAN]	0	3.01	1	2	2	2		898	103.293	5.79541
Q9C005	Protein dpy-30 homolog OS=Homo sapiens GN=DPY30 PE=1 SV=1 - [DPY30_HUMAN]	0	11.11	1	1	1	1	281647	99	11.2428	4.88135
Q8NBI3	Draxin OS=Homo sapiens GN=DRAXIN PE=1 SV=2 - [DRAXI_HUMAN]	0	5.73	1	1	1	1	5.20258e+06	349	38.6255	7.69385
Q6IAN0	Dehydrogenase/reductase SDR family member 7B OS=Homo sapiens GN=DHRS7B PE=1 SV=2 - [DRS7B_HUMAN]	0	4.31	1	1	1	1	1.22745e+08	325	35.0966	9.5542
C9JQL5	Putative dispanin subfamily A member 2d OS=Homo sapiens PE=5 SV=1 - [DSA2D_HUMAN]	0	18.05	2	1	1	1		133	14.7868	9.5249
Q8TDB6	E3 ubiquitin-protein ligase DTX3L OS=Homo sapiens GN=DTX3L PE=1 SV=1 - [DTX3L_HUMAN]	0	1.62	1	1	1	1	43935020	740	83.5013	8.06006
Q9Y6W6	Dual specificity protein phosphatase 10 OS=Homo sapiens GN=DUSP10 PE=1 SV=1 - [DUS10_HUMAN]	0	3.53	1	1	1	1		482	52.6086	7.73779
Q9UNI6	Dual specificity protein phosphatase 12 OS=Homo sapiens GN=DUSP12 PE=1 SV=1 - [DUS12_HUMAN]	0	3.53	1	1	1	1	863016	340	37.6629	6.84424
Q8WTR2	Dual specificity protein phosphatase 19 OS=Homo sapiens GN=DUSP19 PE=1 SV=1 - [DUS19_HUMAN]	0	5.53	1	1	1	1	1.71133e+08	217	24.1792	6.53662
P28562	Dual specificity protein phosphatase 1 OS=Homo sapiens GN=DUSP1 PE=1 SV=3 - [DUS1_HUMAN]	0	8.17	1	1	1	1		367	39.2727	7.1958
Q99956	Dual specificity protein phosphatase 9 OS=Homo sapiens GN=DUSP9 PE=1 SV=1 - [DUS9_HUMAN]	0	7.55	1	1	1	1		384	41.8413	6.11279
Q6ZR08	Dynein heavy chain 12, axonemal OS=Homo sapiens GN=DNAH12 PE=2 SV=2 - [DYH12_HUMAN]	0	0.65	1	1	1	1	674818016	3092	356.713	6.18896
Q9P225	Dynein heavy chain 2, axonemal OS=Homo sapiens GN=DNAH2 PE=2 SV=3 - [DYH2_HUMAN]	0	0.5	1	1	1	1	236769961	4427	507.375	6.3667
Q8TE73	Dynein heavy chain 5, axonemal OS=Homo sapiens GN=DNAH5 PE=1 SV=3 - [DYH5_HUMAN]	0	0.48	1	1	1	1	149759100	4624	528.684	6.1001
Q8WXX0	Dynein heavy chain 7, axonemal OS=Homo sapiens GN=DNAH7 PE=1 SV=2 - [DYH7_HUMAN]	0	0.92	1	2	2	2	815738656	4024	460.862	5.99854
O43781	Dual specificity tyrosine-phosphorylation-regulated kinase 3 OS=Homo sapiens GN=DYRK3 PE=2 SV=3 - [DYRK3_HUMAN]	0	3.23	1	1	1	1		588	65.6719	9.31982
Q01094	Transcription factor E2F1 OS=Homo sapiens GN=E2F1 PE=1 SV=1 - [E2F1_HUMAN]	0	5.03	1	1	1	1	141128440	437	46.8909	4.91943
Q66K89	Transcription factor E4F1 OS=Homo sapiens GN=E4F1 PE=1 SV=2 - [E4F1_HUMAN]	0	1.91	1	1	1	1	411024	784	83.4439	6.34131
P43003	Excitatory amino acid transporter 1 OS=Homo sapiens GN=SLC1A3 PE=1 SV=1 - [EAA1_HUMAN]	0	2.21	1	1	1	1	7.72847e+06	542	59.5337	8.41162
Q9HAF1	Chromatin modification-related protein MEAF6 OS=Homo sapiens GN=MEAF6 PE=1 SV=1 - [EAF6_HUMAN]	0	6.81	1	1	1	1	94649800	191	21.6219	9.31982
Q86YB7	Enoyl-CoA hydratase domain-containing protein 2, mitochondrial OS=Homo sapiens GN=ECHDC2 PE=2 SV=2 - [ECHD2_HUMAN]	0	6.51	1	1	1	1	313176325	292	31.1064	8.71924
Q008S8	Epithelial cell-transforming sequence 2 oncogene-like OS=Homo sapiens GN=ECT2L PE=2 SV=2 - [ECT2L_HUMAN]	0	3.98	1	1	1	1	97628566	904	104.813	8.39697
P24530	Endothelin B receptor OS=Homo sapiens GN=EDNRB PE=1 SV=1 - [EDNRB_HUMAN]	0	2.71	1	1	1	1	157746546	442	49.611	8.88037
Q3B7T1	Erythroid differentiation-related factor 1 OS=Homo sapiens GN=EDRF1 PE=1 SV=1 - [EDRF1_HUMAN]	0	1.21	1	1	1	1	338108	1238	138.44	6.32861
Q7L9B9	Endonuclease/exonuclease/phosphatase family domain-containing protein 1 OS=Homo sapiens GN=EEPD1 PE=1 SV=2 - [EEPD1_HUMAN]	0	3.34	1	1	1	1	387533024	569	62.364	8.41162
O75071	EF-hand calcium-binding domain-containing protein 14 OS=Homo sapiens GN=EFCAB14 PE=2 SV=1 - [EFC14_HUMAN]	0	3.23	1	1	1	1	25500	495	54.9972	6.31592
Q9HAE3	EF-hand calcium-binding domain-containing protein 1 OS=Homo sapiens GN=EFCAB1 PE=2 SV=1 - [EFCB1_HUMAN]	0	3.79	1	1	1	1	155143644	211	24.4721	5.05908
Q5THR3	EF-hand calcium-binding domain-containing protein 6 OS=Homo sapiens GN=EFCAB6 PE=1 SV=1 - [EFCB6_HUMAN]	0	1.4	1	1	1	1		1501	172.82	8.39697
P18146	Early growth response protein 1 OS=Homo sapiens GN=EGR1 PE=1 SV=1 - [EGR1_HUMAN]	0	6.26	1	1	1	2		543	57.4709	8.25049
P41970	ETS domain-containing protein Elk-3 OS=Homo sapiens GN=ELK3 PE=1 SV=2 - [ELK3_HUMAN]	0	5.16	1	1	1	1		407	44.2121	8.95361
Q00013	55 kDa erythrocyte membrane protein OS=Homo sapiens GN=MPP1 PE=1 SV=2 - [EM55_HUMAN]	0	2.58	1	1	1	1	694235012	466	52.2636	7.37158
Q5UCC4	ER membrane protein complex subunit 10 OS=Homo sapiens GN=EMC10 PE=1 SV=1 - [EMC10_HUMAN]	0	14.12	1	1	1	3	431177341	262	27.3298	6.12549
Q9NPA8	Transcription and mRNA export factor ENY2 OS=Homo sapiens GN=ENY2 PE=1 SV=1 - [ENY2_HUMAN]	0	10.89	1	1	1	1	24862552	101	11.5213	9.33447
Q5NDL2	EGF domain-specific O-linked N-acetylglucosamine transferase OS=Homo sapiens GN=EOGT PE=1 SV=1 - [EOGT_HUMAN]	0	3.98	1	1	1	1	1984347428	527	61.9708	7.04932
P54756	Ephrin type-A receptor 5 OS=Homo sapiens GN=EPHA5 PE=1 SV=3 - [EPHA5_HUMAN]	0	2.22	1	1	1	1		1037	114.729	6.93213
Q5JZY3	Ephrin type-A receptor 10 OS=Homo sapiens GN=EPHA10 PE=2 SV=2 - [EPHAA_HUMAN]	0	2.18	1	1	1	1		1008	109.646	6.93213
O95208	Epsin-2 OS=Homo sapiens GN=EPN2 PE=1 SV=3 - [EPN2_HUMAN]	0	1.56	1	1	1	1	65000712	641	68.4393	7.51807
Q15303	Receptor tyrosine-protein kinase erbB-4 OS=Homo sapiens GN=ERBB4 PE=1 SV=1 - [ERBB4_HUMAN]	0	2.37	1	1	1	1		1308	146.713	6.39209
O15083	ERC protein 2 OS=Homo sapiens GN=ERC2 PE=1 SV=3 - [ERC2_HUMAN]	0	5.43	2	1	2	2	77967062	957	110.49	6.99072
Q9UKR5	Probable ergosterol biosynthetic protein 28 OS=Homo sapiens GN=C14orf1 PE=1 SV=1 - [ERG28_HUMAN]	0	10.71	1	1	1	1	321219536	140	15.8535	9.83252
Q6NT32	Carboxylesterase 5A OS=Homo sapiens GN=CES5A PE=2 SV=1 - [EST5A_HUMAN]	0	1.91	1	1	1	2		575	63.8857	6.44287
P43268	ETS translocation variant 4 OS=Homo sapiens GN=ETV4 PE=1 SV=3 - [ETV4_HUMAN]	0	7.85	1	1	1	1		484	53.9043	5.51611
P41212	Transcription factor ETV6 OS=Homo sapiens GN=ETV6 PE=1 SV=1 - [ETV6_HUMAN]	0	1.55	1	1	1	1	2.87105e+07	452	52.9666	7.43018
Q03112	MDS1 and EVI1 complex locus protein EVI1 OS=Homo sapiens GN=MECOM PE=1 SV=2 - [EVI1_HUMAN]	0	0.86	1	1	1	1		1051	118.201	6.7417
Q92817	Envoplakin OS=Homo sapiens GN=EVPL PE=1 SV=3 - [EVPL_HUMAN]	0	1.48	1	1	1	1	223632888	2033	231.463	6.96143
Q9Y3B2	Exosome complex component CSL4 OS=Homo sapiens GN=EXOSC1 PE=1 SV=1 - [EXOS1_HUMAN]	0	5.64	1	1	1	1	1.16649e+08	195	21.438	8.23584
Q96B26	Exosome complex component RRP43 OS=Homo sapiens GN=EXOSC8 PE=1 SV=1 - [EXOS8_HUMAN]	0	9.78	1	1	1	1	125417482	276	30.0203	5.30029
Q5T8I3	Protein FAM102B OS=Homo sapiens GN=FAM102B PE=1 SV=2 - [F102B_HUMAN]	0	5.56	1	1	1	1		360	39.2835	7.02002
Q6P1L5	Protein FAM117B OS=Homo sapiens GN=FAM117B PE=1 SV=2 - [F117B_HUMAN]	0	2.89	1	1	1	1		589	61.9301	9.81787
Q86XD5	Protein FAM131B OS=Homo sapiens GN=FAM131B PE=1 SV=3 - [F131B_HUMAN]	0	8.43	1	1	1	1	37823936	332	35.7464	4.4751
Q3B820	Protein FAM161A OS=Homo sapiens GN=FAM161A PE=1 SV=2 - [F161A_HUMAN]	0	6.67	1	1	1	1	45228134	660	76.7038	8.03076
Q3ZCQ3	Membrane protein FAM174B OS=Homo sapiens GN=FAM174B PE=2 SV=2 - [F174B_HUMAN]	0	6.92	1	1	1	1		159	16.9561	8.79248
Q6UWZ7	BRCA1-A complex subunit Abraxas OS=Homo sapiens GN=FAM175A PE=1 SV=2 - [F175A_HUMAN]	0	3.18	1	1	1	1	15284708	409	46.6334	7.04932
Q8N128	Protein FAM177A1 OS=Homo sapiens GN=FAM177A1 PE=1 SV=1 - [F177A_HUMAN]	0	4.69	1	1	1	1	119292106	213	23.7424	4.44971
Q8N0U4	Protein FAM185A OS=Homo sapiens GN=FAM185A PE=2 SV=3 - [F185A_HUMAN]	0	4.08	1	1	1	1	110574	392	42.2746	7.97217
A6NFU0	Ig-like V-type domain-containing protein FAM187A OS=Homo sapiens GN=FAM187A PE=3 SV=1 - [F187A_HUMAN]	0	3.39	1	1	1	1		413	47.3186	7.94287
Q4G0A6	Protein FAM188B OS=Homo sapiens GN=FAM188B PE=2 SV=2 - [F188B_HUMAN]	0	2.38	1	1	1	1	2.97877e+07	757	84.3191	6.90283
Q6ZSG2	Protein FAM196A OS=Homo sapiens GN=FAM196A PE=2 SV=1 - [F196A_HUMAN]	0	3.34	1	1	1	1	42125028	479	52.8754	7.94287
Q8N5Q1	Putative protein FAM71E2 OS=Homo sapiens GN=FAM71E2 PE=5 SV=3 - [F71E2_HUMAN]	0	2.71	1	1	1	1		922	99.852	9.39307
P0C5J1	Putative protein N-methyltransferase FAM86B2 OS=Homo sapiens GN=FAM86B2 PE=1 SV=1 - [F86B2_HUMAN]	0	3.64	1	1	1	1	44476.4	330	36.748	6.27783
Q86YD7	Protein FAM90A1 OS=Homo sapiens GN=FAM90A1 PE=2 SV=3 - [F90A1_HUMAN]	0	3.02	1	1	1	1	60769986	464	49.7625	9.64209
Q9BSJ6	Protein FAM64A OS=Homo sapiens GN=FAM64A PE=1 SV=1 - [FA64A_HUMAN]	0	10.08	1	1	1	1	235151182	248	27.4631	10.2134
Q96MK2	Protein FAM65C OS=Homo sapiens GN=FAM65C PE=2 SV=4 - [FA65C_HUMAN]	0	2.11	1	1	1	1		946	105.224	7.43018
Q5T7M9	Protein FAM69A OS=Homo sapiens GN=FAM69A PE=2 SV=1 - [FA69A_HUMAN]	0	4.21	1	1	1	1	923447169	428	48.9917	7.1665
Q9H5X1	MIP18 family protein FAM96A OS=Homo sapiens GN=FAM96A PE=1 SV=1 - [FA96A_HUMAN]	0	5.63	1	1	1	1	83453152	160	18.3435	4.88135
P00740	Coagulation factor IX OS=Homo sapiens GN=F9 PE=1 SV=2 - [FA9_HUMAN]	0	7.59	1	1	1	1	158178152	461	51.745	5.46533
Q96K12	Fatty acyl-CoA reductase 2 OS=Homo sapiens GN=FAR2 PE=2 SV=1 - [FACR2_HUMAN]	0	5.63	1	1	1	1	25298146	515	59.4001	9.37842
Q9BX63	Fanconi anemia group J protein OS=Homo sapiens GN=BRIP1 PE=1 SV=1 - [FANCJ_HUMAN]	0	1.68	1	1	1	1	107317622	1249	140.789	6.91748
Q8IYD8	Fanconi anemia group M protein OS=Homo sapiens GN=FANCM PE=1 SV=2 - [FANCM_HUMAN]	0	2	1	1	1	1	38151870	2048	232.046	6.11279
Q6V0I7	Protocadherin Fat 4 OS=Homo sapiens GN=FAT4 PE=1 SV=2 - [FAT4_HUMAN]	0	0.7	1	2	2	2	2.70349e+08	4981	542.351	4.94482
Q86XK2	F-box only protein 11 OS=Homo sapiens GN=FBXO11 PE=1 SV=3 - [FBX11_HUMAN]	0	1.51	1	1	1	1	476921	927	103.52	6.99072
Q8NFZ0	F-box only protein 18 OS=Homo sapiens GN=FBXO18 PE=1 SV=2 - [FBX18_HUMAN]	0	0.77	1	1	1	1	8.58053e+07	1043	117.611	8.25049
Q9UK22	F-box only protein 2 OS=Homo sapiens GN=FBXO2 PE=1 SV=2 - [FBX2_HUMAN]	0	9.12	1	1	1	1		296	33.3068	4.37354
Q9NWN3	F-box only protein 34 OS=Homo sapiens GN=FBXO34 PE=2 SV=2 - [FBX34_HUMAN]	0	2.39	1	1	1	1	851263672	711	78.6609	8.00146
Q9UK99	F-box only protein 3 OS=Homo sapiens GN=FBXO3 PE=1 SV=3 - [FBX3_HUMAN]	0	8.92	1	1	1	1		471	54.5254	4.99561
Q4G163	F-box only protein 43 OS=Homo sapiens GN=FBXO43 PE=1 SV=3 - [FBX43_HUMAN]	0	0.99	1	1	1	1	189350343	708	78.3536	8.07471
Q9Y3I1	F-box only protein 7 OS=Homo sapiens GN=FBXO7 PE=1 SV=1 - [FBX7_HUMAN]	0	8.43	1	3	3	3	1.04281e+08	522	58.4659	6.55127
Q0JRZ9	FCH domain only protein 2 OS=Homo sapiens GN=FCHO2 PE=1 SV=2 - [FCHO2_HUMAN]	0	1.73	1	1	1	1	6.22244e+07	810	88.869	6.85889
Q9UK73	Protein fem-1 homolog B OS=Homo sapiens GN=FEM1B PE=1 SV=1 - [FEM1B_HUMAN]	0	1.91	1	1	1	1	196624	627	70.2197	6.60986
P16591	Tyrosine-protein kinase Fer OS=Homo sapiens GN=FER PE=1 SV=2 - [FER_HUMAN]	0	1.95	1	1	1	1		822	94.5778	7.13721
Q6ZV73	FYVE, RhoGEF and PH domain-containing protein 6 OS=Homo sapiens GN=FGD6 PE=1 SV=2 - [FGD6_HUMAN]	0	1.26	1	1	1	1	144684407	1430	160.715	7.03467
P09038	Fibroblast growth factor 2 OS=Homo sapiens GN=FGF2 PE=1 SV=3 - [FGF2_HUMAN]	0	3.47	1	1	1	1		288	30.751	11.1802
Q14512	Fibroblast growth factor-binding protein 1 OS=Homo sapiens GN=FGFBP1 PE=1 SV=1 - [FGFP1_HUMAN]	0	6.84	1	1	1	1	343906	234	26.2475	9.1001
P22455	Fibroblast growth factor receptor 4 OS=Homo sapiens GN=FGFR4 PE=1 SV=2 - [FGFR4_HUMAN]	0	5.61	1	2	2	2	1.32875e+08	802	87.899	6.81494
Q13643	Four and a half LIM domains protein 3 OS=Homo sapiens GN=FHL3 PE=1 SV=4 - [FHL3_HUMAN]	0	3.57	1	1	1	1	23483454	280	31.1706	6.20166
Q2V2M9	FH1/FH2 domain-containing protein 3 OS=Homo sapiens GN=FHOD3 PE=1 SV=2 - [FHOD3_HUMAN]	0	0.56	1	1	1	1	692739176	1422	158.516	5.98584
Q8N6M3	Fat storage-inducing transmembrane protein 2 OS=Homo sapiens GN=FITM2 PE=2 SV=1 - [FITM2_HUMAN]	0	6.11	1	1	1	1	21241974	262	29.8354	8.646
P49326	Dimethylaniline monooxygenase [N-oxide-forming] 5 OS=Homo sapiens GN=FMO5 PE=2 SV=2 - [FMO5_HUMAN]	0	5.63	1	1	1	1	78700871	533	60.1819	8.20654
P49356	Protein farnesyltransferase subunit beta OS=Homo sapiens GN=FNTB PE=1 SV=1 - [FNTB_HUMAN]	0	4.58	1	1	1	1	81870216	437	48.7421	5.8208
Q5VW36	Focadhesin OS=Homo sapiens GN=FOCAD PE=1 SV=1 - [FOCAD_HUMAN]	0	2	1	2	2	2	257043	1801	199.944	6.62451
Q05932	Folylpolyglutamate synthase, mitochondrial OS=Homo sapiens GN=FPGS PE=1 SV=3 - [FOLC_HUMAN]	0	5.79	1	1	1	1	9.68926e+07	587	64.5683	7.94287
O75593	Forkhead box protein H1 OS=Homo sapiens GN=FOXH1 PE=1 SV=1 - [FOXH1_HUMAN]	0	5.75	1	1	1	1	738348380	365	39.2322	9.51025
Q12952	Forkhead box protein L1 OS=Homo sapiens GN=FOXL1 PE=2 SV=2 - [FOXL1_HUMAN]	0	12.46	1	2	2	2	65295262	345	36.4676	9.62744
Q0VG06	Fanconi anemia-associated protein of 100 kDa OS=Homo sapiens GN=FAAP100 PE=1 SV=3 - [FP100_HUMAN]	0	1.7	1	1	1	1	463871	881	93.3731	5.2876
O14772	Fucose-1-phosphate guanylyltransferase OS=Homo sapiens GN=FPGT PE=1 SV=2 - [FPGT_HUMAN]	0	1.52	1	1	1	1		594	66.5558	6.48096
Q5SZK8	FRAS1-related extracellular matrix protein 2 OS=Homo sapiens GN=FREM2 PE=1 SV=2 - [FREM2_HUMAN]	0	1.1	1	2	2	2	31194465	3169	350.937	5.03369
A2A2Y4	FERM domain-containing protein 3 OS=Homo sapiens GN=FRMD3 PE=2 SV=1 - [FRMD3_HUMAN]	0	5.36	1	2	2	2	2.0441e+09	597	68.728	6.39209
O94915	Protein furry homolog-like OS=Homo sapiens GN=FRYL PE=1 SV=2 - [FRYL_HUMAN]	0	0.63	1	1	1	1		3013	339.383	5.57959
O14926	Fascin-2 OS=Homo sapiens GN=FSCN2 PE=1 SV=1 - [FSCN2_HUMAN]	0	2.85	1	1	1	1		492	55.0225	7.84033
Q9NQT6	Fascin-3 OS=Homo sapiens GN=FSCN3 PE=2 SV=1 - [FSCN3_HUMAN]	0	3.82	1	1	1	1	73029	498	56.5868	7.72314
Q8N475	Follistatin-related protein 5 OS=Homo sapiens GN=FSTL5 PE=2 SV=2 - [FSTL5_HUMAN]	0	3.07	1	1	1	1		847	95.6901	5.94775
Q8N1E6	F-box/LRR-repeat protein 14 OS=Homo sapiens GN=FBXL14 PE=1 SV=1 - [FXL14_HUMAN]	0	4.55	1	1	1	1	249944026	418	45.8569	8.82178
Q9UKT6	F-box/LRR-repeat protein 21 OS=Homo sapiens GN=FBXL21 PE=1 SV=1 - [FXL21_HUMAN]	0	3.46	1	1	1	1	355465	434	49.1201	6.48096
Q9BUM1	Glucose-6-phosphatase 3 OS=Homo sapiens GN=G6PC3 PE=1 SV=2 - [G6PC3_HUMAN]	0	6.07	1	1	1	1	141294688	346	38.7091	8.20654
Q06546	GA-binding protein alpha chain OS=Homo sapiens GN=GABPA PE=1 SV=1 - [GABPA_HUMAN]	0	5.73	1	2	2	2	1.3833e+08	454	51.2631	4.97021
P80404	4-aminobutyrate aminotransferase, mitochondrial OS=Homo sapiens GN=ABAT PE=1 SV=3 - [GABT_HUMAN]	0	6	1	2	2	2	249504255	500	56.4026	7.95752
Q8TET4	Neutral alpha-glucosidase C OS=Homo sapiens GN=GANC PE=2 SV=3 - [GANC_HUMAN]	0	4.16	1	1	1	1	132520232	914	104.268	6.22705
P50440	Glycine amidinotransferase, mitochondrial OS=Homo sapiens GN=GATM PE=1 SV=1 - [GATM_HUMAN]	0	3.31	1	1	1	1		423	48.4243	8.04541
P32455	Interferon-induced guanylate-binding protein 1 OS=Homo sapiens GN=GBP1 PE=1 SV=2 - [GBP1_HUMAN]	0	4.9	2	2	2	2		592	67.8877	6.31592
Q6ZN66	Guanylate-binding protein 6 OS=Homo sapiens GN=GBP6 PE=2 SV=1 - [GBP6_HUMAN]	0	2.21	1	1	1	1	238163	633	72.3809	6.3667
P60520	Gamma-aminobutyric acid receptor-associated protein-like 2 OS=Homo sapiens GN=GABARAPL2 PE=1 SV=1 - [GBRL2_HUMAN]	0	11.11	1	1	1	4	247251064	117	13.6581	8.104
Q8IWJ2	GRIP and coiled-coil domain-containing protein 2 OS=Homo sapiens GN=GCC2 PE=1 SV=4 - [GCC2_HUMAN]	0	0.65	1	1	1	1	69071508	1684	195.789	5.13525
P30793	GTP cyclohydrolase 1 OS=Homo sapiens GN=GCH1 PE=1 SV=1 - [GCH1_HUMAN]	0	10.8	1	1	1	1	66019393	250	27.8853	8.55811
Q9BZD3	Putative GRINL1B complex locus protein 2 OS=Homo sapiens GN=GCOM2 PE=5 SV=2 - [GCOM2_HUMAN]	0	5.98	1	1	1	1	305119353	368	41.6869	6.80029
Q96RT7	Gamma-tubulin complex component 6 OS=Homo sapiens GN=TUBGCP6 PE=1 SV=3 - [GCP6_HUMAN]	0	1.37	1	1	1	1	31812743	1819	200.372	6.31592
P23434	Glycine cleavage system H protein, mitochondrial OS=Homo sapiens GN=GCSH PE=1 SV=2 - [GCSH_HUMAN]	0	5.78	1	1	1	1	848578912	173	18.8726	4.88135
P33402	Guanylate cyclase soluble subunit alpha-2 OS=Homo sapiens GN=GUCY1A2 PE=1 SV=1 - [GCYA2_HUMAN]	0	3.69	1	1	1	1	2.00387e+07	732	81.6975	7.66455
Q96MZ0	Ganglioside-induced differentiation-associated protein 1-like 1 OS=Homo sapiens GN=GDAP1L1 PE=2 SV=2 - [GD1L1_HUMAN]	0	10.63	1	2	2	2		367	41.9465	6.59521
Q7Z4P5	Growth/differentiation factor 7 OS=Homo sapiens GN=GDF7 PE=2 SV=2 - [GDF7_HUMAN]	0	2.89	1	1	1	1	255950832	450	46.921	9.80322
Q5VTD9	Zinc finger protein Gfi-1b OS=Homo sapiens GN=GFI1B PE=1 SV=1 - [GFI1B_HUMAN]	0	11.52	1	2	2	2	405412112	330	37.4684	9.0415
Q9NU53	Glycoprotein integral membrane protein 1 OS=Homo sapiens GN=GINM1 PE=2 SV=1 - [GINM1_HUMAN]	0	4.85	1	1	1	1	152262112	330	36.8172	4.90674
Q5VSY0	G kinase-anchoring protein 1 OS=Homo sapiens GN=GKAP1 PE=1 SV=2 - [GKAP1_HUMAN]	0	3.01	1	1	1	1		366	42.0526	8.82178
Q8NEA6	Zinc finger protein GLIS3 OS=Homo sapiens GN=GLIS3 PE=2 SV=5 - [GLIS3_HUMAN]	0	3.23	1	1	1	1	1.85299e+08	775	83.5834	8.07471
Q7Z4T8	Inactive polypeptide N-acetylgalactosaminyltransferase-like protein 5 OS=Homo sapiens GN=GALNTL5 PE=2 SV=3 - [GLTL5_HUMAN]	0	6.32	1	1	1	1	186327796	443	51.3945	8.68994
Q8NEA9	Putative germ cell-less protein-like 1-like OS=Homo sapiens GN=GMCL1P1 PE=1 SV=1 - [GMCLL_HUMAN]	0	3.42	1	1	1	1		526	60.1621	7.79639
Q9BYB4	Guanine nucleotide-binding protein subunit beta-like protein 1 OS=Homo sapiens GN=GNB1L PE=1 SV=2 - [GNB1L_HUMAN]	0	3.98	1	1	1	1	196945676	327	35.5951	7.97217
Q9NVN8	Guanine nucleotide-binding protein-like 3-like protein OS=Homo sapiens GN=GNL3L PE=1 SV=1 - [GNL3L_HUMAN]	0	1.89	1	1	1	1	1.98465e+07	582	65.5316	8.44092
Q06430	N-acetyllactosaminide beta-1,6-N-acetylglucosaminyl-transferase, isoform B OS=Homo sapiens GN=GCNT2 PE=2 SV=1 - [GNT2B_HUMAN]	0	4.75	1	1	1	1	1.32208e+06	400	45.8253	8.22119
A6NN73	Golgin subfamily A member 8C OS=Homo sapiens GN=GOLGA8CP PE=3 SV=2 - [GOG8C_HUMAN]	0	7.37	1	1	1	1		597	67.0872	8.54346
Q86SQ4	G-protein coupled receptor 126 OS=Homo sapiens GN=GPR126 PE=1 SV=3 - [GP126_HUMAN]	0	1.47	1	1	1	1		1221	136.607	7.86963
Q96P67	Probable G-protein coupled receptor 82 OS=Homo sapiens GN=GPR82 PE=2 SV=1 - [GPR82_HUMAN]	0	5.65	1	1	1	1		336	38.384	9.02686
Q9NW75	G patch domain-containing protein 2 OS=Homo sapiens GN=GPATCH2 PE=1 SV=1 - [GPTC2_HUMAN]	0	2.46	1	1	1	1		528	58.907	9.08545
Q9UKJ3	G patch domain-containing protein 8 OS=Homo sapiens GN=GPATCH8 PE=1 SV=2 - [GPTC8_HUMAN]	0	2.06	1	1	1	1	20544662	1502	164.098	8.66064
P28676	Grancalcin OS=Homo sapiens GN=GCA PE=1 SV=2 - [GRAN_HUMAN]	0	5.53	1	1	1	1	97066484	217	23.9945	5.21143
A6NFK2	Glutaredoxin domain-containing cysteine-rich protein 2 OS=Homo sapiens GN=GRXCR2 PE=3 SV=1 - [GRCR2_HUMAN]	0	7.26	1	1	1	1	21677666	248	28.2658	6.68311
Q4ZG55	Protein GREB1 OS=Homo sapiens GN=GREB1 PE=2 SV=1 - [GREB1_HUMAN]	0	1.13	1	1	1	1		1949	216.33	6.94678
O60565	Gremlin-1 OS=Homo sapiens GN=GREM1 PE=1 SV=1 - [GREM1_HUMAN]	0	5.43	1	1	1	1	154050172	184	20.6835	9.39307
Q9C0E4	Glutamate receptor-interacting protein 2 OS=Homo sapiens GN=GRIP2 PE=1 SV=3 - [GRIP2_HUMAN]	0	1.15	1	1	1	1		1043	112.432	6.49365
Q9NZM4	Glioma tumor suppressor candidate region gene 1 protein OS=Homo sapiens GN=GLTSCR1 PE=1 SV=2 - [GSCR1_HUMAN]	0	0.96	1	1	1	1	53303.6	1560	158.393	6.65381
Q9BYG8	Gasdermin-C OS=Homo sapiens GN=GSDMC PE=2 SV=3 - [GSDMC_HUMAN]	0	4.92	1	2	2	2	373622	508	57.6549	5.78271
Q9H4Y5	Glutathione S-transferase omega-2 OS=Homo sapiens GN=GSTO2 PE=1 SV=1 - [GSTO2_HUMAN]	0	7.82	1	1	1	1	356527674	243	28.2352	7.56201
Q8IYK4	Procollagen galactosyltransferase 2 OS=Homo sapiens GN=COLGALT2 PE=1 SV=1 - [GT252_HUMAN]	0	2.24	1	1	1	1		626	72.8779	6.20166
P43080	Guanylyl cyclase-activating protein 1 OS=Homo sapiens GN=GUCA1A PE=1 SV=3 - [GUC1A_HUMAN]	0	7.96	1	1	1	1		201	22.905	4.44971
P25092	Heat-stable enterotoxin receptor OS=Homo sapiens GN=GUCY2C PE=1 SV=2 - [GUC2C_HUMAN]	0	2.7	1	1	1	1	50532254	1073	123.324	7.1665
Q92522	Histone H1x OS=Homo sapiens GN=H1FX PE=1 SV=1 - [H1X_HUMAN]	0	4.69	1	1	1	1	162099008	213	22.4735	10.7554
O43593	Lysine-specific demethylase hairless OS=Homo sapiens GN=HR PE=1 SV=5 - [HAIR_HUMAN]	0	2.35	1	1	1	1		1189	127.414	7.07861
O00219	Hyaluronan synthase 3 OS=Homo sapiens GN=HAS3 PE=1 SV=3 - [HYAS3_HUMAN]	0	4.16	1	1	1	1	100202144	553	62.9572	8.48486
Q8TF76	Serine/threonine-protein kinase haspin OS=Homo sapiens GN=GSG2 PE=1 SV=3 - [HASP_HUMAN]	0	7.02	1	2	2	2	76767284	798	88.4399	9.15869
P14317	Hematopoietic lineage cell-specific protein OS=Homo sapiens GN=HCLS1 PE=1 SV=3 - [HCLS1_HUMAN]	0	6.38	1	1	1	1	2.29494e+07	486	53.981	4.80518
Q9UL51	Potassium/sodium hyperpolarization-activated cyclic nucleotide-gated channel 2 OS=Homo sapiens GN=HCN2 PE=1 SV=3 - [HCN2_HUMAN]	0	3.37	1	1	1	1	109289207	889	96.8883	8.96826
Q9Y3Q4	Potassium/sodium hyperpolarization-activated cyclic nucleotide-gated channel 4 OS=Homo sapiens GN=HCN4 PE=1 SV=1 - [HCN4_HUMAN]	0	1.83	1	1	1	1	717063728	1203	128.961	8.90967
Q9UKV0	Histone deacetylase 9 OS=Homo sapiens GN=HDAC9 PE=1 SV=2 - [HDAC9_HUMAN]	0	1.09	1	1	1	1		1011	111.228	6.88818
P42858	Huntingtin OS=Homo sapiens GN=HTT PE=1 SV=2 - [HD_HUMAN]	0	0.57	1	1	1	1	35812823	3142	347.383	6.20166
A8MVW5	HEPACAM family member 2 OS=Homo sapiens GN=HEPACAM2 PE=1 SV=1 - [HECA2_HUMAN]	0	6.71	1	1	1	1	127326788	462	51.3739	6.56592
P02790	Hemopexin OS=Homo sapiens GN=HPX PE=1 SV=2 - [HEMO_HUMAN]	0	6.49	1	1	1	1	190411798	462	51.6433	7.02002
Q9Y543	Transcription factor HES-2 OS=Homo sapiens GN=HES2 PE=2 SV=1 - [HES2_HUMAN]	0	12.72	1	1	1	1	256827912	173	18.4587	9.80322
A2PYH4	Probable ATP-dependent DNA helicase HFM1 OS=Homo sapiens GN=HFM1 PE=1 SV=2 - [HFM1_HUMAN]	0	1.6	1	1	1	1		1435	162.507	7.09326
O14964	Hepatocyte growth factor-regulated tyrosine kinase substrate OS=Homo sapiens GN=HGS PE=1 SV=1 - [HGS_HUMAN]	0	2.83	1	2	2	3	372451063	777	86.1376	6.16357
Q16665	Hypoxia-inducible factor 1-alpha OS=Homo sapiens GN=HIF1A PE=1 SV=1 - [HIF1A_HUMAN]	0	4	1	1	1	1	1.47395e+07	826	92.6117	5.32568
P54198	Protein HIRA OS=Homo sapiens GN=HIRA PE=1 SV=2 - [HIRA_HUMAN]	0	2.16	1	1	1	1	20972264	1017	111.764	8.07471
Q9BW71	HIRA-interacting protein 3 OS=Homo sapiens GN=HIRIP3 PE=1 SV=3 - [HIRP3_HUMAN]	0	2.34	1	1	1	1	101548156	556	61.92	8.54346
Q14527	Helicase-like transcription factor OS=Homo sapiens GN=HLTF PE=1 SV=2 - [HLTF_HUMAN]	0	0.89	1	1	1	1	42688251	1009	113.857	8.60205
Q12766	HMG domain-containing protein 3 OS=Homo sapiens GN=HMGXB3 PE=2 SV=2 - [HMGX3_HUMAN]	0	1.24	1	1	1	1		1538	168.228	8.04541
Q86XE5	4-hydroxy-2-oxoglutarate aldolase, mitochondrial OS=Homo sapiens GN=HOGA1 PE=1 SV=1 - [HOGA1_HUMAN]	0	7.65	1	1	1	1		327	35.2259	7.95752
Q6MZM0	Hephaestin-like protein 1 OS=Homo sapiens GN=HEPHL1 PE=2 SV=2 - [HPHL1_HUMAN]	0	1.64	1	1	1	2	107848348	1159	131.519	6.7417
Q969F9	Hermansky-Pudlak syndrome 3 protein OS=Homo sapiens GN=HPS3 PE=1 SV=1 - [HPS3_HUMAN]	0	2.39	1	1	1	1		1004	113.662	6.43018
Q8WWQ2	Inactive heparanase-2 OS=Homo sapiens GN=HPSE2 PE=1 SV=3 - [HPSE2_HUMAN]	0	2.53	1	1	1	1		592	66.5544	9.93506
Q9Y278	Heparan sulfate glucosamine 3-O-sulfotransferase 2 OS=Homo sapiens GN=HS3ST2 PE=1 SV=1 - [HS3S2_HUMAN]	0	3.27	1	1	1	1		367	41.4747	9.89111
Q3SXM5	Inactive hydroxysteroid dehydrogenase-like protein 1 OS=Homo sapiens GN=HSDL1 PE=1 SV=3 - [HSDL1_HUMAN]	0	3.94	1	1	1	1	64811814	330	36.9781	8.71924
Q9P2D3	HEAT repeat-containing protein 5B OS=Homo sapiens GN=HEATR5B PE=1 SV=2 - [HTR5B_HUMAN]	0	1.01	1	1	1	1	75862280	2071	224.159	7.1665
P01825	Ig heavy chain V-II region NEWM OS=Homo sapiens PE=1 SV=1 - [HV207_HUMAN]	0	9.4	1	1	1	1	7.07629e+07	117	12.7823	7.07861
Q9P2D0	Inhibitor of Bruton tyrosine kinase OS=Homo sapiens GN=IBTK PE=1 SV=3 - [IBTK_HUMAN]	0	1.26	1	1	1	1	2157696221	1353	150.432	7.7085
Q8NDH6	Islet cell autoantigen 1-like protein OS=Homo sapiens GN=ICA1L PE=2 SV=1 - [ICA1L_HUMAN]	0	5.19	1	1	1	2	4.61315e+06	482	54.3726	5.32568
O60725	Protein-S-isoprenylcysteine O-methyltransferase OS=Homo sapiens GN=ICMT PE=1 SV=1 - [ICMT_HUMAN]	0	3.17	1	1	1	1	55008636	284	31.9174	7.95752
P22304	Iduronate 2-sulfatase OS=Homo sapiens GN=IDS PE=1 SV=1 - [IDS_HUMAN]	0	1.64	1	1	1	1	434905	550	61.8339	5.45264
Q9UG01	Intraflagellar transport protein 172 homolog OS=Homo sapiens GN=IFT172 PE=1 SV=2 - [IF172_HUMAN]	0	0.8	1	1	1	1	184423796	1749	197.451	6.12549
Q0D2I5	Intermediate filament family orphan 1 OS=Homo sapiens GN=IFFO1 PE=2 SV=2 - [IFFO1_HUMAN]	0	7.51	1	1	1	1		559	61.9397	4.91943
O14879	Interferon-induced protein with tetratricopeptide repeats 3 OS=Homo sapiens GN=IFIT3 PE=1 SV=1 - [IFIT3_HUMAN]	0	2.65	1	1	1	1		490	55.9495	5.19873
O00458	Interferon-related developmental regulator 1 OS=Homo sapiens GN=IFRD1 PE=1 SV=4 - [IFRD1_HUMAN]	0	5.32	1	1	1	1	323837	451	50.2364	7.18115
Q96LB3	Intraflagellar transport protein 74 homolog OS=Homo sapiens GN=IFT74 PE=1 SV=1 - [IFT74_HUMAN]	0	2.5	1	1	1	1	1.98315e+07	600	69.1961	5.99854
Q6WRI0	Immunoglobulin superfamily member 10 OS=Homo sapiens GN=IGSF10 PE=2 SV=1 - [IGS10_HUMAN]	0	0.69	1	1	1	1	141126138	2623	290.655	9.12939
Q96ID5	Immunoglobulin superfamily member 21 OS=Homo sapiens GN=IGSF21 PE=2 SV=1 - [IGS21_HUMAN]	0	3.85	1	1	1	1		467	51.8026	6.93213
Q93033	Immunoglobulin superfamily member 2 OS=Homo sapiens GN=CD101 PE=1 SV=2 - [IGSF2_HUMAN]	0	2.06	1	1	1	1	698994	1021	115.036	6.96143
Q15653	NF-kappa-B inhibitor beta OS=Homo sapiens GN=NFKBIB PE=1 SV=2 - [IKBB_HUMAN]	0	2.81	1	1	1	1	460019	356	37.7476	4.84326
O14920	Inhibitor of nuclear factor kappa-B kinase subunit beta OS=Homo sapiens GN=IKBKB PE=1 SV=1 - [IKKB_HUMAN]	0	1.06	1	1	1	1	30569708	756	86.5089	5.78271
Q9H5V7	Zinc finger protein Pegasus OS=Homo sapiens GN=IKZF5 PE=1 SV=1 - [IKZF5_HUMAN]	0	2.63	1	1	1	1		419	46.4803	7.43018
P29459	Interleukin-12 subunit alpha OS=Homo sapiens GN=IL12A PE=1 SV=2 - [IL12A_HUMAN]	0	10.5	1	1	1	1	259893154	219	24.8576	6.66846
Q9P0M4	Interleukin-17C OS=Homo sapiens GN=IL17C PE=1 SV=1 - [IL17C_HUMAN]	0	14.72	1	1	1	1	55247234	197	21.7511	8.11865
Q8NI17	Interleukin-31 receptor subunit alpha OS=Homo sapiens GN=IL31RA PE=1 SV=1 - [IL31R_HUMAN]	0	3.42	1	1	1	1	119691384	732	82.9009	7.09326
P08887	Interleukin-6 receptor subunit alpha OS=Homo sapiens GN=IL6R PE=1 SV=1 - [IL6RA_HUMAN]	0	3.42	1	1	1	1	131562	468	51.5149	8.22119
P40189	Interleukin-6 receptor subunit beta OS=Homo sapiens GN=IL6ST PE=1 SV=2 - [IL6RB_HUMAN]	0	1.74	1	1	1	1	2.07762e+06	918	103.471	5.94775
Q86SU0	Immunoglobulin-like domain-containing receptor 1 OS=Homo sapiens GN=ILDR1 PE=1 SV=2 - [ILDR1_HUMAN]	0	4.03	1	1	1	1	240834084	546	62.7744	8.80713
P30740	Leukocyte elastase inhibitor OS=Homo sapiens GN=SERPINB1 PE=1 SV=1 - [ILEU_HUMAN]	0	2.9	1	1	1	1	260164608	379	42.7147	6.27783
Q9C086	INO80 complex subunit B OS=Homo sapiens GN=INO80B PE=1 SV=2 - [IN80B_HUMAN]	0	7.87	1	1	1	1	2.8962e+06	356	38.613	9.61279
O15327	Type II inositol 3,4-bisphosphate 4-phosphatase OS=Homo sapiens GN=INPP4B PE=2 SV=4 - [INP4B_HUMAN]	0	2.27	1	1	1	1		924	104.671	6.26514
Q9NRR6	72 kDa inositol polyphosphate 5-phosphatase OS=Homo sapiens GN=INPP5E PE=1 SV=2 - [INP5E_HUMAN]	0	2.8	1	1	1	1		644	70.1619	8.95361
Q8N201	Integrator complex subunit 1 OS=Homo sapiens GN=INTS1 PE=1 SV=2 - [INT1_HUMAN]	0	0.91	1	1	1	1		2190	244.143	6.12549
Q96DU7	Inositol-trisphosphate 3-kinase C OS=Homo sapiens GN=ITPKC PE=1 SV=1 - [IP3KC_HUMAN]	0	3.07	1	1	1	1		683	75.1604	5.13525
O94829	Importin-13 OS=Homo sapiens GN=IPO13 PE=1 SV=3 - [IPO13_HUMAN]	0	2.6	1	1	1	1	454151466	963	108.126	5.30029
Q9H095	IQ domain-containing protein G OS=Homo sapiens GN=IQCG PE=1 SV=1 - [IQCG_HUMAN]	0	8.13	1	2	2	2	1.9244e+06	443	51.885	6.52197
Q9UPP2	IQ motif and SEC7 domain-containing protein 3 OS=Homo sapiens GN=IQSEC3 PE=2 SV=3 - [IQEC3_HUMAN]	0	2.71	1	1	1	1	82361069	1182	127.541	6.50732
Q969R8	Integrin-alpha FG-GAP repeat-containing protein 2 OS=Homo sapiens GN=ITFG2 PE=1 SV=1 - [ITFG2_HUMAN]	0	2.46	1	1	1	1		447	49.2815	5.22412
Q8WWU7	Intelectin-2 OS=Homo sapiens GN=ITLN2 PE=2 SV=1 - [ITLN2_HUMAN]	0	8.62	1	1	1	1	38178707	325	36.1882	8.27979
Q8N5M9	Protein jagunal homolog 1 OS=Homo sapiens GN=JAGN1 PE=1 SV=1 - [JAGN1_HUMAN]	0	6.56	1	1	1	1	249839110	183	21.1111	9.72998
Q9H9V9	JmjC domain-containing protein 4 OS=Homo sapiens GN=JMJD4 PE=1 SV=2 - [JMJD4_HUMAN]	0	4.75	1	1	1	1		463	52.4601	6.21436
Q12767	Uncharacterized protein KIAA0195 OS=Homo sapiens GN=KIAA0195 PE=1 SV=1 - [K0195_HUMAN]	0	1.4	1	1	1	1	57716254	1356	151.054	6.44287
Q9UPP5	Uncharacterized protein KIAA1107 OS=Homo sapiens GN=KIAA1107 PE=1 SV=2 - [K1107_HUMAN]	0	3.12	1	1	1	1	91541774	1409	155.586	6.18896
Q9ULL0	Uncharacterized protein KIAA1210 OS=Homo sapiens GN=KIAA1210 PE=2 SV=3 - [K1210_HUMAN]	0	1.99	1	2	2	2	61188852	1709	186.905	8.51416
A2RU67	Uncharacterized protein KIAA1467 OS=Homo sapiens GN=KIAA1467 PE=1 SV=1 - [K1467_HUMAN]	0	3.54	1	1	1	1	43875355	622	66.9964	5.021
Q6ZVL6	UPF0606 protein KIAA1549L OS=Homo sapiens GN=KIAA1549L PE=2 SV=2 - [K154L_HUMAN]	0	0.76	1	1	1	1		1849	198.876	8.30908
Q9BY89	Uncharacterized protein KIAA1671 OS=Homo sapiens GN=KIAA1671 PE=1 SV=2 - [K1671_HUMAN]	0	1.5	1	1	1	1		1806	196.59	8.47021
Q9C0D2	Centrosomal protein of 295 kDa OS=Homo sapiens GN=CEP295 PE=2 SV=4 - [CE295_HUMAN]	0	0.92	1	1	1	1	426422434	2601	294.996	5.99854
A6NE52	WD repeat-containing protein KIAA1875 OS=Homo sapiens GN=KIAA1875 PE=2 SV=2 - [K1875_HUMAN]	0	1.79	1	1	1	1	213834150	1622	180.192	7.60596
Q96PY0	Putative uncharacterized protein PSMG3-AS1 OS=Homo sapiens GN=PSMG3-AS1 PE=5 SV=2 - [K1908_HUMAN]	0	9.09	1	1	1	1		264	28.2268	11.1509
P35900	Keratin, type I cytoskeletal 20 OS=Homo sapiens GN=KRT20 PE=1 SV=1 - [K1C20_HUMAN]	0	2.83	1	1	1	1	153085	424	48.4569	5.69385
P19013	Keratin, type II cytoskeletal 4 OS=Homo sapiens GN=KRT4 PE=1 SV=4 - [K2C4_HUMAN]	0	1.69	1	1	1	1	1.64055e+09	534	57.2498	6.60986
Q86T24	Transcriptional regulator Kaiso OS=Homo sapiens GN=ZBTB33 PE=1 SV=2 - [KAISO_HUMAN]	0	1.04	1	1	1	1		672	74.4382	5.12256
Q92993	Histone acetyltransferase KAT5 OS=Homo sapiens GN=KAT5 PE=1 SV=2 - [KAT5_HUMAN]	0	5.26	1	1	1	1		513	58.5451	8.48486
Q12791	Calcium-activated potassium channel subunit alpha-1 OS=Homo sapiens GN=KCNMA1 PE=1 SV=2 - [KCMA1_HUMAN]	0	2.27	1	1	1	1		1236	137.471	7.06396
P22460	Potassium voltage-gated channel subfamily A member 5 OS=Homo sapiens GN=KCNA5 PE=1 SV=4 - [KCNA5_HUMAN]	0	1.79	1	1	1	1		613	67.1855	5.94775
Q9UK17	Potassium voltage-gated channel subfamily D member 3 OS=Homo sapiens GN=KCND3 PE=1 SV=3 - [KCND3_HUMAN]	0	4.73	1	1	1	2		655	73.4041	8.25049
Q9Y6J6	Potassium voltage-gated channel subfamily E member 2 OS=Homo sapiens GN=KCNE2 PE=1 SV=1 - [KCNE2_HUMAN]	0	13.82	1	1	1	1		123	14.4622	5.8335
O95259	Potassium voltage-gated channel subfamily H member 1 OS=Homo sapiens GN=KCNH1 PE=1 SV=1 - [KCNH1_HUMAN]	0	3.44	1	1	1	1	1514080884	989	111.352	7.57666
Q12809	Potassium voltage-gated channel subfamily H member 2 OS=Homo sapiens GN=KCNH2 PE=1 SV=1 - [KCNH2_HUMAN]	0	1.64	1	1	1	1		1159	126.575	7.92822
O94953	Lysine-specific demethylase 4B OS=Homo sapiens GN=KDM4B PE=1 SV=4 - [KDM4B_HUMAN]	0	1.73	1	1	1	1	391909309	1096	121.819	7.09326
B2RXH2	Lysine-specific demethylase 4E OS=Homo sapiens GN=KDM4E PE=1 SV=1 - [KDM4E_HUMAN]	0	2.96	1	1	1	1	191116520	506	56.7678	7.84033
O15054	Lysine-specific demethylase 6B OS=Homo sapiens GN=KDM6B PE=1 SV=4 - [KDM6B_HUMAN]	0	0.85	1	1	1	1	16524207	1643	176.523	8.54346
Q96Q89	Kinesin-like protein KIF20B OS=Homo sapiens GN=KIF20B PE=1 SV=3 - [KI20B_HUMAN]	0	2.31	1	1	1	1	62371648	1820	210.5	5.66846
Q14952	Killer cell immunoglobulin-like receptor 2DS3 OS=Homo sapiens GN=KIR2DS3 PE=2 SV=1 - [KI2S3_HUMAN]	0	5.92	2	1	1	1		304	33.6954	6.58057
Q8IX03	Protein KIBRA OS=Homo sapiens GN=WWC1 PE=1 SV=1 - [KIBRA_HUMAN]	0	1.26	1	1	1	1	21230282	1113	125.223	5.84619
O15066	Kinesin-like protein KIF3B OS=Homo sapiens GN=KIF3B PE=1 SV=1 - [KIF3B_HUMAN]	0	2.41	1	1	1	1		747	85.0728	7.69385
B2CW77	Killin OS=Homo sapiens GN=KLLN PE=1 SV=1 - [KILIN_HUMAN]	0	5.06	1	1	1	1	3.23667e+07	178	19.9454	11.2681
Q969F8	KiSS-1 receptor OS=Homo sapiens GN=KISS1R PE=1 SV=2 - [KISSR_HUMAN]	0	5.28	1	1	1	1		398	42.5583	9.84717
O95600	Krueppel-like factor 8 OS=Homo sapiens GN=KLF8 PE=1 SV=2 - [KLF8_HUMAN]	0	5.57	1	1	1	1	246808306	359	39.2887	7.56201
O60662	Kelch-like protein 41 OS=Homo sapiens GN=KLHL41 PE=1 SV=2 - [KLH41_HUMAN]	0	4.13	1	1	1	1	175733782	606	67.9939	5.2876
Q9C0H6	Kelch-like protein 4 OS=Homo sapiens GN=KLHL4 PE=1 SV=2 - [KLHL4_HUMAN]	0	1.53	1	1	1	1	88421426	718	80.1941	6.85889
Q9P2J3	Kelch-like protein 9 OS=Homo sapiens GN=KLHL9 PE=1 SV=2 - [KLHL9_HUMAN]	0	4.7	2	1	1	1	5431464	617	69.3832	6.354
Q8NEZ4	Histone-lysine N-methyltransferase 2C OS=Homo sapiens GN=KMT2C PE=1 SV=3 - [KMT2C_HUMAN]	0	0.41	1	1	1	1		4911	541.029	6.49365
Q93100	Phosphorylase b kinase regulatory subunit beta OS=Homo sapiens GN=PHKB PE=1 SV=3 - [KPBB_HUMAN]	0	1.37	1	1	1	1		1093	124.805	6.94678
P05771	Protein kinase C beta type OS=Homo sapiens GN=PRKCB PE=1 SV=4 - [KPCB_HUMAN]	0	4.92	1	1	2	2	435167592	671	76.8191	7.00537
Q02156	Protein kinase C epsilon type OS=Homo sapiens GN=PRKCE PE=1 SV=1 - [KPCE_HUMAN]	0	2.17	1	1	1	1	1.51236e+09	737	83.6201	7.12256
P41743	Protein kinase C iota type OS=Homo sapiens GN=PRKCI PE=1 SV=2 - [KPCI_HUMAN]	0	2.85	1	1	1	1	1.38671e+07	596	68.2183	5.84619
O76009	Keratin, type I cuticular Ha3-I OS=Homo sapiens GN=KRT33A PE=2 SV=2 - [KT33A_HUMAN]	0	3.96	4	1	1	1	574591120	404	45.9114	4.81787
P01619	Ig kappa chain V-III region B6 OS=Homo sapiens PE=1 SV=1 - [KV301_HUMAN]	0	20.37	1	1	1	1	193930524	108	11.6278	9.24658
P01620	Ig kappa chain V-III region SIE OS=Homo sapiens PE=1 SV=1 - [KV302_HUMAN]	0	20.18	1	1	1	1		109	11.7678	8.48486
Q9UNZ5	Leydig cell tumor 10 kDa protein homolog OS=Homo sapiens GN=C19orf53 PE=1 SV=1 - [L10K_HUMAN]	0	10.1	1	1	1	1	171425	99	10.5701	11.5464
A6NM11	Leucine-rich repeat-containing protein 37A2 OS=Homo sapiens GN=LRRC37A2 PE=2 SV=2 - [L37A2_HUMAN]	0	0.65	2	1	1	1	110328	1700	188.276	5.50342
P24043	Laminin subunit alpha-2 OS=Homo sapiens GN=LAMA2 PE=1 SV=4 - [LAMA2_HUMAN]	0	0.42	1	1	1	1		3122	343.684	6.40479
Q96RT1	Protein LAP2 OS=Homo sapiens GN=ERBB2IP PE=1 SV=2 - [LAP2_HUMAN]	0	0.5	1	1	1	1	45130217	1412	158.2	5.50342
Q86UK5	Limbin OS=Homo sapiens GN=EVC2 PE=1 SV=1 - [LBN_HUMAN]	0	1.07	1	1	1	1	1.66686e+06	1308	147.856	6.96143
Q9UIQ6	Leucyl-cystinyl aminopeptidase OS=Homo sapiens GN=LNPEP PE=1 SV=3 - [LCAP_HUMAN]	0	2.83	1	1	1	1		1025	117.274	5.73193
O75112	LIM domain-binding protein 3 OS=Homo sapiens GN=LDB3 PE=1 SV=2 - [LDB3_HUMAN]	0	3.16	1	1	1	1		727	77.0859	8.1333
Q3B8N2	Galectin-9B OS=Homo sapiens GN=LGALS9B PE=2 SV=3 - [LEG9B_HUMAN]	0	5.9	2	1	1	1		356	39.6349	9.5249
Q6ZMV7	Leucine-, glutamate- and lysine-rich protein 1 OS=Homo sapiens GN=LEKR1 PE=2 SV=2 - [LEKR1_HUMAN]	0	3.61	1	1	1	1	38071767	388	45.1307	6.68311
Q8WVC0	RNA polymerase-associated protein LEO1 OS=Homo sapiens GN=LEO1 PE=1 SV=1 - [LEO1_HUMAN]	0	1.95	1	1	1	1	177970566	666	75.3593	4.51318
Q8N0V4	Leucine-rich repeat LGI family member 2 OS=Homo sapiens GN=LGI2 PE=1 SV=1 - [LGI2_HUMAN]	0	1.83	1	1	1	1	1.98959e+06	545	62.2586	6.93213
Q9UPM6	LIM/homeobox protein Lhx6 OS=Homo sapiens GN=LHX6 PE=2 SV=2 - [LHX6_HUMAN]	0	9.64	1	1	1	1		363	40.0186	8.39697
P53667	LIM domain kinase 1 OS=Homo sapiens GN=LIMK1 PE=1 SV=3 - [LIMK1_HUMAN]	0	1.55	1	1	1	1	122539924	647	72.538	6.97607
Q8WWY8	Lipase member H OS=Homo sapiens GN=LIPH PE=1 SV=1 - [LIPH_HUMAN]	0	4.66	1	1	1	1	418040	451	50.8264	7.41553
Q9Y234	Lipoyltransferase 1, mitochondrial OS=Homo sapiens GN=LIPT1 PE=1 SV=1 - [LIPT_HUMAN]	0	6.7	1	1	1	1		373	42.4518	8.36768
Q96Q04	Serine/threonine-protein kinase LMTK3 OS=Homo sapiens GN=LMTK3 PE=2 SV=2 - [LMTK3_HUMAN]	0	2.26	1	1	1	1	43282667	1460	153.566	4.85596
Q1L5Z9	LON peptidase N-terminal domain and RING finger protein 2 OS=Homo sapiens GN=LONRF2 PE=2 SV=3 - [LONF2_HUMAN]	0	3.05	1	1	1	1	20136105	754	83.6003	5.89697
Q86WA8	Lon protease homolog 2, peroxisomal OS=Homo sapiens GN=LONP2 PE=1 SV=1 - [LONP2_HUMAN]	0	0.94	1	1	1	1	116243	852	94.5572	7.29834
Q9BYJ1	Hydroperoxide isomerase ALOXE3 OS=Homo sapiens GN=ALOXE3 PE=1 SV=1 - [LOXE3_HUMAN]	0	4.22	1	1	1	1		711	80.4913	6.96143
O14494	Lipid phosphate phosphohydrolase 1 OS=Homo sapiens GN=PPAP2A PE=1 SV=1 - [LPP1_HUMAN]	0	8.8	1	1	1	1	66612519	284	32.1354	7.97217
Q6F5E8	Leucine-rich repeat-containing protein 16C OS=Homo sapiens GN=RLTPR PE=1 SV=2 - [LR16C_HUMAN]	0	3.14	1	2	2	3	710969448	1435	154.593	6.75635
Q9H756	Leucine-rich repeat-containing protein 19 OS=Homo sapiens GN=LRRC19 PE=2 SV=1 - [LRC19_HUMAN]	0	8.38	1	1	1	1		370	42.3075	5.12256
Q86YC3	Negative regulator of reactive oxygen species OS=Homo sapiens GN=NRROS PE=1 SV=1 - [NRROS_HUMAN]	0	4.05	1	1	1	1	91417650	692	76.3169	6.16357
Q1X8D7	Leucine-rich repeat-containing protein 36 OS=Homo sapiens GN=LRRC36 PE=2 SV=2 - [LRC36_HUMAN]	0	1.99	1	1	1	1	1.29256e+08	754	83.771	7.15186
O75427	Leucine-rich repeat and calponin homology domain-containing protein 4 OS=Homo sapiens GN=LRCH4 PE=1 SV=2 - [LRCH4_HUMAN]	0	1.76	1	1	1	1		683	73.405	8.22119
Q6PJG9	Leucine-rich repeat and fibronectin type-III domain-containing protein 4 OS=Homo sapiens GN=LRFN4 PE=1 SV=1 - [LRFN4_HUMAN]	0	2.83	1	1	1	1		635	66.8184	6.91748
Q6UXM1	Leucine-rich repeats and immunoglobulin-like domains protein 3 OS=Homo sapiens GN=LRIG3 PE=2 SV=1 - [LRIG3_HUMAN]	0	2.77	1	1	1	1		1119	123.355	6.18896
Q12912	Lymphoid-restricted membrane protein OS=Homo sapiens GN=LRMP PE=1 SV=3 - [LRMP_HUMAN]	0	2.34	1	1	1	1	25190564	555	62.0831	5.84619
Q14114	Low-density lipoprotein receptor-related protein 8 OS=Homo sapiens GN=LRP8 PE=1 SV=4 - [LRP8_HUMAN]	0	1.04	1	1	1	1	48241662	963	105.565	5.04639
Q7Z2Q7	Leucine-rich repeat-containing protein 70 OS=Homo sapiens GN=LRRC70 PE=2 SV=1 - [LRR70_HUMAN]	0	6.59	1	2	2	2		622	70.2569	8.76318
O75325	Leucine-rich repeat neuronal protein 2 OS=Homo sapiens GN=LRRN2 PE=2 SV=2 - [LRRN2_HUMAN]	0	3.09	1	1	1	1		713	78.8091	7.41553
P22888	Lutropin-choriogonadotropic hormone receptor OS=Homo sapiens GN=LHCGR PE=1 SV=4 - [LSHR_HUMAN]	0	3.15	1	1	1	1	80392546	699	78.5916	8.49951
Q9BVC4	Target of rapamycin complex subunit LST8 OS=Homo sapiens GN=MLST8 PE=1 SV=1 - [LST8_HUMAN]	0	3.68	1	1	1	1		326	35.8532	5.85889
Q9NS15	Latent-transforming growth factor beta-binding protein 3 OS=Homo sapiens GN=LTBP3 PE=1 SV=4 - [LTBP3_HUMAN]	0	1	1	1	1	1	97738683	1303	139.267	6.07471
O95711	Lymphocyte antigen 86 OS=Homo sapiens GN=LY86 PE=1 SV=1 - [LY86_HUMAN]	0	19.75	1	1	1	1	47373165	162	17.8939	6.07471
Q86SG7	Lysozyme g-like protein 2 OS=Homo sapiens GN=LYG2 PE=1 SV=2 - [LYG2_HUMAN]	0	9.43	1	1	1	1		212	23.4829	8.86572
O75608	Acyl-protein thioesterase 1 OS=Homo sapiens GN=LYPLA1 PE=1 SV=1 - [LYPA1_HUMAN]	0	16.09	1	2	2	3	2.68354e+08	230	24.6535	6.771
Q6UWN5	Ly6/PLAUR domain-containing protein 5 OS=Homo sapiens GN=LYPD5 PE=1 SV=2 - [LYPD5_HUMAN]	0	17.13	1	1	1	1		251	26.918	7.23975
Q5U5X0	Complex III assembly factor LYRM7 OS=Homo sapiens GN=LYRM7 PE=1 SV=1 - [LYRM7_HUMAN]	0	16.35	1	1	1	1	50544574	104	11.9475	9.65674
Q99759	Mitogen-activated protein kinase kinase kinase 3 OS=Homo sapiens GN=MAP3K3 PE=1 SV=2 - [M3K3_HUMAN]	0	3.35	1	1	1	1		626	70.8534	8.83643
Q9Y6R4	Mitogen-activated protein kinase kinase kinase 4 OS=Homo sapiens GN=MAP3K4 PE=1 SV=2 - [M3K4_HUMAN]	0	1.43	1	1	1	1	6.72349e+07	1608	181.57	6.31592
Q5TCX8	Mitogen-activated protein kinase kinase kinase MLK4 OS=Homo sapiens GN=MLK4 PE=1 SV=1 - [M3KL4_HUMAN]	0	2.9	1	1	1	1		1036	113.885	8.73389
Q8IVH8	Mitogen-activated protein kinase kinase kinase kinase 3 OS=Homo sapiens GN=MAP4K3 PE=1 SV=1 - [M4K3_HUMAN]	0	2.57	1	1	1	1	45457505	894	101.251	7.56201
Q9NR34	Mannosyl-oligosaccharide 1,2-alpha-mannosidase IC OS=Homo sapiens GN=MAN1C1 PE=2 SV=1 - [MA1C1_HUMAN]	0	4.29	1	1	1	1	23677938	630	70.866	7.45947
Q9Y5Q3	Transcription factor MafB OS=Homo sapiens GN=MAFB PE=1 SV=2 - [MAFB_HUMAN]	0	9.91	1	1	1	1		323	35.7696	7.63525
Q14244	Ensconsin OS=Homo sapiens GN=MAP7 PE=1 SV=1 - [MAP7_HUMAN]	0	1.07	1	1	1	1	3.53382e+08	749	84.0015	9.61279
Q8IW41	MAP kinase-activated protein kinase 5 OS=Homo sapiens GN=MAPKAPK5 PE=1 SV=2 - [MAPK5_HUMAN]	0	8.25	1	1	1	1		473	54.1859	7.78174
Q9Y4F3	Meiosis arrest female protein 1 OS=Homo sapiens GN=KIAA0430 PE=1 SV=6 - [MARF1_HUMAN]	0	2.76	1	2	2	2	5.19753e+08	1742	192.737	7.86963
A4D2B0	Metallo-beta-lactamase domain-containing protein 1 OS=Homo sapiens GN=MBLAC1 PE=1 SV=1 - [MBLC1_HUMAN]	0	4.89	1	1	1	1	233520	266	27.1858	4.85596
Q05BQ5	MBT domain-containing protein 1 OS=Homo sapiens GN=MBTD1 PE=1 SV=2 - [MBTD1_HUMAN]	0	5.57	1	2	2	2	204906024	628	70.5019	7.76709
Q5U623	Activating transcription factor 7-interacting protein 2 OS=Homo sapiens GN=ATF7IP2 PE=1 SV=2 - [MCAF2_HUMAN]	0	4.84	1	1	1	1		682	75.7169	7.75244
Q07820	Induced myeloid leukemia cell differentiation protein Mcl-1 OS=Homo sapiens GN=MCL1 PE=1 SV=3 - [MCL1_HUMAN]	0	9.43	1	1	1	2	3.55699e+07	350	37.3143	5.65576
Q9NXL9	DNA helicase MCM9 OS=Homo sapiens GN=MCM9 PE=1 SV=4 - [MCM9_HUMAN]	0	2.71	1	2	2	2	446108320	1143	127.233	7.73779
P0CW71	Putative metaphase chromosome protein 1 OS=Homo sapiens GN=HSMCR30 PE=5 SV=1 - [MCP1_HUMAN]	0	6.21	1	1	1	1	114665796	290	32.9606	5.0083
Q71F56	Mediator of RNA polymerase II transcription subunit 13-like OS=Homo sapiens GN=MED13L PE=1 SV=1 - [MD13L_HUMAN]	0	0.77	1	1	1	1		2210	242.447	6.03662
Q16626	Male-enhanced antigen 1 OS=Homo sapiens GN=MEA1 PE=1 SV=2 - [MEA1_HUMAN]	0	7.03	1	1	1	1	1.57774e+08	185	19.8924	4.22119
O75586	Mediator of RNA polymerase II transcription subunit 6 OS=Homo sapiens GN=MED6 PE=1 SV=2 - [MED6_HUMAN]	0	6.91	1	1	1	1	90712436	246	28.4068	8.6167
Q14680	Maternal embryonic leucine zipper kinase OS=Homo sapiens GN=MELK PE=1 SV=3 - [MELK_HUMAN]	0	3.23	1	1	1	1	1.64477e+07	651	74.5943	8.71924
Q14D04	Ventricular zone-expressed PH domain-containing protein homolog 1 OS=Homo sapiens GN=VEPH1 PE=2 SV=1 - [MELT_HUMAN]	0	1.68	1	1	1	1	158513884	833	94.6858	6.7124
P35240	Merlin OS=Homo sapiens GN=NF2 PE=1 SV=1 - [MERL_HUMAN]	0	2.52	1	1	1	1	94853248	595	69.646	6.46826
O95568	Histidine protein methyltransferase 1 homolog OS=Homo sapiens GN=METTL18 PE=1 SV=1 - [MET18_HUMAN]	0	3.49	1	1	1	1	453508	372	42.1216	6.75635
Q99707	Methionine synthase OS=Homo sapiens GN=MTR PE=1 SV=2 - [METH_HUMAN]	0	1.5	1	1	1	1	57995683	1265	140.437	5.57959
Q641Q3	Meteorin-like protein OS=Homo sapiens GN=METRNL PE=2 SV=1 - [METRL_HUMAN]	0	4.5	1	1	1	1	5.28397e+08	311	34.3763	8.35303
Q8N468	Major facilitator superfamily domain-containing protein 4 OS=Homo sapiens GN=MFSD4 PE=2 SV=3 - [MFSD4_HUMAN]	0	5.06	1	1	1	1		514	56.2281	8.32373
Q8IWI9	MAX gene-associated protein OS=Homo sapiens GN=MGA PE=1 SV=3 - [MGAP_HUMAN]	0	0.46	1	1	1	1	303977846	3026	331.631	6.78564
Q09328	Alpha-1,6-mannosylglycoprotein 6-beta-N-acetylglucosaminyltransferase A OS=Homo sapiens GN=MGAT5 PE=1 SV=1 - [MGT5A_HUMAN]	0	2.29	1	1	1	1	54075203	741	84.4879	8.11865
Q96PC5	Melanoma inhibitory activity protein 2 OS=Homo sapiens GN=MIA2 PE=2 SV=3 - [MIA2_HUMAN]	0	2.4	1	1	1	1		542	61.7327	4.34814
O94851	Protein-methionine sulfoxide oxidase MICAL2 OS=Homo sapiens GN=MICAL2 PE=1 SV=1 - [MICA2_HUMAN]	0	1.96	1	1	1	1		1124	126.609	8.646
Q8WV92	MIT domain-containing protein 1 OS=Homo sapiens GN=MITD1 PE=1 SV=1 - [MITD1_HUMAN]	0	7.23	1	1	1	1	4.31557e+07	249	29.296	8.00146
Q9H3L0	Methylmalonic aciduria and homocystinuria type D protein, mitochondrial OS=Homo sapiens GN=MMADHC PE=1 SV=2 - [MMAD_HUMAN]	0	4.73	1	1	1	1	3.50894e+07	296	32.9192	5.2876
O60882	Matrix metalloproteinase-20 OS=Homo sapiens GN=MMP20 PE=1 SV=3 - [MMP20_HUMAN]	0	3.73	1	1	1	1		483	54.3523	8.86572
P22894	Neutrophil collagenase OS=Homo sapiens GN=MMP8 PE=1 SV=1 - [MMP8_HUMAN]	0	1.5	1	1	1	1		467	53.3785	6.87354
Q13201	Multimerin-1 OS=Homo sapiens GN=MMRN1 PE=1 SV=3 - [MMRN1_HUMAN]	0	1.14	1	1	1	1		1228	138.023	7.92822
Q8NEH6	Meiosis-specific nuclear structural protein 1 OS=Homo sapiens GN=MNS1 PE=2 SV=2 - [MNS1_HUMAN]	0	2.63	1	1	1	3	336014	495	60.5334	7.12256
Q96BX8	MOB kinase activator 3A OS=Homo sapiens GN=MOB3A PE=1 SV=1 - [MOB3A_HUMAN]	0	13.36	1	1	1	1		217	25.4479	8.63135
Q9UQ07	MAPK/MAK/MRK overlapping kinase OS=Homo sapiens GN=MOK PE=2 SV=1 - [MOK_HUMAN]	0	7.4	1	1	1	1	55265400	419	47.9829	9.59814
Q7L1V2	Vacuolar fusion protein MON1 homolog B OS=Homo sapiens GN=MON1B PE=1 SV=1 - [MON1B_HUMAN]	0	8.04	1	1	1	1		547	59.1803	6.29053
Q8TE76	MORC family CW-type zinc finger protein 4 OS=Homo sapiens GN=MORC4 PE=1 SV=2 - [MORC4_HUMAN]	0	1.92	1	1	1	1	5.16619e+06	937	106.281	7.45947
O15374	Monocarboxylate transporter 5 OS=Homo sapiens GN=SLC16A4 PE=2 SV=1 - [MOT5_HUMAN]	0	6.78	1	1	1	1	1.03564e+07	487	53.9869	8.03076
Q96JB8	MAGUK p55 subfamily member 4 OS=Homo sapiens GN=MPP4 PE=1 SV=2 - [MPP4_HUMAN]	0	2.83	1	1	1	1	7.82414e+07	637	72.7324	5.61768
Q99549	M-phase phosphoprotein 8 OS=Homo sapiens GN=MPHOSPH8 PE=1 SV=2 - [MPP8_HUMAN]	0	7.67	1	4	4	4	4.44866e+07	860	97.1228	6.06201
Q8N565	Melanoregulin OS=Homo sapiens GN=MREG PE=1 SV=1 - [MREG_HUMAN]	0	11.21	1	1	1	1	105964412	214	24.9115	5.73193
Q6IN84	rRNA methyltransferase 1, mitochondrial OS=Homo sapiens GN=MRM1 PE=1 SV=1 - [MRM1_HUMAN]	0	5.67	1	1	1	1		353	38.614	7.94287
A6NGR9	Maestro heat-like repeat-containing protein family member 6 OS=Homo sapiens GN=MROH6 PE=2 SV=2 - [MROH6_HUMAN]	0	2.5	1	1	1	1		719	77.1381	9.78857
Q68CQ1	Maestro heat-like repeat-containing protein family member 7 OS=Homo sapiens GN=MROH7 PE=2 SV=4 - [MROH7_HUMAN]	0	1.74	1	1	1	1	109598124	1323	145.554	6.96143
Q92887	Canalicular multispecific organic anion transporter 1 OS=Homo sapiens GN=ABCC2 PE=1 SV=3 - [MRP2_HUMAN]	0	0.84	1	1	1	1	164354694	1545	174.096	8.32373
P0C860	Putative male-specific lethal-3 protein-like 2 OS=Homo sapiens GN=MSL3P1 PE=5 SV=1 - [MS3L2_HUMAN]	0	1.57	2	1	1	1		447	51.0378	8.36768
Q9NZJ7	Mitochondrial carrier homolog 1 OS=Homo sapiens GN=MTCH1 PE=1 SV=1 - [MTCH1_HUMAN]	0	4.11	1	1	1	1		389	41.5173	9.31982
Q7Z6M4	Transcription termination factor 4, mitochondrial OS=Homo sapiens GN=MTERF4 PE=1 SV=3 - [MTEF4_HUMAN]	0	3.67	1	1	1	1		381	43.9299	4.81787
Q6P444	Mitochondrial fission regulator 2 OS=Homo sapiens GN=MTFR2 PE=1 SV=2 - [MTFR2_HUMAN]	0	2.6	1	1	1	1	396094024	385	43.3571	7.00537
O95248	Myotubularin-related protein 5 OS=Homo sapiens GN=SBF1 PE=1 SV=3 - [MTMR5_HUMAN]	0	1.29	1	1	1	1		1867	208.184	6.90283
Q9Y216	Myotubularin-related protein 7 OS=Homo sapiens GN=MTMR7 PE=1 SV=3 - [MTMR7_HUMAN]	0	3.64	1	1	1	1		660	75.7844	6.354
Q86WG5	Myotubularin-related protein 13 OS=Homo sapiens GN=SBF2 PE=1 SV=1 - [MTMRD_HUMAN]	0	0.92	1	1	1	1	39099006	1849	208.333	7.06396
Q9UKN1	Mucin-12 OS=Homo sapiens GN=MUC12 PE=1 SV=2 - [MUC12_HUMAN]	0	0.6	1	1	1	1	1.06792e+08	5478	557.831	5.5542
Q9NX53	Exonuclease mut-7 homolog, isoform 5 OS=Homo sapiens GN=EXD3 PE=1 SV=2 - [MUT7B_HUMAN]	0	24.21	1	2	2	2	1.78688e+06	252	26.3401	9.46631
Q8N9H8	Exonuclease mut-7 homolog OS=Homo sapiens GN=EXD3 PE=1 SV=3 - [MUT7_HUMAN]	0	1.94	1	1	1	2		876	96.5368	8.22119
Q96JP2	Unconventional myosin-XVB OS=Homo sapiens GN=MYO15B PE=1 SV=2 - [MY15B_HUMAN]	0	1.11	1	1	1	1	231342778	1530	167.013	8.41162
Q8TBZ2	MYCBP-associated protein OS=Homo sapiens GN=MYCBPAP PE=1 SV=2 - [MYBPP_HUMAN]	0	1.27	1	1	1	1	42196580	947	108.085	7.48877
Q99417	C-Myc-binding protein OS=Homo sapiens GN=MYCBP PE=1 SV=3 - [MYCBP_HUMAN]	0	31.07	1	2	2	2	9.63527e+07	103	11.9593	5.90967
Q7Z401	C-myc promoter-binding protein OS=Homo sapiens GN=DENND4A PE=1 SV=2 - [MYCPP_HUMAN]	0	1.23	1	1	1	1	7.45001e+08	1863	209.111	7.31299
Q9Y2K3	Myosin-15 OS=Homo sapiens GN=MYH15 PE=1 SV=5 - [MYH15_HUMAN]	0	0.77	1	1	1	1	6.03099e+06	1946	224.479	5.84619
A7E2Y1	Myosin-7B OS=Homo sapiens GN=MYH7B PE=1 SV=3 - [MYH7B_HUMAN]	0	0.41	1	1	1	1		1941	221.251	6.01123
P12883	Myosin-7 OS=Homo sapiens GN=MYH7 PE=1 SV=5 - [MYH7_HUMAN]	0	1.24	1	1	1	2	380278	1935	222.959	5.79541
Q02045	Myosin light chain 5 OS=Homo sapiens GN=MYL5 PE=2 SV=1 - [MYL5_HUMAN]	0	8.67	1	1	1	1	159241020	173	19.5217	4.95752
Q9UKN7	Unconventional myosin-XV OS=Homo sapiens GN=MYO15A PE=1 SV=2 - [MYO15_HUMAN]	0	1.27	1	2	2	2	4.81738e+07	3530	395.044	9.17334
Q9Y6X6	Unconventional myosin-XVI OS=Homo sapiens GN=MYO16 PE=1 SV=3 - [MYO16_HUMAN]	0	2.37	1	1	1	2	72283453	1858	205.998	6.81494
Q8N1T3	Unconventional myosin-Ih OS=Homo sapiens GN=MYO1H PE=2 SV=2 - [MYO1H_HUMAN]	0	4.55	1	2	2	3		1032	118.962	9.08545
P60201	Myelin proteolipid protein OS=Homo sapiens GN=PLP1 PE=1 SV=2 - [MYPR_HUMAN]	0	2.89	1	1	1	1	366731666	277	30.0571	8.35303
Q8NFW9	Rab effector MyRIP OS=Homo sapiens GN=MYRIP PE=1 SV=2 - [MYRIP_HUMAN]	0	1.63	1	1	1	1		859	95.6472	5.60498
Q86UW6	NEDD4-binding protein 2 OS=Homo sapiens GN=N4BP2 PE=1 SV=2 - [N4BP2_HUMAN]	0	0.73	1	1	1	1		1770	198.676	5.21143
Q96RE7	Nucleus accumbens-associated protein 1 OS=Homo sapiens GN=NACC1 PE=1 SV=1 - [NACC1_HUMAN]	0	2.09	1	1	1	1	55078546	527	57.2218	5.74463
Q86W24	NACHT, LRR and PYD domains-containing protein 14 OS=Homo sapiens GN=NLRP14 PE=1 SV=1 - [NAL14_HUMAN]	0	2.93	1	1	1	1	19561990	1093	124.652	6.60986
Q8IZF0	Sodium leak channel non-selective protein OS=Homo sapiens GN=NALCN PE=1 SV=1 - [NALCN_HUMAN]	0	0.69	1	1	1	1	72215335	1738	200.201	8.67529
Q86W28	NACHT, LRR and PYD domains-containing protein 8 OS=Homo sapiens GN=NLRP8 PE=2 SV=2 - [NALP8_HUMAN]	0	3.34	1	1	1	2	53094498	1048	119.352	7.95752
Q8TBE9	N-acylneuraminate-9-phosphatase OS=Homo sapiens GN=NANP PE=1 SV=1 - [NANP_HUMAN]	0	3.63	1	1	1	1	65436502	248	27.7951	6.40479
Q9UHQ1	Nuclear prelamin A recognition factor OS=Homo sapiens GN=NARF PE=1 SV=1 - [NARF_HUMAN]	0	3.07	1	1	1	1	1.48355e+07	456	51.1236	7.07861
Q8NFP9	Neurobeachin OS=Homo sapiens GN=NBEA PE=1 SV=3 - [NBEA_HUMAN]	0	1.36	1	2	2	2	193519155	2946	327.614	6.17627
Q14596	Next to BRCA1 gene 1 protein OS=Homo sapiens GN=NBR1 PE=1 SV=3 - [NBR1_HUMAN]	0	3.11	1	1	1	1	1.99461e+08	966	107.346	5.12256
Q01658	Protein Dr1 OS=Homo sapiens GN=DR1 PE=1 SV=1 - [NC2B_HUMAN]	0	7.39	1	1	1	1	2.0923e+08	176	19.4317	4.75439
O14513	Nck-associated protein 5 OS=Homo sapiens GN=NCKAP5 PE=1 SV=2 - [NCKP5_HUMAN]	0	1.47	1	1	1	1	197898664	1909	208.409	8.07471
P55160	Nck-associated protein 1-like OS=Homo sapiens GN=NCKAP1L PE=1 SV=3 - [NCKPL_HUMAN]	0	1.15	1	1	1	1	51314765	1127	128.071	6.85889
O60721	Sodium/potassium/calcium exchanger 1 OS=Homo sapiens GN=SLC24A1 PE=1 SV=1 - [NCKX1_HUMAN]	0	2.46	1	1	1	1	4.99079e+06	1099	121.297	4.94482
Q9HC58	Sodium/potassium/calcium exchanger 3 OS=Homo sapiens GN=SLC24A3 PE=2 SV=4 - [NCKX3_HUMAN]	0	3.11	1	1	1	1	229825832	644	71.9452	5.35107
Q15596	Nuclear receptor coactivator 2 OS=Homo sapiens GN=NCOA2 PE=1 SV=2 - [NCOA2_HUMAN]	0	1.64	1	1	1	1	984551926	1464	159.056	6.63916
O75376	Nuclear receptor corepressor 1 OS=Homo sapiens GN=NCOR1 PE=1 SV=2 - [NCOR1_HUMAN]	0	3.48	1	3	3	3	848610	2440	270.044	7.10791
P52848	Bifunctional heparan sulfate N-deacetylase/N-sulfotransferase 1 OS=Homo sapiens GN=NDST1 PE=1 SV=1 - [NDST1_HUMAN]	0	3.4	1	1	1	1		882	100.804	7.97217
O95182	NADH dehydrogenase [ubiquinone] 1 alpha subcomplex subunit 7 OS=Homo sapiens GN=NDUFA7 PE=1 SV=3 - [NDUA7_HUMAN]	0	15.93	1	1	1	1	9.01576e+06	113	12.5436	10.1841
Q86Y39	NADH dehydrogenase [ubiquinone] 1 alpha subcomplex subunit 11 OS=Homo sapiens GN=NDUFA11 PE=1 SV=3 - [NDUAB_HUMAN]	0	9.22	1	1	1	1	202660449	141	14.8425	8.71924
O75438	NADH dehydrogenase [ubiquinone] 1 beta subcomplex subunit 1 OS=Homo sapiens GN=NDUFB1 PE=1 SV=1 - [NDUB1_HUMAN]	0	18.97	1	1	1	1	534017472	58	6.95664	8.92432
O76041	Nebulette OS=Homo sapiens GN=NEBL PE=1 SV=1 - [NEBL_HUMAN]	0	0.89	1	1	1	1		1014	116.381	7.98682
Q8TAT5	Endonuclease 8-like 3 OS=Homo sapiens GN=NEIL3 PE=1 SV=3 - [NEIL3_HUMAN]	0	3.31	1	1	1	1	85552060	605	67.725	8.99756
Q6ZWH5	Serine/threonine-protein kinase Nek10 OS=Homo sapiens GN=NEK10 PE=2 SV=3 - [NEK10_HUMAN]	0	1.96	1	1	1	1	70155286	1172	133.176	6.80029
Q92832	Protein kinase C-binding protein NELL1 OS=Homo sapiens GN=NELL1 PE=1 SV=4 - [NELL1_HUMAN]	0	1.11	1	1	1	1	47065409	810	89.5739	6.03662
P56730	Neurotrypsin OS=Homo sapiens GN=PRSS12 PE=2 SV=2 - [NETR_HUMAN]	0	3.31	1	1	1	1		875	97.0044	8.03076
Q12986	Transcriptional repressor NF-X1 OS=Homo sapiens GN=NFX1 PE=1 SV=2 - [NFX1_HUMAN]	0	1.88	1	1	1	1	45747212	1120	124.312	8.23584
Q9UJF2	Ras GTPase-activating protein nGAP OS=Homo sapiens GN=RASAL2 PE=1 SV=2 - [NGAP_HUMAN]	0	2.99	1	1	1	1		1139	128.477	8.23584
Q14112	Nidogen-2 OS=Homo sapiens GN=NID2 PE=1 SV=3 - [NID2_HUMAN]	0	0.87	1	1	1	1	74218194	1375	151.158	5.2876
Q6KC79	Nipped-B-like protein OS=Homo sapiens GN=NIPBL PE=1 SV=2 - [NIPBL_HUMAN]	0	0.68	1	1	1	1	1.04421e+07	2804	315.854	7.91357
P29371	Neuromedin-K receptor OS=Homo sapiens GN=TACR3 PE=1 SV=1 - [NK3R_HUMAN]	0	5.16	1	1	1	1		465	52.1677	9.31982
Q8IVV8	Sodium/potassium-transporting ATPase subunit beta-1-interacting protein 4 OS=Homo sapiens GN=NKAIN4 PE=2 SV=2 - [NKAI4_HUMAN]	0	14.9	1	1	1	1		208	23.2249	5.69385
Q5M9Q1	NKAP-like protein OS=Homo sapiens GN=NKAPL PE=2 SV=3 - [NKAPL_HUMAN]	0	10.2	1	1	1	2		402	46.2841	9.71533
Q9H2Z4	Homeobox protein Nkx-2.4 OS=Homo sapiens GN=NKX2-4 PE=2 SV=3 - [NKX24_HUMAN]	0	6.5	1	1	1	1	8.32569e+08	354	36.1562	9.5835
O60391	Glutamate receptor ionotropic, NMDA 3B OS=Homo sapiens GN=GRIN3B PE=2 SV=2 - [NMD3B_HUMAN]	0	1.82	1	1	1	1		1043	112.921	9.20264
Q13224	Glutamate receptor ionotropic, NMDA 2B OS=Homo sapiens GN=GRIN2B PE=1 SV=3 - [NMDE2_HUMAN]	0	1.28	1	1	1	1	102573346	1484	166.261	6.93213
Q14957	Glutamate receptor ionotropic, NMDA 2C OS=Homo sapiens GN=GRIN2C PE=1 SV=3 - [NMDE3_HUMAN]	0	1.54	1	1	1	1	268373226	1233	134.123	8.48486
Q5C9Z4	Nucleolar MIF4G domain-containing protein 1 OS=Homo sapiens GN=NOM1 PE=1 SV=1 - [NOM1_HUMAN]	0	1.63	1	1	1	1	32777707	860	96.1976	8.104
P29474	Nitric oxide synthase, endothelial OS=Homo sapiens GN=NOS3 PE=1 SV=3 - [NOS3_HUMAN]	0	1.16	1	1	1	1	9.38255e+06	1203	133.205	7.26904
Q99466	Neurogenic locus notch homolog protein 4 OS=Homo sapiens GN=NOTCH4 PE=1 SV=2 - [NOTC4_HUMAN]	0	0.6	1	1	1	1	23946335	2003	209.48	5.73193
Q9ULW6	Nucleosome assembly protein 1-like 2 OS=Homo sapiens GN=NAP1L2 PE=1 SV=1 - [NP1L2_HUMAN]	0	2.61	1	1	1	1	84923.7	460	52.5092	4.48779
Q8IXF0	Neuronal PAS domain-containing protein 3 OS=Homo sapiens GN=NPAS3 PE=2 SV=1 - [NPAS3_HUMAN]	0	3.86	1	1	1	1		933	100.743	6.62451
Q14207	Protein NPAT OS=Homo sapiens GN=NPAT PE=1 SV=3 - [NPAT_HUMAN]	0	1.61	1	1	1	1		1427	154.195	5.88428
Q9BXD5	N-acetylneuraminate lyase OS=Homo sapiens GN=NPL PE=2 SV=1 - [NPL_HUMAN]	0	5.94	1	1	1	1	174959784	320	35.1404	5.56689
Q9UFN0	Protein NipSnap homolog 3A OS=Homo sapiens GN=NIPSNAP3A PE=1 SV=2 - [NPS3A_HUMAN]	0	4.86	1	1	1	1	1.23918e+06	247	28.4485	9.15869
O95502	Neuronal pentraxin receptor OS=Homo sapiens GN=NPTXR PE=2 SV=2 - [NPTXR_HUMAN]	0	3.2	1	1	1	1	13627556	500	52.8132	6.21436
Q15761	Neuropeptide Y receptor type 5 OS=Homo sapiens GN=NPY5R PE=2 SV=2 - [NPY5R_HUMAN]	0	2.7	1	1	1	1		445	50.6933	8.71924
Q15406	Nuclear receptor subfamily 6 group A member 1 OS=Homo sapiens GN=NR6A1 PE=1 SV=2 - [NR6A1_HUMAN]	0	2.29	1	1	1	1		480	54.3476	6.25244
Q16656	Nuclear respiratory factor 1 OS=Homo sapiens GN=NRF1 PE=1 SV=1 - [NRF1_HUMAN]	0	2.39	1	1	1	1	90863624	503	53.5079	5.04639
Q9P2S2	Neurexin-2 OS=Homo sapiens GN=NRXN2 PE=2 SV=1 - [NRX2A_HUMAN]	0	1.29	1	1	1	1	45056093	1712	184.865	5.92236
O96028	Histone-lysine N-methyltransferase NSD2 OS=Homo sapiens GN=WHSC1 PE=1 SV=1 - [NSD2_HUMAN]	0	1.76	1	1	1	1		1365	152.16	8.68994
Q15738	Sterol-4-alpha-carboxylate 3-dehydrogenase, decarboxylating OS=Homo sapiens GN=NSDHL PE=1 SV=2 - [NSDHL_HUMAN]	0	11.8	1	3	3	3	158085512	373	41.8736	8.06006
Q8WV22	Non-structural maintenance of chromosomes element 1 homolog OS=Homo sapiens GN=NSMCE1 PE=1 SV=5 - [NSE1_HUMAN]	0	7.89	1	1	1	1		266	30.8357	7.47412
O60906	Sphingomyelin phosphodiesterase 2 OS=Homo sapiens GN=SMPD2 PE=1 SV=2 - [NSMA_HUMAN]	0	4.02	1	1	1	1		423	47.6151	6.97607
Q14249	Endonuclease G, mitochondrial OS=Homo sapiens GN=ENDOG PE=1 SV=4 - [NUCG_HUMAN]	0	5.05	1	1	1	1	4.89878e+06	297	32.6	9.49561
Q86X67	Nucleoside diphosphate-linked moiety X motif 13 OS=Homo sapiens GN=NUDT13 PE=2 SV=3 - [NUD13_HUMAN]	0	5.4	1	1	1	1	499861	352	39.663	7.41553
Q9NV35	Probable 8-oxo-dGTP diphosphatase NUDT15 OS=Homo sapiens GN=NUDT15 PE=1 SV=1 - [NUD15_HUMAN]	0	10.98	1	1	1	1	138128720	164	18.5972	6.13818
P0C025	Nucleoside diphosphate-linked moiety X motif 17 OS=Homo sapiens GN=NUDT17 PE=2 SV=2 - [NUD17_HUMAN]	0	2.74	1	1	1	1	95321364	328	35.9008	6.65381
O60356	Nuclear protein 1 OS=Homo sapiens GN=NUPR1 PE=1 SV=1 - [NUPR1_HUMAN]	0	19.51	1	1	1	1	28736790	82	8.86749	9.979
Q86Y26	NUT family member 1 OS=Homo sapiens GN=NUTM1 PE=1 SV=2 - [NUTM1_HUMAN]	0	1.06	1	1	1	1		1132	120.239	5.45264
Q8NH70	Olfactory receptor 4A16 OS=Homo sapiens GN=OR4A16 PE=2 SV=1 - [O4A16_HUMAN]	0	6.4	1	1	1	1		328	36.8966	8.25049
Q8NGI0	Olfactory receptor 52N2 OS=Homo sapiens GN=OR52N2 PE=2 SV=1 - [O52N2_HUMAN]	0	21.18	1	2	2	6	123449022	321	35.9153	8.03076
Q8NGH8	Olfactory receptor 56A4 OS=Homo sapiens GN=OR56A4 PE=2 SV=2 - [O56A4_HUMAN]	0	6.07	1	1	1	1	564068	313	35.093	8.71924
Q9Y530	O-acetyl-ADP-ribose deacetylase 1 OS=Homo sapiens GN=OARD1 PE=1 SV=2 - [OARD1_HUMAN]	0	11.18	1	1	1	1	65688208	152	17.0137	8.30908
Q9Y6K5	2'-5'-oligoadenylate synthase 3 OS=Homo sapiens GN=OAS3 PE=1 SV=3 - [OAS3_HUMAN]	0	2.3	1	2	2	2	4.79882e+07	1087	121.093	8.39697
Q02509	Otoconin-90 OS=Homo sapiens GN=OC90 PE=2 SV=3 - [OC90_HUMAN]	0	5.27	1	1	1	1	164866904	493	53.4187	4.94482
Q9BZK8	Ovarian cancer-related protein 1 OS=Homo sapiens GN=OCR1 PE=4 SV=1 - [OCR1_HUMAN]	0	25	1	1	1	1		76	8.36317	8.646
Q01968	Inositol polyphosphate 5-phosphatase OCRL-1 OS=Homo sapiens GN=OCRL PE=1 SV=3 - [OCRL_HUMAN]	0	1.33	1	1	1	1	68848243	901	104.138	6.55127
Q14990	Outer dense fiber protein 1 OS=Homo sapiens GN=ODF1 PE=2 SV=2 - [ODFP1_HUMAN]	0	10.8	1	1	1	1		250	28.3462	8.03076
P47874	Olfactory marker protein OS=Homo sapiens GN=OMP PE=2 SV=2 - [OMP_HUMAN]	0	19.02	1	1	1	1		163	18.9248	5.43994
A6NGQ2	Oocyte-expressed protein homolog OS=Homo sapiens GN=OOEP PE=2 SV=3 - [OOEP_HUMAN]	0	8.05	1	1	1	1	191877008	149	17.1589	7.13721
Q8N349	Olfactory receptor 2L13 OS=Homo sapiens GN=OR2L13 PE=2 SV=1 - [OR2LD_HUMAN]	0	8.33	1	1	1	2		312	35.6103	8.86572
A6NH00	Olfactory receptor 2T8 OS=Homo sapiens GN=OR2T8 PE=2 SV=1 - [OR2T8_HUMAN]	0	6.41	1	1	1	1		312	34.6355	8.30908
Q8NHB1	Olfactory receptor 2V1 OS=Homo sapiens GN=OR2V1 PE=3 SV=2 - [OR2V1_HUMAN]	0	19.37	1	2	2	2		315	34.8329	8.57275
Q96R30	Olfactory receptor 2V2 OS=Homo sapiens GN=OR2V2 PE=2 SV=3 - [OR2V2_HUMAN]	0	12.06	1	1	1	1		315	35.3151	8.47021
Q8NGP0	Olfactory receptor 4C13 OS=Homo sapiens GN=OR4C13 PE=2 SV=2 - [OR4CD_HUMAN]	0	6.8	1	1	1	2		309	34.559	8.35303
Q8NGJ1	Olfactory receptor 4D6 OS=Homo sapiens GN=OR4D6 PE=2 SV=1 - [OR4D6_HUMAN]	0	12.74	1	1	1	1		314	35.9297	8.44092
Q8NGX9	Olfactory receptor 6P1 OS=Homo sapiens GN=OR6P1 PE=3 SV=1 - [OR6P1_HUMAN]	0	6.62	1	1	1	1	202517408	317	35.8068	8.44092
O76099	Olfactory receptor 7C1 OS=Homo sapiens GN=OR7C1 PE=2 SV=1 - [OR7C1_HUMAN]	0	7.5	1	1	1	1	6489464	320	35.4951	7.60596
Q8NGE9	Olfactory receptor 9Q2 OS=Homo sapiens GN=OR9Q2 PE=2 SV=1 - [OR9Q2_HUMAN]	0	6.37	1	1	1	1		314	35.3395	8.51416
Q9UBD5	Origin recognition complex subunit 3 OS=Homo sapiens GN=ORC3 PE=1 SV=1 - [ORC3_HUMAN]	0	1.69	1	1	1	2	1.5217e+06	711	82.2015	7.60596
Q9Y5N6	Origin recognition complex subunit 6 OS=Homo sapiens GN=ORC6 PE=1 SV=1 - [ORC6_HUMAN]	0	7.54	1	1	1	1	141583633	252	28.0887	8.66064
Q8WZ82	Ovarian cancer-associated gene 2 protein OS=Homo sapiens GN=OVCA2 PE=1 SV=1 - [OVCA2_HUMAN]	0	9.69	1	1	1	1	139352131	227	24.4025	6.88818
Q99489	D-aspartate oxidase OS=Homo sapiens GN=DDO PE=2 SV=1 - [OXDD_HUMAN]	0	7.62	1	1	1	1		341	37.5112	7.91357
Q06190	Serine/threonine-protein phosphatase 2A regulatory subunit B'' subunit alpha OS=Homo sapiens GN=PPP2R3A PE=1 SV=1 - [P2R3A_HUMAN]	0	2.52	1	1	1	2	59808618	1150	130.195	5.21143
Q93086	P2X purinoceptor 5 OS=Homo sapiens GN=P2RX5 PE=2 SV=4 - [P2RX5_HUMAN]	0	3.55	1	1	1	1	1.8773e+07	422	47.1747	7.50342
Q9BPV8	P2Y purinoceptor 13 OS=Homo sapiens GN=P2RY13 PE=2 SV=3 - [P2Y13_HUMAN]	0	6.21	1	2	2	2	5.13365e+07	354	40.7619	9.92041
O75747	Phosphatidylinositol 4-phosphate 3-kinase C2 domain-containing subunit gamma OS=Homo sapiens GN=PIK3C2G PE=1 SV=3 - [P3C2G_HUMAN]	0	1.87	1	1	1	1	66331796	1445	165.609	6.93213
Q96RD6	Pannexin-2 OS=Homo sapiens GN=PANX2 PE=2 SV=2 - [PANX2_HUMAN]	0	2.66	1	1	1	1	1.62838e+08	677	74.4003	8.01611
Q8N3A8	Poly [ADP-ribose] polymerase 8 OS=Homo sapiens GN=PARP8 PE=2 SV=1 - [PARP8_HUMAN]	0	3.63	1	1	1	1		854	95.8104	8.27979
O43316	Paired box protein Pax-4 OS=Homo sapiens GN=PAX4 PE=1 SV=1 - [PAX4_HUMAN]	0	3.71	1	1	1	1		350	37.8085	9.18799
Q9Y5B6	PAX3- and PAX7-binding protein 1 OS=Homo sapiens GN=PAXBP1 PE=1 SV=2 - [PAXB1_HUMAN]	0	1.96	1	1	1	1	246821428	917	104.739	5.68115
Q9BYU1	Pre-B-cell leukemia transcription factor 4 OS=Homo sapiens GN=PBX4 PE=2 SV=2 - [PBX4_HUMAN]	0	4.01	1	1	1	1		374	40.8285	8.82178
P05165	Propionyl-CoA carboxylase alpha chain, mitochondrial OS=Homo sapiens GN=PCCA PE=1 SV=4 - [PCCA_HUMAN]	0	4.12	1	2	2	2	1.70837e+07	728	80.0081	7.51807
Q96JQ0	Protocadherin-16 OS=Homo sapiens GN=DCHS1 PE=1 SV=1 - [PCD16_HUMAN]	0	1.27	1	1	1	1		3298	345.971	4.94482
Q9Y5H9	Protocadherin alpha-2 OS=Homo sapiens GN=PCDHA2 PE=1 SV=1 - [PCDA2_HUMAN]	0	1.16	1	1	1	1	286185	948	102	5.19873
Q9Y5E3	Protocadherin beta-6 OS=Homo sapiens GN=PCDHB6 PE=2 SV=1 - [PCDB6_HUMAN]	0	3.27	1	1	1	1		794	87.2957	5.0083
Q9Y5F6	Protocadherin gamma-C5 OS=Homo sapiens GN=PCDHGC5 PE=2 SV=1 - [PCDGM_HUMAN]	0	3.39	1	1	1	1		944	101.858	5.03369
Q9Y6V0	Protein piccolo OS=Homo sapiens GN=PCLO PE=1 SV=4 - [PCLO_HUMAN]	0	0.3	1	1	1	1	176967773	5065	552.937	6.50732
Q96MG8	Protein-L-isoaspartate O-methyltransferase domain-containing protein 1 OS=Homo sapiens GN=PCMTD1 PE=2 SV=2 - [PCMD1_HUMAN]	0	8.96	1	1	1	1		357	40.6495	5.65576
Q63HM2	Pecanex-like protein 4 OS=Homo sapiens GN=PCNXL4 PE=2 SV=4 - [PCX4_HUMAN]	0	4.86	1	2	2	2	2052325585	1172	132.616	6.29053
Q14432	cGMP-inhibited 3',5'-cyclic phosphodiesterase A OS=Homo sapiens GN=PDE3A PE=1 SV=3 - [PDE3A_HUMAN]	0	2.89	1	1	1	1	49574525	1141	124.901	5.99854
Q08499	cAMP-specific 3',5'-cyclic phosphodiesterase 4D OS=Homo sapiens GN=PDE4D PE=1 SV=2 - [PDE4D_HUMAN]	0	0.87	1	1	1	1		809	91.0579	5.5415
P35913	Rod cGMP-specific 3',5'-cyclic phosphodiesterase subunit beta OS=Homo sapiens GN=PDE6B PE=1 SV=2 - [PDE6B_HUMAN]	0	1.64	1	1	1	1		854	98.272	5.23682
O95263	High affinity cAMP-specific and IBMX-insensitive 3',5'-cyclic phosphodiesterase 8B OS=Homo sapiens GN=PDE8B PE=1 SV=2 - [PDE8B_HUMAN]	0	2.26	1	1	1	1		885	98.9162	6.82959
Q15119	[Pyruvate dehydrogenase (acetyl-transferring)] kinase isozyme 2, mitochondrial OS=Homo sapiens GN=PDK2 PE=1 SV=2 - [PDK2_HUMAN]	0	6.39	1	2	2	2	3.72644e+07	407	46.1242	6.60986
Q15120	[Pyruvate dehydrogenase (acetyl-transferring)] kinase isozyme 3, mitochondrial OS=Homo sapiens GN=PDK3 PE=1 SV=1 - [PDK3_HUMAN]	0	6.16	1	2	2	2	54293795	406	46.9091	8.36768
Q9P2J9	[Pyruvate dehydrogenase [acetyl-transferring]]-phosphatase 2, mitochondrial OS=Homo sapiens GN=PDP2 PE=2 SV=2 - [PDP2_HUMAN]	0	2.65	1	1	1	1		529	59.9399	6.07471
O15018	PDZ domain-containing protein 2 OS=Homo sapiens GN=PDZD2 PE=1 SV=4 - [PDZD2_HUMAN]	0	0.49	1	1	1	2	546002720	2839	301.455	7.43018
Q76G19	PDZ domain-containing protein 4 OS=Homo sapiens GN=PDZD4 PE=1 SV=1 - [PDZD4_HUMAN]	0	4.42	1	2	2	2	497969088	769	86.1173	6.12549
Q9H792	Pseudopodium-enriched atypical kinase 1 OS=Homo sapiens GN=PEAK1 PE=1 SV=4 - [PEAK1_HUMAN]	0	0.8	1	1	1	1		1746	192.986	6.88818
Q9BY49	Peroxisomal trans-2-enoyl-CoA reductase OS=Homo sapiens GN=PECR PE=1 SV=2 - [PECR_HUMAN]	0	5.61	1	1	1	1	17125621	303	32.5239	8.80713
Q8N414	PiggyBac transposable element-derived protein 5 OS=Homo sapiens GN=PGBD5 PE=1 SV=3 - [PGBD5_HUMAN]	0	4.84	1	1	1	1		455	51.6083	9.30518
Q8NBL1	Protein O-glucosyltransferase 1 OS=Homo sapiens GN=POGLUT1 PE=1 SV=1 - [PGLT1_HUMAN]	0	5.36	1	1	1	1		392	46.1593	8.71924
Q9C0D0	Phosphatase and actin regulator 1 OS=Homo sapiens GN=PHACTR1 PE=2 SV=3 - [PHAR1_HUMAN]	0	3.1	1	1	1	1		580	66.2666	6.96143
Q8IZ21	Phosphatase and actin regulator 4 OS=Homo sapiens GN=PHACTR4 PE=1 SV=1 - [PHAR4_HUMAN]	0	3.28	1	1	1	1	7.58622e+06	702	78.1631	6.62451
Q8NDX5	Polyhomeotic-like protein 3 OS=Homo sapiens GN=PHC3 PE=1 SV=1 - [PHC3_HUMAN]	0	2.75	1	1	1	1	58025264	983	106.096	6.62451
Q96QT6	PHD finger protein 12 OS=Homo sapiens GN=PHF12 PE=1 SV=2 - [PHF12_HUMAN]	0	1.69	1	1	1	1		1004	109.629	7.73779
Q8TCD6	Pyridoxal phosphate phosphatase PHOSPHO2 OS=Homo sapiens GN=PHOSPHO2 PE=1 SV=1 - [PHOP2_HUMAN]	0	2.9	1	1	1	1	7.71095e+07	241	27.751	6.78564
Q8WYR1	Phosphoinositide 3-kinase regulatory subunit 5 OS=Homo sapiens GN=PIK3R5 PE=1 SV=1 - [PI3R5_HUMAN]	0	3.64	1	1	1	1	260388258	880	97.2867	6.7417
O60331	Phosphatidylinositol 4-phosphate 5-kinase type-1 gamma OS=Homo sapiens GN=PIP5K1C PE=1 SV=2 - [PI51C_HUMAN]	0	3.59	1	1	1	1	79814543	668	73.2145	5.2876
O75925	E3 SUMO-protein ligase PIAS1 OS=Homo sapiens GN=PIAS1 PE=1 SV=2 - [PIAS1_HUMAN]	0	2.76	1	1	1	1	229104222	651	71.7903	7.29834
Q9H5I5	Piezo-type mechanosensitive ion channel component 2 OS=Homo sapiens GN=PIEZO2 PE=1 SV=2 - [PIEZ2_HUMAN]	0	0.47	1	1	1	1		2752	317.858	6.15088
Q86V86	Serine/threonine-protein kinase pim-3 OS=Homo sapiens GN=PIM3 PE=1 SV=3 - [PIM3_HUMAN]	0	3.07	1	1	1	1	1.0995e+06	326	35.8685	6.13818
P48736	Phosphatidylinositol 4,5-bisphosphate 3-kinase catalytic subunit gamma isoform OS=Homo sapiens GN=PIK3CG PE=1 SV=3 - [PK3CG_HUMAN]	0	1.63	1	1	1	1		1102	126.373	7.50342
Q9HB19	Pleckstrin homology domain-containing family A member 2 OS=Homo sapiens GN=PLEKHA2 PE=1 SV=2 - [PKHA2_HUMAN]	0	7.53	1	2	2	2	51170409	425	47.225	8.66064
Q9HAU0	Pleckstrin homology domain-containing family A member 5 OS=Homo sapiens GN=PLEKHA5 PE=1 SV=1 - [PKHA5_HUMAN]	0	1.25	1	1	1	1	48307382	1116	127.385	7.53271
Q6IQ23	Pleckstrin homology domain-containing family A member 7 OS=Homo sapiens GN=PLEKHA7 PE=1 SV=2 - [PKHA7_HUMAN]	0	1.96	1	1	1	1	628105866	1121	127.056	9.34912
Q96S99	Pleckstrin homology domain-containing family F member 1 OS=Homo sapiens GN=PLEKHF1 PE=2 SV=3 - [PKHF1_HUMAN]	0	2.15	1	1	1	1	82743050	279	31.1747	8.23584
Q8IWE5	Pleckstrin homology domain-containing family M member 2 OS=Homo sapiens GN=PLEKHM2 PE=1 SV=2 - [PKHM2_HUMAN]	0	1.08	1	1	1	1	1.27943e+07	1019	112.709	4.93213
Q6P5Z2	Serine/threonine-protein kinase N3 OS=Homo sapiens GN=PKN3 PE=1 SV=1 - [PKN3_HUMAN]	0	1.8	1	1	1	1		889	99.358	8.45557
Q13835	Plakophilin-1 OS=Homo sapiens GN=PKP1 PE=1 SV=2 - [PKP1_HUMAN]	0	3.35	1	1	1	1	66187675	747	82.8078	9.12939
Q99959	Plakophilin-2 OS=Homo sapiens GN=PKP2 PE=1 SV=2 - [PKP2_HUMAN]	0	2.04	1	1	1	1		881	97.3548	9.33447
Q8NFJ6	Prokineticin receptor 2 OS=Homo sapiens GN=PROKR2 PE=1 SV=1 - [PKR2_HUMAN]	0	4.17	1	1	1	1		384	43.9667	8.79248
Q6P1J6	Phospholipase B1, membrane-associated OS=Homo sapiens GN=PLB1 PE=1 SV=3 - [PLB1_HUMAN]	0	3.02	1	1	1	1	1.228e+08	1458	162.977	5.88428
Q6P4A8	Phospholipase B-like 1 OS=Homo sapiens GN=PLBD1 PE=1 SV=2 - [PLBL1_HUMAN]	0	6.15	1	1	1	1		553	63.2142	9.05615
Q15147	1-phosphatidylinositol 4,5-bisphosphate phosphodiesterase beta-4 OS=Homo sapiens GN=PLCB4 PE=1 SV=3 - [PLCB4_HUMAN]	0	2.98	1	2	2	2	803792488	1175	134.378	6.90283
Q9NRZ5	1-acyl-sn-glycerol-3-phosphate acyltransferase delta OS=Homo sapiens GN=AGPAT4 PE=1 SV=1 - [PLCD_HUMAN]	0	7.41	1	1	1	1	172365478	378	43.9927	8.71924
P16885	1-phosphatidylinositol 4,5-bisphosphate phosphodiesterase gamma-2 OS=Homo sapiens GN=PLCG2 PE=1 SV=4 - [PLCG2_HUMAN]	0	1.5	1	1	1	1	89345294	1265	147.776	6.63916
O75038	1-phosphatidylinositol 4,5-bisphosphate phosphodiesterase eta-2 OS=Homo sapiens GN=PLCH2 PE=2 SV=3 - [PLCH2_HUMAN]	0	1.34	1	1	1	1		1416	154.572	7.84033
Q15111	Inactive phospholipase C-like protein 1 OS=Homo sapiens GN=PLCL1 PE=1 SV=3 - [PLCL1_HUMAN]	0	1.19	1	1	1	1		1095	122.649	5.61768
Q8N2A8	Mitochondrial cardiolipin hydrolase OS=Homo sapiens GN=PLD6 PE=1 SV=1 - [PLD6_HUMAN]	0	6.35	1	1	1	1	39896164	252	28.2547	9.34912
Q9NYY3	Serine/threonine-protein kinase PLK2 OS=Homo sapiens GN=PLK2 PE=1 SV=3 - [PLK2_HUMAN]	0	1.61	1	1	1	2		685	78.1863	8.23584
Q8N8W4	Patatin-like phospholipase domain-containing protein 1 OS=Homo sapiens GN=PNPLA1 PE=1 SV=3 - [PLPL1_HUMAN]	0	7.71	1	1	1	1	144030228	532	57.8382	8.07471
P51805	Plexin-A3 OS=Homo sapiens GN=PLXNA3 PE=1 SV=2 - [PLXA3_HUMAN]	0	2.14	4	2	2	2		1871	207.57	7.31299
Q9UL42	Paraneoplastic antigen Ma2 OS=Homo sapiens GN=PNMA2 PE=1 SV=2 - [PNMA2_HUMAN]	0	7.42	1	1	1	1		364	41.4832	4.85596
Q01851	POU domain, class 4, transcription factor 1 OS=Homo sapiens GN=POU4F1 PE=2 SV=4 - [PO4F1_HUMAN]	0	6.21	1	1	1	1		419	42.6705	9.01221
P16298	Serine/threonine-protein phosphatase 2B catalytic subunit beta isoform OS=Homo sapiens GN=PPP3CB PE=1 SV=2 - [PP2BB_HUMAN]	0	3.24	1	1	1	1	66990384	524	58.9865	5.90967
Q9P1A2	Putative serine/threonine-protein phosphatase 4 regulatory subunit 1-like OS=Homo sapiens GN=PPP4R1L PE=5 SV=3 - [PP4RL_HUMAN]	0	4.34	1	1	1	1	99983690	415	45.8783	4.75439
P37231	Peroxisome proliferator-activated receptor gamma OS=Homo sapiens GN=PPARG PE=1 SV=3 - [PPARG_HUMAN]	0	3.37	1	1	1	1	179138732	505	57.5831	5.93506
Q5VV67	Peroxisome proliferator-activated receptor gamma coactivator-related protein 1 OS=Homo sapiens GN=PPRC1 PE=1 SV=1 - [PPRC1_HUMAN]	0	1.08	1	1	1	1	176821800	1664	177.434	6.50732
Q9NQV5	PR domain-containing protein 11 OS=Homo sapiens GN=PRDM11 PE=1 SV=2 - [PRD11_HUMAN]	0	2.35	1	1	1	1		511	57.8259	6.17627
Q92954	Proteoglycan 4 OS=Homo sapiens GN=PRG4 PE=1 SV=2 - [PRG4_HUMAN]	0	2.35	1	1	1	1	1.27054e+07	1404	150.984	9.49561
P06401	Progesterone receptor OS=Homo sapiens GN=PGR PE=1 SV=4 - [PRGR_HUMAN]	0	3.43	1	1	1	1		933	98.9182	6.49365
Q96MT3	Prickle-like protein 1 OS=Homo sapiens GN=PRICKLE1 PE=1 SV=2 - [PRIC1_HUMAN]	0	4.81	1	1	1	1	84037994	831	94.24	6.23975
Q13523	Serine/threonine-protein kinase PRP4 homolog OS=Homo sapiens GN=PRPF4B PE=1 SV=3 - [PRP4B_HUMAN]	0	4.67	1	3	3	3	1.6893e+08	1007	116.916	10.2573
Q96S07	Proline-rich protein 25 OS=Homo sapiens GN=PRR25 PE=4 SV=1 - [PRR25_HUMAN]	0	5.97	1	1	1	1		402	40.973	11.0776
Q7Z5A4	Serine protease 42 OS=Homo sapiens GN=PRSS42 PE=2 SV=1 - [PRS42_HUMAN]	0	16.04	1	1	1	1	5.99387e+07	293	31.9859	7.25439
Q8WUY3	Protein prune homolog 2 OS=Homo sapiens GN=PRUNE2 PE=1 SV=3 - [PRUN2_HUMAN]	0	1.3	1	1	1	1		3088	340.425	4.44971
P28065	Proteasome subunit beta type-9 OS=Homo sapiens GN=PSMB9 PE=1 SV=2 - [PSB9_HUMAN]	0	4.11	1	1	1	1	168786803	219	23.2495	5.03369
A5PKW4	PH and SEC7 domain-containing protein 1 OS=Homo sapiens GN=PSD PE=1 SV=2 - [PSD1_HUMAN]	0	1.46	1	1	1	1	125129	1024	109.475	6.87354
Q9Y248	DNA replication complex GINS protein PSF2 OS=Homo sapiens GN=GINS2 PE=1 SV=1 - [PSF2_HUMAN]	0	6.49	1	1	1	1	73687112	185	21.414	5.43994
Q3SYG4	Protein PTHB1 OS=Homo sapiens GN=BBS9 PE=1 SV=1 - [PTHB1_HUMAN]	0	2.59	1	1	1	2	3564568064	887	99.2173	5.5542
Q12923	Tyrosine-protein phosphatase non-receptor type 13 OS=Homo sapiens GN=PTPN13 PE=1 SV=2 - [PTN13_HUMAN]	0	0.44	1	1	1	1	323880056	2485	276.733	6.41748
Q15678	Tyrosine-protein phosphatase non-receptor type 14 OS=Homo sapiens GN=PTPN14 PE=1 SV=2 - [PTN14_HUMAN]	0	4.13	1	2	2	2	50489652	1187	135.175	8.30908
Q9Y2R2	Tyrosine-protein phosphatase non-receptor type 22 OS=Homo sapiens GN=PTPN22 PE=1 SV=2 - [PTN22_HUMAN]	0	3.72	1	2	2	2	182623174	807	91.6468	7.59131
P26045	Tyrosine-protein phosphatase non-receptor type 3 OS=Homo sapiens GN=PTPN3 PE=1 SV=2 - [PTN3_HUMAN]	0	1.42	1	1	1	1		913	103.924	7.03467
Q92932	Receptor-type tyrosine-protein phosphatase N2 OS=Homo sapiens GN=PTPRN2 PE=1 SV=2 - [PTPR2_HUMAN]	0	3.15	1	1	1	1		1015	111.202	5.8335
P18433	Receptor-type tyrosine-protein phosphatase alpha OS=Homo sapiens GN=PTPRA PE=1 SV=2 - [PTPRA_HUMAN]	0	4.99	1	2	2	2	515635	802	90.5424	6.69775
P23468	Receptor-type tyrosine-protein phosphatase delta OS=Homo sapiens GN=PTPRD PE=1 SV=2 - [PTPRD_HUMAN]	0	1.05	1	1	1	1		1912	214.625	6.56592
P10586	Receptor-type tyrosine-protein phosphatase F OS=Homo sapiens GN=PTPRF PE=1 SV=2 - [PTPRF_HUMAN]	0	1.31	1	1	1	1		1907	212.744	6.30322
Q6UX71	Plexin domain-containing protein 2 OS=Homo sapiens GN=PLXDC2 PE=1 SV=1 - [PXDC2_HUMAN]	0	6.05	1	1	1	1		529	59.5455	6.45557
Q5XKP0	Protein QIL1 OS=Homo sapiens GN=QIL1 PE=1 SV=1 - [QIL1_HUMAN]	0	27.12	1	1	1	1	221470440	118	13.0788	9.42236
Q16769	Glutaminyl-peptide cyclotransferase OS=Homo sapiens GN=QPCT PE=1 SV=1 - [QPCT_HUMAN]	0	5.54	1	1	1	2	242506056	361	40.8508	6.60986
Q8IZP6	RING finger protein 113B OS=Homo sapiens GN=RNF113B PE=1 SV=3 - [R113B_HUMAN]	0	2.48	1	1	1	1	581540	322	36.2355	7.59131
Q96B01	RAD51-associated protein 1 OS=Homo sapiens GN=RAD51AP1 PE=1 SV=1 - [R51A1_HUMAN]	0	3.69	1	1	1	1	61990520	352	38.4339	9.11475
P24386	Rab proteins geranylgeranyltransferase component A 1 OS=Homo sapiens GN=CHM PE=1 SV=3 - [RAE1_HUMAN]	0	2.91	1	1	1	1	61299330	653	73.4286	4.75439
P26374	Rab proteins geranylgeranyltransferase component A 2 OS=Homo sapiens GN=CHML PE=1 SV=2 - [RAE2_HUMAN]	0	5.79	1	2	2	2	206314855	656	74.0242	4.93213
Q70E73	Ras-associated and pleckstrin homology domains-containing protein 1 OS=Homo sapiens GN=RAPH1 PE=1 SV=3 - [RAPH1_HUMAN]	0	2	1	1	1	1		1250	135.171	8.85107
Q9HCJ3	Ribonucleoprotein PTB-binding 2 OS=Homo sapiens GN=RAVER2 PE=1 SV=2 - [RAVR2_HUMAN]	0	1.88	1	1	1	1	13086084	691	74.2916	7.47412
O75884	Putative hydrolase RBBP9 OS=Homo sapiens GN=RBBP9 PE=1 SV=2 - [RBBP9_HUMAN]	0	10.75	1	1	1	2	177572707	186	20.9865	6.20166
Q8TDY2	RB1-inducible coiled-coil protein 1 OS=Homo sapiens GN=RB1CC1 PE=1 SV=3 - [RBCC1_HUMAN]	0	0.94	1	1	1	1		1594	182.975	5.41455
Q08999	Retinoblastoma-like protein 2 OS=Homo sapiens GN=RBL2 PE=1 SV=3 - [RBL2_HUMAN]	0	1.14	1	1	1	1	75661657	1139	128.286	7.44482
Q5T481	RNA-binding protein 20 OS=Homo sapiens GN=RBM20 PE=1 SV=3 - [RBM20_HUMAN]	0	1.14	1	1	1	1	399914032	1227	134.274	5.69385
Q9P2N5	RNA-binding protein 27 OS=Homo sapiens GN=RBM27 PE=1 SV=2 - [RBM27_HUMAN]	0	1.13	1	1	1	1		1060	118.645	9.18799
Q96IZ5	RNA-binding protein 41 OS=Homo sapiens GN=RBM41 PE=1 SV=2 - [RBM41_HUMAN]	0	7.75	1	1	1	1		413	47.0701	8.70459
Q6ZP01	RNA-binding protein 44 OS=Homo sapiens GN=RBM44 PE=2 SV=2 - [RBM44_HUMAN]	0	2.19	1	1	1	1		1051	117.911	5.71924
Q9Y580	RNA-binding protein 7 OS=Homo sapiens GN=RBM7 PE=1 SV=1 - [RBM7_HUMAN]	0	11.65	1	1	1	2	2.51094e+07	266	30.4847	9.56885
Q9H2T7	Ran-binding protein 17 OS=Homo sapiens GN=RANBP17 PE=2 SV=1 - [RBP17_HUMAN]	0	2.76	1	1	1	1		1088	124.295	6.44287
Q9Y2P8	RNA 3'-terminal phosphate cyclase-like protein OS=Homo sapiens GN=RCL1 PE=1 SV=3 - [RCL1_HUMAN]	0	6.7	1	2	2	2	6.12609e+07	373	40.8166	9.26123
Q8IZV5	Retinol dehydrogenase 10 OS=Homo sapiens GN=RDH10 PE=1 SV=1 - [RDH10_HUMAN]	0	9.09	1	1	1	1		341	38.0624	7.40088
Q9NS39	Double-stranded RNA-specific editase B2 OS=Homo sapiens GN=ADARB2 PE=1 SV=1 - [RED2_HUMAN]	0	2.71	1	1	1	1		739	80.5711	10.1694
Q9H1J1	Regulator of nonsense transcripts 3A OS=Homo sapiens GN=UPF3A PE=1 SV=1 - [REN3A_HUMAN]	0	2.52	1	1	1	1		476	54.663	9.02686
P51606	N-acylglucosamine 2-epimerase OS=Homo sapiens GN=RENBP PE=1 SV=2 - [RENBP_HUMAN]	0	2.34	1	1	1	1	490727979	427	48.799	6.3667
Q8NFH8	RalBP1-associated Eps domain-containing protein 2 OS=Homo sapiens GN=REPS2 PE=1 SV=2 - [REPS2_HUMAN]	0	1.82	1	1	1	1	205397062	660	71.4892	7.6499
Q96IC2	Putative RNA exonuclease NEF-sp OS=Homo sapiens GN=44M2.3 PE=2 SV=1 - [REXON_HUMAN]	0	4.13	1	1	1	1		774	86.8305	8.32373
P35250	Replication factor C subunit 2 OS=Homo sapiens GN=RFC2 PE=1 SV=3 - [RFC2_HUMAN]	0	4.8	1	1	1	1	309364736	354	39.1321	6.44287
Q7L804	Rab11 family-interacting protein 2 OS=Homo sapiens GN=RAB11FIP2 PE=1 SV=1 - [RFIP2_HUMAN]	0	5.27	1	1	1	1	176837100	512	58.2426	9.31982
Q9BXF6	Rab11 family-interacting protein 5 OS=Homo sapiens GN=RAB11FIP5 PE=1 SV=1 - [RFIP5_HUMAN]	0	4.44	1	2	2	3	6.36608e+06	653	70.372	9.23193
Q96AA3	Protein RFT1 homolog OS=Homo sapiens GN=RFT1 PE=1 SV=1 - [RFT1_HUMAN]	0	1.85	1	1	1	1	48965210	541	60.2964	8.85107
Q8HWS3	DNA-binding protein RFX6 OS=Homo sapiens GN=RFX6 PE=1 SV=2 - [RFX6_HUMAN]	0	2.48	1	1	1	1		928	102.396	6.58057
O15211	Ral guanine nucleotide dissociation stimulator-like 2 OS=Homo sapiens GN=RGL2 PE=1 SV=1 - [RGL2_HUMAN]	0	1.8	1	1	1	1	5.9346e+06	777	83.4977	6.17627
Q6GYQ0	Ral GTPase-activating protein subunit alpha-1 OS=Homo sapiens GN=RALGAPA1 PE=1 SV=1 - [RGPA1_HUMAN]	0	0.88	1	1	1	1		2036	229.686	6.18896
Q5JS13	Ras-specific guanine nucleotide-releasing factor RalGPS1 OS=Homo sapiens GN=RALGPS1 PE=1 SV=1 - [RGPS1_HUMAN]	0	2.33	1	1	1	1		557	62.0938	9.11475
O15492	Regulator of G-protein signaling 16 OS=Homo sapiens GN=RGS16 PE=1 SV=2 - [RGS16_HUMAN]	0	5.94	1	1	1	1	402898	202	22.7341	6.63916
Q96QB1	Rho GTPase-activating protein 7 OS=Homo sapiens GN=DLC1 PE=1 SV=4 - [RHG07_HUMAN]	0	1.18	1	1	1	1	58427392	1528	170.485	6.40479
Q8N392	Rho GTPase-activating protein 18 OS=Homo sapiens GN=ARHGAP18 PE=1 SV=3 - [RHG18_HUMAN]	0	1.06	1	1	1	1	55223158	663	74.9299	6.44287
Q5T5U3	Rho GTPase-activating protein 21 OS=Homo sapiens GN=ARHGAP21 PE=1 SV=1 - [RHG21_HUMAN]	0	1.38	1	1	1	1	2.75752e+08	1957	217.198	7.79639
Q96NA2	Rab-interacting lysosomal protein OS=Homo sapiens GN=RILP PE=1 SV=1 - [RILP_HUMAN]	0	2.24	1	1	1	1	52856867	401	44.1736	5.59229
A6NJZ7	RIMS-binding protein 3C OS=Homo sapiens GN=RIMBP3C PE=1 SV=3 - [RIM3C_HUMAN]	0	1.89	3	2	2	2	986235	1639	180.837	6.771
O95153	Peripheral-type benzodiazepine receptor-associated protein 1 OS=Homo sapiens GN=BZRAP1 PE=1 SV=2 - [RIMB1_HUMAN]	0	1.18	1	1	1	1	6.82427e+07	1857	199.928	5.10986
[truncated: 1,539 more rows]
