# Supplementary material for: From Proteomic Mapping to Invasion-Metastasis-Cascade Systemic Biomarkering and Targeted Drugging of Mutant BRAF-Dependent Human Cutaneous Melanomagenesis
Source: Cancers (Basel). 2021 Apr 22;13(9):2024. doi: 10.3390/cancers13092024 (PMC8122743; doi:10.3390/cancers13092024)
Supplement: Supplementary file 1 [file cancers-13-02024-s001.zip › Table_S4.xlsx]

## Sheet: Sheet1
Gene	Chr	Start Position	End Position	Variant Classification	Variant annotation	Variant Type	Reference Allele	Tumor Seq Allele	Annotation Transcript	Protein Change
AAK1	2	69746310	69746311	Frame_Shift_Ins	damaging	INS	-	G	ENST00000409085.4	p.S425fs
AAK1	2	69757192	69757192	Missense_Mutation	other non-conserving	SNP	G	C	ENST00000409085.4	p.N273K
ABCA12	2	215865508	215865508	Missense_Mutation	other non-conserving	SNP	C	T	ENST00000272895.7	p.E1034K
ABCC1	16	16139785	16139785	Missense_Mutation	other non-conserving	SNP	C	T	ENST00000399410.3	p.T378I
ABCC6	16	16302665	16302665	Silent	silent	SNP	C	T	ENST00000205557.7	p.S238S
ACOX2	3	58508255	58508255	Nonsense_Mutation	damaging	SNP	G	A	ENST00000302819.5	p.Q534*
ACRBP	12	6754400	6754400	Missense_Mutation	other non-conserving	SNP	G	A	ENST00000229243.2	p.S154L
ACTC1	15	35086928	35086928	Missense_Mutation	other non-conserving	SNP	C	T	ENST00000290378.4	p.A28T
ADAM28	8	24181448	24181448	Missense_Mutation	other non-conserving	SNP	G	C	ENST00000265769.4	p.E274D
ADAM28	8	24199262	24199262	Missense_Mutation	other non-conserving	SNP	G	A	ENST00000265769.4	p.D608N
ADAM9	8	38934904	38934904	Missense_Mutation	other non-conserving	SNP	G	A	ENST00000487273.2	p.E619K
ADARB2	10	1313163	1313163	Silent	Silent	SNP	G	A	ENST00000381312.1	p.I393I
ADCY7	16	50325676	50325676	Silent	Silent	SNP	G	A	ENST00000394697.2	p.V135V
ADCY8	8	131826471	131826471	Silent	Silent	SNP	C	T	ENST00000286355.5	p.L919L
ADGRE3	19	14774333	14774333	Silent	Silent	SNP	G	A	ENST00000253673.5	p.P32P
AFM	4	74364929	74364929	Missense_Mutation	other non-conserving	SNP	C	T	ENST00000226355.3	p.T463M
AFP	4	74306437	74306437	Missense_Mutation	other non-conserving	SNP	A	G	ENST00000395792.2	p.K130R
ALDH6A1	14	74531554	74531554	Missense_Mutation	other non-conserving	SNP	T	A	ENST00000553458.1	p.R492W
ALPK3	15	85400177	85400177	Silent	Silent	SNP	C	A	ENST00000258888.5	p.S938S
ANKFN1	17	54534728	54534728	Missense_Mutation	other non-conserving	SNP	A	T	ENST00000318698.2	p.Q476L
ANKRD11	16	89346227	89346227	Silent	Silent	SNP	G	A	ENST00000301030.4	p.P2241P
ANKRD18A	9	38586237	38586237	Silent	Silent	SNP	T	G	ENST00000399703.5	p.G730G
ANKRD36	2	97856900	97856900	Nonsense_Mutation	damaging	SNP	G	T	ENST00000461153.2	p.G777*
APEX1	14	20925231	20925231	Missense_Mutation	other non-conserving	SNP	A	T	ENST00000216714.3	p.N174I
AQP3	9	33442357	33442357	Missense_Mutation	other non-conserving	SNP	G	A	ENST00000297991.4	p.R218W
ARHGAP11A	15	32928012	32928012	Missense_Mutation	other non-conserving	SNP	T	C	ENST00000361627.3	p.V460A
ARHGAP31	3	119134577	119134577	Silent	Silent	SNP	C	T	ENST00000264245.4	p.P1267P
ARID3C	9	34623561	34623561	Silent	Silent	SNP	A	G	ENST00000378909.2	p.P242P
ARSJ	4	114824442	114824442	Missense_Mutation	other non-conserving	SNP	A	T	ENST00000315366.7	p.I263N
ASCC3	6	101246698	101246698	Missense_Mutation	other non-conserving	SNP	C	A	ENST00000369162.2	p.G429V
ASCC3	6	101246698	101246699	Missense_Mutation	other non-conserving	DNP	CC	AA	ENST00000369162.2	p.G429L
ASCC3	6	101246699	101246699	Nonsense_Mutation	damaging	SNP	C	A	ENST00000369162.2	p.G429*
ASPDH	19	51016617	51016617	Missense_Mutation	other non-conserving	SNP	C	T	ENST00000389208.4	p.V37I
ATP13A3	3	194150426	194150426	Missense_Mutation	other non-conserving	SNP	C	G	ENST00000439040.1	p.S952T
ATP2A3	17	3844336	3844336	Missense_Mutation	other non-conserving	SNP	C	T	ENST00000352011.3	p.A677T
ATR	3	142261554	142261555	Frame_Shift_Ins	damaging	INS	-	A	ENST00000350721.4	p.N1135fs
AURKB	17	8108191	8108191	Nonstop_Mutation	other non-conserving	SNP	A	G	ENST00000585124.1	p.*345R
BBS7	4	122768628	122768628	Missense_Mutation	other non-conserving	SNP	T	C	ENST00000264499.4	p.H323R
BBS7	4	122770069	122770069	Silent	Silent	SNP	G	A	ENST00000264499.4	p.S288S
BBS7	4	122784431	122784431	Missense_Mutation	other non-conserving	SNP	C	A	ENST00000264499.4	p.V36F
BCL9	1	147091361	147091361	Missense_Mutation	other non-conserving	SNP	C	T	ENST00000234739.3	p.P467L
BCL9	1	147091361	147091362	Missense_Mutation	other non-conserving	DNP	CC	TT	ENST00000234739.3	p.P467L
BCLAF3	X	19984223	19984223	Nonsense_Mutation	damaging	SNP	C	A	ENST00000379682.4	p.E196*
BICDL1	12	120502626	120502626	Missense_Mutation	other non-conserving	SNP	G	C	ENST00000397558.2	p.E284D
BIRC6	2	32640557	32640557	Missense_Mutation	other non-conserving	SNP	T	C	ENST00000421745.2	p.I733T
BIRC6	2	32756521	32756521	Missense_Mutation	other non-conserving	SNP	G	T	ENST00000421745.2	p.C4065F
BMP3	4	81967149	81967149	Nonsense_Mutation	damaging	SNP	C	T	ENST00000282701.2	p.R192*
BMT2	7	112472636	112472636	Missense_Mutation	other non-conserving	SNP	C	G	ENST00000297145.4	p.D190H
BMX	X	15543458	15543458	Missense_Mutation	other non-conserving	SNP	A	T	ENST00000357607.2	p.N267I
BPTF	17	65907571	65907571	Nonsense_Mutation	damaging	SNP	G	T	ENST00000321892.4	p.E1317*
BRAF	7	140453135	140453135	Silent	Silent	SNP	C	A	ENST00000288602.6	p.V600V
BRAF	7	140453135	140453136	Missense_Mutation	other non-conserving	DNP	CA	AT	ENST00000288602.6	p.V600D
BRAF	7	140453136	140453136	Missense_Mutation	other non-conserving	SNP	A	T	ENST00000288602.6	p.V600E
BRD1	22	50171353	50171353	Missense_Mutation	other non-conserving	SNP	G	A	ENST00000216267.8	p.S858F
BRINP3	1	190423785	190423785	Splice_Site	damaging	SNP	C	G	ENST00000367462.3	p.R79T
C12orf42	12	103696181	103696181	Missense_Mutation	other non-conserving	SNP	C	A	ENST00000378113.2	p.S263I
C1QTNF2	5	159776645	159776645	Missense_Mutation	other non-conserving	SNP	C	T	ENST00000393975.3	p.G175S
C1S	12	7175073	7175073	Missense_Mutation	other non-conserving	SNP	G	A	ENST00000406697.1	p.G398D
C21orf58	21	47734663	47734663	Silent	Silent	SNP	C	T	ENST00000291691.7	p.L192L
C2orf42	2	70408860	70408860	Silent	Silent	SNP	G	A	ENST00000264434.2	p.Y86Y
C4BPA	1	207297593	207297593	Silent	Silent	SNP	C	A	ENST00000367070.3	p.G196G
C4orf33	4	130030694	130030694	Missense_Mutation	other non-conserving	SNP	C	T	ENST00000281146.5	p.P121S
C8A	1	57349208	57349208	Missense_Mutation	other non-conserving	SNP	C	T	ENST00000361249.3	p.L237F
CACNA1D	3	53761001	53761001	Silent	Silent	SNP	C	T	ENST00000350061.5	p.F732F
CACNA1S	1	201016672	201016672	Missense_Mutation	other non-conserving	SNP	C	A	ENST00000362061.3	p.Q1508H
CACNA1S	1	201061169	201061169	Missense_Mutation	other non-conserving	SNP	C	T	ENST00000362061.3	p.G158S
CACNA2D3	3	55107880	55107880	Missense_Mutation	other non-conserving	SNP	T	G	ENST00000474759.1	p.H1059Q
CAPN11	6	44137184	44137184		Silent	SNP	C	T	ENST00000398776.1	p.F85F
CAPN12	19	39229107	39229107	Missense_Mutation	other non-conserving	SNP	G	T	ENST00000328867.4	p.L281M
CARNMT1	9	77598722	77598722	Silent	Silent	SNP	G	A	ENST00000376834.3	p.Y397Y
CBY2	13	46288384	46288384	Silent	Silent	SNP	G	A	ENST00000310521.1	p.L408L
CCDC149	4	24821574	24821574	Missense_Mutation	other non-conserving	SNP	T	C	ENST00000389609.4	p.S356G
CCDC158	4	77317542	77317542	Silent	Silent	SNP	T	C	ENST00000388914.3	p.K56K
CCDC88B	11	64112140	64112140	Silent	Silent	SNP	G	A	ENST00000356786.5	p.Q709Q
CCDC9B	15	40633031	40633031	Missense_Mutation	other non-conserving	SNP	G	A	ENST00000559313.1	p.P41L
CCT6B	17	33259391	33259391	Missense_Mutation	other non-conserving	SNP	G	A	ENST00000314144.5	p.P448S
CD84	1	160518073	160518073	Silent	Silent	SNP	C	T	ENST00000311224.4	p.G337G
CDC42EP4	17	71282456	71282456	Missense_Mutation	other non-conserving	SNP	C	T	ENST00000335793.3	p.G62S
CDH11	16	65038685	65038685	Missense_Mutation	other non-conserving	SNP	G	C	ENST00000268603.4	p.H30D
CDH13	16	83065817	83065817	Silent	Silent	SNP	C	T	ENST00000566620.1	p.S120S
CEP126	11	101815018	101815018	Missense_Mutation	other non-conserving	SNP	G	A	ENST00000263468.8	p.E91K
CERK	22	47085964	47085964	Missense_Mutation	other non-conserving	SNP	G	C	ENST00000216264.8	p.S489C
CHFR	12	133428260	133428260	Missense_Mutation	other non-conserving	SNP	G	A	ENST00000432561.2	p.P491L
CHRM3	1	240070862	240070862	Silent	Silent	SNP	C	T	ENST00000255380.4	p.F37F
CHST8	19	34262956	34262956	Missense_Mutation	other non-conserving	SNP	A	C	ENST00000262622.4	p.N88T
CLDN1	3	190030677	190030677	Silent	Silent	SNP	C	T	ENST00000295522.3	p.A124A
CLDN25	11	113650726	113650726	Missense_Mutation	other non-conserving	SNP	T	A	ENST00000453129.2	p.F70Y
CLTC	17	57744288	57744288	Missense_Mutation	other non-conserving	SNP	T	A	ENST00000269122.3	p.L693Q
CMAS	12	22213801	22213801	Missense_Mutation	other non-conserving	SNP	A	T	ENST00000229329.2	p.E243D
CMYA5	5	79031946	79031946	Missense_Mutation	other non-conserving	SNP	C	T	ENST00000446378.2	p.P2453L
CNNM1	10	101122097	101122097	Missense_Mutation	other non-conserving	SNP	G	A	ENST00000356713.4	p.E658K
CNST	1	246811165	246811165	Silent	Silent	SNP	A	G	ENST00000366513.4	p.G554G
CNTN5	11	100226873	100226873	Silent	Silent	SNP	G	A	ENST00000524871.1	p.S1075S
COL11A1	1	103427793	103427793	Missense_Mutation	other non-conserving	SNP	C	T	ENST00000370096.3	p.G1018E
COL11A1	1	103461597	103461597	Splice_Site	damaging	SNP	C	T	ENST00000370096.3	p.G748D
COL19A1	6	70897795	70897795	Missense_Mutation	other non-conserving	SNP	C	T	ENST00000322773.4	p.P958L
COL5A1	9	137593158	137593158	Silent	Silent	SNP	C	T	ENST00000371817.3	p.I211I
CPT1B	22	51011428	51011428	Missense_Mutation	other non-conserving	SNP	C	T	ENST00000360719.2	p.E410K
CRAMP1L	16	1676070	1676070	Frame_Shift_Del	damaging	DEL	C	-	ENST00000397412.3	p.S149fs
CROCC	1	17273366	17273366	Missense_Mutation	other non-conserving	SNP	G	C	ENST00000375541.5	p.E798D
CSMD1	8	3063140	3063140	Missense_Mutation	other non-conserving	SNP	G	A	ENST00000520002.1	p.P1625S
CSMD1	8	3076806	3076806	Frame_Shift_Del	damaging	DEL	C	-	ENST00000520002.1	p.G1549fs
CSMD2	1	34102093	34102093	Silent	Silent	SNP	G	A	ENST00000373380.1	p.S485S
CSMD3	8	113323259	113323260	Missense_Mutation	other non-conserving	SNP	TC	GA	ENST00000297405.5	p.R2611I
CTPS2	X	16711322	16711323	Frame_Shift_Ins	damaging	INS	-	T	ENST00000443824.1	p.T194fs
CWC22	2	180835743	180835743	Missense_Mutation	other non-conserving	SNP	T	A	ENST00000410053.3	p.S289C
CYP3A7	7	99311138	99311138	Silent	Silent	SNP	C	T	ENST00000336374.2	p.Q273Q
CYTH4	22	37692055	37692055	Silent	Silent	SNP	G	A	ENST00000248901.6	p.K61K
DAAM2	6	39851747	39851747	Missense_Mutation	other non-conserving	SNP	C	T	ENST00000398904.2	p.P619S
DBH	9	136501595	136501595		Silent	SNP	G	A	ENST00000393056.2	p.V34V
DCLRE1A	10	115609831	115609832	Frame_Shift_Ins	damaging	INS	-	A	ENST00000361384.2	p.K345fs
DCP1A	3	53326382	53326382	Missense_Mutation	other non-conserving	SNP	C	G	ENST00000607628.1	p.S367T
DGKG	3	186015915	186015915	Missense_Mutation	other non-conserving	SNP	G	A	ENST00000265022.3	p.P83L
DNAH10	12	124335466	124335466	Missense_Mutation	other non-conserving	SNP	G	A	ENST00000409039.3	p.R1927H
DNAH2	17	7668714	7668714	Silent	Silent	SNP	G	A	ENST00000572933.1	p.L1114L
DNAH2	17	7727605	7727605	Missense_Mutation	other non-conserving	SNP	G	A	ENST00000572933.1	p.R3882Q
DNAH3	16	20974955	20974955	Silent	Silent	SNP	C	T	ENST00000261383.3	p.E3417E
DNAH7	2	196729399	196729399	Missense_Mutation	other non-conserving	SNP	G	A	ENST00000312428.6	p.S2327F
DNAH9	17	11726233	11726233	Missense_Mutation	other non-conserving	SNP	C	T	ENST00000262442.4	p.S3043F
DNAJC30	7	73097171	73097171	Missense_Mutation	other non-conserving	SNP	A	C	ENST00000395176.2	p.Y195D
DNTT	10	98092135	98092135	Missense_Mutation	other non-conserving	SNP	G	A	ENST00000371174.2	p.E381K
DOCK2	5	169482359	169482365	Frame_Shift_Del	damaging	DEL	AAGAATA	-	ENST00000256935.8	p.KNK1422fs
DOCK3	3	51413217	51413217	Silent	Silent	SNP	C	T	ENST00000266037.9	p.V1817V
DOCK8	9	286559	286559	Silent	Silent	SNP	C	T	ENST00000453981.1	p.D85D
DOCK8	9	340285	340285	Missense_Mutation	other non-conserving	SNP	C	T	ENST00000453981.1	p.P548L
DOT1L	19	2226198	2226198	Silent	Silent	SNP	A	G	ENST00000398665.3	p.G1226G
DPF1	19	38707017	38707017	Missense_Mutation	other non-conserving	SNP	G	A	ENST00000420980.2	p.P235S
DPP6	7	154172112	154172112	Silent	Silent	SNP	G	A	ENST00000377770.3	p.K149K
DPYS	8	105459581	105459581	Missense_Mutation	other non-conserving	SNP	G	T	ENST00000351513.2	p.H192N
DRD3	3	113890750	113890750	Silent	Silent	SNP	G	A	ENST00000460779.1	p.A30A
DRD3	3	113890793	113890793	Missense_Mutation	other non-conserving	SNP	C	T	ENST00000460779.1	p.G16E
DSG2	18	29116301	29116301	Silent	Silent	SNP	G	A	ENST00000261590.8	p.L520L
DSG3	18	29054125	29054125	Missense_Mutation	other non-conserving	SNP	G	A	ENST00000257189.4	p.G715S
DST	6	56420572	56420572	Missense_Mutation	other non-conserving	SNP	T	C	ENST00000361203.3	p.I4692V
DTNB	2	25655782	25655782	Missense_Mutation	other non-conserving	SNP	G	A	ENST00000406818.3	p.T477M
EBF1	5	158135095	158135095	Missense_Mutation	other non-conserving	SNP	C	T	ENST00000313708.6	p.A546T
ECD	10	74899185	74899186	Frame_Shift_Ins	damaging	INS	-	T	ENST00000372979.4	p.E435fs
EDARADD	1	236645809	236645809	Missense_Mutation	other non-conserving	SNP	C	T	ENST00000334232.4	p.R170W
EIF5B	2	99995581	99995581	Silent	Silent	SNP	C	T	ENST00000289371.6	p.L648L
ENO3	17	4860288	4860288	Silent	Silent	SNP	T	C	ENST00000323997.6	p.L417L
EOGT	3	69037501	69037501	Missense_Mutation	other non-conserving	SNP	C	T	ENST00000383701.3	p.R343K
EPYC	12	91396234	91396234	Missense_Mutation	other non-conserving	SNP	A	T	ENST00000261172.3	p.L37I
ERC2	3	56468963	56468963	Missense_Mutation	other non-conserving	SNP	G	A	ENST00000288221.6	p.P25S
ERGIC1	5	172359528	172359528	Missense_Mutation	other non-conserving	SNP	G	C	ENST00000393784.3	p.V211L
ERGIC3	20	34145242	34145242	Missense_Mutation	other non-conserving	SNP	C	G	ENST00000348547.2	p.I373M
FAM126B	2	201846401	201846401	Silent	Silent	SNP	G	A	ENST00000418596.3	p.S395S
FAM169A	5	74109758	74109758	Missense_Mutation	other non-conserving	SNP	C	T	ENST00000389156.4	p.D193N
FAM178B	2	97637646	97637646	Missense_Mutation	other non-conserving	SNP	C	T	ENST00000417561.3	p.A334T
FAM222A	12	110206066	110206066	Missense_Mutation	other non-conserving	SNP	C	T	ENST00000538780.1	p.S111F
FBLN2	3	13612534	13612534	Missense_Mutation	other non-conserving	SNP	G	T	ENST00000295760.7	p.G227C
FBN1	15	48719794	48719794	Missense_Mutation	other non-conserving	SNP	G	A	ENST00000316623.5	p.H2392Y
FBN1	15	48719794	48719795	Missense_Mutation	other non-conserving	DNP	GG	AA	ENST00000316623.5	p.H2392Y
FBN1	15	48719795	48719795	Silent	Silent	SNP	G	A	ENST00000316623.5	p.P2391P
FBRSL1	12	133146736	133146736	Missense_Mutation	other non-conserving	SNP	C	T	ENST00000434748.2	p.P306S
FBXW11	5	171297836	171297836	Missense_Mutation	other non-conserving	SNP	C	T	ENST00000265094.5	p.C435Y
FCRL3	1	157665299	157665299	Missense_Mutation	other non-conserving	SNP	G	A	ENST00000368184.3	p.P411S
FEZF2	3	62358477	62358477	Missense_Mutation	other non-conserving	SNP	C	T	ENST00000283268.3	p.A23T
FGFR3	4	1806186	1806186	Missense_Mutation	other non-conserving	SNP	C	T	ENST00000260795.2	p.P402L
FLCN	17	17122331	17122331	Splice_Site	damaging	SNP	A	G	ENST00000285071.4
FLG2	1	152326117	152326117	Missense_Mutation	other non-conserving	SNP	G	A	ENST00000388718.5	p.S1382F
FOXB2	9	79635425	79635425	Silent	Silent	SNP	G	A	ENST00000376708.1	p.Q285Q
FSIP2	2	186656175	186656175	Nonsense_Mutation	damaging	SNP	G	T	ENST00000424728.1	p.E1438*
FTCD	21	47571509	47571509	Missense_Mutation	other non-conserving	SNP	G	A	ENST00000291670.5	p.A200V
FXYD1	19	35631511	35631511	Silent	Silent	SNP	G	A	ENST00000588081.1	p.K24K
GALNT17	7	71036282	71036282	Missense_Mutation	other non-conserving	SNP	G	A	ENST00000333538.5	p.M325I
GALNT9	12	132681754	132681754	Silent	Silent	SNP	C	T	ENST00000328957.8	p.V570V
GAP43	3	115395262	115395262	Missense_Mutation	other non-conserving	SNP	A	G	ENST00000305124.6	p.K145E
GAPDH	12	6646165	6646165	Missense_Mutation	other non-conserving	SNP	G	A	ENST00000229239.5	p.E106K
GATA4	8	11565984	11565984	Missense_Mutation	other non-conserving	SNP	C	A	ENST00000335135.4	p.Q55K
GEMIN5	5	154270903	154270903	Missense_Mutation	other non-conserving	SNP	T	G	ENST00000285873.7	p.Q1387P
GIMAP2	7	150389523	150389523	Missense_Mutation	other non-conserving	SNP	C	T	ENST00000223293.5	p.S50L
GJB5	1	35223735	35223735	Silent	Silent	SNP	G	A	ENST00000338513.1	p.V268V
GMIP	19	19744615	19744615	Silent	Silent	SNP	G	A	ENST00000203556.4	p.T823T
GNPTAB	12	102160054	102160054	Missense_Mutation	other non-conserving	SNP	C	A	ENST00000299314.7	p.R476L
GOLGA4	3	37367079	37367079	Missense_Mutation	other non-conserving	SNP	G	T	ENST00000361924.2	p.E1234D
GOLGA8F	15	28632756	28632756	Missense_Mutation	other non-conserving	SNP	G	A	ENST00000450328.2	p.G224R
GPS2	17	7216938	7216938	Missense_Mutation	other non-conserving	SNP	G	A	ENST00000380728.2	p.P195S
GRIK3	1	37337818	37337818	Missense_Mutation	other non-conserving	SNP	G	T	ENST00000373091.3	p.H235N
GRIK4	11	120837993	120837993	Missense_Mutation	other non-conserving	SNP	G	A	ENST00000527524.2	p.G786R
GRIN2B	12	14019023	14019023	Silent	Silent	SNP	G	A	ENST00000609686.1	p.I40I
GRM3	7	86415950	86415950	Missense_Mutation	other non-conserving	SNP	C	T	ENST00000361669.2	p.S281L
GRXCR1	4	42964963	42964963	Missense_Mutation	other non-conserving	SNP	C	T	ENST00000399770.2	p.R147C
GTF2IRD2B	7	74564425	74564425	Silent	Silent	SNP	C	T	ENST00000312575.7	p.F724F
GZMM	19	547315	547315	Missense_Mutation	other non-conserving	SNP	G	A	ENST00000264553.3	p.E31K
HAVCR2	5	156533648	156533648	Silent	Silent	SNP	G	A	ENST00000307851.4	p.V128V
HDAC5	17	42164059	42164059	Missense_Mutation	other non-conserving	SNP	G	A	ENST00000393622.2	p.A644V
HDAC7	12	48185370	48185370	Splice_Site	damaging	SNP	T	C	ENST00000427332.2	p.A605A
HDAC7	12	48185371	48185371	Missense_Mutation	other non-conserving	SNP	G	T	ENST00000427332.2	p.A605E
HEATR5A	14	31762605	31762605	Missense_Mutation	other non-conserving	SNP	T	C	ENST00000389961.3	p.N2010S
HEG1	3	124739646	124739646	Silent	Silent	SNP	A	G	ENST00000311127.4	p.N414N
HERC2	15	28447741	28447741	Missense_Mutation	other non-conserving	SNP	C	A	ENST00000261609.7	p.C2411F
HESX1	3	57233825	57233825	Missense_Mutation	other non-conserving	SNP	G	A	ENST00000295934.3	p.P41L
HGF	7	81381472	81381472	Missense_Mutation	other non-conserving	SNP	G	A	ENST00000222390.5	p.R197C
HLA-DQB2	6	32729506	32729507	Frame_Shift_Ins	damaging	INS	-	T	ENST00000437316.2	p.R99fs
HMCN1	1	186024781	186024782	Frame_Shift_Ins	damaging	INS	-	A	ENST00000271588.4	p.K2374fs
HPN	19	35551319	35551319	Missense_Mutation	other non-conserving	SNP	C	T	ENST00000262626.2	p.P175S
HYAL1	3	50340340	50340340	Silent	Silent	SNP	G	A	ENST00000266031.4	p.L16L
IARS2	1	220307803	220307803	Nonsense_Mutation	damaging	SNP	C	T	ENST00000302637.5	p.Q633*
IDE	10	94267884	94267884	Missense_Mutation	other non-conserving	SNP	G	A	ENST00000265986.6	p.T380I
IFIT5	10	91177161	91177161	Missense_Mutation	other non-conserving	SNP	G	T	ENST00000371795.4	p.D69Y
IGF1	12	102813359	102813359	Silent	Silent	SNP	T	G	ENST00000307046.8	p.A110A
IQCK	16	19867866	19867866	Missense_Mutation	other non-conserving	SNP	C	T	ENST00000320394.6	p.S287F
IQGAP1	15	91035845	91035845	Silent	Silent	SNP	C	T	ENST00000268182.5	p.Y1510Y
ITGA7	12	56091585	56091585	Missense_Mutation	other non-conserving	SNP	C	A	ENST00000555728.1	p.G479C
ITGAD	16	31419167	31419167	Silent	Silent	SNP	C	T	ENST00000389202.2	p.F313F
JCAD	10	30316076	30316076	Missense_Mutation	other non-conserving	SNP	C	T	ENST00000375377.1	p.E1001K
KCNA10	1	111060922	111060922	Missense_Mutation	other non-conserving	SNP	G	T	ENST00000369771.2	p.A163D
KCNE1	21	35821794	35821794	Missense_Mutation	other non-conserving	SNP	C	T	ENST00000337385.3	p.V47I
KCNJ6	21	39086924	39086924	Missense_Mutation	other non-conserving	SNP	G	A	ENST00000609713.1	p.S179F
KCNT2	1	196295906	196295906	Silent	Silent	SNP	G	A	ENST00000294725.9	p.L739L
KEAP1	19	10602804	10602804	Silent	Silent	SNP	T	C	ENST00000171111.5	p.E258E
KERA	12	91449311	91449311	Missense_Mutation	other non-conserving	SNP	A	G	ENST00000266719.3	p.S250P
KHDRBS1	1	32508170	32508170	Missense_Mutation	other non-conserving	SNP	C	T	ENST00000327300.7	p.P426L
KIAA0355	19	34838899	34838899	Missense_Mutation	other non-conserving	SNP	T	C	ENST00000299505.6	p.M880T
KIF1A	2	241679531	241679531	Missense_Mutation	other non-conserving	SNP	A	G	ENST00000320389.7	p.L1181P
KLHL29	2	23865274	23865274	Missense_Mutation	other non-conserving	SNP	G	A	ENST00000486442.1	p.G165E
KLHL5	4	39109250	39109250	Silent	Silent	SNP	G	A	ENST00000504108.1	p.L575L
KPNA3	13	50285143	50285143	Missense_Mutation	other non-conserving	SNP	C	G	ENST00000261667.3	p.V263L
KPRP	1	152732107	152732107	Missense_Mutation	other non-conserving	SNP	C	G	ENST00000606109.1	p.Q15E
KPRP	1	152732683	152732683	Missense_Mutation	other non-conserving	SNP	C	G	ENST00000606109.1	p.Q207E
KRT1	12	53069090	53069090	Missense_Mutation	other non-conserving	SNP	T	C	ENST00000252244.3	p.S608G
KRT12	17	39023379	39023379	Silent	Silent	SNP	C	T	ENST00000251643.4	p.R20R
KRT13	17	39661342	39661342	Missense_Mutation	other non-conserving	SNP	G	A	ENST00000246635.3	p.P154L
KRT27	17	38938563	38938563	Silent	Silent	SNP	A	C	ENST00000301656.3	p.G61G
KRTAP10-12	21	46117728	46117728	Missense_Mutation	other non-conserving	SNP	A	C	ENST00000400365.3	p.R204S
KRTAP27-1	21	31709474	31709474	Missense_Mutation	other non-conserving	SNP	A	T	ENST00000382835.2	p.S171R
KSR2	12	117907514	117907514	Silent	Silent	SNP	C	T	ENST00000339824.5	p.K933K
LAMB4	7	107689876	107689876	Silent	Silent	SNP	C	T	ENST00000388781.3	p.R1339R
LARGE1	22	33700316	33700316	Silent	Silent	SNP	C	T	ENST00000354992.2	p.V543V
LBP	20	36999401	36999401	Missense_Mutation	other non-conserving	SNP	C	T	ENST00000217407.2	p.T390I
LHCGR	2	48936151	48936151	Missense_Mutation	other non-conserving	SNP	C	T	ENST00000294954.7	p.E206K
LLPH	12	66522679	66522679	Missense_Mutation	other non-conserving	SNP	T	C	ENST00000266604.2	p.K70E
LMF2	22	50944830	50944830	Missense_Mutation	other non-conserving	SNP	G	A	ENST00000474879.2	p.A160V
LPIN1	2	11905717	11905717	Missense_Mutation	other non-conserving	SNP	A	T	ENST00000256720.2	p.E17V
LRBA	4	151827126	151827126	Missense_Mutation	other non-conserving	SNP	A	G	ENST00000357115.3	p.V540A
LRP12	8	105509822	105509822	Missense_Mutation	other non-conserving	SNP	C	T	ENST00000276654.5	p.G320R
LRP1B	2	141272335	141272335	Missense_Mutation	other non-conserving	SNP	G	A	ENST00000389484.3	p.S2719F
LRRC8E	19	7964961	7964961	Silent	Silent	SNP	C	T	ENST00000306708.6	p.F518F
LRRCC1	8	86057635	86057635	Silent	Silent	SNP	T	C	ENST00000360375.3	p.I996I
LRRN2	1	204589045	204589045	Missense_Mutation	other non-conserving	SNP	G	A	ENST00000367175.1	p.H26Y
LRTM2	12	1943737	1943737	Silent	Silent	SNP	C	T	ENST00000543818.1	p.V321V
LTN1	21	30332020	30332020	Splice_Site	damaging	SNP	C	A	ENST00000361371.5
MAP1LC3B2	12	117014124	117014124	Stop_Codon_Del	other non-conserving	DEL	A	-	ENST00000556529.1
MAP3K13	3	185165703	185165703	Silent	Silent	SNP	G	A	ENST00000265026.3	p.R326R
MAP3K15	X	19389141	19389141	Nonsense_Mutation	damaging	SNP	C	T	ENST00000338883.4	p.W1112*
MAP3K2	2	128096510	128096511	Frame_Shift_Ins	damaging	INS	-	T	ENST00000409947.1	p.Q41fs
MARC1	1	220971307	220971307	Missense_Mutation	other non-conserving	SNP	C	G	ENST00000366910.5	p.T235S
MCCC1	3	182810312	182810312	Missense_Mutation	other non-conserving	SNP	A	G	ENST00000265594.4	p.L53P
MDN1	6	90415869	90415869	Missense_Mutation	other non-conserving	SNP	T	C	ENST00000369393.3	p.N2686S
MED15	22	20939483	20939483	Missense_Mutation	other non-conserving	SNP	C	T	ENST00000263205.7	p.P687L
MEGF8	19	42880552	42880552	Silent	Silent	SNP	A	C	ENST00000251268.6	p.P2721P
MEOX1	17	41720910	41720910	Silent	Silent	SNP	C	A	ENST00000318579.4	p.L196L
METTL7B	12	56077608	56077608	Silent	Silent	SNP	C	T	ENST00000394252.3	p.L170L
MICB	6	31474935	31474935	Silent	Silent	SNP	C	T	ENST00000252229.6	p.T250T
MKI67	10	129901757	129901757	Missense_Mutation	other non-conserving	SNP	T	C	ENST00000368654.3	p.S2783G
MKX	10	28023475	28023475	Missense_Mutation	other non-conserving	SNP	G	A	ENST00000375790.5	p.H250Y
MMP16	8	89179909	89179909	Missense_Mutation	other non-conserving	SNP	G	A	ENST00000286614.6	p.P233L
MON1B	16	77228717	77228717	Missense_Mutation	other non-conserving	SNP	G	T	ENST00000248248.3	p.A321S
MPDZ	9	13125320	13125320	Nonsense_Mutation	damaging	SNP	G	A	ENST00000319217.7	p.Q1568*
MPV17	2	27534779	27534779	Missense_Mutation	other non-conserving	SNP	G	T	ENST00000380044.1	p.P150H
MRC2	17	60755939	60755939	Silent	Silent	SNP	C	T	ENST00000303375.5	p.A709A
MS4A8	11	60476227	60476227	Silent	Silent	SNP	C	T	ENST00000300226.2	p.P169P
MSH6	2	48030785	48030785	Silent	Silent	SNP	T	C	ENST00000234420.5	p.T1133T
MT-ATP6	M	9064	9064	Missense_Mutation	other non-conserving	SNP	G	A	ENST00000361899.2	p.A180T
MT-CO1	M	6253	6253	Missense_Mutation	other non-conserving	SNP	T	C	ENST00000361624.2	p.I117T
MT-CYB	M	14953	14953	Silent	Silent	SNP	C	T	ENST00000361789.2	p.I69I
MT-CYB	M	15485	15486	Missense_Mutation	other non-conserving	DNP	CC	TT	ENST00000361789.2	p.P247L
MT-CYB	M	15486	15486	Missense_Mutation	other non-conserving	SNP	C	T	ENST00000361789.2	p.P247L
MT-ND2	M	4697	4697	Silent	Silent	SNP	C	T	ENST00000361453.3	p.F76F
MT-ND4	M	11410	11410	Silent	Silent	SNP	T	C	ENST00000361381.2	p.P217P
MUC16	19	8959694	8959694	Missense_Mutation	other non-conserving	SNP	G	A	ENST00000397910.4	p.R14480W
MUC6	11	1028312	1028312	Missense_Mutation	other non-conserving	SNP	G	A	ENST00000421673.2	p.S556L
MXRA5	X	3235386	3235386	Silent	Silent	SNP	G	A	ENST00000217939.6	p.L2112L
MYBPC2	19	50945459	50945459	Missense_Mutation	other non-conserving	SNP	C	T	ENST00000357701.5	p.P264L
MYH10	17	8439200	8439200	Missense_Mutation	other non-conserving	SNP	G	A	ENST00000269243.4	p.P542L
MYH2	17	10426661	10426661	Silent	Silent	SNP	G	A	ENST00000245503.5	p.R1847R
MYH3	17	10535261	10535261	Missense_Mutation	other non-conserving	SNP	G	A	ENST00000583535.1	p.R1677C
MYH3	17	10541474	10541474	Silent	Silent	SNP	C	T	ENST00000583535.1	p.G1205G
MYH8	17	10297718	10297718	Missense_Mutation	other non-conserving	SNP	C	T	ENST00000403437.2	p.E1672K
MYL6B	12	56547756	56547756	Silent	Silent	SNP	C	T	ENST00000553066.1	p.S18S
MYO10	5	16762666	16762666	Silent	Silent	SNP	G	A	ENST00000513610.1	p.H525H
MYO16	13	109793701	109793701	Missense_Mutation	other non-conserving	SNP	G	A	ENST00000357550.2	p.G1692E
MYO18A	17	27422023	27422023	Silent	Silent	SNP	C	T	ENST00000527372.1	p.Q1480Q
MYO18A	17	27422023	27422024	Missense_Mutation	other non-conserving	DNP	CT	TA	ENST00000527372.1	p.Q1480L
MYO18A	17	27422024	27422024	Missense_Mutation	other non-conserving	SNP	T	A	ENST00000527372.1	p.Q1480L
MYO18B	22	26165046	26165046	Missense_Mutation	other non-conserving	SNP	C	T	ENST00000407587.2	p.S388F
MYO1A	12	57442078	57442078	Silent	Silent	SNP	C	T	ENST00000442789.2	p.V10V
MYO9B	19	17323079	17323079	Missense_Mutation	other non-conserving	SNP	C	T	ENST00000594824.1	p.T2145M
MYOD1	11	17741530	17741530	Silent	Silent	SNP	G	A	ENST00000250003.3	p.A67A
MYT1	20	62853317	62853317	Silent	Silent	SNP	G	A	ENST00000328439.1	p.E771E
NACA	12	57112157	57112157	Missense_Mutation	other non-conserving	SNP	G	A	ENST00000454682.1	p.P1053S
NCBP1	9	100426653	100426653	Missense_Mutation	other non-conserving	SNP	G	C	ENST00000375147.3	p.R610P
NCOR1	17	16004843	16004843	Missense_Mutation	other non-conserving	SNP	C	T	ENST00000268712.3	p.S804N
NEXMIF	X	73963377	73963377	Missense_Mutation	other non-conserving	SNP	G	A	ENST00000055682.6	p.P339S
NF2	22	30090776	30090776	Silent	Silent	SNP	C	T	ENST00000338641.4	p.F591F
NFIX	19	13136209	13136209	Silent	Silent	SNP	G	A	ENST00000592199.1	p.V134V
NHSL2	X	71360543	71360543	Missense_Mutation	other non-conserving	SNP	G	A	ENST00000373677.1	p.G683S
NINL	20	25457472	25457472	Missense_Mutation	other non-conserving	SNP	C	T	ENST00000278886.6	p.G819R
NKAIN4	20	61879012	61879012	Missense_Mutation	other non-conserving	SNP	T	C	ENST00000370316.3	p.Q130R
NLRP1	17	5462308	5462308	Missense_Mutation	other non-conserving	SNP	C	T	ENST00000572272.1	p.D570N
NLRP2	19	55497645	55497645	Silent	Silent	SNP	G	A	ENST00000543010.1	p.E776E
NOVA1	14	27066587	27066587	Missense_Mutation	other non-conserving	SNP	T	G	ENST00000344429.5	p.D19A
NPHS1	19	36342398	36342398	Missense_Mutation	other non-conserving	SNP	C	T	ENST00000378910.5	p.G79S
NRP2	2	206614519	206614519	Silent	Silent	SNP	C	T	ENST00000357785.5	p.T619T
NT5C1B	2	18758128	18758129	Missense_Mutation	other non-conserving	DNP	CC	TT	ENST00000359846.2	p.G412K
NUGGC	8	27927084	27927084	Silent	Silent	SNP	G	A	ENST00000413272.2	p.I78I
OBSCN	1	228476395	228476395	Missense_Mutation	other non-conserving	SNP	G	A	ENST00000422127.1	p.R3382Q
OBSCN	1	228509911	228509911	Missense_Mutation	other non-conserving	SNP	C	G	ENST00000422127.1	p.D5123E
OBSCN	1	228511034	228511034	Missense_Mutation	other non-conserving	SNP	G	A	ENST00000422127.1	p.V5127M
OR10G7	11	123909351	123909351	Missense_Mutation	other non-conserving	SNP	C	T	ENST00000330487.5	p.D120N
OR11H12	14	19378092	19378092	Missense_Mutation	other non-conserving	SNP	G	A	ENST00000550708.1	p.G167R
OR1M1	19	9204375	9204375	Missense_Mutation	other non-conserving	SNP	C	T	ENST00000429566.3	p.S152F
OR2A4	6	132021804	132021804	Silent	Silent	SNP	C	T	ENST00000315453.2	p.V246V
OR2F1	7	143657726	143657726	Silent	Silent	SNP	C	T	ENST00000392899.1	p.I221I
OR4D9	11	59282507	59282507	Missense_Mutation	other non-conserving	SNP	G	A	ENST00000329328.3	p.G41E
OR51I1	11	5462294	5462294	Missense_Mutation	other non-conserving	SNP	G	T	ENST00000380211.1	p.L151I
OR7E24	19	9361948	9361948	Missense_Mutation	other non-conserving	SNP	A	G	ENST00000456448.1	p.M77V
OR8H3	11	55890100	55890100	Silent	Silent	SNP	G	A	ENST00000313472.3	p.A84A
OSBP2	22	31284313	31284313	Silent	Silent	SNP	G	A	ENST00000332585.6	p.E468E
OTOA	16	21698960	21698960	Missense_Mutation	other non-conserving	SNP	T	C	ENST00000286149.4	p.F209S
PAPPA2	1	176668495	176668495	Silent	Silent	SNP	C	T	ENST00000367662.3	p.F1002F
PAQR7	1	26189624	26189624	Missense_Mutation	other non-conserving	SNP	G	A	ENST00000374296.3	p.P236L
PATE1	11	125617303	125617303	Missense_Mutation	other non-conserving	SNP	C	T	ENST00000305738.5	p.P41S
PBX3	9	128725323	128725323	Silent	Silent	SNP	G	A	ENST00000373489.5	p.T385T
PBX3	9	128725323	128725324	Missense_Mutation	other non-conserving	DNP	GG	AA	ENST00000373489.5	p.G386R
PBX3	9	128725324	128725324	Missense_Mutation	other non-conserving	SNP	G	A	ENST00000373489.5	p.G386R
PCLO	7	82582450	82582450	Missense_Mutation	other non-conserving	SNP	C	T	ENST00000333891.9	p.G2607R
PDE1A	2	183053737	183053737	Silent	Silent	SNP	C	T	ENST00000410103.1	p.R408R
PDE3B	11	14665770	14665770	Missense_Mutation	other non-conserving	SNP	A	C	ENST00000282096.4	p.H50P
PDGFA	7	540842	540842	Frame_Shift_Del	damaging	DEL	A	-	ENST00000354513.5	p.L164fs
PFAS	17	8159703	8159703	Missense_Mutation	other non-conserving	SNP	C	T	ENST00000314666.6	p.L267F
PGM5	9	70999413	70999413	Missense_Mutation	other non-conserving	SNP	T	C	ENST00000396396.1	p.L175P
PHKB	16	47723070	47723070	Missense_Mutation	other non-conserving	SNP	C	T	ENST00000323584.5	p.P917S
PIEZO1	16	88787822	88787822	Missense_Mutation	other non-conserving	SNP	T	C	ENST00000301015.9	p.D1807G
PIK3R1	5	67592108	67592108	Nonsense_Mutation	damaging	SNP	C	T	ENST00000521381.1	p.R642*
PIWIL1	12	130830979	130830979	Nonsense_Mutation	damaging	SNP	G	A	ENST00000245255.3	p.W127*
PIWIL1	12	130833925	130833925	Missense_Mutation	other non-conserving	SNP	A	C	ENST00000245255.3	p.E292D
PKD1	16	2140883	2140883	Splice_Site	damaging	SNP	A	G	ENST00000262304.4
PKD2	4	88996078	88996078	Silent	Silent	SNP	G	A	ENST00000508588.1	p.E297E
PKN1	19	14568845	14568845	Missense_Mutation	other non-conserving	SNP	G	A	ENST00000242783.6	p.E390K
PLCB2	15	40596249	40596249	Missense_Mutation	other non-conserving	SNP	G	A	ENST00000260402.3	p.R39C
PLEC	8	144993538	144993538	Missense_Mutation	other non-conserving	SNP	G	T	ENST00000322810.4	p.P3621H
PLEKHA4	19	49362728	49362728	Silent	Silent	SNP	G	A	ENST00000263265.6	p.P230P
PLEKHN1	1	908887	908887	Missense_Mutation	other non-conserving	SNP	G	A	ENST00000379409.2	p.R486K
PLOD1	1	12033032	12033032	Missense_Mutation	other non-conserving	SNP	A	G	ENST00000196061.4	p.N669S
PLXNB2	22	50726389	50726389	Silent	Silent	SNP	G	A	ENST00000449103.1	p.C486C
PNPLA1	6	36269989	36269989	Missense_Mutation	other non-conserving	SNP	C	T	ENST00000394571.2	p.A376V
POLR1B	2	113315498	113315498	Silent	Silent	SNP	A	G	ENST00000263331.5	p.E390E
POM121L2	6	27276918	27276918	Missense_Mutation	other non-conserving	SNP	G	A	ENST00000444565.1	p.S1011F
POU5F2	5	93076640	93076640	Silent	Silent	SNP	C	T	ENST00000510627.4	p.G210G
PPIP5K1	15	43851107	43851107	Missense_Mutation	other non-conserving	SNP	G	A	ENST00000396923.3	p.P1091S
PPP1R9A	7	94540480	94540480	Missense_Mutation	other non-conserving	SNP	T	C	ENST00000433881.1	p.V352A
PRKCI	3	170009667	170009667	Missense_Mutation	other non-conserving	SNP	C	T	ENST00000295797.4	p.T410I
PRUNE2	9	79324727	79324727	Silent	Silent	SNP	T	C	ENST00000376718.3	p.T821T
PSG9	19	43762590	43762590	Missense_Mutation	other non-conserving	SNP	C	T	ENST00000270077.3	p.R336K
PSMC6	14	53178195	53178195	Missense_Mutation	other non-conserving	SNP	T	A	ENST00000606149.1	p.Y132N
PSMC6	14	53178197	53178197	Silent	Silent	SNP	T	C	ENST00000606149.1	p.Y132Y
PTPRK	6	128291371	128291372	Missense_Mutation	other non-conserving	DNP	AC	TT	ENST00000368215.3	p.1440_1441*>*M
PTPRK	6	128291372	128291372	Silent	Silent	SNP	C	T	ENST00000368215.3	p.*1440*
PTPRT	20	40733276	40733276	Missense_Mutation	other non-conserving	SNP	G	A	ENST00000373187.1	p.S1158F
PXDNL	8	52359645	52359645	Missense_Mutation	other non-conserving	SNP	C	T	ENST00000356297.4	p.D482N
PYGM	11	64521366	64521366	Silent	Silent	SNP	G	A	ENST00000164139.3	p.N408N
QSER1	11	32953667	32953667	Missense_Mutation	other non-conserving	SNP	C	T	ENST00000399302.2	p.S159F
RABEP1	17	5241412	5241412	Silent	Silent	SNP	T	C	ENST00000546142.2	p.I209I
RABEP2	16	28919997	28919997	Missense_Mutation	other non-conserving	SNP	G	A	ENST00000358201.4	p.P393L
RABGAP1L	1	174945250	174945250	Silent	Silent	SNP	C	T	ENST00000367688.3	p.L62L
RABIF	1	202858169	202858169	Missense_Mutation	other non-conserving	SNP	C	T	ENST00000367262.3	p.A20T
RABL2A	2	114398947	114398948	Frame_Shift_Ins	damaging	INS	-	A	ENST00000393167.3	p.Q142fs
RAD50	5	131923715	131923715	Missense_Mutation	other non-conserving	SNP	C	G	ENST00000265335.6	p.L329V
RAPGEF5	7	22233189	22233189	Missense_Mutation	other non-conserving	SNP	T	C	ENST00000401957.2	p.T31A
RASAL2	1	178412040	178412041	Frame_Shift_Ins	damaging	INS	-	A	ENST00000462775.1	p.K239fs
RASSF6	4	74464358	74464358	Splice_Site	damaging	SNP	T	C	ENST00000342081.3	p.E80G
RBAK	7	5105020	5105020	Missense_Mutation	other non-conserving	SNP	C	T	ENST00000353796.3	p.H645Y
RBM20	10	112595723	112595723	Missense_Mutation	other non-conserving	SNP	G	A	ENST00000369519.3	p.R1224K
RFX2	19	6007129	6007129	Silent	Silent	SNP	G	A	ENST00000303657.5	p.S432S
RFXANK	19	19304837	19304837	Frame_Shift_Del	damaging	DEL	G	-	ENST00000303088.4	p.G28fs
RHOT2	16	722528	722528	Missense_Mutation	other non-conserving	SNP	G	T	ENST00000315082.4	p.D456Y
RNF133	7	122338268	122338268	Silent	Silent	SNP	T	C	ENST00000340112.2	p.G235G
RNF165	18	44030350	44030350	Missense_Mutation	other non-conserving	SNP	G	A	ENST00000269439.7	p.R236Q
RNF17	13	25451231	25451231	Missense_Mutation	other non-conserving	SNP	G	T	ENST00000255324.5	p.E1560D
ROR1	1	64515412	64515412	Silent	Silent	SNP	G	C	ENST00000371079.1	p.L71L
RPL3L	16	2000853	2000853	Missense_Mutation	other non-conserving	SNP	G	A	ENST00000268661.7	p.H165Y
RPTOR	17	78867626	78867626	Missense_Mutation	other non-conserving	SNP	C	T	ENST00000306801.3	p.R788C
RXRA	9	137293646	137293646	Missense_Mutation	other non-conserving	SNP	C	T	ENST00000481739.1	p.S66L
S1PR5	19	10625128	10625128	Missense_Mutation	other non-conserving	SNP	G	A	ENST00000439028.3	p.P187L
SALL3	18	76755450	76755450	Silent	Silent	SNP	G	A	ENST00000537592.2	p.K1153K
SAMHD1	20	35545172	35545172	Missense_Mutation	other non-conserving	SNP	G	A	ENST00000262878.4	p.R339C
SATB2	2	200137355	200137355	Missense_Mutation	other non-conserving	SNP	G	A	ENST00000417098.1	p.S594F
SAXO1	9	18928909	18928909	Missense_Mutation	other non-conserving	SNP	T	C	ENST00000380534.4	p.K189R
SCAF1	19	50155081	50155081	Missense_Mutation	other non-conserving	SNP	G	C	ENST00000360565.3	p.G479R
SCN4A	17	62050046	62050046	Silent	Silent	SNP	C	T	ENST00000435607.1	p.R52R
SDK1	7	4304890	4304890	Silent	Silent	SNP	G	A	ENST00000404826.2	p.A2172A
SDK1	7	4304890	4304891	Missense_Mutation	other non-conserving	DNP	GG	AA	ENST00000404826.2	p.V2173M
SDK1	7	4304891	4304891	Missense_Mutation	other non-conserving	SNP	G	A	ENST00000404826.2	p.V2173M
SDSL	12	113872018	113872018	Missense_Mutation	other non-conserving	SNP	C	T	ENST00000403593.4	p.P145L
SEL1L	14	81969087	81969087	Missense_Mutation	other non-conserving	SNP	T	A	ENST00000336735.4	p.E252V
SEMA4C	2	97531405	97531405	Missense_Mutation	other non-conserving	SNP	C	T	ENST00000305476.5	p.V140I
SEMA6B	19	4555007	4555007	Missense_Mutation	other non-conserving	SNP	A	T	ENST00000586582.1	p.H221Q
SERPINA9	14	94936067	94936067	Silent	Silent	SNP	C	T	ENST00000380365.3	p.K37K
SERPINE1	7	100775266	100775266	Missense_Mutation	other non-conserving	SNP	A	G	ENST00000223095.4	p.S206G
SFTA2	6	30899508	30899509	Missense_Mutation	other non-conserving	DNP	GG	AA	ENST00000359086.3	p.S42F
SH2D3C	9	130502062	130502062	Missense_Mutation	other non-conserving	SNP	G	A	ENST00000314830.8	p.T769M
SHARPIN	8	145154226	145154226	Silent	Silent	SNP	C	T	ENST00000398712.2	p.G292G
SHD	19	4282899	4282899	Missense_Mutation	other non-conserving	SNP	T	A	ENST00000543264.2	p.F110L
SHISA9	16	13329193	13329193	Missense_Mutation	other non-conserving	SNP	G	A	ENST00000424107.3	p.G401E
SHROOM3	4	77678037	77678037	Silent	Silent	SNP	A	G	ENST00000296043.6	p.V1715V
SIKE1	1	115316974	115316974	Missense_Mutation	other non-conserving	SNP	C	T	ENST00000060969.5	p.R181Q
SIM1	6	100896122	100896122	Silent	Silent	SNP	C	T	ENST00000369208.3	p.A250A
SIPA1L1	14	72055743	72055743	Missense_Mutation	other non-conserving	SNP	C	A	ENST00000555818.1	p.P385Q
SLC11A1	2	219247792	219247792	Silent	Silent	SNP	G	A	ENST00000233202.6	p.L39L
SLC16A13	17	6942107	6942107	Missense_Mutation	other non-conserving	SNP	C	T	ENST00000308027.6	p.S327F
SLC16A8	22	38474578	38474578	Silent	Silent	SNP	G	A	ENST00000320521.5	p.G444G
SLC17A6	11	22363206	22363206	Missense_Mutation	other non-conserving	SNP	C	G	ENST00000263160.3	p.I73M
SLC22A23	6	3273365	3273365	Nonsense_Mutation	damaging	SNP	G	T	ENST00000406686.3	p.S662*
SLC22A9	11	63137865	63137865	Missense_Mutation	other non-conserving	SNP	A	C	ENST00000279178.3	p.M113L
SLC23A3	2	220033413	220033413	Missense_Mutation	other non-conserving	SNP	A	C	ENST00000409878.3	p.V212G
SLC26A8	6	35930398	35930398	Splice_Site	damaging	SNP	C	T	ENST00000490799.1	p.A456T
SLC2A12	6	134350764	134350764	Nonsense_Mutation	damaging	SNP	G	A	ENST00000275230.5	p.Q67*
SLC2A5	1	9097977	9097977	Silent	Silent	SNP	G	T	ENST00000377424.4	p.G427G
SLC5A10	17	18872655	18872655	Splice_Site	damaging	SNP	G	A	ENST00000395645.3	p.G187E
SLC5A10	17	18872655	18872656	Splice_Site	damaging	DNP	GG	AA	ENST00000395645.3	p.G187E
SLC5A10	17	18872656	18872656	Splice_Site	damaging	SNP	G	A	ENST00000395645.3	p.G187G
SLC6A14	X	115569096	115569096	Missense_Mutation	other non-conserving	SNP	C	T	ENST00000371900.4	p.P63S
SLC9A8	20	48500526	48500526	Missense_Mutation	other non-conserving	SNP	C	T	ENST00000361573.2	p.R472C
SMAD4	18	48586268	48586268	Missense_Mutation	other non-conserving	SNP	C	G	ENST00000342988.3	p.P313A
SNRPA	19	41269508	41269508	Missense_Mutation	other non-conserving	SNP	C	T	ENST00000243563.3	p.P206L
SNU13	22	42076259	42076259	Missense_Mutation	other non-conserving	SNP	C	T	ENST00000401959.1	p.G38E
SNX25	4	186241976	186241976	Silent	Silent	SNP	T	A	ENST00000504273.1	p.I314I
SORCS2	4	7714558	7714558	Missense_Mutation	other non-conserving	SNP	C	T	ENST00000507866.2	p.S656F
SORCS3	10	106916937	106916937	Silent	Silent	SNP	G	A	ENST00000369701.3	p.V508V
SOX11	2	5833315	5833315	Silent	Silent	SNP	G	A	ENST00000322002.3	p.A154A
SPACA9	9	135762926	135762926	Missense_Mutation	other non-conserving	SNP	C	A	ENST00000372136.3	p.S105R
SPATA32	17	43333191	43333191	Missense_Mutation	other non-conserving	SNP	T	C	ENST00000331780.4	p.T120A
SPTA1	1	158636213	158636213	Missense_Mutation	other non-conserving	SNP	C	T	ENST00000368147.4	p.D705N
SPTBN1	2	54871495	54871495	Silent	Silent	SNP	G	T	ENST00000356805.4	p.T1347T
SRCAP	16	30749616	30749616	Missense_Mutation	other non-conserving	SNP	G	A	ENST00000262518.4	p.G2752E
SRRM2	16	2812281	2812281	Silent	Silent	SNP	C	T	ENST00000301740.8	p.S584S
SSRP1	11	57099206	57099206	Missense_Mutation	other non-conserving	SNP	G	T	ENST00000278412.2	p.R387S
ST18	8	53084461	53084461	Silent	Silent	SNP	G	A	ENST00000276480.7	p.F320F
ST7L	1	113121004	113121004	Missense_Mutation	other non-conserving	SNP	T	G	ENST00000358039.4	p.T369P
STARD13	13	33704096	33704096	Missense_Mutation	other non-conserving	SNP	G	A	ENST00000336934.5	p.L240F
STEAP1	7	89790277	89790277	Missense_Mutation	other non-conserving	SNP	A	G	ENST00000297205.2	p.I81M
STK17B	2	197002262	197002262	Missense_Mutation	other non-conserving	SNP	A	T	ENST00000263955.4	p.I343N
SV2C	5	75581107	75581107	Missense_Mutation	other non-conserving	SNP	G	A	ENST00000502798.2	p.R345Q
SYNE1	6	152457885	152457885	Silent	Silent	SNP	G	A	ENST00000367255.5	p.F8509F
SYT10	12	33538134	33538134	Silent	Silent	SNP	C	T	ENST00000228567.3	p.L390L
SYT9	11	7324556	7324556	Silent	Silent	SNP	C	T	ENST00000318881.6	p.I144I
SYVN1	11	64898264	64898264	Missense_Mutation	other non-conserving	SNP	T	G	ENST00000377190.3	p.T325P
TACC1	8	38677808	38677808	Missense_Mutation	other non-conserving	SNP	T	C	ENST00000317827.4	p.L349P
TASOR2	10	5788581	5788581	Missense_Mutation	other non-conserving	SNP	C	T	ENST00000328090.5	p.T1066I
TBC1D8	2	101638895	101638895	Missense_Mutation	other non-conserving	SNP	C	T	ENST00000376840.4	p.R855H
TBC1D9	4	141548674	141548674	Silent	Silent	SNP	G	A	ENST00000442267.2	p.S940S
TBR1	2	162274281	162274281	Missense_Mutation	other non-conserving	SNP	C	T	ENST00000389554.3	p.H263Y
TBX5	12	114823324	114823324	Missense_Mutation	other non-conserving	SNP	C	T	ENST00000310346.4	p.G238S
TCF20	22	42608252	42608252	Frame_Shift_Del	damaging	DEL	A	-	ENST00000359486.3	p.P1020fs
TCTN2	12	124180986	124180986	Missense_Mutation	other non-conserving	SNP	G	A	ENST00000303372.5	p.R446Q
TDRD1	10	115963970	115963970	Missense_Mutation	other non-conserving	SNP	C	T	ENST00000369280.1	p.P374S
TECTA	11	121016285	121016285	Silent	Silent	SNP	C	T	ENST00000392793.1	p.L1189L
TECTA	11	121060536	121060536	Missense_Mutation	other non-conserving	SNP	C	T	ENST00000392793.1	p.P2105L
TEX13A	0	104464097	104464097	Missense_Mutation	other non-conserving	SNP	C	A	ENST00000413579.1	p.W260L
TFAP2E	1	36056289	36056289	Missense_Mutation	other non-conserving	SNP	C	T	ENST00000373235.3	p.P320L
TGM4	3	44929185	44929185	Silent	Silent	SNP	G	A	ENST00000296125.4	p.P66P
TGS1	8	56699343	56699343	Missense_Mutation	other non-conserving	SNP	C	T	ENST00000260129.5	p.P296S
THADA	2	43520258	43520258	Silent	Silent	SNP	G	A	ENST00000405006.4	p.G1511G
THBS2	6	169641878	169641878	Silent	Silent	SNP	G	A	ENST00000366787.3	p.L290L
TICRR	15	90167451	90167451	Missense_Mutation	other non-conserving	SNP	C	T	ENST00000268138.7	p.P1304S
TLE2	19	3019293	3019293	Missense_Mutation	other non-conserving	SNP	C	T	ENST00000262953.6	p.E180K
TNNT2	1	201330420	201330420	Missense_Mutation	other non-conserving	SNP	T	G	ENST00000509001.1	p.Q256P
TNS1	2	218712504	218712504	Silent	Silent	SNP	G	A	ENST00000171887.4	p.V787V
TNXB	6	32023858	32023858	Missense_Mutation	other non-conserving	SNP	C	T	ENST00000375244.3	p.G2746E
TOGARAM1	14	45432494	45432494	Silent	Silent	SNP	C	T	ENST00000361577.3	p.D290D
TOP3B	22	22311711	22311711	Silent	Silent	SNP	G	C	ENST00000398793.2	p.S788S
TOPBP1	3	133358995	133358995	Missense_Mutation	other non-conserving	SNP	G	A	ENST00000260810.5	p.R681C
TOX3	16	52473236	52473236	Silent	Silent	SNP	G	T	ENST00000219746.9	p.I544I
TPSD1	16	1306606	1306606	Missense_Mutation	other non-conserving	SNP	C	T	ENST00000211076.3	p.R58C
TRAPPC9	8	141034063	141034063	Silent	Silent	SNP	G	A	ENST00000438773.2	p.F890F
TRIM15	6	30135006	30135006	Silent	Silent	SNP	G	A	ENST00000376694.4	p.E145E
TRIM58	1	248031316	248031316	Silent	Silent	SNP	G	A	ENST00000366481.3	p.K274K
TRIP6	7	100469199	100469199	Missense_Mutation	other non-conserving	SNP	C	T	ENST00000200457.4	p.P345L
TRPM2	21	45838365	45838365	Missense_Mutation	other non-conserving	SNP	G	A	ENST00000397928.1	p.E1130K
TSKU	11	76507631	76507631	Missense_Mutation	other non-conserving	SNP	C	T	ENST00000527881.1	p.T324I
TSNARE1	8	143425409	143425409	Silent	Silent	SNP	G	A	ENST00000307180.3	p.L221L
TSNAXIP1	16	67857613	67857614	Missense_Mutation	other non-conserving	DNP	GG	AA	ENST00000388833.3	p.G104K
TTLL6	17	46874432	46874432	Silent	Silent	SNP	T	C	ENST00000393382.3	p.T301T
TTN	2	179436047	179436047	Missense_Mutation	other non-conserving	SNP	T	C	ENST00000591111.1	p.S23297G
TTN	2	179436049	179436049	Missense_Mutation	other non-conserving	SNP	C	T	ENST00000591111.1	p.G23296E
TTN	2	179452725	179452725	Missense_Mutation	other non-conserving	SNP	C	T	ENST00000591111.1	p.E19496K
TTN	2	179516397	179516397	Silent	Silent	SNP	C	T	ENST00000591111.1	p.V11646V
TTN	2	179590565	179590565	Silent	Silent	SNP	G	A	ENST00000591111.1	p.I6511I
TUBB1	20	57599224	57599224	Missense_Mutation	other non-conserving	SNP	G	A	ENST00000217133.1	p.A248T
UBBP4	17	21731224	21731224	Missense_Mutation	other non-conserving	SNP	G	A	ENST00000584755.1	p.E176K
UHRF1BP1	6	34826154	34826154	Missense_Mutation	other non-conserving	SNP	C	T	ENST00000192788.5	p.S674F
UNC13B	9	35404028	35404028	Nonstop_Mutation	other non-conserving	SNP	T	G	ENST00000378495.3	p.*1592G
UNC13C	15	54825123	54825123	Missense_Mutation	other non-conserving	SNP	T	G	ENST00000260323.11	p.V1852G
UNC93B1	11	67766703	67766703	Silent	Silent	SNP	C	T	ENST00000227471.2	p.P209P
URI1	19	30502115	30502115	Missense_Mutation	other non-conserving	SNP	A	T	ENST00000542441.2	p.T384S
USP42	7	6189499	6189499	Missense_Mutation	other non-conserving	SNP	A	G	ENST00000306177.5	p.I558V
VCAN	5	82834526	82834526	Missense_Mutation	other non-conserving	SNP	A	G	ENST00000265077.3	p.T1902A
VRK3	19	50512604	50512604	Missense_Mutation	other non-conserving	SNP	G	A	ENST00000599538.1	p.P60S
VSIG1	X	107301300	107301300	Missense_Mutation	other non-conserving	SNP	G	A	ENST00000217957.5	p.D28N
VWA5A	11	124016602	124016602	Missense_Mutation	other non-conserving	SNP	G	A	ENST00000456829.2	p.A771T
WDR3	1	118486108	118486108	Missense_Mutation	other non-conserving	SNP	C	T	ENST00000349139.5	p.P396L
WDR62	19	36592196	36592196	Missense_Mutation	other non-conserving	SNP	C	G	ENST00000270301.7	p.P983R
WDTC1	1	27614197	27614197	Silent	Silent	SNP	C	T	ENST00000319394.3	p.I108I
WFS1	4	6304159	6304159	Silent	Silent	SNP	C	T	ENST00000226760.1	p.F879F
WIPF3	7	29924116	29924116	Missense_Mutation	other non-conserving	SNP	C	T	ENST00000409290.1	p.P336S
XIRP2	2	168106477	168106477	Missense_Mutation	other non-conserving	SNP	G	A	ENST00000409195.1	p.D2859N
XKR6	8	10756399	10756399	Missense_Mutation	other non-conserving	SNP	G	A	ENST00000416569.2	p.S330F
XPO1	2	61706066	61706066	Silent	Silent	SNP	C	T	ENST00000401558.2	p.L1035L
ZBTB14	18	5293319	5293319	De_novo_Start_OutOfFrame	damaging	SNP	C	T	ENST00000357006.4
ZBTB44	11	130131220	130131220	Silent	Silent	SNP	C	T	ENST00000357899.4	p.K183K
ZCCHC2	18	60217618	60217618	Missense_Mutation	other non-conserving	SNP	C	T	ENST00000269499.5	p.T413I
ZFHX4	8	77763993	77763993	Missense_Mutation	other non-conserving	SNP	G	T	ENST00000521891.2	p.M1612I
ZFYVE26	14	68241785	68241785	Silent	Silent	SNP	G	A	ENST00000347230.4	p.P1756P
ZNF148	3	124952696	124952696	Missense_Mutation	other non-conserving	SNP	C	T	ENST00000360647.4	p.G292S
ZNF155	19	44500454	44500454	Nonsense_Mutation	damaging	SNP	C	T	ENST00000270014.2	p.Q149*
ZNF208	19	22154006	22154006	Missense_Mutation	other non-conserving	SNP	C	T	ENST00000397126.4	p.G1277E
ZNF251	8	145947876	145947876	Missense_Mutation	other non-conserving	SNP	G	A	ENST00000292562.7	p.S390L
ZNF263	16	3336097	3336097	Silent	Silent	SNP	G	A	ENST00000219069.5	p.R239R
ZNF266	19	9524453	9524453	Missense_Mutation	other non-conserving	SNP	T	G	ENST00000592904.1	p.K383T
ZNF28	19	53302859	53302942	Stop_Codon_Del	other non-conserving	DEL	AAGGTTTCTCTCCACTATGAAGTCTATGATGGTATACAAGGTTTGACATCTGACTGAAGGTCTTGCCACACTCATTACACTTTC	-	ENST00000457749.2
ZNF280D	15	56969837	56969837	Missense_Mutation	other non-conserving	SNP	C	T	ENST00000267807.7	p.E400K
ZNF382	19	37117542	37117542	Missense_Mutation	other non-conserving	SNP	C	T	ENST00000292928.2	p.A248V
ZNF423	16	49672744	49672744	Missense_Mutation	other non-conserving	SNP	G	A	ENST00000561648.1	p.P107S
ZNF425	7	148802158	148802158	Missense_Mutation	other non-conserving	SNP	T	A	ENST00000378061.2	p.T269S
ZNF430	19	21239752	21239752	Missense_Mutation	other non-conserving	SNP	C	T	ENST00000261560.5	p.S213L
ZNF511	10	135123401	135123401	Missense_Mutation	other non-conserving	SNP	C	T	ENST00000359035.3	p.P117S
ZNF527	19	37879555	37879555	Missense_Mutation	other non-conserving	SNP	C	A	ENST00000436120.2	p.Q202K
ZNF585A	19	37644202	37644202	Missense_Mutation	other non-conserving	SNP	G	A	ENST00000356958.4	p.S200F
ZNF658	9	40773330	40773330	Nonsense_Mutation	damaging	SNP	G	A	ENST00000602553.1	p.Q649*
ZNF721	4	436548	436548	Missense_Mutation	other non-conserving	SNP	C	T	ENST00000338977.5	p.A558T
ZNF800	7	127013548	127013549	Frame_Shift_Ins	damaging	INS	-	T	ENST00000393313.1	p.N614fs
ZRANB1	10	126672183	126672183	Missense_Mutation	other non-conserving	SNP	G	A	ENST00000359653.4	p.V612I
ZSWIM2	2	187693095	187693095	Silent	Silent	SNP	C	T	ENST00000295131.2	p.G506G
ZSWIM2	2	187697881	187697881	Missense_Mutation	other non-conserving	SNP	C	T	ENST00000295131.2	p.E303K
